# Supplementary material for: Transcriptome analysis revealed chimeric RNAs, single nucleotide polymorphisms and allele-specific expression in porcine prenatal skeletal muscle
Source: Sci Rep. 2016 Jun 29;6:29039. doi: 10.1038/srep29039 (PMC4926253; doi:10.1038/srep29039)
Supplement: Supplementary Data 1 [file srep29039-s2.xls]

## Sheet: Sheet1
Ensembl Gene	Gene symbol	counts	RPKM
ENSSSCG00000000001	CELSR1	6	0.136416
ENSSSCG00000000002	GTSE1	155	1.5992
ENSSSCG00000000003	TTC38	80	1.26858
ENSSSCG00000000004	PKDREJ	9	0.050036
ENSSSCG00000000005		58	2.31354
ENSSSCG00000000006	PPARA	25	0.467816
ENSSSCG00000000007	TRMU	58	0.653983
ENSSSCG00000000010		1458	22.9282
ENSSSCG00000000011		0	0
ENSSSCG00000000013		5	0.0442662
ENSSSCG00000000014	FAM118A	49	1.26751
ENSSSCG00000000015	UPK3A	0	0
ENSSSCG00000000016		0	0
ENSSSCG00000000017		1	0.0151892
ENSSSCG00000000018		54	0.729289
ENSSSCG00000000019		267	6.82825
ENSSSCG00000000020	PHF21B	0	0
ENSSSCG00000000021		3	0.068991
ENSSSCG00000000022	LDOC1L	181	9.0649
ENSSSCG00000000023		61	3.39447
ENSSSCG00000000024	PARVB	7	0.285537
ENSSSCG00000000025	PARVG	21	0.580264
ENSSSCG00000000026	SULT4A1	0	0
ENSSSCG00000000028	EFCAB6	40	0.316171
ENSSSCG00000000029	SCUBE1	268	1.29786
ENSSSCG00000000031	MCAT	80	2.06643
ENSSSCG00000000033	TSPO	253	11.418
ENSSSCG00000000034		1052	16.8747
ENSSSCG00000000035	TTLL1	401	8.64302
ENSSSCG00000000036	PACSIN2	438	4.73015
ENSSSCG00000000037	ARFGAP3	673	8.71066
ENSSSCG00000000038	CYB5R3	1912	35.2842
ENSSSCG00000000039	POLDIP3	455	8.62617
ENSSSCG00000000040	SEPT3	74	1.00466
ENSSSCG00000000041	WBP2NL	0	0
ENSSSCG00000000042		163	3.06447
ENSSSCG00000000045		70	2.0792
ENSSSCG00000000046	CYP2D6	4	0.0874694
ENSSSCG00000000047		5	0.316309
ENSSSCG00000000050		6	0.175045
ENSSSCG00000000056		0	0
ENSSSCG00000000057	C22orf46	0	0
ENSSSCG00000000058	NHP2L1	2404	58.7307
ENSSSCG00000000059	XRCC6	514	8.93227
ENSSSCG00000000060	DESI1	71	2.77981
ENSSSCG00000000061	PMM1	233	5.48063
ENSSSCG00000000062	CSDC2	483	13.9556
ENSSSCG00000000063	POLR3H	754	9.59714
ENSSSCG00000000064	ACO2	2541	23.0856
ENSSSCG00000000066	L3MBTL2	390	2.0116
ENSSSCG00000000067	CHADL	8	0.115205
ENSSSCG00000000068	EP300	1856	8.00168
ENSSSCG00000000071	ST13	3517	75.8042
ENSSSCG00000000072	SLC25A17	240	5.10273
ENSSSCG00000000073		0	0
ENSSSCG00000000074	MCHR1	1	0.0339541
ENSSSCG00000000075	MKL1	551	7.21447
ENSSSCG00000000076	SGSM3	362	5.08312
ENSSSCG00000000077	ADSL	471	9.5738
ENSSSCG00000000078	TNRC6B	166	2.45724
ENSSSCG00000000079		5	0.111985
ENSSSCG00000000080	GRAP2	9	0.152938
ENSSSCG00000000081	ENTHD1	1	0.0197369
ENSSSCG00000000082	CACNA1I	1	0.0060839
ENSSSCG00000000083	RPS19BP1	214	8.02985
ENSSSCG00000000084	ATF4	2971	75.9802
ENSSSCG00000000086	MGAT3	8	0.340986
ENSSSCG00000000087	TAB1	413	6.12104
ENSSSCG00000000089	RPL3	7618	207.634
ENSSSCG00000000090	CBX7	22	1.04934
ENSSSCG00000000091	APOBEC3F	19	0.350269
ENSSSCG00000000092	NPTXR	12	0.288474
ENSSSCG00000000093	DNAL4	142	3.86738
ENSSSCG00000000094	SUN2	650	10.4543
ENSSSCG00000000095	GTPBP1	556	5.71195
ENSSSCG00000000096	JOSD1	71	4.20396
ENSSSCG00000000097	TOMM22	997	32.9827
ENSSSCG00000000103	DMC1	0	0
ENSSSCG00000000104	DDX17	3594	48.4294
ENSSSCG00000000105	KDELR3	846	18.1045
ENSSSCG00000000106	KCNJ4	2	0.0536596
ENSSSCG00000000107	CSNK1E	818	10.9816
ENSSSCG00000000108	TMEM184B	512	12.8122
ENSSSCG00000000110	PLA2G6	88	1.17745
ENSSSCG00000000111	BAIAP2L2	60	1.23632
ENSSSCG00000000113	SLC16A8	17	0.423933
ENSSSCG00000000114	PICK1	173	2.95792
ENSSSCG00000000115	SOX10	0	0
ENSSSCG00000000116	POLR2F	177	11.8194
ENSSSCG00000000117		13	0.379264
ENSSSCG00000000118	MICALL1	276	3.83521
ENSSSCG00000000119	EIF3L	4526	83.9528
ENSSSCG00000000120	ANKRD54	132	2.25157
ENSSSCG00000000121	GALR3	1	0.0329308
ENSSSCG00000000124		3	0.126081
ENSSSCG00000000125	LGALS1	6263	229.046
ENSSSCG00000000130	CYTH4	40	0.434318
ENSSSCG00000000131	ELFN2	2	0.0293165
ENSSSCG00000000132	TEX33	0	0
ENSSSCG00000000133	TST	61	1.52751
ENSSSCG00000000134	MPST	36	1.09179
ENSSSCG00000000135	KCTD17	12	0.598494
ENSSSCG00000000136	CSF2RB	68	0.468034
ENSSSCG00000000137	NCF4	55	0.395072
ENSSSCG00000000138	PVALB	3	0.180597
ENSSSCG00000000139	IFT27	51	2.59383
ENSSSCG00000000140	CACNG2	0	0
ENSSSCG00000000141	EIF3D	1623	26.1619
ENSSSCG00000000142	FOXRED2	553	3.09784
ENSSSCG00000000144	TXN2	776	16.4988
ENSSSCG00000000145	MYH9	2474	14.5294
ENSSSCG00000000146		39	0.585475
ENSSSCG00000000148		14	0.574323
ENSSSCG00000000150		0	0
ENSSSCG00000000151	APOL6	3	0.117457
ENSSSCG00000000152	RBFOX2	717	19.5719
ENSSSCG00000000153	ISX	1	0.0496684
ENSSSCG00000000154	SYN3	5	0.198346
ENSSSCG00000000155	TIMP3	414	28.9313
ENSSSCG00000000156	FBXO7	231	2.94544
ENSSSCG00000000157	BPIFC	5	0.0831625
ENSSSCG00000000158	RTCB	372	5.12966
ENSSSCG00000000159	ASCL4	0	0
ENSSSCG00000000160	PRDM4	264	2.23781
ENSSSCG00000000161	PWP1	327	6.15738
ENSSSCG00000000162	BTBD11	65	0.395921
ENSSSCG00000000164	CRY1	128	1.67962
ENSSSCG00000000165	MTERF2	41	1.27671
ENSSSCG00000000166	TMEM263	305	8.03953
ENSSSCG00000000167	RIC8B	114	1.9363
ENSSSCG00000000168	RFX4	1	0.0176502
ENSSSCG00000000169		179	2.3853
ENSSSCG00000000170		13	0.321737
ENSSSCG00000000171	CKAP4	521	11.1827
ENSSSCG00000000174		2	0.180748
ENSSSCG00000000175		382	2.37617
ENSSSCG00000000176	CACNB3	215	3.06796
ENSSSCG00000000179	CCDC65	34	0.840312
ENSSSCG00000000180	FKBP11	182	10.8836
ENSSSCG00000000181	RND1	3	0.0642386
ENSSSCG00000000182	WNT10B	7	0.204882
ENSSSCG00000000183	WNT1	0	0
ENSSSCG00000000184	DDN	0	0
ENSSSCG00000000185	PRKAG1	373	8.12695
ENSSSCG00000000186	RHEBL1	20	1.3065
ENSSSCG00000000188	DHH	8	0.184211
ENSSSCG00000000189	LMBR1L	91	1.33065
ENSSSCG00000000190	TUBA1B	1946	42.8135
ENSSSCG00000000191	KMT2D	1636	3.24155
ENSSSCG00000000193	TUBA1A	3906	82.5117
ENSSSCG00000000194	TUBA1C	2239	50.2094
ENSSSCG00000000195	PRPH	3	0.0693448
ENSSSCG00000000197	C1QL4	4	0.122546
ENSSSCG00000000198		0	0
ENSSSCG00000000199	SPATS2	78	3.2071
ENSSSCG00000000202		221	8.43291
ENSSSCG00000000203		1	0.0114112
ENSSSCG00000000204	PRPF40B	267	3.53444
ENSSSCG00000000205	FAM186B	49	0.836999
ENSSSCG00000000206	FAIM2	2	0.0149221
ENSSSCG00000000209	NCKAP5L	560	4.11686
ENSSSCG00000000211	AQP5	3	0.0707507
ENSSSCG00000000212	AQP6	2	0.0849453
ENSSSCG00000000214	GPD1	483	13.0952
ENSSSCG00000000215	SMARCD1	186	3.02391
ENSSSCG00000000216		14	0.135379
ENSSSCG00000000217		387	7.7014
ENSSSCG00000000220	POU6F1	49	1.18664
ENSSSCG00000000223		55	0.957172
ENSSSCG00000000224	SMAGP	46	1.87851
ENSSSCG00000000228	SCN8A	14	0.0822198
ENSSSCG00000000231	ANKRD33	0	0
ENSSSCG00000000232	ACVRL1	308	2.74635
ENSSSCG00000000233	ACVR1B	248	1.95768
ENSSSCG00000000234	GRASP	169	2.98288
ENSSSCG00000000235	KRT82	0	0
ENSSSCG00000000236	KRT75	0	0
ENSSSCG00000000238		0	0
ENSSSCG00000000239		0	0
ENSSSCG00000000240	KRT85	0	0
ENSSSCG00000000241	KRT84	0	0
ENSSSCG00000000242	CH242-185F9.2	0	0
ENSSSCG00000000243	PF4	0	0
ENSSSCG00000000244	PPBP	0	0
ENSSSCG00000000245		0	0
ENSSSCG00000000246		0	0
ENSSSCG00000000247	KRT72	0	0
ENSSSCG00000000248	KRT5	2	0.0311527
ENSSSCG00000000249	KRT78	0	0
ENSSSCG00000000250	KRT2	0	0
ENSSSCG00000000251	KRT1	5	0.0762675
ENSSSCG00000000252	KRT8	14	0.295395
ENSSSCG00000000253	KRT18	0	0
ENSSSCG00000000254		126	6.19001
ENSSSCG00000000256	ZNF740	98	6.19967
ENSSSCG00000000257	ITGB7	7	0.105042
ENSSSCG00000000258	RARG	302	3.72304
ENSSSCG00000000259	CSAD	81	1.18491
ENSSSCG00000000260	SOAT2	6	0.134801
ENSSSCG00000000261	IGFBP6	667	20.0597
ENSSSCG00000000262	SPRYD3	258	3.51466
ENSSSCG00000000263		848	7.92183
ENSSSCG00000000264		115	3.06491
ENSSSCG00000000265	ESPL1	198	1.103
ENSSSCG00000000266	PFDN5	164	12.2437
ENSSSCG00000000267	C12orf10	112	3.39381
ENSSSCG00000000268	AAAS	261	2.21498
ENSSSCG00000000269	SP7	0	0
ENSSSCG00000000271	AMHR2	6	0.0804595
ENSSSCG00000000272	SP1	400	5.46767
ENSSSCG00000000273	PRR13	359	9.73329
ENSSSCG00000000274	PCBP2	3696	107.915
ENSSSCG00000000275	MAP3K12	140	1.69236
ENSSSCG00000000276	TARBP2	224	4.65549
ENSSSCG00000000277	NPFF	29	3.00494
ENSSSCG00000000278	ATF7	435	9.49503
ENSSSCG00000000279	HOXC13	0	0
ENSSSCG00000000281	HOXC12	0	0
ENSSSCG00000000282	CBX5	143	7.99454
ENSSSCG00000000285	HOXC4	109	2.42771
ENSSSCG00000000288	HNRNPA1	6027	157.257
ENSSSCG00000000289	NFE2	2	0.0514765
ENSSSCG00000000290	COPZ1	1600	29.6327
ENSSSCG00000000292	ZNF385A	300	4.59159
ENSSSCG00000000293	ITGA5	1842	14.9429
ENSSSCG00000000295		20	0.48079
ENSSSCG00000000296		0	0
ENSSSCG00000000297		34	0.408672
ENSSSCG00000000298		8	0.876821
ENSSSCG00000000299	TESPA1	1	0.0202466
ENSSSCG00000000300	NEUROD4	0	0
ENSSSCG00000000304		0	0
ENSSSCG00000000307		0	0
ENSSSCG00000000312		0	0
ENSSSCG00000000318	OR6C4	0	0
ENSSSCG00000000320		0	0
ENSSSCG00000000323	OR6C76	0	0
ENSSSCG00000000324	OR6C65	1	0.0384018
ENSSSCG00000000326		0	0
ENSSSCG00000000327		0	0
ENSSSCG00000000332		0	0
ENSSSCG00000000333		0	0
ENSSSCG00000000334		0	0
ENSSSCG00000000338		0	0
ENSSSCG00000000351		0	0
ENSSSCG00000000353		0	0
ENSSSCG00000000359	BLOC1S1	424	22.8196
ENSSSCG00000000361	CD63	2184	57.4843
ENSSSCG00000000362	RDH5	4	0.150718
ENSSSCG00000000363	BMP11	312	2.54076
ENSSSCG00000000364	SARNP	584	33.268
ENSSSCG00000000365	ORMDL2	150	11.7841
ENSSSCG00000000366	DNAJC14	718	7.34067
ENSSSCG00000000367		557	8.86756
ENSSSCG00000000368	MMP19	122	2.03951
ENSSSCG00000000369	WIBG	242	6.92018
ENSSSCG00000000370	DGKA	160	1.91232
ENSSSCG00000000371		0	0
ENSSSCG00000000372		1	0.0272557
ENSSSCG00000000373	CDK2	261	7.09229
ENSSSCG00000000374	RPS26	9120	538.233
ENSSSCG00000000376		8	0.175045
ENSSSCG00000000377		2048	34.5252
ENSSSCG00000000379	ESYT1	863	4.51591
ENSSSCG00000000382		281	2.05906
ENSSSCG00000000383		4	0.0843492
ENSSSCG00000000384	NABP2	211	5.12703
ENSSSCG00000000385	SLC39A5	6	0.107693
ENSSSCG00000000386	ANKRD52	188	2.10011
ENSSSCG00000000388	CS	4	0.300494
ENSSSCG00000000393	PAN2	709	6.02546
ENSSSCG00000000394		365	10.0165
ENSSSCG00000000396	STAT2	329	3.96905
ENSSSCG00000000397	APOF	0	0
ENSSSCG00000000398	APON	74	1.3783
ENSSSCG00000000399	TIMELESS	219	1.46322
ENSSSCG00000000400	MIP	0	0
ENSSSCG00000000401		0	0
ENSSSCG00000000402	RBMS2	264	9.33299
ENSSSCG00000000403	BAZ2A	965	3.9873
ENSSSCG00000000404		0	0
ENSSSCG00000000405	ATP5B	4269	87.1177
ENSSSCG00000000406	PTGES3	860	17.2763
ENSSSCG00000000408		16	0.80467
ENSSSCG00000000411		7	0.0463998
ENSSSCG00000000413		9	0.0962151
ENSSSCG00000000414		12	0.27971
ENSSSCG00000000415	SDR9C7	0	0
ENSSSCG00000000416	GPR182	20	0.553906
ENSSSCG00000000417	ZBTB39	74	1.27796
ENSSSCG00000000418	TAC3	49	2.28578
ENSSSCG00000000419		4	0.118034
ENSSSCG00000000420	NDUFA4L2	1	0.0375227
ENSSSCG00000000423		1316	7.51449
ENSSSCG00000000424		0	0
ENSSSCG00000000426		28	0.406629
ENSSSCG00000000429		0	0
ENSSSCG00000000430		116	2.55521
ENSSSCG00000000431		380	4.54478
ENSSSCG00000000433	B4GALNT1	28	0.550824
ENSSSCG00000000435		248	4.78475
ENSSSCG00000000436		0	0
ENSSSCG00000000437		76	0.485905
ENSSSCG00000000438		0	0
ENSSSCG00000000439	KIF5A	5	0.055204
ENSSSCG00000000441		4	0.0881645
ENSSSCG00000000442	INHBE	0	0
ENSSSCG00000000443	GLI1	49	0.541497
ENSSSCG00000000444		7	0.178891
ENSSSCG00000000449		31	0.519441
ENSSSCG00000000451	AGAP2	34	0.856156
ENSSSCG00000000453	XRCC6BP1	96	1.31874
ENSSSCG00000000455	LRIG3	674	6.23658
ENSSSCG00000000456	SLC16A7	46	0.342358
ENSSSCG00000000457		315	2.46767
ENSSSCG00000000458	MON2	674	3.98099
ENSSSCG00000000460	HSBP1	0	0
ENSSSCG00000000461		0	0
ENSSSCG00000000462	TMEM5	100	2.20951
ENSSSCG00000000464	C12orf56	8	0.175471
ENSSSCG00000000466	XPOT	407	6.24516
ENSSSCG00000000468		1	0.077714
ENSSSCG00000000469	LEMD3	229	2.7562
ENSSSCG00000000471	HMGA2	9	0.992457
ENSSSCG00000000472	LLPH	176	3.91513
ENSSSCG00000000473		48	1.7572
ENSSSCG00000000475	IRAK3	20	0.334657
ENSSSCG00000000476		1	0.0910588
ENSSSCG00000000477	HELB	52	0.532845
ENSSSCG00000000478	GRIP1	80	0.846462
ENSSSCG00000000480	IL26	0	0
ENSSSCG00000000481	IFN-GAMMA	0	0
ENSSSCG00000000482	IL22	0	0
ENSSSCG00000000483		58	0.74007
ENSSSCG00000000484		0	0
ENSSSCG00000000486		277	3.37561
ENSSSCG00000000487	SLC35E3	27	0.963007
ENSSSCG00000000488	MDM2	169	3.22094
ENSSSCG00000000490	CPSF6	136	2.46064
ENSSSCG00000000491	YEATS4	6	0.343422
ENSSSCG00000000492	LYZ	5	0.14009
ENSSSCG00000000493	FRS2	105	2.25908
ENSSSCG00000000496	CCT2	2376	39.5553
ENSSSCG00000000499	BEST3	60	1.08124
ENSSSCG00000000500		90	1.95149
ENSSSCG00000000501		3	0.140857
ENSSSCG00000000502	CNOT2	641	13.2534
ENSSSCG00000000504	PTPRB	391	2.26202
ENSSSCG00000000508		80	1.59731
ENSSSCG00000000509		243	2.72717
ENSSSCG00000000510	TMEM19	147	1.62748
ENSSSCG00000000511	RAB21	129	4.69389
ENSSSCG00000000512	TBC1D15	212	2.38297
ENSSSCG00000000515	TRH-DE	16	0.180071
ENSSSCG00000000516	KCNC2	15	0.432711
ENSSSCG00000000517	CAPS2	10	0.140036
ENSSSCG00000000519	GLIPR1	189	2.35576
ENSSSCG00000000520	KRR1	309	1.91515
ENSSSCG00000000521	PHLDA1	224	6.9214
ENSSSCG00000000522	NAP1L1	3456	42.7663
ENSSSCG00000000523	BBS10	43	0.531192
ENSSSCG00000000524		0	0
ENSSSCG00000000527	SYT10	5	0.0930322
ENSSSCG00000000528	PKP2	20	0.277486
ENSSSCG00000000529		247	1.74811
ENSSSCG00000000530	FGD4	38	0.797586
ENSSSCG00000000531		9	0.093986
ENSSSCG00000000534	IPO8	437	2.97768
ENSSSCG00000000536	ERGIC2	806	8.19621
ENSSSCG00000000539		104	1.2328
ENSSSCG00000000540	OVCH1	2	0.0307804
ENSSSCG00000000541	FAR2	421	4.07761
ENSSSCG00000000543		36	1.82066
ENSSSCG00000000544	PTHLH	1	0.0276105
ENSSSCG00000000545	KLHL42	200	1.72367
ENSSSCG00000000546	MANSC4	21	0.74022
ENSSSCG00000000547	MRPS35	206	3.80544
ENSSSCG00000000548	REP15	2	0.101862
ENSSSCG00000000549	PPFIBP1	887	7.00648
ENSSSCG00000000550	SMCO2	0	0
ENSSSCG00000000551	ARNTL2	11	0.267106
ENSSSCG00000000552	MED21	511	14.2178
ENSSSCG00000000553	TM7SF3	187	1.58474
ENSSSCG00000000554	FGFR1OP2	126	1.15025
ENSSSCG00000000555		134	0.726499
ENSSSCG00000000559	RASSF8	77	1.78557
ENSSSCG00000000560	LYRM5	80	6.69314
ENSSSCG00000000563		21	0.497206
ENSSSCG00000000566		9	0.418213
ENSSSCG00000000567	SOX5	6	0.227503
ENSSSCG00000000570		387	4.66097
ENSSSCG00000000571		1454	12.4066
ENSSSCG00000000572	CMAS	223	3.24635
ENSSSCG00000000573	KCNJ8	202	3.88479
ENSSSCG00000000574	ABCC9	355	19.1632
ENSSSCG00000000576		2322	75.7049
ENSSSCG00000000577	GYS2	0	0
ENSSSCG00000000579	GOLT1B	329	3.87443
ENSSSCG00000000580	RECQL	198	2.48512
ENSSSCG00000000582	IAPP	0	0
ENSSSCG00000000583	PYROXD1	300	2.36403
ENSSSCG00000000584	SLCO1A2	3	0.0247547
ENSSSCG00000000585	SLCO1C1	1	0.0169292
ENSSSCG00000000587	AEBP2	427	3.59498
ENSSSCG00000000588	PLEKHA5	335	3.00644
ENSSSCG00000000589	CAPZA3	0	0
ENSSSCG00000000590	PLCZ	0	0
ENSSSCG00000000591	PIK3C2G	0	0
ENSSSCG00000000593		0	0
ENSSSCG00000000594	RERGL	7	0.648882
ENSSSCG00000000597	LMO3	0	0
ENSSSCG00000000598	SLC15A5	0	0
ENSSSCG00000000599	DERA	135	2.93784
ENSSSCG00000000600		639	6.21075
ENSSSCG00000000601	PTPRO	2	0.0317843
ENSSSCG00000000602	RERG	30	0.484668
ENSSSCG00000000603	PDE6H	0	0
ENSSSCG00000000604	ARHGDIB	150	2.9654
ENSSSCG00000000605	ERP27	2	0.0880568
ENSSSCG00000000606	MGP	1383	75.2187
ENSSSCG00000000607	ART4	4	0.0736655
ENSSSCG00000000608		0	0
ENSSSCG00000000609	C12orf60	0	0
ENSSSCG00000000610	SMCO3	0	0
ENSSSCG00000000611	WBP11	1127	11.3168
ENSSSCG00000000612	ATF7IP	939	4.13578
ENSSSCG00000000613	GUCY2C	8	0.219039
ENSSSCG00000000614	GRIN2B	6	0.0533421
ENSSSCG00000000619	KIAA1467	198	1.41074
ENSSSCG00000000620	HEBP1	144	7.16212
ENSSSCG00000000622	TCTP	0	0
ENSSSCG00000000623	BCL2L14	6	0.172946
ENSSSCG00000000625	LRP6	1466	5.95974
ENSSSCG00000000628	SL44-1	2	0.105436
ENSSSCG00000000629	TP23	1	0.0331123
ENSSSCG00000000631	TAS2R9	1	0.0385249
ENSSSCG00000000633	YBX3	10909	162.148
ENSSSCG00000000634	STYK1	4	0.0455438
ENSSSCG00000000635	MAGOHB	218	6.98128
ENSSSCG00000000636	LY49	2	0.0726269
ENSSSCG00000000637		0	0
ENSSSCG00000000638		0	0
ENSSSCG00000000639		0	0
ENSSSCG00000000640		9	0.204753
ENSSSCG00000000641	KLRK1	0	0
ENSSSCG00000000642	KLRD1	0	0
ENSSSCG00000000643		0	0
ENSSSCG00000000644		39	2.34777
ENSSSCG00000000645	GABARAPL1	273	5.95895
ENSSSCG00000000647	OLR1	2	0.0281603
ENSSSCG00000000648	CLEC7A	0	0
ENSSSCG00000000649	CLEC1A	54	2.89762
ENSSSCG00000000650	CLEC1B	0	0
ENSSSCG00000000652	CLEC12A	7	0.209647
ENSSSCG00000000653	CD69	0	0
ENSSSCG00000000654	CH242-192N12.4	12	0.374642
ENSSSCG00000000655	KLRF1	0	0
ENSSSCG00000000656	CLEC2B	62	0.976277
ENSSSCG00000000657	CLEC2D	113	2.41392
ENSSSCG00000000659		0	0
ENSSSCG00000000660	A2M	10	0.0800961
ENSSSCG00000000661	PHC1	452	4.75045
ENSSSCG00000000662	M6PR	434	6.77477
ENSSSCG00000000663	KLRG1	0	0
ENSSSCG00000000664	A2ML1	4	0.0384632
ENSSSCG00000000665		16	0.439747
ENSSSCG00000000666	MFAP5	1058	109.628
ENSSSCG00000000667	AICDA	0	0
ENSSSCG00000000668	APOBEC1	0	0
ENSSSCG00000000669	GDF3	0	0
ENSSSCG00000000672		1221	11.0016
ENSSSCG00000000674		0	0
ENSSSCG00000000675	C1R	457	7.09694
ENSSSCG00000000679	LRRC23	2	0.0700861
ENSSSCG00000000680	GPR162	42	0.553137
ENSSSCG00000000681	LEPREL2	682	9.86064
ENSSSCG00000000682	GNB3	33	0.719441
ENSSSCG00000000683	CDCA3	233	7.59657
ENSSSCG00000000684	USP5	835	9.33338
ENSSSCG00000000685	TPI1	3321	94.5169
ENSSSCG00000000687	CD4	48	0.579459
ENSSSCG00000000688	LAG3	10	0.189586
ENSSSCG00000000690		1256	30.5604
ENSSSCG00000000691		409	7.53615
ENSSSCG00000000692	PIANP	12	0.185236
ENSSSCG00000000693	NCAPD2	582	6.51755
ENSSSCG00000000694	GAPDH	21087	1423.94
ENSSSCG00000000695	IFFO1	202	4.30495
ENSSSCG00000000696	NOP2	403	5.42032
ENSSSCG00000000697	CHD4	3031	17.7083
ENSSSCG00000000700	ACRBP	33	0.644963
ENSSSCG00000000701	ING4	434	21.6455
ENSSSCG00000000702	ZNF384	726	7.32691
ENSSSCG00000000703	VAMP1	2	0.202013
ENSSSCG00000000704	TAPBPL	236	1.57447
ENSSSCG00000000705	CD27	0	0
ENSSSCG00000000706	LTBR	489	8.36876
ENSSSCG00000000707	SCNN1A	24	0.371745
ENSSSCG00000000708	TNFRSF1A	548	9.78242
ENSSSCG00000000709	PLEKHG6	11	0.118545
ENSSSCG00000000710	CD9	0	0
ENSSSCG00000000712	VWF	286	2.26609
ENSSSCG00000000713		6	0.151192
ENSSSCG00000000714	NTF3	12	0.559059
ENSSSCG00000000716	KCNA1	0	0
ENSSSCG00000000717	KCNA6	59	1.30601
ENSSSCG00000000718	GALNT8	0	0
ENSSSCG00000000719		477	13.5542
ENSSSCG00000000720	AKAP3	31	0.435804
ENSSSCG00000000721	DYRK4	7	0.139997
ENSSSCG00000000722	RAD51AP1	146	4.58194
ENSSSCG00000000723	C12orf4	268	4.50531
ENSSSCG00000000724	FGF6	34	1.95537
ENSSSCG00000000727	CCND2	319	25.2257
ENSSSCG00000000728	PARP11	124	1.05606
ENSSSCG00000000730	PRMT8	57	0.397636
ENSSSCG00000000732	CRACR2A	1	0.0423231
ENSSSCG00000000734		67	1.84707
ENSSSCG00000000735	TSPAN9	3006	26.05
ENSSSCG00000000736	TEAD4	729	8.80939
ENSSSCG00000000737	TULP3	237	4.6879
ENSSSCG00000000738	RHNO1	262	4.56623
ENSSSCG00000000739	FOXM1	183	1.91771
ENSSSCG00000000740		0	0
ENSSSCG00000000741	NRIP2	15	0.648548
ENSSSCG00000000742	ITFG2	104	1.06327
ENSSSCG00000000743	FKBP4	712	9.28879
ENSSSCG00000000745	DDX11	121	1.74877
ENSSSCG00000000746	WASH1	215	4.93491
ENSSSCG00000000747		26	0.863298
ENSSSCG00000000748	IQSEC3	1	0.0118305
ENSSSCG00000000749	SLC6A12	38	0.446482
ENSSSCG00000000751	CCDC77	42	0.679448
ENSSSCG00000000753	WNK1	2997	8.91664
ENSSSCG00000000754	PIGRAD52	76	1.46082
ENSSSCG00000000755	RAB6IP2	151	1.76383
ENSSSCG00000000757	ADIPOR2	205	6.36706
ENSSSCG00000000758		0	0
ENSSSCG00000000759		12	0.936605
ENSSSCG00000000760	LRTM2	5	0.064003
ENSSSCG00000000763		16	0.393017
ENSSSCG00000000764		14	0.422099
ENSSSCG00000000765	IL17RA	203	8.0706
ENSSSCG00000000766	CECR2	297	3.15731
ENSSSCG00000000767	ATP6V1E1	752	19.9533
ENSSSCG00000000769	BID	222	6.52949
ENSSSCG00000000770	MICAL3	314	1.91067
ENSSSCG00000000773		33	0.786488
ENSSSCG00000000774	USP18	32	0.457532
ENSSSCG00000000778	CPNE8	34	0.329929
ENSSSCG00000000779	KIF21A	151	1.04269
ENSSSCG00000000781	ABCD2	2	0.0323983
ENSSSCG00000000782	C12orf40	1	0.0184919
ENSSSCG00000000783		8	0.222932
ENSSSCG00000000784	LRRK2	250	0.808286
ENSSSCG00000000785		0	0
ENSSSCG00000000787		23	0.277565
ENSSSCG00000000789	CNTN1	63	0.415232
ENSSSCG00000000791	PDZRN4	77	1.22262
ENSSSCG00000000793	PPHLN1	501	5.40889
ENSSSCG00000000795	ADAMTS20	583	3.90609
ENSSSCG00000000798	TWF1	239	1.78837
ENSSSCG00000000799	IRAK4	84	1.27001
ENSSSCG00000000800	PUS7L	78	0.625723
ENSSSCG00000000801	TMEM117	31	1.11007
ENSSSCG00000000802	NELL2	4	0.0536397
ENSSSCG00000000804	ANO6	838	8.65092
ENSSSCG00000000806	SCAF11	983	5.05076
ENSSSCG00000000807	SLC38A1	146	2.46819
ENSSSCG00000000808	SLC38A2	130	2.48949
ENSSSCG00000000809	SLC38A2	2	0.0335747
ENSSSCG00000000810	AMIGO2	61	1.40461
ENSSSCG00000000811		9	0.249833
ENSSSCG00000000812		2	0.108776
ENSSSCG00000000814		183	10.1365
ENSSSCG00000000816	SENP1	139	1.55466
ENSSSCG00000000818		0	0
ENSSSCG00000000819	OR10AD1	0	0
ENSSSCG00000000820	H1FNT	0	0
ENSSSCG00000000832		0	0
ENSSSCG00000000837	CHST11	10	0.230558
ENSSSCG00000000838	SLC41A2	56	1.17266
ENSSSCG00000000839	ALDH1L2	1323	6.47218
ENSSSCG00000000840	KIAA1033	520	3.66084
ENSSSCG00000000841	APPL2	525	4.12084
ENSSSCG00000000842	KANSL2	419	7.16738
ENSSSCG00000000843	TXNRD1	341	3.57448
ENSSSCG00000000844	NFYB	149	2.21104
ENSSSCG00000000846	HCFC2	397	2.01202
ENSSSCG00000000847	TDG	301	3.18762
ENSSSCG00000000848	GLT8D2	654	12.979
ENSSSCG00000000849	HSP90B1	5000	69.8282
ENSSSCG00000000852		6	0.0985226
ENSSSCG00000000853		60	1.24342
ENSSSCG00000000854		14	0.105392
ENSSSCG00000000856		1	0.0391098
ENSSSCG00000000857	IGF1	185	5.9456
ENSSSCG00000000858	PMCH	2	0.102006
ENSSSCG00000000859	PARPBP	45	0.890108
ENSSSCG00000000860		34	1.11659
ENSSSCG00000000862		442	3.11963
ENSSSCG00000000863	SYCP3	50	0.628648
ENSSSCG00000000864	CHPT1	188	7.33674
ENSSSCG00000000866	MYBPC1	36187	382.55
ENSSSCG00000000867	SPIC	0	0
ENSSSCG00000000869	UTP20	351	1.48781
ENSSSCG00000000870	ARL1	834	9.24199
ENSSSCG00000000871	SLC5A8	0	0
ENSSSCG00000000873	ANO4	4	0.0512024
ENSSSCG00000000874	GAS2L3	102	1.82443
ENSSSCG00000000875	NR1H4	0	0
ENSSSCG00000000876	SLC17A8	0	0
ENSSSCG00000000877		632	5.24499
ENSSSCG00000000878	DEPDC4	0	0
ENSSSCG00000000879		1	0.0537396
ENSSSCG00000000880		5	0.190387
ENSSSCG00000000881		6	0.345065
ENSSSCG00000000882		7	0.218163
ENSSSCG00000000884	APAF1	57	0.31592
ENSSSCG00000000886	SLC25A3	3648	97.0806
ENSSSCG00000000887		406	7.17299
ENSSSCG00000000890	NEDD1	109	3.05635
ENSSSCG00000000891	LTA4H	508	8.34158
ENSSSCG00000000892	HAL	0	0
ENSSSCG00000000893	AMDHD1	5	0.0929363
ENSSSCG00000000894	CCDC38	4	0.0846462
ENSSSCG00000000895	SNRPF	140	7.52355
ENSSSCG00000000896	NTN4	147	1.62549
ENSSSCG00000000897		0	0
ENSSSCG00000000900	VEZT	321	3.88163
ENSSSCG00000000901	FGD6	65	0.54559
ENSSSCG00000000902	NR2C1	183	1.68209
ENSSSCG00000000905	NDUFA12	552	30.5756
ENSSSCG00000000906	TMCC3	31	0.820732
ENSSSCG00000000907	PLXNC1	170	0.854843
ENSSSCG00000000908	UBE2N	1126	20.271
ENSSSCG00000000910	SOCS2	348	5.43231
ENSSSCG00000000911		22	2.14988
ENSSSCG00000000912	EEA1	1012	4.9022
ENSSSCG00000000914	BTG1	1368	27.6199
ENSSSCG00000000915	DCN	28469	688.512
ENSSSCG00000000916	LUM	7171	74.3904
ENSSSCG00000000917	KERA	4135	140.4
ENSSSCG00000000918	EPYC	10	0.374447
ENSSSCG00000000919	CCER1	0	0
ENSSSCG00000000920	POC1B	33	0.836231
ENSSSCG00000000921		923	7.6284
ENSSSCG00000000922	KITL	34	2.00986
ENSSSCG00000000924	C12orf50	2	0.0468607
ENSSSCG00000000925	C12orf29	194	1.92026
ENSSSCG00000000926	CEP290	575	2.02659
ENSSSCG00000000927	TMTC3	161	2.61629
ENSSSCG00000000931	MGAT4C	12	0.17434
ENSSSCG00000000932	NTS	1	0.0529505
ENSSSCG00000000933	ALX1	0	0
ENSSSCG00000000934	LRRIQ1	50	0.443206
ENSSSCG00000000936	SLC6A15	30	0.446278
ENSSSCG00000000937	MYF-5	354	13.4227
ENSSSCG00000000938	LIN7A	12	0.272317
ENSSSCG00000000939	ACSS3	104	1.17413
ENSSSCG00000000940		4	0.0459208
ENSSSCG00000000941	METTL25	66	1.37329
ENSSSCG00000000942	CCDC59	150	5.69957
ENSSSCG00000000943	OTOGL	11	0.0578885
ENSSSCG00000000948	SYT1	166	1.47872
ENSSSCG00000000950	E2F7	249	1.59029
ENSSSCG00000000951	CSRP2	375	9.92821
ENSSSCG00000000952		106	1.10375
ENSSSCG00000000953	NAV3	123	2.30644
ENSSSCG00000000955	TBC1D22A	267	6.12068
ENSSSCG00000000958	DYRK2	632	14.199
ENSSSCG00000000959		330	4.1959
ENSSSCG00000000960	KLHDC7B	1	0.0198674
ENSSSCG00000000961	MIOX	5	0.205115
ENSSSCG00000000963	SYCE3	1	0.118616
ENSSSCG00000000964	LMF2	1004	13.4386
ENSSSCG00000000965	NCAPH2	388	3.39752
ENSSSCG00000000966	SCO2	100	3.02765
ENSSSCG00000000967	ODF3B	0	0
ENSSSCG00000000968	SBF1	1247	7.88046
ENSSSCG00000000970	PPP6R2	967	9.66981
ENSSSCG00000000971		76	1.04043
ENSSSCG00000000972	TUBGCP6	400	2.73332
ENSSSCG00000000973	SELO	338	5.13613
ENSSSCG00000000974	TRABD	265	4.02007
ENSSSCG00000000975	PANX2	12	0.145547
ENSSSCG00000000976	MOV10L1	0	0
ENSSSCG00000000978	MLC1	1	0.0106558
ENSSSCG00000000980	ALG12	110	1.46637
ENSSSCG00000000981	CRELD2	90	2.15637
ENSSSCG00000000982	TTLL8	46	0.693738
ENSSSCG00000000983	IL17REL	0	0
ENSSSCG00000000985	EXOC2	888	9.56411
ENSSSCG00000000990		0	0
ENSSSCG00000000991	FOXQ1	0	0
ENSSSCG00000000992	FOXF2	2	0.0382998
ENSSSCG00000000994	GMDS	146	2.49865
ENSSSCG00000000997	PPP1R3G	31	0.711093
ENSSSCG00000000998	RPP40	163	2.03802
ENSSSCG00000000999		394	4.25497
ENSSSCG00000001000	ECI2	383	5.84209
ENSSSCG00000001001	C6orf201	107	5.56759
ENSSSCG00000001002	PRPF4B	559	11.1674
ENSSSCG00000001004	SLC22A23	85	1.52565
ENSSSCG00000001005	PSMG4	149	14.4431
ENSSSCG00000001006	TUBB2B	4839	115.024
ENSSSCG00000001008	BPHL	359	13.6554
ENSSSCG00000001009	RIPK1	416	4.00873
ENSSSCG00000001010	WRNIP1	527	9.42621
ENSSSCG00000001011	SERPINB1	43	1.24442
ENSSSCG00000001016		35	4.3822
ENSSSCG00000001021	RREB1	1135	5.24978
ENSSSCG00000001022	SSR1	561	21.0941
ENSSSCG00000001024	RIOK1	172	2.7825
ENSSSCG00000001025	DSP	24	0.0900169
ENSSSCG00000001026	SNRNP48	57	2.27869
ENSSSCG00000001027	BMP6	2240	14.0401
ENSSSCG00000001030		64	1.04947
ENSSSCG00000001032		183	16.0556
ENSSSCG00000001033	SLC35B3	109	1.24816
ENSSSCG00000001035	OFCC1	0	0
ENSSSCG00000001036	TFAP2A	4	0.0466938
ENSSSCG00000001038		655	24.5518
ENSSSCG00000001039	GCNT2	66	0.56316
ENSSSCG00000001040	C6orf52	0	0
ENSSSCG00000001041	PAK1IP1	185	4.14346
ENSSSCG00000001042	MAK	0	0
ENSSSCG00000001045	ELOVL2	4	0.177195
ENSSSCG00000001046	NEDD9	35	0.27365
ENSSSCG00000001047		4	0.442445
ENSSSCG00000001048		0	0
ENSSSCG00000001049	HIVEP1	624	2.08594
ENSSSCG00000001050	EDN1	13	0.223118
ENSSSCG00000001052	PHACTR1	39	0.730552
ENSSSCG00000001053	TBC1D7	162	3.68091
ENSSSCG00000001054	GFOD1	12	0.281713
ENSSSCG00000001056	RANBP9	403	5.42235
ENSSSCG00000001057	MCUR1	285	2.13125
ENSSSCG00000001058	RNF182	0	0
ENSSSCG00000001061	JARID2	331	3.13189
ENSSSCG00000001062	DTNBP1	226	7.01325
ENSSSCG00000001063	MYLIP	197	2.33981
ENSSSCG00000001064	GMPR	670	16.3021
ENSSSCG00000001065	ATXN1	41	0.616784
ENSSSCG00000001066	RBM24	2252	25.3767
ENSSSCG00000001067	STMND1	2	0.0626573
ENSSSCG00000001068		632	9.46013
ENSSSCG00000001070	FAM8A1	132	3.86036
ENSSSCG00000001071	KIF13A	157	1.15821
ENSSSCG00000001073	TPMT	29	0.528942
ENSSSCG00000001074	KDM1B	246	2.01925
ENSSSCG00000001075	DEK	1240	35.4869
ENSSSCG00000001076	RNF144B	203	1.43812
ENSSSCG00000001078	MBOAT1	55	0.986206
ENSSSCG00000001079	E2F3	135	1.116
ENSSSCG00000001080	CDKAL1	235	3.6167
ENSSSCG00000001081	SOX4	352	8.85137
ENSSSCG00000001082	PRL	4	0.157809
ENSSSCG00000001083	HDGFL1	0	0
ENSSSCG00000001085	DCDC2	1	0.011368
ENSSSCG00000001087	MRS2	223	2.2449
ENSSSCG00000001088	ATP6V1G1	2	0.202013
ENSSSCG00000001089	GPLD1	7	0.0963416
ENSSSCG00000001090	ALDH5A1	32	0.654879
ENSSSCG00000001091	KIAA0319	5	0.0292452
ENSSSCG00000001092	TDP2	229	2.64412
ENSSSCG00000001093	ACOT13	215	22.6688
ENSSSCG00000001094	C6orf62	535	7.09515
ENSSSCG00000001095	GMNN	114	3.68018
ENSSSCG00000001096	C6orf229	0	0
ENSSSCG00000001097	FAM65B	143	1.52333
ENSSSCG00000001099	CMAH	1	0.0173112
ENSSSCG00000001100	LRRC16A	48	0.351441
ENSSSCG00000001101	SCGN	0	0
ENSSSCG00000001102	HIST1H2AA	0	0
ENSSSCG00000001106	SLC17A4	0	0
ENSSSCG00000001107	OATV1	0	0
ENSSSCG00000001131		8	0.134487
ENSSSCG00000001132	BTN1A1	0	0
ENSSSCG00000001134		7	0.662506
ENSSSCG00000001137	HIST1H1D	223	12.0378
ENSSSCG00000001147		0	0
ENSSSCG00000001156	ZNF322	304	4.40773
ENSSSCG00000001157		0	0
ENSSSCG00000001161		0	0
ENSSSCG00000001164		10	0.163534
ENSSSCG00000001177		2	0.231149
ENSSSCG00000001180	OR2B2	0	0
ENSSSCG00000001182	OR2B6	0	0
ENSSSCG00000001190		0	0
ENSSSCG00000001196		0	0
ENSSSCG00000001197	ZNF165	10	0.24732
ENSSSCG00000001198		5	0.149129
ENSSSCG00000001200		0	0
ENSSSCG00000001201	ZKSCAN8	125	2.26162
ENSSSCG00000001202		51	1.26654
ENSSSCG00000001203	ZSCAN9	33	0.511809
ENSSSCG00000001204	ZKSCAN4	54	0.648203
ENSSSCG00000001205	NKAPL	10	0.236454
ENSSSCG00000001206	ZSCAN26	65	1.63107
ENSSSCG00000001207	PGBD1	176	2.04724
ENSSSCG00000001209	ZSCAN12	205	1.43984
ENSSSCG00000001211		0	0
ENSSSCG00000001212		0	0
ENSSSCG00000001213	GPX6	0	0
ENSSSCG00000001214	GPX5	0	0
ENSSSCG00000001216		5	0.423231
ENSSSCG00000001219	TRIM27	694	8.01061
ENSSSCG00000001220		0	0
ENSSSCG00000001229	SLA-3	446	8.87062
ENSSSCG00000001231	SLA-1	175	4.11636
ENSSSCG00000001232	CH242-196B23.2	0	0
ENSSSCG00000001233	TRIM26	174	1.63394
ENSSSCG00000001234	TRIM10	0	0
ENSSSCG00000001235	TRIM15	0	0
ENSSSCG00000001236	TRIM40	0	0
ENSSSCG00000001239	ZNRD1	11	0.685064
ENSSSCG00000001242	GABBR1	401	3.0983
ENSSSCG00000001244	RNF39	1	0.0279529
ENSSSCG00000001245	ZNRD1	25	1.05808
ENSSSCG00000001247	ZFP57	3	0.0592106
ENSSSCG00000001252	UBD	2	0.0562986
ENSSSCG00000001254		0	0
ENSSSCG00000001255		0	0
ENSSSCG00000001258		0	0
ENSSSCG00000001268		0	0
ENSSSCG00000001279		0	0
ENSSSCG00000001286		0	0
ENSSSCG00000001294		0	0
ENSSSCG00000001297		0	0
ENSSSCG00000001304		0	0
ENSSSCG00000001337		0	0
ENSSSCG00000001340		0	0
ENSSSCG00000001341	SLA-11	532	13.5
ENSSSCG00000001342	TRIM39	54	0.881485
ENSSSCG00000001344		9	0.191805
ENSSSCG00000001346	ABCF1	526	6.07144
ENSSSCG00000001347	FB19	580	4.71682
ENSSSCG00000001362	MDC1	1074	5.34543
ENSSSCG00000001370		25	0.351318
ENSSSCG00000001372	GNL1	217	3.17053
ENSSSCG00000001373		0	0
ENSSSCG00000001376	DHX16	216	2.24591
ENSSSCG00000001377	PPP1R18	526	12.807
ENSSSCG00000001379	TUBB	19231	269.094
ENSSSCG00000001382	DDR	887	8.20749
ENSSSCG00000001383	TFIIH	133	2.80461
ENSSSCG00000001384	VARS2	217	1.91504
ENSSSCG00000001390	SPR1	14	0.465281
ENSSSCG00000001391	CCHCR1	149	1.89518
ENSSSCG00000001392	TCF19	159	2.83412
ENSSSCG00000001393	POU5F1	2	0.0516979
ENSSSCG00000001394	SUSC-MIC2	108	2.3278
ENSSSCG00000001398	SLA-6	50	1.2617
ENSSSCG00000001400	BAT1	3491	74.0488
ENSSSCG00000001401	ATP6V1G2	37	0.923957
ENSSSCG00000001402	NFKBIL1	114	2.81174
ENSSSCG00000001403	LTA	3	0.0754378
ENSSSCG00000001404	TNFA	0	0
ENSSSCG00000001405	LTB	36	1.18227
ENSSSCG00000001408	AIF1	46	1.59646
ENSSSCG00000001409	PRRC2A	4755	24.7921
ENSSSCG00000001410	BAT3	2348	22.1005
ENSSSCG00000001411	APOM	64	3.08529
ENSSSCG00000001412	C7H6ORF47	133	3.30751
ENSSSCG00000001413	BAT4	267	5.11846
ENSSSCG00000001414	CSNK2B	1370	45.9119
ENSSSCG00000001416	LY6G5C	10	0.473841
ENSSSCG00000001417	BAT5	283	10.0738
ENSSSCG00000001418	NEU1	116	3.34363
ENSSSCG00000001419	C7H6ORF29	7	0.100364
ENSSSCG00000001420	EHMT2	654	5.70321
ENSSSCG00000001421	ZBTB12	272	5.03497
ENSSSCG00000001422	C2	3	0.0420271
ENSSSCG00000001423	NELFE	280	7.02128
ENSSSCG00000001424	SKIV2L	422	3.91888
ENSSSCG00000001425	DOM3Z	89	1.89561
ENSSSCG00000001426	STK19	81	2.41389
ENSSSCG00000001427	C4A	193	1.28712
ENSSSCG00000001428	CYP21A2	420	7.07045
ENSSSCG00000001429	TN-X	279	2.28285
ENSSSCG00000001430	ATF6B	663	11.352
ENSSSCG00000001431	FKBPL	28	0.712533
ENSSSCG00000001433	PPT2	223	2.81358
ENSSSCG00000001434	EGFL8	1	0.0280181
ENSSSCG00000001435	AGPAT1	1058	15.7193
ENSSSCG00000001436	RNF5	405	11.6645
ENSSSCG00000001437	AGER	2	0.0492613
ENSSSCG00000001438	PBX2	941	25.4743
ENSSSCG00000001439	GPSM3	28	0.66034
ENSSSCG00000001440	NOTCH4	389	2.08798
ENSSSCG00000001441	BTNL5	0	0
ENSSSCG00000001443		0	0
ENSSSCG00000001444		0	0
ENSSSCG00000001447	BTNL3	0	0
ENSSSCG00000001451		0	0
ENSSSCG00000001453	SLA-DRA1	334	9.63504
ENSSSCG00000001455	SLA-DRB	62	2.55506
ENSSSCG00000001456	SLA-DQA1	498	13.5631
ENSSSCG00000001457	SLA-DQB1	199	9.12951
ENSSSCG00000001458		0	0
ENSSSCG00000001459		1	0.0192521
ENSSSCG00000001463	PSMB9	2	0.0852465
ENSSSCG00000001465	SLA-DOB	1	0.0269905
ENSSSCG00000001468	PSMB9	8	0.300807
ENSSSCG00000001469	SLA-DMB	49	1.27944
ENSSSCG00000001470	SLA-DMA	75	2.537
ENSSSCG00000001471	BRD2	3017	23.1077
ENSSSCG00000001472	SLA	14	0.261164
ENSSSCG00000001473	COL11A2	1187	8.63647
ENSSSCG00000001474	RXRB	500	6.20428
ENSSSCG00000001475	LOC100155600	206	3.10025
ENSSSCG00000001476	HSD17B8	203	6.22452
ENSSSCG00000001477	RING1	730	15.2687
ENSSSCG00000001478	BMP5	153	4.73162
ENSSSCG00000001479	HMGCLL1	15	0.160358
ENSSSCG00000001480	GFRAL	1	0.0304298
ENSSSCG00000001481	HCRTR2	1	0.0218806
ENSSSCG00000001483	FAM83B	8	0.0388989
ENSSSCG00000001484		0	0
ENSSSCG00000001485		209	2.58007
ENSSSCG00000001486	LRRC1	104	1.00031
ENSSSCG00000001487	KLHL31	677	12.8148
ENSSSCG00000001488	GCLC	53	0.488159
ENSSSCG00000001490	KHDRBS2	8	0.270868
ENSSSCG00000001493		107	1.94964
ENSSSCG00000001494	BAG2	111	6.32319
ENSSSCG00000001497	ZNF451	198	2.0659
ENSSSCG00000001498	BEND6	49	0.699487
ENSSSCG00000001499	DST	2740	4.22503
ENSSSCG00000001500	COL21A1	1649	35.6485
ENSSSCG00000001501	VPS52	417	6.35533
ENSSSCG00000001502	RPS18	7775	538.121
ENSSSCG00000001503	B3GALT4	87	2.01876
ENSSSCG00000001504	WDR46	160	2.77246
ENSSSCG00000001505	KE2	322	19.8141
ENSSSCG00000001506	RGL2	764	10.1433
ENSSSCG00000001507	TAPBP	181	4.69887
ENSSSCG00000001508	ZBTB22	131	2.03085
ENSSSCG00000001509	DAXX	419	5.8835
ENSSSCG00000001510	KIFC1	100	1.62869
ENSSSCG00000001511	PHF1	194	3.06283
ENSSSCG00000001512	CUTA	757	36.6401
ENSSSCG00000001513	SYNGAP1	78	0.696539
ENSSSCG00000001515	ZBTB9	104	2.66536
ENSSSCG00000001516	BAK1	199	1.81712
ENSSSCG00000001517		51	1.4677
ENSSSCG00000001518	ITPR3	890	2.74156
ENSSSCG00000001520	LEMD2	215	5.05724
ENSSSCG00000001521	MLN	0	0
ENSSSCG00000001523	GRM4	15	0.174143
ENSSSCG00000001526	HMGA1	1858	39.8088
ENSSSCG00000001527	C6orf106	286	20.2215
ENSSSCG00000001528		8215	210.688
ENSSSCG00000001531	SNRPC	697	33.6007
ENSSSCG00000001532	UHRF1BP1	113	0.812016
ENSSSCG00000001533	TAF11	142	3.55832
ENSSSCG00000001534	ANKS1A	308	3.2099
ENSSSCG00000001535	TCP11	2	0.0473219
ENSSSCG00000001536	SCUBE3	9	0.0990035
ENSSSCG00000001537	ZNF76	107	2.35121
ENSSSCG00000001538	DEF6	53	0.817076
ENSSSCG00000001539	PPARD	609	6.42484
ENSSSCG00000001543	RPL10A	7677	494.334
ENSSSCG00000001544	TEAD3	1261	16.7603
ENSSSCG00000001546	FANCE	82	1.66209
ENSSSCG00000001549	FKBP5	61	1.36537
ENSSSCG00000001550	ARMC12	2	0.0707045
ENSSSCG00000001551	CLPSL2	0	0
ENSSSCG00000001552	CLPS	0	0
ENSSSCG00000001553	LHFPL5	0	0
ENSSSCG00000001554	SRPK1	371	5.35334
ENSSSCG00000001555	SLC26A8	3	0.0384018
ENSSSCG00000001556	MAPK14	863	8.15919
ENSSSCG00000001559	PNPLA1	0	0
ENSSSCG00000001560	C6orf222	0	0
ENSSSCG00000001561	ETV7	4	0.139765
ENSSSCG00000001562	KCTD20	275	4.58876
ENSSSCG00000001563	STK38	471	4.27161
ENSSSCG00000001564	SRSF3	715	17.9418
ENSSSCG00000001565		0	0
ENSSSCG00000001566	RAB44	0	0
ENSSSCG00000001567	CPNE5	21	0.33053
ENSSSCG00000001569	C6orf89	257	4.66159
ENSSSCG00000001570	PI16	168	4.03058
ENSSSCG00000001571	MTCH1	1544	27.6031
ENSSSCG00000001572	FGD2	68	1.04209
ENSSSCG00000001573	PIM1	101	1.38848
ENSSSCG00000001574		0	0
ENSSSCG00000001576	TMEM217	0	0
ENSSSCG00000001577		149	1.52811
ENSSSCG00000001578	RNF8	19	0.415732
ENSSSCG00000001579		309	2.96181
ENSSSCG00000001582	MDGA1	111	1.42542
ENSSSCG00000001583		0	0
ENSSSCG00000001584		202	18.3939
ENSSSCG00000001588	DNAH8	12	0.0304941
ENSSSCG00000001589	GLP1R	3	0.0772147
ENSSSCG00000001592	KCNK17	0	0
ENSSSCG00000001594	KIF6	3	0.0894771
ENSSSCG00000001595	DAAM2	279	3.13999
ENSSSCG00000001596	MOCS1	58	0.754487
ENSSSCG00000001597	LRFN2	37	0.273849
ENSSSCG00000001598		0	0
ENSSSCG00000001600		17	0.347707
ENSSSCG00000001605	TSPO2	0	0
ENSSSCG00000001611		24	0.240529
ENSSSCG00000001612		5	0.0404978
ENSSSCG00000001613	TREML1	0	0
ENSSSCG00000001614	TREM2	3	0.19633
ENSSSCG00000001615		0	0
ENSSSCG00000001616	TREML-2	0	0
ENSSSCG00000001617	TREM-1	0	0
ENSSSCG00000001618	NCR2	0	0
ENSSSCG00000001619	FOXP4	420	3.86152
ENSSSCG00000001620	MDFI	414	9.27815
ENSSSCG00000001621	TFEB	230	2.90903
ENSSSCG00000001624	FRS3	62	1.02648
ENSSSCG00000001625	PGC	0	0
ENSSSCG00000001626		0	0
ENSSSCG00000001629		11	0.193583
ENSSSCG00000001630	MED20	77	4.32487
ENSSSCG00000001631	BYSL	199	5.51136
ENSSSCG00000001633		0	0
ENSSSCG00000001634	C6orf132	2	0.0525263
ENSSSCG00000001636	GUCA1A	0	0
ENSSSCG00000001637	GUCA1B	5	0.323112
ENSSSCG00000001638	MRPS10	450	10.27
ENSSSCG00000001639	TRERF1	342	1.69749
ENSSSCG00000001641	UBR2	229	1.95863
ENSSSCG00000001646	GLTSCR1L	463	2.45738
ENSSSCG00000001650	PTCRA	0	0
ENSSSCG00000001651	CNPY3	160	4.06875
ENSSSCG00000001652	GNMT	30	0.822645
ENSSSCG00000001653	PEX6	118	1.16607
ENSSSCG00000001654	PPP2R5D	1604	12.6176
ENSSSCG00000001655	MEA1	828	22.7743
ENSSSCG00000001656	C7H6ORF153	254	3.02979
ENSSSCG00000001657	CUL7	893	6.03353
ENSSSCG00000001658	MRPL2	358	11.953
ENSSSCG00000001659	KLC4	300	4.53766
ENSSSCG00000001660	PTK7	1388	12.4256
ENSSSCG00000001661	SRF	960	8.9914
ENSSSCG00000001664	TTBK1	2	0.0170051
ENSSSCG00000001667	ZNF318	518	1.98731
ENSSSCG00000001672	CRIP3	3	0.176761
ENSSSCG00000001675		67	1.51187
ENSSSCG00000001676	LRRC73	9	0.178119
ENSSSCG00000001679		922	7.26227
ENSSSCG00000001680		98	0.767385
ENSSSCG00000001681		0	0
ENSSSCG00000001682	DLK2	27	0.764208
ENSSSCG00000001683	POLH	178	1.59072
ENSSSCG00000001686	YIPF3	833	18.9152
ENSSSCG00000001688		146	2.22137
ENSSSCG00000001689		0	0
ENSSSCG00000001691		5	0.216963
ENSSSCG00000001692		352	14.8455
ENSSSCG00000001694	VEGF	0	0
ENSSSCG00000001695	VEGFA	595	11.4428
ENSSSCG00000001696	MRPL14	459	17.4775
ENSSSCG00000001697	TMEM63B	587	6.21456
ENSSSCG00000001698	CAPN11	15	0.253939
ENSSSCG00000001699		204	27.864
ENSSSCG00000001700	SLC29A1	1084	9.95119
ENSSSCG00000001701	HSPCB	15952	86.3172
ENSSSCG00000001702	SLC35B2	243	4.42993
ENSSSCG00000001703	NFKBIE	75	0.94462
ENSSSCG00000001705	TCTE1	0	0
ENSSSCG00000001706	AARS2	121	1.11704
ENSSSCG00000001708	CDC5L	1075	7.28504
ENSSSCG00000001709		0	0
ENSSSCG00000001710		0	0
ENSSSCG00000001711	CLIC5	67	0.773854
ENSSSCG00000001715	ENPP5	7	0.0588106
ENSSSCG00000001716	RCAN2	20	1.0288
ENSSSCG00000001718		75	1.04378
ENSSSCG00000001719		2	0.0428003
ENSSSCG00000001720		174	2.50172
ENSSSCG00000001723	PAF-AH	250	3.14434
ENSSSCG00000001724	MEP1A	0	0
ENSSSCG00000001725	GPR116	1208	8.21879
ENSSSCG00000001726	GPR110	0	0
ENSSSCG00000001728	CD2AP	33	1.60588
ENSSSCG00000001729		2	0.0684887
ENSSSCG00000001731	CENPQ	230	2.89987
ENSSSCG00000001732	MUT	163	1.61741
ENSSSCG00000001734	C6orf141	1	0.0619575
ENSSSCG00000001735	RHAG	3	0.0810321
ENSSSCG00000001736	CRISP2	0	0
ENSSSCG00000001739	CRISP1	0	0
ENSSSCG00000001741	BD114	0	0
ENSSSCG00000001743	DEFB110	0	0
ENSSSCG00000001744	TFAP2D	0	0
ENSSSCG00000001745		1	0.0222177
ENSSSCG00000001746		14	0.0486489
ENSSSCG00000001748	IL17A	0	0
ENSSSCG00000001749	IL-17F	0	0
ENSSSCG00000001750	PAQR8	66	0.881776
ENSSSCG00000001751	CHRNA5	11	0.266567
ENSSSCG00000001752	CHRNA3	128	1.03674
ENSSSCG00000001753	CHRNB4	9	0.198613
ENSSSCG00000001754	PSMA4	669	7.03314
ENSSSCG00000001755	HYKK	18	0.493963
ENSSSCG00000001756		2	0.0232042
ENSSSCG00000001757	WDR61	217	6.68221
ENSSSCG00000001758		143	1.60538
ENSSSCG00000001759	DNAJA4	1137	13.8092
ENSSSCG00000001760	ACSBG1	481	3.71562
ENSSSCG00000001761	IDH3A	741	7.48457
ENSSSCG00000001762	CIB2	201	5.04027
ENSSSCG00000001764	SH2D7	6	0.159202
ENSSSCG00000001765	ADAMTS7	577	3.86517
ENSSSCG00000001767		131	3.97623
ENSSSCG00000001769	MORF4L1	3986	74.2035
ENSSSCG00000001770	CTSH	431	10.9063
ENSSSCG00000001771	RASGRF1	0	0
ENSSSCG00000001772	ANKRD34C	0	0
ENSSSCG00000001773	TMED3	69	3.73587
ENSSSCG00000001774		70	11.2184
ENSSSCG00000001775		0	0
ENSSSCG00000001778	BCL2A1	2	0.0664075
ENSSSCG00000001779	ZFAND6	464	9.98896
ENSSSCG00000001780	FAH	205	4.8126
ENSSSCG00000001781	ARNT2	18	1.04017
ENSSSCG00000001782	ABHD17C	142	2.19196
ENSSSCG00000001783	CEMIP	5	0.149624
ENSSSCG00000001785	MESDC1	175	5.68502
ENSSSCG00000001786	C15orf26	13	0.272225
ENSSSCG00000001787	IL-16	25	0.193202
ENSSSCG00000001788	STARD5	41	1.19228
ENSSSCG00000001789	TMC3	0	0
ENSSSCG00000001790		0	0
ENSSSCG00000001791		7	0.192978
ENSSSCG00000001792	EFTUD1	25	0.470502
ENSSSCG00000001793		1437	11.8061
ENSSSCG00000001794		155	9.26897
ENSSSCG00000001795	SH3GL3	138	2.8965
ENSSSCG00000001798	BNC1	2	0.0249114
ENSSSCG00000001799		233	16.0035
ENSSSCG00000001800	TM6SF1	1590	35.9012
ENSSSCG00000001801	BTBD1	1560	34.6809
ENSSSCG00000001804	HOMER2	92	2.17967
ENSSSCG00000001805	WHAMM	220	2.56982
ENSSSCG00000001806	FSD2	672	10.7268
ENSSSCG00000001807		5	0.0514251
ENSSSCG00000001808	CPEB1	3	0.0635966
ENSSSCG00000001810	PDE8A	132	2.13541
ENSSSCG00000001811		0	0
ENSSSCG00000001814		902	6.80449
ENSSSCG00000001815		49	1.03147
ENSSSCG00000001816	BLM	66	1.29062
ENSSSCG00000001817	FURIN	371	5.58813
ENSSSCG00000001818	FES	304	3.99491
ENSSSCG00000001819	MAN2A2	1917	9.65981
ENSSSCG00000001820	HDDC3	172	4.05107
ENSSSCG00000001821	UNC45A	487	5.39008
ENSSSCG00000001822	RCCD1	21	0.492037
ENSSSCG00000001823	UROC1	1	0.0122152
ENSSSCG00000001824	ZXDC	507	2.87454
ENSSSCG00000001825	SLC41A3	148	4.34945
ENSSSCG00000001826	CCDC37	1	0.0198346
ENSSSCG00000001827		0	0
ENSSSCG00000001828		0	0
ENSSSCG00000001829		1	0.0374447
ENSSSCG00000001830		0	0
ENSSSCG00000001831		0	0
ENSSSCG00000001832	ACAN	294	1.49717
ENSSSCG00000001834	MFGE8	894	15.818
ENSSSCG00000001835	ABHD2	95	2.27768
ENSSSCG00000001836	RLBP1	1	0.0202694
ENSSSCG00000001837	FANCI	294	2.59521
ENSSSCG00000001838	POLG	354	3.47346
ENSSSCG00000001840		131	1.45391
ENSSSCG00000001841	RHCG	47	0.6943
ENSSSCG00000001842	TICRR	69	1.12941
ENSSSCG00000001844	PLIN1	10	0.228223
ENSSSCG00000001846	WDR93	3	0.0524117
ENSSSCG00000001847	MESP1	9	0.258592
ENSSSCG00000001848	MESP2	26	0.518552
ENSSSCG00000001849	APN	24	0.237102
ENSSSCG00000001850	C7H15orf38	139	5.41279
ENSSSCG00000001852	IDH2	1026	23.8689
ENSSSCG00000001855		0	0
ENSSSCG00000001858	CIB1	305	15.7115
ENSSSCG00000001859	GDPGP1	69	1.31228
ENSSSCG00000001860	NRG4	47	4.49545
ENSSSCG00000001861	FBXO22	46	2.53628
ENSSSCG00000001862	ETFA	688	17.5451
ENSSSCG00000001863		29	0.586165
ENSSSCG00000001864		0	0
ENSSSCG00000001865	SCAPER	154	2.04009
ENSSSCG00000001866	RCN2	413	8.11579
ENSSSCG00000001867	PSTPIP1	29	0.570807
ENSSSCG00000001868	TSPAN3	2633	51.0727
ENSSSCG00000001869		463	3.02948
ENSSSCG00000001871		460	4.72437
ENSSSCG00000001872	LINGO1	524	10.1423
ENSSSCG00000001873		903	4.12798
ENSSSCG00000001875		56	1.00065
ENSSSCG00000001876	IMP3	103	3.27234
ENSSSCG00000001877	SNUPN	210	4.85102
ENSSSCG00000001878	PTPN9	521	3.99976
ENSSSCG00000001879		8	0.348399
ENSSSCG00000001880	SIN3A	826	5.925
ENSSSCG00000001881	MAN2C1	344	3.75208
ENSSSCG00000001882	NEIL1	49	1.19953
ENSSSCG00000001883		0	0
ENSSSCG00000001884	COMMD4	94	3.17971
ENSSSCG00000001885	C15orf39	271	2.3423
ENSSSCG00000001887	SCAMP5	270	3.04536
ENSSSCG00000001888	RPP25	5	0.121904
ENSSSCG00000001892	SCAMP2	580	8.26655
ENSSSCG00000001895	CPLX3	0	0
ENSSSCG00000001898	ULK3	182	2.56961
ENSSSCG00000001899	LMAN1L	0	0
ENSSSCG00000001900	CSK	357	4.75727
ENSSSCG00000001901	CYP1A2	0	0
ENSSSCG00000001903	EDC3	373	3.44169
ENSSSCG00000001904	CLK3	354	5.97053
ENSSSCG00000001905		8	0.48079
ENSSSCG00000001906	CYP1A1	1	0.0128691
ENSSSCG00000001907		216	5.59943
ENSSSCG00000001908	CCDC33	1	0.0142866
ENSSSCG00000001909		107	1.35049
ENSSSCG00000001910	ISLR	923	13.6853
ENSSSCG00000001912	PML	234	3.20954
ENSSSCG00000001913	STOML1	49	0.867405
ENSSSCG00000001914		501	7.27869
ENSSSCG00000001915		0	0
ENSSSCG00000001916	C15orf59	14	0.308576
ENSSSCG00000001917	CD276	312	8.62107
ENSSSCG00000001918	NPTN	1023	8.72278
ENSSSCG00000001919	REC114	8	1.11812
ENSSSCG00000001920	HCN4	5	0.0501241
ENSSSCG00000001921		1772	10.8466
ENSSSCG00000001922	ARIH1	251	8.58717
ENSSSCG00000001924	BBS4	409	5.72081
ENSSSCG00000001925	ADPGK	89	3.07697
ENSSSCG00000001926	TMEM202	1	0.0378774
ENSSSCG00000001927	HEXA	502	4.69688
ENSSSCG00000001928		0	0
ENSSSCG00000001929	PARP6	467	6.37625
ENSSSCG00000001930	PKM	8969	139.283
ENSSSCG00000001931		1	0.0267502
ENSSSCG00000001932	HNRNPAB	12	0.513299
ENSSSCG00000001934		804	6.95244
ENSSSCG00000001938	SSTR1	0	0
ENSSSCG00000001939	TTC6	0	0
ENSSSCG00000001940	FOXA1	0	0
ENSSSCG00000001941		8	0.48079
ENSSSCG00000001942	SLC25A21	72	0.698861
ENSSSCG00000001943	PAX9	74	0.475733
ENSSSCG00000001944	NKX2-8	0	0
ENSSSCG00000001945	TTF1	0	0
ENSSSCG00000001946	MBIP	230	4.44222
ENSSSCG00000001947	BRMS1L	95	1.27158
ENSSSCG00000001948		188	1.9886
ENSSSCG00000001949	INSM2	0	0
ENSSSCG00000001950		19	0.938529
ENSSSCG00000001951	PSMA6	534	19.3524
ENSSSCG00000001952	NFKBIA	357	6.95095
ENSSSCG00000001955	SRP54	389	3.83044
ENSSSCG00000001956		105	2.45699
ENSSSCG00000001958	BAZ1A	438	2.7382
ENSSSCG00000001959	CFL2B	3304	40.8853
ENSSSCG00000001960	EAPP	294	7.80665
ENSSSCG00000001963	EGLN3	279	3.04865
ENSSSCG00000001964		70	1.13906
ENSSSCG00000001965		186	2.77724
ENSSSCG00000001966		623	5.78099
ENSSSCG00000001968		16	1.40377
ENSSSCG00000001970	HEATR5A	540	2.60008
ENSSSCG00000001971	HECTD1	1698	7.3601
ENSSSCG00000001972	AP4S1	40	2.84491
ENSSSCG00000001973	SCFD1	226	4.4925
ENSSSCG00000001974	G2E3	132	0.778895
ENSSSCG00000001975		181	8.85581
ENSSSCG00000001977	STXBP6	102	5.3305
ENSSSCG00000001978	GZMB	0	0
ENSSSCG00000001979		1	0.0478875
ENSSSCG00000001982		1	0.048663
ENSSSCG00000001983	SDR39U1	133	5.41908
ENSSSCG00000001984	KHNYN	1032	5.20173
ENSSSCG00000001985	CBLN3	9	0.091315
ENSSSCG00000001986	NFATC4	422	4.94541
ENSSSCG00000001987	RIPK3	65	1.28642
ENSSSCG00000001988	ADCY4	90	0.998872
ENSSSCG00000001989	CIDE-B	1	0.0312472
ENSSSCG00000001990	NOP9	92	0.824007
ENSSSCG00000001991	DHRS1	188	3.36267
ENSSSCG00000001992	RABGGTA	118	2.37709
ENSSSCG00000001993	TGM1	12	0.149314
ENSSSCG00000001994	TINF2	202	4.00218
ENSSSCG00000001997		29	2.11256
ENSSSCG00000001999		826	10.9222
ENSSSCG00000002000	IPO4	449	4.9971
ENSSSCG00000002001	REC8	235	1.40553
ENSSSCG00000002002	IRF9	161	3.65819
ENSSSCG00000002003		514	5.33673
ENSSSCG00000002004	PSME2	405	14.374
ENSSSCG00000002005	EMC9	727	6.91509
ENSSSCG00000002006	INF-GAMMA	485	17.4538
ENSSSCG00000002007	FITM1	1165	33.1041
ENSSSCG00000002008		545	3.98384
ENSSSCG00000002009	PCK2	29	0.441604
ENSSSCG00000002010	NRL	0	0
ENSSSCG00000002011	CPNE6	0	0
ENSSSCG00000002012	LRRC16B	13	0.108236
ENSSSCG00000002013	DHRS4	233	7.08416
ENSSSCG00000002014	JPH4	48	0.474724
ENSSSCG00000002015	AP1G2	324	4.75313
ENSSSCG00000002016	THTPA	244	3.61333
ENSSSCG00000002017		4	0.157121
ENSSSCG00000002020	NGDN	85	2.71964
ENSSSCG00000002021	PPP1R3E	15	0.648548
ENSSSCG00000002022	BCL2L2	28	1.63375
ENSSSCG00000002023	PABPN1	989	35.3796
ENSSSCG00000002025	SLC22A17	733	9.94785
ENSSSCG00000002026	EFS	579	7.36969
ENSSSCG00000002028	CMTM5	25	0.929363
ENSSSCG00000002029	MYH7	22534	134.82
ENSSSCG00000002032	SLC7A8	118	1.18988
ENSSSCG00000002033	CEBPE	0	0
ENSSSCG00000002034	ACIN1	2281	17.6884
ENSSSCG00000002035	C14orf119	74	6.22002
ENSSSCG00000002036		679	23.4974
ENSSSCG00000002037	CDH24	87	0.95645
ENSSSCG00000002038	PSMB11	0	0
ENSSSCG00000002039	MMP14	5101	47.4925
ENSSSCG00000002040	MRPL52	335	10.6713
ENSSSCG00000002041	SLC7A7	1254	8.6675
ENSSSCG00000002042	OXA1L	1325	32.1092
ENSSSCG00000002045		1551	73.9788
ENSSSCG00000002046	TRAJ44	0	0
ENSSSCG00000002047	TRAJ42	0	0
ENSSSCG00000002048	TRAJ41	0	0
ENSSSCG00000002049	TRAJ39	0	0
ENSSSCG00000002050	DAD1	533	26.3282
ENSSSCG00000002051	ABHD4	239	3.42127
ENSSSCG00000002052	OR6J1	0	0
ENSSSCG00000002053	TRADV1	1	0.10452
ENSSSCG00000002055		0	0
ENSSSCG00000002056	TRAV41	0	0
ENSSSCG00000002057	TRDV2-2	1	0.100165
ENSSSCG00000002062	TRADV12	0	0
ENSSSCG00000002063	TRADV14	0	0
ENSSSCG00000002069		0	0
ENSSSCG00000002071		0	0
ENSSSCG00000002072		0	0
ENSSSCG00000002077		6	0.410542
ENSSSCG00000002078		0	0
ENSSSCG00000002081		31	1.00075
ENSSSCG00000002084		1	0.0399328
ENSSSCG00000002085		0	0
ENSSSCG00000002090		0	0
ENSSSCG00000002095	TRAV10	0	0
ENSSSCG00000002097	TRAV14DV4	0	0
ENSSSCG00000002099	TRAV8-1	0	0
ENSSSCG00000002100	TRAV9-1	0	0
ENSSSCG00000002105		0	0
ENSSSCG00000002106	OR4E2	0	0
ENSSSCG00000002127	CHD8	1165	5.20043
ENSSSCG00000002129	RPGRIP1	2	0.117649
ENSSSCG00000002130		0	0
ENSSSCG00000002131	RNASE12	0	0
ENSSSCG00000002133	RNASE9	0	0
ENSSSCG00000002134	RNASE10	0	0
ENSSSCG00000002135	PNP	23	0.894675
ENSSSCG00000002136	TMEM55B	838	7.0241
ENSSSCG00000002137	APEX1	598	15.914
ENSSSCG00000002138	OSGEP	103	2.51123
ENSSSCG00000002139		10	0.548847
ENSSSCG00000002140	KLHL33	13	0.292616
ENSSSCG00000002141		36	2.23047
ENSSSCG00000002142		278	1.47506
ENSSSCG00000002143	PARP2	314	5.96241
ENSSSCG00000002144	CCNB1IP1	5	0.216183
ENSSSCG00000002145	TTC5	102	1.29691
ENSSSCG00000002148	OR11H4	0	0
ENSSSCG00000002159		0	0
ENSSSCG00000002164		0	0
ENSSSCG00000002170		0	0
ENSSSCG00000002172		0	0
ENSSSCG00000002173		0	0
ENSSSCG00000002175		0	0
ENSSSCG00000002176		0	0
ENSSSCG00000002180		0	0
ENSSSCG00000002184		0	0
ENSSSCG00000002187	OR4K17	0	0
ENSSSCG00000002190		0	0
ENSSSCG00000002191		0	0
ENSSSCG00000002196		0	0
ENSSSCG00000002199		0	0
ENSSSCG00000002202		0	0
ENSSSCG00000002210	CU468857.3	0	0
ENSSSCG00000002218		0	0
ENSSSCG00000002235	LPCAT4	181	2.38202
ENSSSCG00000002241	NUTM1	1	0.0104338
ENSSSCG00000002243		61	0.635911
ENSSSCG00000002245	KATNBL1	112	1.56113
ENSSSCG00000002246	CHRM5	0	0
ENSSSCG00000002247		1	0.048532
ENSSSCG00000002250	RYR3	0	0
ENSSSCG00000002251		0	0
ENSSSCG00000002252	ARRDC4	544	4.63851
ENSSSCG00000002254	NR2F2	771	6.70405
ENSSSCG00000002257		1	0.0269501
ENSSSCG00000002258	KLHL25	68	1.38533
ENSSSCG00000002259	AKAP13	522	5.95851
ENSSSCG00000002260		3	0.158386
ENSSSCG00000002262	SV2B	2	0.00984554
ENSSSCG00000002263	SLCO3A1	345	3.79051
ENSSSCG00000002264	ST8SIA2	49	1.6092
ENSSSCG00000002265	FAM174B	153	2.17207
ENSSSCG00000002266	CHD2	751	4.22737
ENSSSCG00000002267	RGMA	2050	21.5138
ENSSSCG00000002268	AKAP5	25	0.702089
ENSSSCG00000002269	MTHFD1	921	9.84309
ENSSSCG00000002270		0	0
ENSSSCG00000002274	HSPA2	73	1.04915
ENSSSCG00000002275	PPP1R36	26	0.590391
ENSSSCG00000002276	PLEKHG3	872	6.25123
ENSSSCG00000002277	SPTB	6215	21.6781
ENSSSCG00000002279	GPX2	6	0.156893
ENSSSCG00000002280		12	0.838588
ENSSSCG00000002281	FNTB	198	2.02431
ENSSSCG00000002282	MAX	249	19.6903
ENSSSCG00000002283	FUT8	270	3.44028
ENSSSCG00000002284		0	0
ENSSSCG00000002285	GPHN	302	3.64821
ENSSSCG00000002286	FAM71D	3	0.0870997
ENSSSCG00000002287	MPP5	116	2.05952
ENSSSCG00000002288	ATP6V1D	253	2.77463
ENSSSCG00000002290	PLEK2	432	3.01892
ENSSSCG00000002292	PLEKHH1	146	0.663975
ENSSSCG00000002294	ARG2	149	3.20193
ENSSSCG00000002295	NFS	373	10.599
ENSSSCG00000002296	RDH11	224	2.72605
ENSSSCG00000002297	RDH12	24	0.183003
ENSSSCG00000002298	ZFYVE26	524	1.82016
ENSSSCG00000002299	RAD51B	13	0.581601
ENSSSCG00000002303		33	1.97013
ENSSSCG00000002305	EXD2	180	1.26746
ENSSSCG00000002306	GALNT16	966	8.75648
ENSSSCG00000002307	ERH	1143	52.5041
ENSSSCG00000002309	PLEKHD1	33	0.35258
ENSSSCG00000002310	CCDC177	0	0
ENSSSCG00000002311	KIAA0247	385	2.71096
ENSSSCG00000002312	SRSF5	343	13.0882
ENSSSCG00000002313		0	0
ENSSSCG00000002314		82	2.24005
ENSSSCG00000002315	SLC8A3	295	1.92603
ENSSSCG00000002316	COX16	61	2.88285
ENSSSCG00000002317		3	0.0522598
ENSSSCG00000002321		0	0
ENSSSCG00000002322	ADAM21	0	0
ENSSSCG00000002326		0	0
ENSSSCG00000002328	MED6	177	8.54417
ENSSSCG00000002329		5	0.0896551
ENSSSCG00000002330	PCNX	624	2.2749
ENSSSCG00000002332	SIPA1L1	856	4.311
ENSSSCG00000002333		8	0.498228
ENSSSCG00000002337	ZFYVE1	323	2.56715
ENSSSCG00000002340	PSEN1	450	5.84745
ENSSSCG00000002341		140	1.22413
ENSSSCG00000002342		1	0.0334812
ENSSSCG00000002345		958	6.86366
ENSSSCG00000002346	PNMA1	39	1.32796
ENSSSCG00000002347	DNAL1	20	1.09769
ENSSSCG00000002348	ACOT6	69	1.3054
ENSSSCG00000002349	ACOT4	95	1.37355
ENSSSCG00000002350		221	3.92373
ENSSSCG00000002351		214	4.14653
ENSSSCG00000002352	ZNF410	319	1.9953
ENSSSCG00000002353	FAM161B	229	1.66584
ENSSSCG00000002354	COQ6	246	4.17243
ENSSSCG00000002355	ENTPD5	79	2.19298
ENSSSCG00000002356	CCDC176	0	0
ENSSSCG00000002357	ALDH6A1	181	3.96521
ENSSSCG00000002359		0	0
ENSSSCG00000002361		0	0
ENSSSCG00000002362		12	0.179102
ENSSSCG00000002363	VSX2	0	0
ENSSSCG00000002366	NPC2	716	17.0082
ENSSSCG00000002367	ISCA2	30	2.15494
ENSSSCG00000002368	LTBP2	196	1.29089
ENSSSCG00000002370	AREL1	284	1.75899
ENSSSCG00000002372		524	2.89313
ENSSSCG00000002373	PROX2	3	0.0600988
ENSSSCG00000002374	DLST	851	8.87661
ENSSSCG00000002375	RPS6KL1	17	0.259969
ENSSSCG00000002376	PGF	56	2.87243
ENSSSCG00000002377	EIF2B2	601	13.9998
ENSSSCG00000002378	MLH3	290	2.44099
ENSSSCG00000002379	ACYP1	52	2.20858
ENSSSCG00000002380	ZC2HC1C	6	0.115144
ENSSSCG00000002381	NEK9	1130	6.29881
ENSSSCG00000002382	TMED10	1282	34.784
ENSSSCG00000002383	FOS	179	3.01055
ENSSSCG00000002384		22	0.619285
ENSSSCG00000002385	TGFB3	865	8.63307
ENSSSCG00000002386	IFT43	104	9.12449
ENSSSCG00000002387	GPATCH2L	97	1.80669
ENSSSCG00000002388	ESRRB	26	0.516552
ENSSSCG00000002389	VASH1	979	6.62949
ENSSSCG00000002390	ANGEL1	71	1.71251
ENSSSCG00000002391	LRRC74A	0	0
ENSSSCG00000002392	IRF2BPL	450	6.8991
ENSSSCG00000002395	TMED8	20	0.810321
ENSSSCG00000002396	GSTZ1	224	3.5012
ENSSSCG00000002397	POMT2	66	0.948172
ENSSSCG00000002398	TMEM63C	1	0.0168817
ENSSSCG00000002399	NGB	0	0
ENSSSCG00000002400		0	0
ENSSSCG00000002403	VIPAS39	339	4.93504
ENSSSCG00000002404	SPTLC2	231	1.30723
ENSSSCG00000002405	ISM2	0	0
ENSSSCG00000002406		0	0
ENSSSCG00000002408	ADCK1	7	0.183842
ENSSSCG00000002409		0	0
ENSSSCG00000002410		34	0.912214
ENSSSCG00000002411	GTF2A1	200	1.30014
ENSSSCG00000002412	STON2	70	0.940093
ENSSSCG00000002414	SEL1L	197	4.88561
ENSSSCG00000002418	FLRT2	334	6.07352
ENSSSCG00000002423	KCNK10	1	0.0222588
ENSSSCG00000002424	SPATA7	101	1.80386
ENSSSCG00000002425	PTPN21	1092	9.58538
ENSSSCG00000002426	ZC3H14	797	12.2451
ENSSSCG00000002427	EML5	114	0.41548
ENSSSCG00000002428	TTC8	63	1.01826
ENSSSCG00000002429	FOXN3	316	4.00236
ENSSSCG00000002430	EFCAB11	39	1.9976
ENSSSCG00000002431		87	1.46391
ENSSSCG00000002432	KCNK13	7	0.0841944
ENSSSCG00000002433	PSMC1	774	17.7883
ENSSSCG00000002434	NRDE2	102	1.01716
ENSSSCG00000002436		395	4.48894
ENSSSCG00000002437		98	2.18947
ENSSSCG00000002438	C14orf159	7	0.148131
ENSSSCG00000002439	GPR68	4	0.128898
ENSSSCG00000002440	CCDC88C	220	1.27808
ENSSSCG00000002441	SMEK1	853	5.94024
ENSSSCG00000002442	CATSPERB	0	0
ENSSSCG00000002443	TC2N	14	0.109082
ENSSSCG00000002444	FBLN5	1622	27.2164
ENSSSCG00000002445	TRIP11	427	2.38127
ENSSSCG00000002446	ATXN3	343	2.30666
ENSSSCG00000002447		142	3.49517
ENSSSCG00000002448		217	2.89167
ENSSSCG00000002449	NDUFB1	304	34.6899
ENSSSCG00000002450	SLC24A4	2	0.0279855
ENSSSCG00000002451		317	2.89974
ENSSSCG00000002452	LGMN	972	12.5356
ENSSSCG00000002453		0	0
ENSSSCG00000002455	GOLGA5	299	3.87971
ENSSSCG00000002456	CHGA	6	0.12971
ENSSSCG00000002457	ITPK1	123	1.5454
ENSSSCG00000002458	TMEM251	45	1.23585
ENSSSCG00000002459	C14orf142	145	7.75756
ENSSSCG00000002460	UBR7	524	5.3603
ENSSSCG00000002461	BTBD7	606	2.74315
ENSSSCG00000002462	COX8C	0	0
ENSSSCG00000002464	PRIMA1	0	0
ENSSSCG00000002467	ASB2	471	8.20083
ENSSSCG00000002469	OTUB2	51	0.919972
ENSSSCG00000002470		223	2.79306
ENSSSCG00000002471	ISG12(A)	31	1.25178
ENSSSCG00000002472		175	29.2147
ENSSSCG00000002474	PPP4R4	29	0.337765
ENSSSCG00000002475	SERPINA6	1	0.0231001
ENSSSCG00000002476	SERPINA1	2	0.0536197
ENSSSCG00000002478	SERPINA12	0	0
ENSSSCG00000002479		0	0
ENSSSCG00000002481	SERPINA5	1	0.0158016
ENSSSCG00000002482		0	0
ENSSSCG00000002483	SERPINA3-3	0	0
ENSSSCG00000002484		0	0
ENSSSCG00000002486		0	0
ENSSSCG00000002487	SERPINA3-2	0	0
ENSSSCG00000002490	GCS	11	0.514464
ENSSSCG00000002494	CLMN	69	0.499416
ENSSSCG00000002495	SYNE3	160	1.96844
ENSSSCG00000002496	GLRX5	201	5.12582
ENSSSCG00000002497	TCL1B	0	0
ENSSSCG00000002498	TCL1A	0	0
ENSSSCG00000002499		24	0.892188
ENSSSCG00000002501	BDKRB1	1	0.0339541
ENSSSCG00000002502	ATG2B	341	1.97244
ENSSSCG00000002504	AK7	10	0.162429
ENSSSCG00000002505	PAPOLA	1723	14.4489
ENSSSCG00000002506	VRK1	103	3.07459
ENSSSCG00000002507	BCL11B	2	0.0344406
ENSSSCG00000002508	SETD3	479	8.93092
ENSSSCG00000002509	CCNK	533	2.7666
ENSSSCG00000002510	CYP46A1	3	0.0511479
ENSSSCG00000002511		62	0.887173
ENSSSCG00000002512	DEGS2	2	0.0867853
ENSSSCG00000002515	SLC25A47	10	0.385249
ENSSSCG00000002516	WARS	212	4.97046
ENSSSCG00000002517	WDR25	27	1.15905
ENSSSCG00000002520	SLC25A29	199	2.89697
ENSSSCG00000002523	CDC42BPB	1219	6.97497
ENSSSCG00000002524	AMN	0	0
ENSSSCG00000002525	TRAF3_TV1	281	1.39742
ENSSSCG00000002526	RCOR1	233	4.67287
ENSSSCG00000002527	ANKRD9	15	0.484668
ENSSSCG00000002528		147	1.9838
ENSSSCG00000002529	RPS21	2749	287.324
ENSSSCG00000002530	CINP	271	18.7204
ENSSSCG00000002531		3	0.0620642
ENSSSCG00000002532	ZNF839	81	1.02881
ENSSSCG00000002533	WDR20	145	2.90639
ENSSSCG00000002535	HSP90AA1	5030	97.2016
ENSSSCG00000002536		0	0
ENSSSCG00000002538		405	3.43301
ENSSSCG00000002539		190	28.5469
ENSSSCG00000002540	PPP2R5C	855	14.5359
ENSSSCG00000002541		0	0
ENSSSCG00000002542	DIO3	0	0
ENSSSCG00000002543	DIO3	0	0
ENSSSCG00000002544	PPP1R13B	419	2.07197
ENSSSCG00000002545	ZFYVE21	84	4.27822
ENSSSCG00000002546	XRCC3	44	1.05563
ENSSSCG00000002547		689	14.5037
ENSSSCG00000002550	C14orf2	875	63.1037
ENSSSCG00000002551		14	0.482168
ENSSSCG00000002552	TDRD9	0	0
ENSSSCG00000002553	RD3L	0	0
ENSSSCG00000002554	PLD4	53	0.983604
ENSSSCG00000002555	JAG2	499	5.81752
ENSSSCG00000002557	UGPP	311	14.3959
ENSSSCG00000002558	CEP170B	58	0.437997
ENSSSCG00000002559	CDCA4	78	4.4016
ENSSSCG00000002560	GPR132	0	0
ENSSSCG00000002563		0	0
ENSSSCG00000002565		0	0
ENSSSCG00000002572		0	0
ENSSSCG00000002573	RTL1	32	0.385403
ENSSSCG00000002581		0	0
ENSSSCG00000002585		0	0
ENSSSCG00000002586	OR4K13	0	0
ENSSSCG00000002589		0	0
ENSSSCG00000002594	OR4K5	0	0
ENSSSCG00000002599		0	0
ENSSSCG00000002600		0	0
ENSSSCG00000002601		0	0
ENSSSCG00000002602		0	0
ENSSSCG00000002605		0	0
ENSSSCG00000002607		0	0
ENSSSCG00000002608		0	0
ENSSSCG00000002610		0	0
ENSSSCG00000002612		0	0
ENSSSCG00000002613		0	0
ENSSSCG00000002614		0	0
ENSSSCG00000002615		0	0
ENSSSCG00000002618		0	0
ENSSSCG00000002619	PAQR8	0	0
ENSSSCG00000002620	EFHC1	87	1.36994
ENSSSCG00000002621	TRAM2	136	5.1084
ENSSSCG00000002622	TMEM14A	25	1.01518
ENSSSCG00000002623		0	0
ENSSSCG00000002624		0	0
ENSSSCG00000002625	GCSH	0	0
ENSSSCG00000002626		0	0
ENSSSCG00000002627	GSTA4	820	22.5715
ENSSSCG00000002628	ICK	525	3.48961
ENSSSCG00000002629	FBXO9	299	4.91195
ENSSSCG00000002630	GCM1	0	0
ENSSSCG00000002632	PKCNT1	1	0.0238172
ENSSSCG00000002633	GAS8	245	1.82118
ENSSSCG00000002635	SPIRE2	37	0.456915
ENSSSCG00000002636	TCF25	233	8.17297
ENSSSCG00000002637	DBNDD1	44	0.987925
ENSSSCG00000002639	TUBB3	0	0
ENSSSCG00000002640	DEF8	124	3.05003
ENSSSCG00000002642		1729	27.0366
ENSSSCG00000002645	GALNS	128	4.29357
ENSSSCG00000002646	TRAPPC2L	217	13.285
ENSSSCG00000002648	CBFA2T3	440	4.24795
ENSSSCG00000002650		4	0.171507
ENSSSCG00000002651	CDT1	97	1.71458
ENSSSCG00000002652	KLHDC4	122	3.0614
ENSSSCG00000002653	JPH3	26	0.365941
ENSSSCG00000002654	FBXO31	291	5.98247
ENSSSCG00000002655	MAP1LC3B	480	10.7506
ENSSSCG00000002656	ZCCHC14	335	3.99731
ENSSSCG00000002657	C16orf95	0	0
ENSSSCG00000002658	FOXL1	0	0
ENSSSCG00000002660	MTHFSD	61	1.87042
ENSSSCG00000002662	C16orf74	43	6.2271
ENSSSCG00000002663	GINS2	44	2.3196
ENSSSCG00000002664	GSE1	410	3.37233
ENSSSCG00000002666	KIAA0513	258	6.10853
ENSSSCG00000002667	ZDHHC7	298	3.72467
ENSSSCG00000002668	FAM92B	11	0.347331
ENSSSCG00000002669	CRISPLD2	146	3.04667
ENSSSCG00000002670		601	11.7207
ENSSSCG00000002671	ATP2C2	0	0
ENSSSCG00000002672	TLDC1	30	0.726026
ENSSSCG00000002675		2	0.035026
ENSSSCG00000002677		0	0
ENSSSCG00000002680	TAF1C	100	1.45342
ENSSSCG00000002681	HSDL1	253	2.24981
ENSSSCG00000002682	MBTPS1	1510	9.85155
ENSSSCG00000002684	CDH13	1373	20.7239
ENSSSCG00000002686	HSD17B2	0	0
ENSSSCG00000002688		54	0.54134
ENSSSCG00000002689	CMIP	777	7.38873
ENSSSCG00000002690		36	0.273637
ENSSSCG00000002694	CLEC3A	0	0
ENSSSCG00000002696	VAT1L	76	0.659568
ENSSSCG00000002697		0	0
ENSSSCG00000002699		2	0.101006
ENSSSCG00000002700	SYCE1L	0	0
ENSSSCG00000002701	MON1B	107	2.32851
ENSSSCG00000002702		0	0
ENSSSCG00000002703	TERF2IP	547	8.25635
ENSSSCG00000002704	KARS	9588	167.996
ENSSSCG00000002705		2038	314.055
ENSSSCG00000002706	ADAT1	57	1.23077
ENSSSCG00000002707	GABARAPL2	227	6.66026
ENSSSCG00000002708		179	2.01266
ENSSSCG00000002709		122	3.70306
ENSSSCG00000002712	LDHD	35	0.851602
ENSSSCG00000002714		167	2.54411
ENSSSCG00000002715	RFWD3	222	1.76597
ENSSSCG00000002716	MLKL	24	2.14214
ENSSSCG00000002718	FA2H	26	0.380805
ENSSSCG00000002719	EXOSC6	32	1.50836
ENSSSCG00000002720	CLEC18A	2	0.0322534
ENSSSCG00000002721		695	3.94106
ENSSSCG00000002722		119	2.35902
ENSSSCG00000002723		555	6.67764
ENSSSCG00000002724		39	1.17388
ENSSSCG00000002725	SF3B3	355	6.99511
ENSSSCG00000002726	MTSS1L	749	11.697
ENSSSCG00000002727	IL34	13	1.07763
ENSSSCG00000002729		31	0.963653
ENSSSCG00000002730	CALB2	0	0
ENSSSCG00000002731		0	0
ENSSSCG00000002734	MARVELD3	1	0.0168109
ENSSSCG00000002736	TAT	0	0
ENSSSCG00000002737	CHST4	0	0
ENSSSCG00000002738		55	1.06113
ENSSSCG00000002739		38	0.507689
ENSSSCG00000002740	AP1G1	1367	7.49362
ENSSSCG00000002741		16	0.350303
ENSSSCG00000002742		35	0.669891
ENSSSCG00000002743	IST1	464	9.5718
ENSSSCG00000002745		0	0
ENSSSCG00000002746		24	1.17585
ENSSSCG00000002747	PMFBP1	11	0.128741
ENSSSCG00000002748	DHX38	133	1.77363
ENSSSCG00000002749	HP	33	0.793304
ENSSSCG00000002752	ZFHX3	558	2.52809
ENSSSCG00000002753	NOB1	289	6.00296
ENSSSCG00000002754	NQO1	36	0.766765
ENSSSCG00000002755	NFAT5	447	2.90685
ENSSSCG00000002756	CYB5B	137	5.16209
ENSSSCG00000002758	PDF	15	0.812146
ENSSSCG00000002759	COG8	374	6.18632
ENSSSCG00000002760	NIP7	157	1.62822
ENSSSCG00000002761		15	0.748118
ENSSSCG00000002762	TERF2	712	8.92705
ENSSSCG00000002763	PRMT7	298	13.5336
ENSSSCG00000002764	SMPD3	31	0.452749
ENSSSCG00000002767	TSNAXIP1	7	0.114943
ENSSSCG00000002768	CENPT	203	3.93339
ENSSSCG00000002769	THAP11	104	4.03244
ENSSSCG00000002771		381	3.09567
ENSSSCG00000002773		1	0.0272145
ENSSSCG00000002774	FAM65A	810	7.98033
ENSSSCG00000002775	AGRP	0	0
ENSSSCG00000002776	ATP6V0D1	595	5.6775
ENSSSCG00000002777	HSD11B2	38	0.640904
ENSSSCG00000002778	ZDHHC1	159	2.93721
ENSSSCG00000002779	LRRC36	18	0.294762
ENSSSCG00000002780	TPPP3	1477	48.862
ENSSSCG00000002781	KCTD19	7	0.0929705
ENSSSCG00000002782	PLEKHG4	5	0.0502919
ENSSSCG00000002783	SLC9A5	88	1.17527
ENSSSCG00000002786	ELMO3	28	0.412611
ENSSSCG00000002787	E2F4	350	9.57568
ENSSSCG00000002788	EXOC3L1	67	0.863155
ENSSSCG00000002790	TMEM208	107	4.99139
ENSSSCG00000002792	HSF4	7	0.147181
ENSSSCG00000002793		7	0.166941
ENSSSCG00000002795	CDH11	2022	12.2479
ENSSSCG00000002797	GOT2	311	7.41205
ENSSSCG00000002799	CNOT1	2617	9.53396
ENSSSCG00000002800		0	0
ENSSSCG00000002801		108	2.82203
ENSSSCG00000002802	GINS3	85	1.53713
ENSSSCG00000002803		1	0.0277166
ENSSSCG00000002804	CSNK2A2	544	5.87841
ENSSSCG00000002805	CFAP20	249	7.2998
ENSSSCG00000002806	MMP15	745	7.48722
ENSSSCG00000002807	USB1	100	2.44636
ENSSSCG00000002809	TEPP	0	0
ENSSSCG00000002810		0	0
ENSSSCG00000002811	CNGB1	0	0
ENSSSCG00000002812	KIFC3	174	2.20383
ENSSSCG00000002813	KATNB1	236	3.52965
ENSSSCG00000002814	GPR97	0	0
ENSSSCG00000002815	GPR56	76	1.08837
ENSSSCG00000002817	DRC7	0	0
ENSSSCG00000002818	PLLP	20	0.388779
ENSSSCG00000002819	ARL2BP	437	7.48239
ENSSSCG00000002820	RSPRY1	294	3.19513
ENSSSCG00000002821	CCL22	0	0
ENSSSCG00000002822	AMFR	1045	10.8313
ENSSSCG00000002823	GNAO1	25	0.848853
ENSSSCG00000002824		0	0
ENSSSCG00000002825	CES1	0	0
ENSSSCG00000002826		2	0.047729
ENSSSCG00000002827	SLC6A2	9	0.172808
ENSSSCG00000002828	LPCAT2	77	0.800163
ENSSSCG00000002829	MMP2	15869	202.773
ENSSSCG00000002830	IRX6	5	0.100053
ENSSSCG00000002831	IRX3	77	1.4327
ENSSSCG00000002834		0	0
ENSSSCG00000002835	TOX3	87	1.83674
ENSSSCG00000002836	SALL1	1	0.00764778
ENSSSCG00000002837	CYLD	80	2.32828
ENSSSCG00000002838	ZNF423	1001	10.6194
ENSSSCG00000002839	C16orf78	0	0
ENSSSCG00000002841	N4BP1	1143	5.2424
ENSSSCG00000002843		201	4.57282
ENSSSCG00000002844	PHKB	987	8.76613
ENSSSCG00000002846	DNAJA2	373	7.30587
ENSSSCG00000002847	GPT2	68	1.55982
ENSSSCG00000002849		10	0.427749
ENSSSCG00000002850	RPLP2	0	0
ENSSSCG00000002852	PLEKHF1	20	0.846462
ENSSSCG00000002853	C19orf12	8	1.45694
ENSSSCG00000002854	POP4	140	3.47919
ENSSSCG00000002855	CCNE1	77	2.25188
ENSSSCG00000002857	TDRD12	333	3.28889
ENSSSCG00000002859	ANKRD27	425	2.97692
ENSSSCG00000002860	PDCD5	529	15.687
ENSSSCG00000002861	NUDT19	55	0.942614
ENSSSCG00000002862	WDR88	0	0
ENSSSCG00000002863	LRP3	273	3.6691
ENSSSCG00000002864	SLC7A10	264	5.20769
ENSSSCG00000002865	GPATCH1	193	2.30369
ENSSSCG00000002866	C/EBP	8	0.270868
ENSSSCG00000002867	CEBPG	72	1.81557
ENSSSCG00000002868		178	5.63031
ENSSSCG00000002869	LSM14A	769	25.6518
ENSSSCG00000002872	KIAA0355	685	4.63339
ENSSSCG00000002873	GPI	1820	39.1341
ENSSSCG00000002875		51	1.62171
ENSSSCG00000002876	UBA2	356	16.4157
ENSSSCG00000002877	ZNF181	125	1.83228
ENSSSCG00000002879	GRAMD1A	360	4.00659
ENSSSCG00000002880	ZNF792	22	0.181327
ENSSSCG00000002881	FFAR2	2	0.0726269
ENSSSCG00000002882	KRTDAP	1	0.0516609
ENSSSCG00000002883	DMKN	2	0.0384018
ENSSSCG00000002884	LSR	2	0.0646803
ENSSSCG00000002885	USF2	906	18.3126
ENSSSCG00000002886	HAMP	0	0
ENSSSCG00000002887	MAG	3	0.0857194
ENSSSCG00000002888	GAPDHS	28	0.929705
ENSSSCG00000002889	SBSN	5	0.298999
ENSSSCG00000002891		0	0
ENSSSCG00000002892	FFAR1	0	0
ENSSSCG00000002893	SIGLEC1	7	0.0802846
ENSSSCG00000002895	KMT2B	708	2.88703
ENSSSCG00000002896	U2AF1	142	5.60221
ENSSSCG00000002898		405	4.93212
ENSSSCG00000002900	PROSER3	55	1.42169
ENSSSCG00000002901	UPK1A	1	0.0465882
ENSSSCG00000002902	ATP4A	5	0.0682941
ENSSSCG00000002903		5	0.536596
ENSSSCG00000002904	HAUS5	328	2.5595
ENSSSCG00000002905	RBM42	689	13.7874
ENSSSCG00000002906	ETV2	25	1.02558
ENSSSCG00000002907		1524	86.8157
ENSSSCG00000002908	ZBTB32	0	0
ENSSSCG00000002910	ALKBH6	156	5.03603
ENSSSCG00000002913	PRODH2	0	0
ENSSSCG00000002914	NPHS1	0	0
ENSSSCG00000002915	KIRREL2	16	0.270107
ENSSSCG00000002916	APLP1	46	3.63756
ENSSSCG00000002917	NFKBID	112	1.52747
ENSSSCG00000002918	HCST	16	1.26802
ENSSSCG00000002919	TYROBP	46	3.12378
ENSSSCG00000002921	CLIPR-59	935	10.6762
ENSSSCG00000002922	THAP8	44	1.89559
ENSSSCG00000002923	WDR62	167	1.25902
ENSSSCG00000002925	POLR2I	617	16.3833
ENSSSCG00000002926	CKAP1	470	17.4361
ENSSSCG00000002927	LRFN3	13	0.224722
ENSSSCG00000002929	SYNE4	1	0.0302765
ENSSSCG00000002930	ZNF260	118	3.45935
ENSSSCG00000002931	ZNF565	38	0.845835
ENSSSCG00000002932	ZNF567	208	2.66821
ENSSSCG00000002933	ZNF382	87	1.77843
ENSSSCG00000002935	ZNF568	179	2.39859
ENSSSCG00000002936	ZNF829	89	1.69355
ENSSSCG00000002937		55	0.975054
ENSSSCG00000002938		116	1.41313
ENSSSCG00000002941	ZFP28	4	0.484017
ENSSSCG00000002944		0	0
ENSSSCG00000002950		187	2.00747
ENSSSCG00000002952	YIF1B	397	5.16433
ENSSSCG00000002953		143	16.5272
ENSSSCG00000002954	SPINT2	37	2.0215
ENSSSCG00000002955	CATSPERG	148	1.54689
ENSSSCG00000002956	PSMD8	878	16.4639
ENSSSCG00000002957	GGN	27	0.481504
ENSSSCG00000002959	FAM98C	62	1.99081
ENSSSCG00000002960	RASGRP4	10	0.136124
ENSSSCG00000002961	RYR1	11906	27.9125
ENSSSCG00000002962	MAP4K1	11	0.150475
ENSSSCG00000002963	EIF3K	2235	104.394
ENSSSCG00000002965	ACTN4	3581	45.7091
ENSSSCG00000002967	CAPN12	7	0.117021
ENSSSCG00000002968		0	0
ENSSSCG00000002969		0	0
ENSSSCG00000002971		0	0
ENSSSCG00000002972		44	1.00546
ENSSSCG00000002976		0	0
ENSSSCG00000002977	AQN-3	7	0.609698
ENSSSCG00000002978		2	0.180748
ENSSSCG00000002979	PSP-II	8	0.696798
ENSSSCG00000002980		103	14.2303
ENSSSCG00000002981	DMBT1	23	0.277844
ENSSSCG00000002983	LGALS13	0	0
ENSSSCG00000002984		0	0
ENSSSCG00000002985	LEUTX	0	0
ENSSSCG00000002986	SELV	0	0
ENSSSCG00000002987		0	0
ENSSSCG00000002988	ZNF546	43	0.636776
ENSSSCG00000002989	AKT2	1696	18.858
ENSSSCG00000002990	CNTD2	0	0
ENSSSCG00000002991	TTC9B	4	0.203725
ENSSSCG00000002993	CYP2A6	14	0.414474
ENSSSCG00000002994	CYP2F1	5	0.183228
ENSSSCG00000002995	EGLN2	600	14.3187
ENSSSCG00000002996		148	4.1596
ENSSSCG00000002997		12	1.10105
ENSSSCG00000002998	SNRPA	504	13.2463
ENSSSCG00000002999	C19orf54	416	6.0904
ENSSSCG00000003000	ITPKC	545	4.72411
ENSSSCG00000003005	AXL	437	10.1272
ENSSSCG00000003006	CYP2B22	24	0.37709
ENSSSCG00000003007		3	0.0552209
ENSSSCG00000003011		0	0
ENSSSCG00000003013	B9D2	62	2.17478
ENSSSCG00000003014	TMEM91	10	0.420271
ENSSSCG00000003015	EXOSC5	86	1.85472
ENSSSCG00000003016		2	0.0227863
ENSSSCG00000003017	TGFB1	231	4.452
ENSSSCG00000003018	HSL	168	1.9336
ENSSSCG00000003021	MEGF8	856	2.40939
ENSSSCG00000003022	TMEM145	12	0.190203
ENSSSCG00000003024	PRR19	38	0.643613
ENSSSCG00000003030	CIC	1603	10.4963
ENSSSCG00000003035	GSK3A	632	15.3155
ENSSSCG00000003038		21	0.251242
ENSSSCG00000003039		19	0.29879
ENSSSCG00000003040	ARHGEF1	423	5.43782
ENSSSCG00000003041	CD79-ALPHA	19	0.50303
ENSSSCG00000003042		4159	68.6678
ENSSSCG00000003043	DMRTC2	0	0
ENSSSCG00000003044	LYPD4	3	0.134216
ENSSSCG00000003045	ATP1A3	0	0
ENSSSCG00000003046	RABAC1	1202	50.7532
ENSSSCG00000003047	CH242-183C8.3	0	0
ENSSSCG00000003048	CXCL17	1	0.0366456
ENSSSCG00000003049		0	0
ENSSSCG00000003051	CD177	1	0.0223832
ENSSSCG00000003052	TEX101	0	0
ENSSSCG00000003053	BSP1	0	0
ENSSSCG00000003054	ZNF575	119	3.07602
ENSSSCG00000003055	XRCC1	393	6.55169
ENSSSCG00000003058	ZNF576	67	4.7095
ENSSSCG00000003059	ZNF428	203	12.6425
ENSSSCG00000003061	CADM4	139	2.017
ENSSSCG00000003062	LYPD3	2	0.0442717
ENSSSCG00000003063	PHLDB3	28	0.271633
ENSSSCG00000003064		100	9.31764
ENSSSCG00000003065	PLAUR	13	0.30146
ENSSSCG00000003066	IRGC	3	0.0693892
ENSSSCG00000003067		4	0.108531
ENSSSCG00000003068	SMG9	263	3.24892
ENSSSCG00000003069	KCNN4	4	0.0734405
ENSSSCG00000003070	ZNF45	152	2.65553
ENSSSCG00000003071	ZNF404	16	0.347769
ENSSSCG00000003072	ZNF283	102	1.89688
ENSSSCG00000003073	LYPD5	2	0.0985226
ENSSSCG00000003076		41	0.542742
ENSSSCG00000003077	ZNF112	113	1.46783
ENSSSCG00000003078	CEACAM19	0	0
ENSSSCG00000003079	PVR	21	0.601943
[truncated: 19,608 more rows]
