# Supplementary material for: Transcriptome analysis revealed chimeric RNAs, single nucleotide polymorphisms and allele-specific expression in porcine prenatal skeletal muscle
Source: Sci Rep. 2016 Jun 29;6:29039. doi: 10.1038/srep29039 (PMC4926253; doi:10.1038/srep29039)
Supplement: Supplementary Data 2 [file srep29039-s3.xls]

## Sheet: Table S1
#chrom5p	start5p	end5p	chrom3p	start3p	end3p	chimera_cluster_id	score	strand5p	strand3p	transcript_ids_5p	transcript_ids_3p	genes5p	genes3p	type	distance	total_frags	spanning_frags	unique_alignment_positions	isoform_fraction_5p	isoform_fraction_3p	breakpoint_spanning_reads	chimera_ids
15	38266502	38271773	15	38071421	38120614	CLUSTER223	422	+	+	ENSSSCT00000023481:0-347	ENSSSCT00000017147:0-3269	n/a	n/a	Read_Through	-145887	422	0	253	1	1		C0096599
3	43317803	43320652	3	43250504	43259401	CLUSTER445	539	-	+	ENSSSCT00000008847:0-544	ENSSSCT00000030914:0-2801,ENSSSCT00000030914:182-2801	n/a	OGN	Adjacent_Converging	-58401	539	0	206	1	1		C0041685,C0041686
4	127084407	127093992	4	127267389	127408466	CLUSTER413	366	-	+	ENSSSCT00000027256:0-642	ENSSSCT00000007510:0-5601	n/a	COL11A1	Adjacent_Diverging	173396	366	0	201	1	1		C0111463
16	78094268	78115993	16	78138220	78147206	CLUSTER347	494	-	+	ENSSSCT00000018606:0-1625,ENSSSCT00000018606:0-1556	ENSSSCT00000018607:0-886	ANXA6	n/a	Adjacent_Diverging	22226	494	0	185	1	1		C0081633,C0081635
13	33948537	33951874	13	33911316	33928712	CLUSTER521	324	-	-	ENSSSCT00000023537:0-3278	ENSSSCT00000012420:1360-2396	n/a	n/a	Read_Through	-10158	324	0	183	1	0.972973		C0096672
14	59244728	59282748	14	59336242	59454744	CLUSTER455	255	-	+	ENSSSCT00000011114:0-1662	ENSSSCT00000028752:0-1271	n/a	NID1	Adjacent_Diverging	53493	255	0	174	1	1		C0051172
13	18743777	18747724	13	18707604	18710520	CLUSTER441	188	+	-	ENSSSCT00000012294:0-296	ENSSSCT00000012293:0-1263	n/a	TGFBR2	Adjacent_Diverging	-33256	188	0	125	1	1		C0060138
3	74469314	74674248	3	74397915	74406213	CLUSTER37	229	-	+	ENSSSCT00000009103:0-5678,ENSSSCT00000009103:0-5801	ENSSSCT00000009104:0-829	DYSF	n/a	Adjacent_Converging	-58889	229	0	124	1	1		C0042990,C0042992
11	49869695	49870147	11	50017838	50031401	CLUSTER232	162	+	-	ENSSSCT00000010372:0-452	ENSSSCT00000010373:0-668	KLF5	KLF5	Adjacent_Converging	147690	162	0	111	1	1		C0046996
1	182175683	182177852	1	182187871	182222848	CLUSTER129	153	+	-	ENSSSCT00000023493:0-350	ENSSSCT00000036045:0-1422	MAP2K1	MAP2K1	Adjacent_Converging	10018	153	145	105	1	1	>10324413/2;pos=4;strand=-,TGTGGGCTTCTACGGCGCATTCTACAGCGATGGCGAGATCAGTATCTGCATGGAGCACATGGATGGGGGTTCCTTGGATCAAGTCCTGAA,>19290298/1;pos=5;strand=-,GTGGGCTTCTACGGCGCATTCTACAGCGATGGCGAGATCAGTATCTGCATGGAGCACATGGATGGGGGTTCCTTGGATCAAGTCCTGAAG,>15509971/2;pos=27;strand=-,ACAGCGATGGCGAGATCAGTATCTGCATGGAGCACATGGATGGGGGTTCCTTGGATCAAGTCCTGAAGAAAGCTGGAAGAATTCCTGAAC,>10993705/1;pos=267;strand=+,CATGAGTGCAATTCC…	C0096641
1	195288065	195292115	1	195186154	195189759	CLUSTER339	201	+	-	ENSSSCT00000026628:0-450	ENSSSCT00000005513:9-365	FKBP3	n/a	Intrachromosomal_Complex	-97993	201	0	102	1	0.975728		C0109724
2	39869297	39899511	2	39931758	39931976	CLUSTER80	160	-	+	ENSSSCT00000030262:0-494	ENSSSCT00000023876:0-218	n/a	n/a	Adjacent_Diverging	32246	160	0	93	1	1		C0121024
11	11871939	11933176	11	11813458	11856337	CLUSTER71	128	-	-	ENSSSCT00000024366:0-265	ENSSSCT00000010249:365-1206	n/a	n/a	Read_Through	-14299	128	0	86	1	0.969697		C0098118
7	53970180	53972513	7	53975751	53975975	CLUSTER36	105	+	-	ENSSSCT00000028390:0-614	ENSSSCT00000001989:0-224	n/a	n/a	Adjacent_Converging	3145	105	78	79	1	1	>9932325/1;pos=0;strand=-,TTCAAGTGGGCGACGAGCCTCCTATTCTCCCAGACATGGGGAACAGGGTCACAGCTCTCACCCAGATGGAGTCCGCCTGCGTGACCATCC,>22774859/2;pos=2;strand=-,CAAGTGGGCGACGAGCCTCCTATTCTCCCAGACATGGGGAACAGGGTCACAGCTCTCACCCAGATGGAGTCCGCCTGCGTGACCATCCAC,>19628785/1;pos=21;strand=-,CTATTCTCCCAGACATGGGGAACAGGGTCACAGCTCTCACCCAGATGGAGTCCGCCTGCGTGACCATCCACGAAGCTCTGAAGACCGTGA,>14212955/2;pos=4;strand=-,AGTGGGCGACGAGCCTCC…	C0115017
13	167514211	167515101	13	167721828	167906838	CLUSTER343	168	-	+	ENSSSCT00000030199:0-338	ENSSSCT00000013085:0-5926,ENSSSCT00000013085:112-5926	ABI3BP	n/a	Adjacent_Diverging	205760	168	0	78	1	0.363636		C0120820,C0120821
6	73960119	73961428	6	74087727	74091962	CLUSTER1	88	-	+	ENSSSCT00000031124:0-577	ENSSSCT00000026299:0-1299	n/a	n/a	Intrachromosomal_Complex	126298	88	0	74	1	1		C0122655
9	150691635	150715069	9	150557740	150614317	CLUSTER293	88	-	+	ENSSSCT00000017026:0-842,ENSSSCT00000017026:0-788	ENSSSCT00000017027:123-569,ENSSSCT00000017027:0-569	n/a	COBL	Intrachromosomal_Complex	-75373	88	0	70	1	1		C0075708,C0075711,C0075710
X	114965400	114991763	X	115091103	115103860	CLUSTER222	112	+	-	ENSSSCT00000013817:0-533	ENSSSCT00000013818:84-1478,ENSSSCT00000013818:52-1478	n/a	n/a	Adjacent_Converging	98880	112	108	68	1	1	>5622532/1;pos=99;strand=-,TACAGATTCTGCCAGTTTTGGACTTCTGCAAAGTATTTCTCATATCTGGGGTCACTTTGGACAATTGTGTCGAAGTTGGGCGGATTGCCA,>16481565/2;pos=101;strand=-,CAGATTCTGCCAGTTTTGGACTTCTGCAAAGTATTTCTCATATCTGGGGTCACTTTGGACAATTGTGTCGAAGTTGGGCGGATTGCCAAC,>2299774/2;pos=104;strand=-,ATTCTGCCAGTTTTGGACTTCTGCAAAGTATTTCTCATATCTGGGGTCACTTTGGACAATTGTGTCGAAGTTGGGCGGATTGCCAACACC,>18036375/2;pos=107;strand=-,CTGCCAGTTTTGG…	C0063956,C0063957
2	158059248	158077824	2	158113409	158121875	CLUSTER388	115	-	-	ENSSSCT00000025374:0-2151,ENSSSCT00000015788:0-2151,ENSSSCT00000035484:0-1916	ENSSSCT00000015789:0-3132	PDGFRB	n/a	Intrachromosomal	35584	115	0	67	0.991379	1		C0072831,C0102114,C0136366
3	43457581	43480379	3	43389774	43400017	CLUSTER400	95	+	-	ENSSSCT00000024689:0-1585	ENSSSCT00000032452:0-2006	n/a	ECM2	Adjacent_Diverging	-57563	95	0	64	1	1		C0099269
16	34902256	34902398	16	34963142	34975877	CLUSTER150	139	-	+	ENSSSCT00000022508:0-276,ENSSSCT00000022508:0-142	ENSSSCT00000018398:54-566,ENSSSCT00000018398:0-566,ENSSSCT00000027840:0-417	n/a	NDUFS4	Adjacent_Diverging	60743	139	0	63	1	1		C0094969,C0094968,C0094965
11	72187021	72201671	11	72178174	72183101	CLUSTER75	82	+	-	ENSSSCT00000031401:0-850	ENSSSCT00000022389:0-283,ENSSSCT00000029762:0-313	n/a	n/a	Adjacent_Diverging	-3919	82	0	62	1	1		C0123333,C0123334
7	27961782	27962059	7	27681440	27723569	CLUSTER381	82	-	+	ENSSSCT00000028604:0-277,ENSSSCT00000028604:0-316	ENSSSCT00000001573:0-7073	n/a	TNXB	Intrachromosomal_Complex	-237373	82	0	61	1	1		C0116141,C0116142
4	120107444	120108418	4	120122173	120122983	CLUSTER389	80	-	+	ENSSSCT00000007454:0-34,ENSSSCT00000007454:0-101	ENSSSCT00000025309:0-173	LAMTOR5	n/a	Adjacent_Diverging	13754	80	0	60	1	1		C0036250,C0036249
9	81600722	81642851	9	81472932	81486471	CLUSTER438	75	-	+	ENSSSCT00000016701:0-958	ENSSSCT00000029820:0-462	SGCE	n/a	Adjacent_Converging	-114250	75	0	58	1	1		C0075192
14	123606435	123618565	14	123522330	123534492	CLUSTER181	97	+	-	ENSSSCT00000030583:0-213,ENSSSCT00000030583:0-140	ENSSSCT00000011581:0-578	n/a	n/a	Intrachromosomal_Complex	-71942	97	0	53	1	1		C0121302,C0121303
9	109601469	109716060	9	109717446	109719221	CLUSTER141	85	+	+	ENSSSCT00000016779:0-723	ENSSSCT00000025242:0-300	n/a	n/a	Read_Through	1385	85	0	53	1	1		C0075227
13	142925648	143031335	13	142776695	142777380	CLUSTER448	72	-	+	ENSSSCT00000012955:0-1585,ENSSSCT00000012955:0-1573	ENSSSCT00000012954:0-242,ENSSSCT00000012954:21-242	n/a	n/a	Intrachromosomal_Complex	-147927	72	72	50	1	0.947368	>511047/1;pos=26;strand=-,ATTATGGCCATTGAGATGGTAGAAGGAGAGCCTCCATACCTCAATGAAAATCCTTTGAGGGCCTTGTACCTGATAGCAACTAATGGAACC,>1417162/2;pos=23;strand=-,GGTATTATGGCCATTGAGATGGTAGAAGGAGAGCCTCCATACCTCAATGAAAATCCTTTGAGGGCCTTGTACCTGATAGCAACTAATGGA,>24052684/2;pos=29;strand=-,ATGGCCATTGAGATGGTAGAAGGAGAGCCTCCATACCTCAATGAAAATCCTTTGAGGGCCTTGTACCTGATAGCAACTAATGGAACCCCA,>5906075/1;pos=25;strand=-,TATTATGGCCATTGAGAT…	C0061828,C0061826,C0061827
6	73962558	73972413	6	73960119	73960964	CLUSTER131	59	-	-	ENSSSCT00000003907:0-494	ENSSSCT00000031124:52-577,ENSSSCT00000031124:0-577	n/a	n/a	Read_Through	-1129	59	0	48	1	0.786667		C0013902,C0013903
10	55787490	55808257	10	55903794	55911222	CLUSTER280	69	+	+	ENSSSCT00000012116:0-942,ENSSSCT00000012116:0-805	ENSSSCT00000023555:0-1563,ENSSSCT00000023555:166-1563,ENSSSCT00000023555:290-1563	n/a	n/a	Read_Through	12205	69	0	47	1	1		C0059075,C0059072,C0059073
5	108177973	108231768	5	108030092	108039201	CLUSTER41	55	+	+	ENSSSCT00000029790:0-2256	ENSSSCT00000025791:0-626	n/a	n/a	Intrachromosomal	-138771	55	0	46	1	1		C0119212
1	101247377	101262466	1	101173632	101227354	CLUSTER4	66	+	-	ENSSSCT00000029021:0-450	ENSSSCT00000026640:0-3925	n/a	SENP6	Adjacent_Diverging	-20022	66	0	45	1	1		C0117998
9	106626162	106628683	9	106632157	106636174	CLUSTER516	61	+	+	ENSSSCT00000025054:0-227	ENSSSCT00000029128:0-320	n/a	n/a	Read_Through	3473	61	0	45	1	1		C0101403
15	133037227	133186748	15	133026568	133034139	CLUSTER272	61	-	-	ENSSSCT00000036013:0-444	ENSSSCT00000036673:0-496	TNS1	TNS1	Read_Through	-3087	61	42	44	1	1	>13737068/2;pos=5;strand=-,CGCAGCAACCTCCGCGAGGTGGCCCAGATGCTCAAGTCCAAACATGGAGGCAACTACCTGCTTTTCAACCTCTCTGAGCGGAGACCTGAC,>26492341/1;pos=55;strand=-,CAACTACCTGCTTTTCAACCTCTCTGAGCGGAGACCTGACATCACGAGGCTCCATGCCAAGGTACTGGAATTCGGCTGGCCTGACCTCCA,>12648687/2;pos=54;strand=-,GCAACTACCTGCTTTTCAACCTCTCTGAGCGGAGACCTGACATCACGAGGCTCCATGCCAAGGTACTGGAATTCGGCTGGCCTGACCTCC,>21191298/2;pos=56;strand=-,AACTCCCTGCTTTTC…	C0141680
3	32253038	32285244	3	32445172	32450213	CLUSTER312	53	+	-	ENSSSCT00000008652:0-1616	ENSSSCT00000027636:723-5764	n/a	n/a	Intrachromosomal_Complex	159927	53	0	44	1	0.464912		C0041416
9	109721268	109733250	9	109778806	109799286	CLUSTER146	60	+	-	ENSSSCT00000023922:0-556	ENSSSCT00000031885:110-3337	n/a	SEMA3C	Adjacent_Converging	45555	60	0	43	1	0.681818		C0097074
5	103839592	104003135	5	103774481	103798845	CLUSTER261	52	-	+	ENSSSCT00000029091:0-1572	ENSSSCT00000029567:0-1317	n/a	TMTC2	Adjacent_Converging	-40746	52	0	38	1	1		C0118227
6	110739416	110858568	6	110934503	111005311	CLUSTER70	49	-	+	ENSSSCT00000024859:0-1298	ENSSSCT00000032134:47-5063	n/a	n/a	Adjacent_Diverging	74658	49	0	38	1	1		C0100483
9	61716476	61799679	9	61816052	61823026	CLUSTER169	51	+	-	ENSSSCT00000016603:0-606	ENSSSCT00000025369:0-401	FLI1	n/a	Adjacent_Converging	4986	51	0	37	1	1		C0074193
7	38746484	38878916	7	38909261	38909458	CLUSTER418	46	+	+	ENSSSCT00000001764:0-395,ENSSSCT00000001764:0-278	ENSSSCT00000028742:0-197	n/a	n/a	Read_Through	30344	46	0	37	1	1		C0006408,C0006407
13	106088500	106221704	13	106386537	106580727	CLUSTER301	48	+	+	ENSSSCT00000027533:0-675	ENSSSCT00000030951:0-252	n/a	n/a	Read_Through	142907	48	0	36	0.941176	1		C0113246
11	4679143	4679277	11	4705299	4724394	CLUSTER196	47	+	+	ENSSSCT00000025665:0-160,ENSSSCT00000010198:0-134	ENSSSCT00000010197:101-362,ENSSSCT00000010197:0-362	POLR1D	n/a	Read_Through	24789	47	0	36	0.87037	1		C0103483,C0046050,C0046049
6	79677218	79876084	6	79901037	79913208	CLUSTER193	46	+	+	ENSSSCT00000003981:0-2196,ENSSSCT00000003981:0-2205	ENSSSCT00000028814:517-927	EPB41	n/a	Read_Through	23236	46	0	36	1	0.978723		C0014253,C0014252
13	33772631	33852692	13	33720882	33749472	CLUSTER324	58	-	+	ENSSSCT00000012417:0-1965,ENSSSCT00000012417:0-2025	ENSSSCT00000023426:0-1059	n/a	n/a	Overlapping_Diverging	0	58	0	35	1	1		C0060666,C0060668
X	47566708	47570109	X	47678114	47683104	CLUSTER497	52	+	-	ENSSSCT00000031042:0-772	ENSSSCT00000031853:0-1277,ENSSSCT00000031853:54-1277	FTSJ1	n/a	Intrachromosomal_Complex	108004	52	0	35	1	0.881356		C0122398,C0122399
3	107089368	107156258	3	107052280	107077536	CLUSTER522	50	+	-	ENSSSCT00000009277:0-1474	ENSSSCT00000009278:0-941	MAP4K3	n/a	Adjacent_Diverging	-11831	50	0	35	1	1		C0043354
15	112629604	112631225	15	112612261	112613716	CLUSTER219	44	-	+	ENSSSCT00000027562:0-327	ENSSSCT00000022922:665-2120	RFTN2	n/a	Adjacent_Converging	-15887	44	0	35	1	0.427184		C0113250
6	102988167	102993220	6	102734042	102765150	CLUSTER17	43	+	+	ENSSSCT00000004115:0-3407	ENSSSCT00000023575:0-1075	n/a	n/a	Read_Through	-223016	43	0	35	1	1		C0016004
10	34558196	34558411	10	34254473	34300352	CLUSTER508	47	-	+	ENSSSCT00000028156:0-215	ENSSSCT00000011995:26-1031	n/a	NTRK2	Adjacent_Converging	-257843	47	0	34	1	1		C0114568
13	160558665	160558969	13	160478686	160518106	CLUSTER323	46	+	-	ENSSSCT00000034144:0-304	ENSSSCT00000013068:0-863	CD47	CD47	Adjacent_Diverging	-40558	46	0	34	1	1		C0132886
3	103781461	103822041	3	103872580	103883623	CLUSTER329	44	+	-	ENSSSCT00000009266:0-688	ENSSSCT00000024310:129-954	n/a	n/a	Adjacent_Converging	50538	44	0	34	1	0.977778		C0043350
7	56738470	56787407	7	56500839	56671955	CLUSTER327	43	+	-	ENSSSCT00000002010:0-594	ENSSSCT00000002009:0-4388	n/a	n/a	Adjacent_Diverging	-66514	43	0	34	1	1		C0007299
15	137963754	137979358	15	137808630	137851635	CLUSTER503	43	+	+	ENSSSCT00000017668:0-956	ENSSSCT00000023908:0-629	n/a	n/a	Read_Through	-112118	43	0	33	1	1		C0079309
13	84871568	85084469	13	84797005	84845396	CLUSTER451	39	-	+	ENSSSCT00000012754:0-1145	ENSSSCT00000023120:0-966	n/a	n/a	Adjacent_Converging	-26171	39	0	33	1	1		C0061309
3	92197980	92218763	3	92364115	92489027	CLUSTER111	44	-	+	ENSSSCT00000029581:0-806	ENSSSCT00000009212:0-6616,ENSSSCT00000009212:57-6616	n/a	PSME4	Intrachromosomal_Complex	142909	44	0	32	1	0.897959		C0119001,C0119002
X	125076177	125076773	X	124748952	124752083	CLUSTER96	37	-	-	ENSSSCT00000036157:0-1201,ENSSSCT00000035713:0-596	ENSSSCT00000035047:0-3251,ENSSSCT00000035047:120-3251	HS6ST2	HS6ST2	Read_Through	-246856	37	35	31	1	0.973684	>24096404/2;pos=126;strand=-,ACCAGGTGCGTGCCGGCCGTAGTGGACGGCAAGCGCGACGCCCGGCTGAGACCGTCCAGGAACTTCCATTACATCACCATCCTGCGCGAC,>26426450/2;pos=126;strand=-,ACCAGCTGCGTGCCGGCCGTAGTGGACGGCAAGCGCGACGCCCGGCTGAGACCGTCCAGGAACTTCCATTACATCACCATCCTGCGCGAC,>26848072/1;pos=138;strand=-,CCGGCCGTAGTGGACGGCAAGCGCGACGCCCGGCTGAGACCGTCCAGGAACTTCCATTACATCACCATCCTGCGCGACCCAGTGTCCCGG,>2937442/1;pos=122;strand=-,GCTCACCAGCT…	C0142659,C0142658,C0138357,C0138358
6	77346135	77354125	6	77415094	77418320	CLUSTER506	60	-	-	ENSSSCT00000003950:0-555,ENSSSCT00000003950:0-438	ENSSSCT00000029348:0-453	n/a	n/a	Intrachromosomal	60968	60	0	31	0.967742	1		C0013954,C0013953
12	48186320	48193240	12	48149925	48173271	CLUSTER420	44	-	+	ENSSSCT00000030616:0-1287	ENSSSCT00000019368:0-1583	n/a	n/a	Adjacent_Converging	-13048	44	0	31	1	1		C0121389
1	216638627	216638846	1	216590124	216628177	CLUSTER163	52	+	-	ENSSSCT00000005636:0-219	ENSSSCT00000032151:0-5736	PPP2R5E	n/a	Adjacent_Diverging	-10449	52	0	30	0.65	1		C0027985
2	16912028	16971144	2	17094653	17142308	CLUSTER100	35	-	+	ENSSSCT00000030061:0-1820	ENSSSCT00000014469:0-5015	n/a	CKAP5	Intrachromosomal_Complex	123508	35	0	30	1	1		C0120488
4	67884089	67893122	4	67947282	68020676	CLUSTER52	34	-	+	ENSSSCT00000030517:0-331	ENSSSCT00000006773:0-1149	n/a	STAU2	Adjacent_Diverging	54159	34	0	30	1	1		C0121204
10	28516671	28527910	10	28617906	28632917	CLUSTER156	34	+	-	ENSSSCT00000011946:0-2356	ENSSSCT00000032914:0-5300	n/a	NAV1	Intrachromosomal_Complex	89995	34	0	30	1	1		C0056548
8	30863651	30891118	8	30951972	30959785	CLUSTER450	41	-	-	ENSSSCT00000022915:0-1224	ENSSSCT00000023939:0-923	n/a	n/a	Read_Through	60853	41	0	29	1	1		C0095820
6	46148297	46149591	6	46229911	46232869	CLUSTER485	39	-	+	ENSSSCT00000024822:0-379,ENSSSCT00000024822:0-570	ENSSSCT00000003401:0-386	ETHE1	n/a	Intrachromosomal_Complex	80319	39	0	29	1	1		C0100451,C0100450
1	141795365	141797454	1	141621937	141627672	CLUSTER59	37	-	+	ENSSSCT00000005180:0-291	ENSSSCT00000024021:0-506	CTDSPL2	n/a	Intrachromosomal_Complex	-129717	37	0	29	1	1		C0024228
1	120451816	120471797	1	120431330	120439665	CLUSTER307	32	-	-	ENSSSCT00000031480:0-644	ENSSSCT00000025342:0-1362	n/a	n/a	Intrachromosomal	-12150	32	0	29	1	1		C0123427
2	15885303	15887655	2	16088718	16095316	CLUSTER362	42	-	+	ENSSSCT00000029530:0-755	ENSSSCT00000027995:0-671	n/a	n/a	Intrachromosomal_Complex	201062	42	0	28	1	1		C0118870
14	33384231	33437629	14	33562622	33585403	CLUSTER105	36	+	-	ENSSSCT00000010761:0-1526	ENSSSCT00000028718:0-386	n/a	IFT81	Adjacent_Converging	124992	36	0	28	1	1		C0048316
1	208474581	208486689	1	208488016	208527176	CLUSTER462	35	+	+	ENSSSCT00000026022:0-750	ENSSSCT00000005594:0-1641	n/a	n/a	Read_Through	1326	35	0	28	1	1		C0106397
9	109717446	109719221	9	109721268	109733250	CLUSTER9	40	+	+	ENSSSCT00000025242:0-300	ENSSSCT00000023922:0-556,ENSSSCT00000023922:95-556	n/a	n/a	Read_Through	2046	40	0	27	1	1		C0101740,C0101741
16	70161813	70176584	16	70415641	70548250	CLUSTER439	35	+	+	ENSSSCT00000029751:0-469	ENSSSCT00000018559:0-1253	n/a	n/a	Read_Through	229094	35	0	27	1	1		C0119127
3	120246444	120418111	3	120590622	120594845	CLUSTER251	34	+	+	ENSSSCT00000009384:0-1553	ENSSSCT00000022430:0-305	DTNB	n/a	Intrachromosomal	172510	34	7	26	1	1	>24665594/2;pos=10;strand=-,GGAGAGCAGGCGGGAGCTGATGGTCCAGCTGGAAGGGCTGATGAAGCTACTGAAGGCTCAGGCCACGGCATCGCCGCACACATCGCCCAC,>1913444/1;pos=1478;strand=+,GCAGAGGATGTCGGCGCTGCAGGAGAGCAGGCGGGAGCTGATGGTCCAGCTGGAAGGGCTGATGAAGCTACTGAAGGCTCAGGCCACGGC,>14937321/1;pos=1489;strand=+,CGGCGCTGCAGGAGAGCAGGCGGGAGCTGATGGTCCAGCTGGAAGGGCTGATGAAGCTACTGAAGGCTCAGGCCACGGCATCGCCGCACA,>25678781/1;pos=1489;strand=+,CGGCGCTGC…	C0043502
12	54213348	54229682	12	54343758	54345102	CLUSTER423	45	-	+	ENSSSCT00000028941:0-886,ENSSSCT00000028941:0-763	ENSSSCT00000024771:0-793,ENSSSCT00000024771:117-793	n/a	n/a	Intrachromosomal_Complex	113676	45	0	26	1	1		C0117646,C0117647
13	218430205	218440699	13	218517419	218539094	CLUSTER433	30	-	-	ENSSSCT00000031494:0-1277	ENSSSCT00000027512:819-3821	n/a	LSS	Intrachromosomal	76719	30	0	26	1	0.9375		C0123448
17	40772288	40772470	17	40696012	40719825	CLUSTER254	43	-	+	ENSSSCT00000026489:0-182	ENSSSCT00000007928:0-3627	n/a	TM9SF4	Intrachromosomal_Complex	-46121	43	0	25	0.977273	1		C0108589
6	81673687	81680173	6	81728922	81731174	CLUSTER443	33	+	-	ENSSSCT00000031059:0-1059	ENSSSCT00000003990:0-762	SERINC2	n/a	Intrachromosomal_Complex	48748	33	0	25	1	1		C0122560
13	126781318	126852322	13	126874047	126917845	CLUSTER464	32	-	+	ENSSSCT00000024882:0-1481	ENSSSCT00000012876:0-6180	n/a	n/a	Adjacent_Diverging	21724	32	0	25	1	1		C0100506
3	130939494	130942351	3	130786234	130938479	CLUSTER299	31	-	-	ENSSSCT00000030313:0-304	ENSSSCT00000009432:0-2771	n/a	n/a	Read_Through	-1014	31	0	25	1	1		C0121043
16	82532033	82532442	8	116839713	116841211	CLUSTER530	25	-	+	ENSSSCT00000018625:0-409,ENSSSCT00000018625:0-425	ENSSSCT00000009989:0-1403	n/a	ARSJ	Interchromosomal	None	25	0	25	1	1		C0081647,C0081648
4	2924070	2924148	4	3019330	3021010	CLUSTER25	31	+	+	ENSSSCT00000036449:0-78	ENSSSCT00000033394:0-1013	TRAPPC9	TRAPPC9	Read_Through	95181	31	28	24	1	1	>10869930/1;pos=11;strand=+,GGCGAGCGTGGAAGGTCTCCTGAACCAGCTGGTCCTGGGGCACCTGCAGCTGGCTCCTCTGCTGTGGGATGTGCTGGTGGACGGACAGCC,>5634443/1;pos=13;strand=+,CGAGCGTGGAAGGTCTCCTGAACCAGCTGGTCCTGGGGCACCTGCAGCTGGCTCCTCTGCTGTGGGATGTGCTGGTGGACGGACAGCCCT,>15644141/2;pos=13;strand=+,CGAGCGTGGAAGGTCTCCTGAACCAGCTGGTCCTGGGACACCTGCAGCTGGCTCCTCTGCTGTGGGATGTGCTGGTGGGCGGACAGCCCT,>205538/1;pos=13;strand=+,CGAGCGTGGAAGGTCTC…	C0143501
4	113798914	113799226	4	113709120	113756855	CLUSTER38	30	-	-	ENSSSCT00000036090:0-312	ENSSSCT00000007378:0-5904	n/a	n/a	Read_Through	-42058	30	11	24	1	1	>14758392/1;pos=7;strand=-,CCGGCGAGCATGGGGCGCCTGGCGCCGAGGCCGCTGCTGCTGGCGCTCTTGTCGCTGGCTCTTTGTCGAGGGCGCGTGGTGAGGGTCCCC,>5911226/2;pos=54;strand=-,CTTGTCGCTGGCTCTTTGTCGAGGGCGCGTGGTGAGGGTCCCCAAGGGGAGCCTGGTGCGGGTGGAGGGCACCGAGCTGGTCATCCCCTG,>25277630/2;pos=228;strand=+,GAGGAGGAGGGGGAGAGTCGCTCCCGCCCGGCGAGCATGGGGCGCCTGGCGCCGAGGCCGCTGCTGCTGGCGCTCTTGTCGCTGGCTCTT,>12765283/2;pos=230;strand=+,GGAGGAGGGGGAGA…	C0141940
6	44340349	44378137	17	51637949	51646485	CLUSTER286	79	-	+	ENSSSCT00000036184:0-763,ENSSSCT00000003320:0-999,ENSSSCT00000034955:0-386,ENSSSCT00000033477:0-617	ENSSSCT00000023818:771-1640	AKT2	SGK2	Interchromosomal	None	79	0	24	0.314741	1		C0131374,C0135105,C0012323,C0142717
1	135992857	135993147	1	136072699	136074016	CLUSTER260	37	-	+	ENSSSCT00000005135:0-290	ENSSSCT00000027511:0-299	n/a	n/a	Adjacent_Diverging	79551	37	0	24	1	1		C0024185
1	135992857	135993147	1	135926617	135927934	CLUSTER348	37	-	+	ENSSSCT00000005135:0-290	ENSSSCT00000030131:0-299	n/a	n/a	Adjacent_Converging	-64922	37	0	24	1	1		C0024186
18	43984661	44336211	18	43753099	43977663	CLUSTER436	37	-	-	ENSSSCT00000031056:0-1719	ENSSSCT00000018146:0-1098	n/a	n/a	Read_Through	-6997	37	0	24	1	1		C0122407
1	141951649	141993985	1	141682596	141949822	CLUSTER44	29	+	+	ENSSSCT00000005183:0-1143,ENSSSCT00000005183:0-1062	ENSSSCT00000025826:0-2925	n/a	CASC4	Read_Through	-1826	29	0	24	1	1		C0024234,C0024233
13	18089042	18216635	13	18343298	18347135	CLUSTER408	29	-	+	ENSSSCT00000012289:0-642,ENSSSCT00000012289:0-571	ENSSSCT00000023252:0-301,ENSSSCT00000023252:124-301	RBMS3	n/a	Adjacent_Diverging	126662	29	0	24	1	1		C0060137,C0060135,C0060134
15	145524630	145555100	15	145589503	145629800	CLUSTER479	28	+	+	ENSSSCT00000017720:0-2121	ENSSSCT00000031305:0-1262	n/a	n/a	Read_Through	34402	28	0	24	1	1		C0079322
2	149247003	149249779	2	149348776	149356491	CLUSTER237	30	+	+	ENSSSCT00000027129:0-2417	ENSSSCT00000015722:2460-2606	PCDHGB6	PCDHGC5	Intrachromosomal	93184	30	8	23	1	1	>3304760/1;pos=2476;strand=-,ACTTCAGAGTGGGAATGATTTGACTTCACATCCTGAGACCCTGATACCGCAAGCCCCGCCCAACACGGACTGGCGTTTCTCTCAGGCCCA,>1395133/2;pos=2486;strand=-,GGGAATGATTTGACTTCACATCCTGAGACCCTGACACCGCAAGCCCCGCCCAACACGGACTGGCGTTTCTCTCAGGCCCAGAGACCCGGC,>12997912/2;pos=2484;strand=-,GTGGGAATGATTTGACTTCACATCCTGAGACCCTGACACCGCAAGCCCCGCCCAACACGGACTGGCGTTTCTCTCAGGCCCAGAGACCCG,>27321901/2;pos=2474;strand=-,CCACTTCA…	C0110826
2	88602889	88719628	2	88734257	88766631	CLUSTER182	40	-	+	ENSSSCT00000015403:0-1566	ENSSSCT00000029238:0-1028	n/a	AP3B1	Adjacent_Diverging	14628	40	0	23	1	1		C0068657
18	31646159	31693828	18	31473078	31507709	CLUSTER144	34	+	-	ENSSSCT00000032595:0-2363	ENSSSCT00000018111:0-3775	MET	n/a	Adjacent_Diverging	-138449	34	0	23	1	1		C0128699
3	9324577	9427774	3	9505672	9512974	CLUSTER333	30	+	-	ENSSSCT00000008422:0-3368	ENSSSCT00000030676:0-1017	n/a	n/a	Intrachromosomal_Complex	77897	30	0	23	1	1		C0040833
15	80882922	80936993	15	80698003	80724206	CLUSTER235	29	-	+	ENSSSCT00000017321:0-2976	ENSSSCT00000017322:0-1537	n/a	n/a	Intrachromosomal_Complex	-158715	29	0	23	1	1		C0076411
14	137744657	137747153	14	137528960	137593059	CLUSTER15	26	-	-	ENSSSCT00000025572:0-434	ENSSSCT00000011654:0-983	n/a	n/a	Read_Through	-151597	26	0	23	1	1		C0103252
1	76386026	76393807	1	76359804	76360777	CLUSTER151	26	-	-	ENSSSCT00000004817:0-648	ENSSSCT00000025178:0-356	n/a	n/a	Read_Through	-25248	26	0	23	1	1		C0018663
2	149242137	149244877	2	149348776	149356491	CLUSTER460	26	+	+	ENSSSCT00000030612:0-2423	ENSSSCT00000015722:2460-2606	PCDHGA9	PCDHGC5	Intrachromosomal	98086	26	2	22	1	1	>9403975/1;pos=2474;strand=-,TGCATTGCAGATGATTCGAAGTTTCCTATAGAAGATACCCCTTTGGTTCCACAAGCCCCGCCCAACACGGACTGGCGTTTCTCTCAGGCC,>9522590/1;pos=2521;strand=-,TCCACAAGCCCCGCCCAACACGGACTGGCGTTTCTCTCAGGCCCAGAGACCCGGCACCAGCGGCTCCCAGAATGGCGATGAAACCGGCAC	C0121387
5	49681674	49685890	5	49599464	49648290	CLUSTER290	27	+	-	ENSSSCT00000022873:0-404	ENSSSCT00000027008:110-4513,ENSSSCT00000000592:110-4564,ENSSSCT00000031448:110-4444	n/a	PPFIBP1	Adjacent_Diverging	-31444	27	0	22	1	0.642857		C0095781,C0095777,C0095779
6	45070836	45071189	6	45127026	45139175	CLUSTER277	33	-	-	ENSSSCT00000028027:0-353	ENSSSCT00000003350:0-1870	n/a	TGFB1	Read_Through	55836	33	32	21	1	1	>13787478/1;pos=1;strand=-,CGAGCCAGAGGCGGACTACTACGCCAAGGAGGTCACCCGCGTGCTAATGGTGGAAAGCGGCAACCAAATCTATGATAAATTCAAGGGCAC,>6465786/1;pos=6;strand=-,CAGAGGCGGACTACTACGCCAAGGAGGTCACCCGCGTGCTAATGGTGGAAAGCGGCAACCAAATCTATGATAAATTCAAGGGCACCCCCC,>1607212/1;pos=7;strand=-,AGAGGCGGACTACTACGCCAAGGAGGTCACCCGCGTGCTAATGGTGGAAAGCGGCAACCAAATCTATGATAAATTCAAGGGCACCCCCCA,>18599593/2;pos=4;strand=-,GCCAGAGGCGGACTACTACG…	C0114391
8	46567886	46605586	8	46746537	46765485	CLUSTER234	27	+	-	ENSSSCT00000028460:0-713	ENSSSCT00000009710:0-2526	n/a	GUCY1B3	Intrachromosomal_Complex	140950	27	0	20	1	1		C0116036
1	161175467	161283813	1	161043295	161062877	CLUSTER310	26	-	+	ENSSSCT00000024292:0-3240	ENSSSCT00000005359:963-4699	n/a	n/a	Adjacent_Converging	-112589	26	0	20	1	0.165605		C0098024
8	30951972	30959785	8	31012139	31054061	CLUSTER402	26	-	+	ENSSSCT00000023939:0-923,ENSSSCT00000023939:0-612,ENSSSCT00000023939:0-732	ENSSSCT00000009599:0-3224	n/a	TBC1D1	Adjacent_Diverging	52353	26	0	20	1	1		C0097508,C0097509,C0097507
3	135029577	135034073	3	134958502	135003457	CLUSTER264	24	-	+	ENSSSCT00000009448:0-445	ENSSSCT00000009449:402-2359	n/a	TAF1B	Intrachromosomal_Complex	-26119	24	0	20	1	1		C0044460
5	18750319	18753714	5	18901805	18908224	CLUSTER39	32	+	-	ENSSSCT00000000273:0-650,ENSSSCT00000000273:0-733	ENSSSCT00000000282:99-3859,ENSSSCT00000000282:0-3859	n/a	n/a	Intrachromosomal_Complex	147913	32	0	19	1	1		C0001926,C0001928
7	94486897	94525926	7	94532939	94578519	CLUSTER82	29	+	+	ENSSSCT00000031293:0-1115	ENSSSCT00000002516:54-3158	n/a	AKAP13	Read_Through	6401	29	0	19	1	1		C0122933
8	128461096	128798142	8	128883085	128886399	CLUSTER126	24	+	+	ENSSSCT00000010044:0-1978	ENSSSCT00000031679:0-245	PPP3CA	n/a	Read_Through	84942	24	0	19	1	1		C0045247
13	24296716	24342210	13	24638758	24724480	CLUSTER328	22	+	+	ENSSSCT00000025094:0-406	ENSSSCT00000030803:9-5752	n/a	n/a	Intrachromosomal	295719	22	0	19	1	1		C0101443
17	44543886	44562779	17	44564889	44608891	CLUSTER528	22	+	-	ENSSSCT00000008000:0-723,ENSSSCT00000008000:0-2224,ENSSSCT00000008000:0-843	ENSSSCT00000031797:148-1156,ENSSSCT00000031797:796-1156,ENSSSCT00000031797:0-1156	n/a	n/a	Overlapping_Converging	0	22	0	19	1	1		C0038965,C0038967,C0038969
1	180055843	180067850	1	180185936	180187415	CLUSTER292	20	-	+	ENSSSCT00000005429:0-400,ENSSSCT00000005428:0-400	ENSSSCT00000005430:0-372	NEDD4L	n/a	Adjacent_Diverging	118085	20	0	19	1	1		C0025771,C0025776
5	9133027	9165952	12	56123372	56235643	CLUSTER378	39	-	-	ENSSSCT00000000151:0-595	ENSSSCT00000019573:0-7212	MYH9	n/a	Interchromosomal	None	39	0	18	0.342105	1		C0000810
10	12062841	12097188	2	77247529	77248932	CLUSTER532	36	-	-	ENSSSCT00000011843:0-767	ENSSSCT00000014692:791-1205	n/a	MKNK2	Interchromosomal	None	36	0	18	0.818182	1		C0056324
13	25224807	25261533	13	25100243	25117337	CLUSTER512	28	+	-	ENSSSCT00000012320:0-874	ENSSSCT00000012319:90-715	n/a	OXSR1	Intrachromosomal_Complex	-103301	28	0	18	1	0.8		C0060210
16	80839013	80926654	16	80358752	80624209	CLUSTER127	27	+	-	ENSSSCT00000030175:0-404	ENSSSCT00000018619:0-4504	n/a	ADCY2	Adjacent_Diverging	-214803	27	0	18	1	1		C0120775
3	9324577	9392769	3	9480075	9489067	CLUSTER484	22	+	-	ENSSSCT00000008422:0-857,ENSSSCT00000008422:0-954	ENSSSCT00000008424:0-1774	n/a	n/a	Intrachromosomal_Complex	52300	22	0	18	0.758621	1		C0040830,C0040831
9	6873378	6880902	9	6818048	6834709	CLUSTER199	21	-	-	ENSSSCT00000032470:0-1358	ENSSSCT00000016142:870-3735	RRM1	n/a	Read_Through	-33048	21	0	18	1	1		C0127048
13	17880070	17902683	13	18080862	18176106	CLUSTER313	20	+	-	ENSSSCT00000025456:0-276	ENSSSCT00000012289:159-642	n/a	RBMS3	Adjacent_Converging	178178	20	0	18	1	0.952381		C0102253
2	88734257	88756730	2	88534983	88572297	CLUSTER466	26	+	-	ENSSSCT00000029238:0-861,ENSSSCT00000029238:0-1028	ENSSSCT00000015403:2491-3198,ENSSSCT00000015403:2384-3198	AP3B1	n/a	Adjacent_Diverging	-14628	26	0	17	0.896552	1		C0118359,C0118358
6	104601215	104604723	6	104383368	104394428	CLUSTER334	24	+	-	ENSSSCT00000004120:0-399	ENSSSCT00000024152:0-4981	n/a	AQP4	Intrachromosomal_Complex	-206786	24	0	17	1	1		C0016006
13	74203819	74204322	X	142008588	142017916	CLUSTER344	23	+	+	ENSSSCT00000027897:0-503	ENSSSCT00000013962:0-3041	n/a	SLC6A8	Interchromosomal	None	23	0	17	1	1		C0114179
9	22356132	22360214	9	22493188	22495113	CLUSTER149	20	-	-	ENSSSCT00000030954:0-272,ENSSSCT00000030954:0-564	ENSSSCT00000031507:0-957,ENSSSCT00000031507:190-957	n/a	n/a	Intrachromosomal	132973	20	0	17	1	0.0597015		C0122173,C0122171
8	43018348	43046212	8	43067822	43081687	CLUSTER291	20	+	-	ENSSSCT00000034014:0-2858	ENSSSCT00000028611:0-3526	PDGFRA	n/a	Adjacent_Converging	21609	20	0	17	1	1		C0132774
17	14861569	14885649	17	14843105	14859600	CLUSTER284	17	+	+	ENSSSCT00000031721:0-403	ENSSSCT00000024298:0-871	n/a	n/a	Read_Through	-1968	17	0	17	1	1		C0124594
4	36836878	36837039	4	36747394	36761500	CLUSTER505	17	-	-	ENSSSCT00000027669:0-161	ENSSSCT00000006642:0-278	BAALC	n/a	Read_Through	-75377	17	0	17	1	1		C0113839
1	183329728	183410424	1	183426992	183449523	CLUSTER269	19	+	-	ENSSSCT00000036194:0-498,ENSSSCT00000024115:0-590	ENSSSCT00000025567:269-451,ENSSSCT00000025567:242-451	MAP2K5	n/a	Overlapping_Converging	0	19	4	16	1	1	>24666205/2;pos=425;strand=+,CGCCTGAAAGAATTTCAGGGGAGCAGTATGGAATCCATTCTGGTGTCTGGAGCTTAGGAATCTCTTTCATGGAGATTCAGAAAAACCAGG,>8461196/1;pos=425;strand=+,CGCCTGAAAGAATTTCAGGGGAGCAGTATGGAATCCATTCTGATGTCTGGAGCTTAGGAATCTCTTTCATGGAGATTCAGAAAAACCAGG,>15506554/2;pos=450;strand=+,GTATGGAATCCATTCTGATGTCTGGAGCTTAGGAATCTCTTTCATGGAGATTCAGAAAAACCAGGGATCTTTAATGCCTCTCCAGCTTCT	C0097773,C0142752,C0097774
2	29513798	29539560	2	29801805	29811360	CLUSTER49	36	+	-	ENSSSCT00000031471:0-872	ENSSSCT00000032939:0-1573,ENSSSCT00000032824:0-654	n/a	FBXO3	Intrachromosomal_Complex	262244	36	0	16	1	1		C0123421,C0123419
2	95590521	95592984	2	95586259	95590123	CLUSTER393	22	-	-	ENSSSCT00000024141:0-241	ENSSSCT00000024624:0-533	n/a	n/a	Read_Through	-397	22	0	16	1	1		C0097850
2	89270224	89356833	2	89326899	89328331	CLUSTER57	21	+	-	ENSSSCT00000031398:0-372	ENSSSCT00000015407:0-374	n/a	n/a	Overlapping_Converging	0	21	0	16	1	1		C0123309
1	37112970	37147470	1	37339066	37361359	CLUSTER186	21	+	+	ENSSSCT00000004646:0-1334	ENSSSCT00000004647:0-2093,ENSSSCT00000004647:247-2093	n/a	n/a	Read_Through	191595	21	0	16	1	1		C0018444,C0018445
3	72035487	72039769	3	71984881	71992822	CLUSTER373	20	-	+	ENSSSCT00000029184:0-761	ENSSSCT00000009079:116-488	MOB1A	n/a	Intrachromosomal_Complex	-42664	20	0	16	1	0.769231		C0118348
18	1571836	1621758	18	1560344	1562265	CLUSTER43	17	-	+	ENSSSCT00000017866:0-1693,ENSSSCT00000017866:0-1877	ENSSSCT00000030437:0-1772	UBE3C	n/a	Adjacent_Converging	-9570	17	0	16	1	1		C0079719,C0079720
7	58374609	58379900	7	58392582	58406964	CLUSTER482	23	+	-	ENSSSCT00000022280:0-1098	ENSSSCT00000002034:0-1712	n/a	n/a	Adjacent_Converging	12681	23	0	15	1	1		C0094249
9	132262187	132295229	9	132314884	132493993	CLUSTER300	21	-	+	ENSSSCT00000026955:0-638	ENSSSCT00000016910:0-1189	RALGPS2	n/a	Adjacent_Diverging	19654	21	0	15	1	1		C0110449
3	60654128	60668500	3	60492722	60499740	CLUSTER46	20	+	-	ENSSSCT00000008992:0-1114	ENSSSCT00000025817:0-3160	n/a	n/a	Intrachromosomal_Complex	-154387	20	0	15	1	1		C0042834
3	135176524	135222599	3	135114874	135121027	CLUSTER139	20	-	+	ENSSSCT00000009451:0-1658	ENSSSCT00000009453:685-1529,ENSSSCT00000033196:0-2269	n/a	ADAM17	Intrachromosomal_Complex	-55496	20	0	15	1	0.952381		C0044466,C0044465
1	311422001	311434586	1	311461748	311466666	CLUSTER123	18	-	-	ENSSSCT00000006361:0-713	ENSSSCT00000006360:0-341	n/a	n/a	Read_Through	27161	18	0	15	1	1		C0032140
11	11349790	11353705	11	11355260	11378041	CLUSTER176	18	+	+	ENSSSCT00000025844:0-250	ENSSSCT00000029443:0-836	n/a	n/a	Read_Through	1554	18	0	15	1	1		C0103745
18	14695759	14732828	18	14756841	14764299	CLUSTER142	17	+	-	ENSSSCT00000029334:0-946	ENSSSCT00000017996:0-1286,ENSSSCT00000017996:94-1286	n/a	CNOT4	Adjacent_Converging	15378	17	0	15	1	0.257576		C0118499,C0118500
2	2829310	2838804	2	2856885	2874162	CLUSTER65	17	-	+	ENSSSCT00000014080:0-1047,ENSSSCT00000014080:0-1035	ENSSSCT00000033400:0-2955,ENSSSCT00000014079:1413-4391	n/a	CPT1A	Adjacent_Diverging	6062	17	5	14	1	1	>3796339/2;pos=1436;strand=-,CACTCCTGGGCCGACGCCCCCATCGTCGCTCACCTTTGGGAGTATGTCATGTCCATCGACAGCTTTCAGCTGGGTTATGAGGAGGACGGC,>11732514/1;pos=1464;strand=-,CTCACCTTTGGGAGTATGTCATGTCCATCGACAGCTTTCAGCTGGGTTATGAGGAGGACGGCCACTGTAAAGGGGACACCAACCCCAACA,>19164488/1;pos=957;strand=+,CGTCTTCAAAAACGGCAAGATGGGCATGAACGCTGAGCACTCCTGGGCCGACGCCCCCATCGTCGCTCACCTTTGGGAGTATGTCATGTC,>14700352/1;pos=995;strand=+,ACTCCTGGG…	C0064587,C0064584,C0064585,C0064588
13	155488759	155515436	13	155530843	155568015	CLUSTER13	23	-	+	ENSSSCT00000023697:0-846	ENSSSCT00000013036:0-2282	n/a	n/a	Adjacent_Diverging	15406	23	0	14	1	1		C0096847
6	81586445	81603571	6	81644268	81644416	CLUSTER18	23	+	-	ENSSSCT00000024346:0-322,ENSSSCT00000024346:0-207	ENSSSCT00000028948:0-295,ENSSSCT00000028948:147-295	n/a	n/a	Intrachromosomal_Complex	40696	23	0	14	1	0.851852		C0098108,C0098107
13	49972521	49978065	13	49993010	49999768	CLUSTER319	23	-	-	ENSSSCT00000012577:0-886	ENSSSCT00000026325:0-2558	n/a	n/a	Read_Through	14944	23	0	14	1	1		C0060970
2	83782138	83801772	2	83754909	83763099	CLUSTER5	21	+	-	ENSSSCT00000026067:0-494	ENSSSCT00000023439:0-394	FCHO2	n/a	Adjacent_Diverging	-19038	21	0	14	1	1		C0106530
2	30324681	30326545	2	30417719	30417928	CLUSTER363	20	+	-	ENSSSCT00000031850:0-355	ENSSSCT00000026727:117-326	n/a	n/a	Intrachromosomal_Complex	91173	20	0	14	1	0.217391		C0124974
1	311679124	311692188	1	311558168	311582545	CLUSTER64	18	+	+	ENSSSCT00000027561:0-1146	ENSSSCT00000006363:0-2621	n/a	n/a	Read_Through	-96578	18	0	14	1	1		C0113248
11	48302560	48598618	11	48208148	48289838	CLUSTER282	17	-	-	ENSSSCT00000010367:0-1585	ENSSSCT00000025923:0-862	n/a	n/a	Read_Through	-12721	17	0	14	1	1		C0046994
12	1724727	1750361	12	1614055	1689107	CLUSTER11	16	+	-	ENSSSCT00000030018:0-568	ENSSSCT00000018658:0-4452	RPTOR	n/a	Adjacent_Diverging	-35619	16	0	14	1	1		C0120405
3	118042354	118103508	3	117786079	117792720	CLUSTER101	16	-	+	ENSSSCT00000023126:0-482	ENSSSCT00000009347:0-350	BRE	n/a	Adjacent_Converging	-249633	16	0	14	1	1		C0096247
8	124773986	124790675	8	124800368	124955765	CLUSTER259	16	+	+	ENSSSCT00000025642:0-338	ENSSSCT00000030394:65-3049	n/a	PPA2	Read_Through	4156	16	0	14	1	0.761905		C0103463
9	146288283	146295761	9	146381593	146401003	CLUSTER53	15	-	-	ENSSSCT00000017008:0-2513	ENSSSCT00000017005:0-3612	n/a	n/a	Read_Through	85831	15	0	14	1	1		C0075698
6	1937770	1938097	18	55305334	55314889	CLUSTER357	28	+	-	ENSSSCT00000002947:0-327	ENSSSCT00000018220:0-1745	ZCCHC14	H2AFV	Interchromosomal	None	28	0	13	0.875	1		C0010515
1	108567669	108606048	1	108216789	108352254	CLUSTER32	20	+	-	ENSSSCT00000022523:0-539,ENSSSCT00000022523:0-423	ENSSSCT00000004980:0-958	n/a	n/a	Intrachromosomal_Complex	-215414	20	0	13	1	1		C0095190,C0095188
1	188150670	188179873	1	188117268	188148672	CLUSTER140	17	-	-	ENSSSCT00000022878:0-480	ENSSSCT00000005491:0-3489	n/a	MYO9A	Read_Through	-1997	17	0	13	1	1		C0095782
6	47530343	47540710	7	78002498	78039378	CLUSTER197	16	-	+	ENSSSCT00000003434:0-440	ENSSSCT00000031969:0-3666	NOVA2	NOVA1	Interchromosomal	None	16	0	13	0.432432	1		C0012609
6	69143283	69174387	6	69134873	69136744	CLUSTER386	16	-	-	ENSSSCT00000003848:0-1196	ENSSSCT00000003847:0-1871	DDI2	RSC1A1	Read_Through	-6538	16	0	13	1	1		C0013770
9	79940985	79965333	9	79997090	79997239	CLUSTER486	16	+	-	ENSSSCT00000031022:0-737	ENSSSCT00000028924:100-249	n/a	n/a	Adjacent_Converging	31756	16	0	13	1	1		C0122393
9	106632157	106636174	9	106573371	106597356	CLUSTER473	15	+	-	ENSSSCT00000029128:0-320	ENSSSCT00000016773:0-1612	n/a	n/a	Intrachromosomal_Complex	-34800	15	0	13	1	1		C0118292
17	46357153	46401935	17	46280233	46305799	CLUSTER525	13	-	+	ENSSSCT00000008029:0-783	ENSSSCT00000024027:142-627	n/a	CTNNBL1	Adjacent_Converging	-51353	13	0	13	1	0.160494		C0038991
7	97904219	97943549	7	98322319	98486846	CLUSTER368	20	+	+	ENSSSCT00000002560:0-805	ENSSSCT00000023246:0-864	RAD51B	n/a	Read_Through	378769	20	0	12	1	1		C0009721
1	121481568	121485623	1	121487809	121502081	CLUSTER369	18	+	+	ENSSSCT00000023521:0-675	ENSSSCT00000032472:0-1176	n/a	n/a	Read_Through	2185	18	0	12	1	1		C0096644
6	81308319	81393551	6	81186074	81236300	CLUSTER501	17	-	+	ENSSSCT00000025839:0-1569	ENSSSCT00000003986:0-4012	PUM1	n/a	Intrachromosomal_Complex	-70552	17	0	12	0.566667	1		C0103743
8	123856110	123861809	8	123898861	124059438	CLUSTER243	16	-	+	ENSSSCT00000010024:0-388	ENSSSCT00000031175:48-1289,ENSSSCT00000031175:0-1289	n/a	n/a	Adjacent_Diverging	37051	16	0	12	1	1		C0045215,C0045214
7	72637291	72734256	7	72514494	72538586	CLUSTER200	15	+	-	ENSSSCT00000029319:0-352	ENSSSCT00000002201:56-410	NUBPL	n/a	Adjacent_Diverging	-98505	15	0	12	1	1		C0118453
1	44537049	44540321	1	44437724	44446825	CLUSTER461	15	+	+	ENSSSCT00000028955:0-442	ENSSSCT00000004682:135-2592	n/a	n/a	Read_Through	-90223	15	0	12	1	0.555556		C0117651
6	127115575	127115937	6	126692075	126695534	CLUSTER467	15	+	-	ENSSSCT00000026106:0-362	ENSSSCT00000028573:0-2396	ST6GALNAC3	n/a	Intrachromosomal_Complex	-420040	15	0	12	1	1		C0106574
9	105378495	105407312	9	105475849	105523995	CLUSTER103	14	-	+	ENSSSCT00000025180:0-673	ENSSSCT00000016771:139-3870	SEMA6B	SEMA3D	Adjacent_Diverging	67209	14	0	12	1	0.538462		C0101503
X	47897850	47917863	X	47764736	47769885	CLUSTER256	14	-	+	ENSSSCT00000022581:0-1930	ENSSSCT00000032141:0-1714	n/a	GRIPAP1	Intrachromosomal_Complex	-127964	14	0	12	1	1		C0095252
9	94394092	94424781	9	94245895	94431069	CLUSTER332	12	+	-	ENSSSCT00000023320:0-118,ENSSSCT00000023320:0-315	ENSSSCT00000029064:0-1559	n/a	n/a	Overlapping_Diverging	0	12	0	12	1	1		C0096527,C0096528
15	50567711	50592527	15	50827983	50828199	CLUSTER311	14	+	+	ENSSSCT00000017174:0-510	ENSSSCT00000032149:50-266	n/a	n/a	Read_Through	85064	14	13	11	1	0.197183	>3497412/2;pos=79;strand=-,ATACAGAGCATGAAAACAAGTCGGACAGTGAAACCGAGCAACCTGCAAACAACCAAGGCCAGTCCACCCTGCAGCCTTTGCCACCCTCCC,>12263036/2;pos=73;strand=-,TGACAGATACAGAGCATGAAAACAAGTCGGACAGTGAAACCGAGCAACCTGCAAACAACCAAGGCCAGTCCACCCTGCAGCCTTTGCCAC,>22344630/2;pos=75;strand=-,ACAGATACAGAGCATGAAAACAAGTCGGACAGTGAAACCGAGCAACCTGCAAACAACCAAGGCCAGTCCACCCTGCAGCCTTTGCCACCC,>23555423/2;pos=77;strand=-,AGATACAGAGCATGA…	C0076152
1	285795978	286038999	1	285804503	285840855	CLUSTER258	15	+	-	ENSSSCT00000006033:0-2530	ENSSSCT00000032074:0-1178	COL27A1	n/a	Overlapping_Converging	0	15	12	11	1	1	>19477173/1;pos=24;strand=-,TGATGGGCAACGTGGGGGAACCCGGACTGAAAGGTGATAAGGGTGAACAAGGGGTTCCAGGTGTGTCAGGAGATACCGGATTCCAAGGAG,>12334109/2;pos=26;strand=-,ATGGGCAACGTGGGGGAACCCGGACTGAAAGGTGATAAGGGTGAACAAGGGCTTCCAGGTGTGTCAGGAGATACCGGATTCCAAGGAGAC,>15645715/1;pos=12;strand=-,GCATGAAGGGACTGATGGGCAACGTGGGGGAACCCGGACTGAAAGGTGATAAGGGTGAACAAGGGCTTCCAGGTGTGTCAGGAGATACCG,>4475783/2;pos=24;strand=-,TGATGGGCAACGTGG…	C0030228
4	8188499	8215802	4	7967424	7967718	CLUSTER430	11	+	+	ENSSSCT00000006529:0-1056	ENSSSCT00000006528:0-290	n/a	n/a	Intrachromosomal	-220780	11	4	11	1	1	>27049910/2;pos=1000;strand=+,AGCCGCCTCTGCAACCTGCGGCCCTGTGACGTGGACCTCCGGCCGCGCATCAAGGAAGGGAAGACGTGTCTGGCCGTGTACCAGCCAGAG,>3323855/2;pos=993;strand=+,GCAGGAGAGCCGCCTCTGCAACCTGCGGCCCTGTGACGTGGACCTCCGGCCGCGCATCAAGGAAGGGAAGACGTGTCTGGCCGTGTACCA,>22563309/1;pos=999;strand=+,GAGCCGCCTCTGCAACCTGCGGCCCTGTGACGTGGACCTCCGGCCGCGCATCAAGGAAGGGAAGACGTGTCTGGCCGTGTACCAGCCAGA	C0032307
5	81676290	81694183	13	217069223	217070997	CLUSTER58	19	+	+	ENSSSCT00000029955:0-1939	ENSSSCT00000025356:2018-2483	PFKM	PFKL	Interchromosomal	None	19	0	11	1	0.678571		C0119535
X	54221715	54226051	X	54154919	54165934	CLUSTER289	16	+	-	ENSSSCT00000031732:0-796	ENSSSCT00000027537:0-1216	n/a	n/a	Adjacent_Diverging	-55780	16	0	11	1	1		C0124599
14	77622926	77635120	14	77614047	77618811	CLUSTER456	16	-	-	ENSSSCT00000011207:0-1330	ENSSSCT00000030264:0-787	n/a	n/a	Read_Through	-4114	16	0	11	1	1		C0052254
1	188119161	188148672	1	187939926	187980391	CLUSTER168	15	-	+	ENSSSCT00000005491:0-3417	ENSSSCT00000026271:0-6015	MYO9A	n/a	Intrachromosomal_Complex	-136876	15	0	11	1	1		C0027245
10	56675330	56686584	10	56159319	56317980	CLUSTER244	14	-	-	ENSSSCT00000024429:0-696	ENSSSCT00000012119:0-5466	n/a	KIAA1217	Read_Through	-357349	14	0	11	1	1		C0098217
1	286769451	286813961	1	286640942	286648887	CLUSTER463	14	-	+	ENSSSCT00000032138:0-3424,ENSSSCT00000023943:0-3424,ENSSSCT00000006041:0-3424	ENSSSCT00000026819:0-1432	n/a	n/a	Adjacent_Converging	-83883	14	0	11	0.608696	1		C0030233,C0126353,C0097514
2	50878654	50901088	2	50763079	50825361	CLUSTER523	14	-	-	ENSSSCT00000029294:0-292,ENSSSCT00000029294:0-510	ENSSSCT00000014642:0-6511,ENSSSCT00000014642:183-6511	n/a	n/a	Read_Through	-52511	14	0	11	1	1		C0118393,C0118392
2	136696055	136712098	1	137191162	137303565	CLUSTER209	13	+	+	ENSSSCT00000028009:0-626	ENSSSCT00000005143:920-7389,ENSSSCT00000005143:911-7389,ENSSSCT00000005143:916-7389	n/a	FBN1	Interchromosomal	None	13	0	11	1	0.619048		C0114376,C0114379,C0114378
13	156229051	156230159	13	156163780	156182287	CLUSTER306	13	-	+	ENSSSCT00000013046:0-404	ENSSSCT00000023714:0-2996	n/a	BOC	Intrachromosomal_Complex	-46763	13	0	11	1	1		C0062370
1	144887417	144900899	6	44980554	44980905	CLUSTER384	13	-	-	ENSSSCT00000005243:0-2582	ENSSSCT00000003338:1204-1555	TYRO3	AXL	Interchromosomal	None	13	0	11	0.928571	0.722222		C0025027
4	24703616	24718824	4	24839887	24840520	CLUSTER406	13	+	-	ENSSSCT00000006604:0-2056	ENSSSCT00000006605:53-686	TRPS1	TRPS1	Overlapping_Converging	0	13	0	11	1	1		C0032945
2	73905289	73914858	2	73822609	73885258	CLUSTER225	12	+	-	ENSSSCT00000014770:0-673,ENSSSCT00000014770:0-710	ENSSSCT00000014769:609-2937,ENSSSCT00000014769:637-2937	SAFB2	SAFB	Adjacent_Diverging	-415	12	0	11	1	0.115385		C0067051,C0067053,C0067052
2	149197846	149200777	2	149348776	149356491	CLUSTER428	11	+	+	ENSSSCT00000022248:0-2423	ENSSSCT00000015722:2460-2606	PCDHGB2	PCDHGC5	Intrachromosomal	142186	11	10	10	1	1	>13608589/2;pos=2473;strand=-,TACTAATCATGGGGATGTTGGGGTCCCATTTGCCTCGGATACTGTTTTAAAGCAAGCCCCGCCCAACACGGACTGGCGTTTCTCTCAGGC,>25557766/2;pos=2486;strand=-,GATGTTGGGGTCCCATTTGCCTCGGATACTGTTTTAAAGCAAGCCCCGCCCAACACGGACTGGCGTTTCTCTCAGGCCCAGAGACCCGGC,>1301386/2;pos=2474;strand=-,ACTAATCATGGGGATGTTGGGGTCCCATTTGCCTCGGATACTGTTTTAAAGCAAGCCCCGCCCAACACGGACTGGCGTTTCTCTCAGGCC,>19019761/1;pos=2472;strand=-,GTACTAA…	C0094157
8	85602110	85644751	8	85761672	85800833	CLUSTER10	11	+	+	ENSSSCT00000033458:0-261,ENSSSCT00000022444:0-658	ENSSSCT00000032998:0-3087	NR3C2	NR3C2	Intrachromosomal	116920	11	7	10	1	1	>8341371/1;pos=26;strand=-,CCAGTTTCTCTATTTTGCACCAGACCTAGTCTTTAATGAAGAGAAGATGCACCAGTCTGCCATGTATGAGCTCTGCCAGGGGATGCACCA,>3386287/1;pos=24;strand=-,AGCCAGTTTCTCTATTTTGCACCAGACCTAGTCTTTAATGAAGAGAAGATGCACCAGTCTGCCATGTATGAGCTCTGCCAGGGGATGCAC,>9422350/2;pos=49;strand=-,ACCTAGTCTTTAATGAAGAGAAGATGCACCAGTCTGCCATGTATGAGCTCTGCCAGGGGATGCACCAGATCAGCCTGCAGTTCGTCCGGC,>27423093/2;pos=581;strand=+,CTTTGCCTTGAGCTGG…	C0131359,C0094453
1	83291218	83349372	5	84016445	84021650	CLUSTER79	17	-	-	ENSSSCT00000004844:0-2091	ENSSSCT00000000926:1259-2581	SEC63	HSP90B1	Interchromosomal	None	17	0	10	0.269841	0.0212766		C0018667
9	81814454	81815866	9	81987543	81988524	CLUSTER148	16	-	-	ENSSSCT00000016702:0-1412	ENSSSCT00000027999:0-286	n/a	n/a	Read_Through	171676	16	0	10	1	1		C0075193
1	84463308	84464488	1	84358198	84371186	CLUSTER14	14	-	-	ENSSSCT00000025151:0-1180	ENSSSCT00000004853:45-1421	n/a	SESN1	Intrachromosomal	-72591	14	0	10	1	0.666667		C0101457
4	24839887	24841265	4	24888152	24892684	CLUSTER34	13	-	+	ENSSSCT00000006605:0-686	ENSSSCT00000034476:0-1306,ENSSSCT00000006604:2670-3854	TRPS1	TRPS1	Overlapping_Converging	0	13	0	10	1	1		C0032947,C0032946
X	61016380	61097866	X	60818902	60915169	CLUSTER440	13	-	-	ENSSSCT00000033803:0-964	ENSSSCT00000025057:0-904	OPHN1	n/a	Read_Through	-101210	13	0	10	1	1		C0132083
15	111160771	111337461	15	111065449	111104669	CLUSTER98	12	-	+	ENSSSCT00000017494:0-3394	ENSSSCT00000028914:0-1195	n/a	n/a	Adjacent_Converging	-56101	12	0	10	1	1		C0078519
2	121307405	121321226	2	121330467	121358521	CLUSTER187	11	-	+	ENSSSCT00000015519:0-867	ENSSSCT00000031945:0-861	n/a	n/a	Adjacent_Diverging	9240	11	0	10	1	1		C0072116
11	49506811	49509820	11	49590874	49614011	CLUSTER481	11	+	-	ENSSSCT00000022899:0-741	ENSSSCT00000010370:0-6285	n/a	DIS3	Intrachromosomal_Complex	80140	11	0	10	1	1		C0095795
11	76980014	76985104	11	76974428	76978730	CLUSTER180	10	-	-	ENSSSCT00000031501:0-434	ENSSSCT00000031564:0-847	n/a	n/a	Read_Through	-1283	10	0	10	1	1		C0123453
6	152613564	152613679	6	152571132	152584496	CLUSTER145	10	-	-	ENSSSCT00000004318:0-115	ENSSSCT00000004317:528-3971	UQCRH	NSUN4	Read_Through	-4978	10	5	9	0.0316456	0.30303	>24989585/1;pos=586;strand=-,CAAGGAGGCTTGGCAGCCTGGGTGTCATGGACTACTACCTGATGGATGCTGCCTCCTTGCTGCCTGTCCTGGCCCTCGGCCTGCAGCCTG,>13518039/1;pos=44;strand=+,CTAGAGCCGCAGCCGGACATGGGGCTGGAGGACGAGCAAAGGATGCTGACCGGGTCTGGAGATCCCAAGGAGGCTTGGCAGCCTGGGTGT,>14174216/1;pos=76;strand=+,CGAGCAAAGGATGCTGACCGGGTCTGGAGATCCCAAGGAGGCTTGGCAGCCTGGGTGTCATGGACTACTACCTGATGGATGCTGCCTCCT,>13707370/2;pos=78;strand=+,AGCAAAGGATGCT…	C0016732
7	43111913	43215460	7	43277635	43288452	CLUSTER303	13	+	-	ENSSSCT00000001825:0-4215	ENSSSCT00000024790:599-1626	n/a	n/a	Intrachromosomal_Complex	62174	13	0	9	1	0.351351		C0006505
3	120813559	120842045	3	120779482	120799551	CLUSTER107	12	+	-	ENSSSCT00000031886:0-316	ENSSSCT00000025548:0-1988	n/a	EFR3B	Adjacent_Diverging	-14007	12	0	9	1	1		C0125039
11	86377300	86424895	11	86108909	86116869	CLUSTER330	12	+	+	ENSSSCT00000028220:0-7070	ENSSSCT00000010473:35-674,ENSSSCT00000010473:0-674	ADPRHL1	GRTP1	Intrachromosomal	-260430	12	0	9	1	1		C0114603,C0114602
15	55215605	55267635	6	44980554	44980905	CLUSTER56	11	+	-	ENSSSCT00000034595:0-2184,ENSSSCT00000017223:0-2905,ENSSSCT00000036664:0-1969,ENSSSCT00000034063:0-2924,ENSSSCT00000033078:0-2430	ENSSSCT00000003338:1204-1555	FGFR1IIIC	AXL	Interchromosomal	None	11	0	9	0.0337423	0.6875		C0076170,C0133718,C0132826,C0129327,C0143926
5	24324313	24336346	5	24336559	24353177	CLUSTER97	11	-	+	ENSSSCT00000035880:0-2975	ENSSSCT00000000457:435-6314	LPR1	n/a	Overlapping_Converging	0	11	0	9	1	1		C0140716
13	163247243	163247800	13	162990042	163045772	CLUSTER165	11	-	-	ENSSSCT00000033589:0-557	ENSSSCT00000013072:0-1749,ENSSSCT00000034028:0-4155	ALCAM	ALCAM	Read_Through	-201470	11	0	9	1	1		C0131545,C0131544
15	145647257	145672701	15	145685645	145740995	CLUSTER338	11	+	+	ENSSSCT00000017719:0-774	ENSSSCT00000024888:0-1986	n/a	n/a	Read_Through	9924	11	0	9	1	1		C0079321
10	15627039	15629558	10	15631373	15662905	CLUSTER365	11	+	+	ENSSSCT00000026834:0-322	ENSSSCT00000024654:0-1948	n/a	n/a	Read_Through	1814	11	0	9	1	1		C0110160
18	14510649	14515307	18	14414154	14455023	CLUSTER447	11	-	+	ENSSSCT00000028454:0-516,ENSSSCT00000028454:0-407	ENSSSCT00000031986:0-2577	n/a	n/a	Adjacent_Converging	-55625	11	0	9	1	1		C0115997,C0115998
11	18086139	18109815	11	18284858	18292469	CLUSTER487	11	-	+	ENSSSCT00000010290:0-836	ENSSSCT00000030501:0-4217	n/a	n/a	Intrachromosomal_Complex	175042	11	0	9	0.0791367	1		C0046951
6	83624112	83625003	6	83589104	83599961	CLUSTER192	10	-	+	ENSSSCT00000030588:0-620	ENSSSCT00000027954:0-2295,ENSSSCT00000024539:0-2319	n/a	PHC2	Adjacent_Converging	-24150	10	0	9	1	1		C0121304,C0121305
6	13389857	13409188	6	13294880	13295632	CLUSTER257	10	+	-	ENSSSCT00000003018:0-1197	ENSSSCT00000024246:455-915	n/a	n/a	Intrachromosomal_Complex	-93028	10	0	9	1	0.3125		C0010567
5	24800131	24801340	5	24834492	24838901	CLUSTER353	10	-	-	ENSSSCT00000029166:0-333	ENSSSCT00000000478:0-3262	n/a	GLI1	Intrachromosomal	33151	10	0	9	1	1		C0118315
3	76418259	76434827	3	76437795	76438503	CLUSTER40	9	+	-	ENSSSCT00000027178:0-437	ENSSSCT00000029151:341-1049	n/a	NFU1	Intrachromosomal_Complex	2967	9	0	9	1	0.5625		C0110944
6	17763853	17765423	6	83567072	83567333	CLUSTER157	9	+	+	ENSSSCT00000003108:0-1568	ENSSSCT00000027638:1312-1573	n/a	ZNF362	Intrachromosomal	65777582	9	0	9	1	1		C0010709
1	74987377	75016518	1	74938599	74948563	CLUSTER405	9	+	-	ENSSSCT00000024260:0-1103,ENSSSCT00000024260:0-1348	ENSSSCT00000004805:0-1009	n/a	n/a	Intrachromosomal_Complex	-38813	9	0	9	1	1		C0097984,C0097983
8	136033868	136034020	8	135417162	135568984	CLUSTER469	9	-	-	ENSSSCT00000010073:0-152	ENSSSCT00000026735:0-1038	n/a	n/a	Read_Through	-464883	9	0	9	1	1		C0045656
1	105706328	105770732	1	105553332	105592749	CLUSTER367	9	-	-	ENSSSCT00000027237:0-3023	ENSSSCT00000004965:0-7596,ENSSSCT00000004967:0-7593	n/a	n/a	Read_Through	-113578	9	5	8	1	1	>5074172/2;pos=22;strand=-,CACAAGGCAGTTTTTTACCTCCTGCATTGAGATCTTGGGACAGGTGTTTATCAGTGGCACTAAATCAGAATGCAGAAAAGTCCTTCAGAC,>7064644/1;pos=26;strand=-,AGGCAGTTTTTTACCTCCTGCATTGAGATCTTGGGACAGGTGTTTATCAGTGGCACTAAATCAGAATGCAGAAAAGTCCTTCAGACCATC,>1643470/2;pos=2952;strand=+,GTCAGTGATGAGACACAGCGCCATCCTCCCACAAGGCAGTTTTTTACCTCCTGCATTGAGATCTTGGGACAGGTGTTTATCAGTGGCACT	C0111361,C0111360
9	81357191	81371125	14	78837445	78872007	CLUSTER414	44	+	+	ENSSSCT00000016699:0-932	ENSSSCT00000011226:1020-3158	COL1A2	COL13A1	Interchromosomal	None	44	0	8	0.0310296	0.897959		C0074683
X	129812860	129812988	X	129615818	129689398	CLUSTER189	10	-	+	ENSSSCT00000013896:0-128	ENSSSCT00000029012:644-2495	n/a	FGF13	Adjacent_Converging	-123461	10	0	8	1	0.27027		C0064114
2	117753864	117936301	2	117400912	117424512	CLUSTER331	10	-	-	ENSSSCT00000015504:0-1844,ENSSSCT00000015504:0-1744	ENSSSCT00000025540:0-3334	n/a	n/a	Read_Through	-227022	10	0	8	1	1		C0072112,C0072111
2	45609998	45697463	2	45928601	46135190	CLUSTER477	10	+	+	ENSSSCT00000024179:0-510	ENSSSCT00000014618:0-882	n/a	n/a	Read_Through	231137	10	0	8	1	1		C0097865
9	40859433	40866705	9	40926058	40942918	CLUSTER133	9	-	+	ENSSSCT00000031637:0-1249	ENSSSCT00000034631:0-1446	n/a	ATM	Adjacent_Diverging	59352	9	0	8	1	1		C0124556
1	62647445	62675143	1	62592224	62632441	CLUSTER364	9	-	+	ENSSSCT00000004760:0-259	ENSSSCT00000004757:0-1492	RARS2	n/a	Adjacent_Converging	-13537	9	0	8	1	1		C0018616
3	107850438	107860781	3	107678005	107678557	CLUSTER397	9	-	+	ENSSSCT00000023532:0-637	ENSSSCT00000027140:1376-1585	n/a	n/a	Intrachromosomal_Complex	-171880	9	0	8	1	1		C0096670
9	141089621	141092935	9	141099508	141156619	CLUSTER458	8	+	-	ENSSSCT00000025352:0-379	ENSSSCT00000031583:0-656	n/a	KCNK2	Adjacent_Converging	6572	8	0	8	1	1		C0101973
13	56596327	56618456	13	56593884	56594180	CLUSTER465	8	+	-	ENSSSCT00000025535:0-1162,ENSSSCT00000031407:0-1186,ENSSSCT00000012601:0-1093	ENSSSCT00000012600:0-296	n/a	MITF	Adjacent_Diverging	-2146	8	0	8	1	1		C0123337,C0102624,C0061077
18	36256529	36652334	18	36761508	36886998	CLUSTER77	8	+	+	ENSSSCT00000029218:0-3584	ENSSSCT00000018126:0-5264	n/a	n/a	Read_Through	109173	8	8	7	1	1	>21280507/2;pos=14;strand=-,ACATGAGAGTAACAATGGGTTGTGAAATTTTCAGCATGTGGCAGAACCTAGGAGAGCACAAGCTTCATTTCATCCCTGCCCTGATTGGCC,>12065828/2;pos=4;strand=-,AAGTATGGTGACATGAGAGTAACAATGGGTTGTGAAATTTTCAGCATGTGGCAGAACCTAGGAGAGCACAAGCTTCATTTCATCCCTGCC,>15147126/2;pos=41;strand=-,TTTTCAGCATGTGGCAGAACCTAGGAGAGCACAAGCTTCATTTCATCCCTGCCCTGATTGGCCCTTTCCTAGAAGTGACCTTGATACCCC,>19590399/1;pos=47;strand=-,GCATGTGGCAGAACC…	C0118354
13	49869068	49880271	13	49908407	49956740	CLUSTER233	8	+	-	ENSSSCT00000028158:0-500	ENSSSCT00000012576:188-5101	SCA7	ATXN7	Adjacent_Converging	10455	8	7	7	1	1	>9957276/2;pos=192;strand=-,TTGGACGAAAGTTTCAAGGAGTTTGGGAAAAACCGCGAAGTCATGGGGCTCTGTCGCGAAGACATGCCAATATTTGGTCTCTGTCCAGCC,>3791969/2;pos=226;strand=-,GCGAAGTCATGGGGCTCTGTCGCGAAGACATGCCAATATTTGGTCTCTGTCCAGCCCACGATGATTTCTACTTGGTGGTGTGTAACGACT,>9165915/2;pos=249;strand=-,GAAGACATGCCAATATTTGGTCTCTGTCCAGCCCACGATGATTTCTACTTGGTGGTGTGTAACGACTGTAATCAGGTTGTCAAACCGCAG,>15843839/1;pos=435;strand=+,CGGAATTGGACGA…	C0114570
17	53281064	53284854	17	53452553	53457090	CLUSTER425	7	-	-	ENSSSCT00000008095:0-520	ENSSSCT00000029861:640-3516	n/a	n/a	Intrachromosomal	167698	7	7	7	0.5	0.466667	>2695984/2;pos=695;strand=-,CCCCCACCTGGAGCTAACATGGACCCGAATCCGCGGGCAGCCCTGGAGCGCCAGCAGCTCCGCCTTCGGGAGCGGCAGAAATTCTTCGAG,>19033818/1;pos=443;strand=+,CGACGCCGAGATCCTGGGCTTTTCCACCCCTCCAGGCCGGCTCTCCACCATGTCCTTCGTCCTCAACGCCCCCACCTGGAGCTAACATGG,>24464206/1;pos=456;strand=+,CTGGGCTTTTCCACCCCTCCAGGCCGGCTCTCCACCATGTCCTTCGTCCTCAACGCCCCCACCTGGAGCTAACATGGACCCGAATCCGCG,>3197928/1;pos=456;strand=+,CTGGGCTTTTCC…	C0039053
13	34519588	34539116	14	78840792	78872007	CLUSTER164	37	-	+	ENSSSCT00000012432:0-5807	ENSSSCT00000011226:1107-3158	COL7A1	COL13A1	Interchromosomal	None	37	0	7	1	0.804348		C0060685
8	8643795	8662720	8	8509543	8526253	CLUSTER177	12	-	+	ENSSSCT00000024451:0-674	ENSSSCT00000009553:0-1142	n/a	RAB28	Adjacent_Converging	-117541	12	0	7	1	1		C0098219
1	282666495	282667880	6	119372169	119374199	CLUSTER137	10	-	+	ENSSSCT00000006002:0-777	ENSSSCT00000004158:966-2996	LPAR1	EDG7	Interchromosomal	None	10	0	7	1	0.769231		C0030209
15	104067017	104102827	12	26469601	26470126	CLUSTER403	10	+	-	ENSSSCT00000017459:0-3938	ENSSSCT00000019139:0-245	COL3A1	COL1A1	Interchromosomal	None	10	0	7	0.0529101	1		C0078179
15	138035430	138047300	15	137963813	137984078	CLUSTER360	9	+	+	ENSSSCT00000023834:0-359	ENSSSCT00000017668:45-1096,ENSSSCT00000017668:0-1096	n/a	n/a	Read_Through	-51351	9	0	7	1	1		C0097004,C0097003
13	25100243	25121505	13	25277844	25285511	CLUSTER417	9	-	+	ENSSSCT00000012319:0-550,ENSSSCT00000012319:0-715	ENSSSCT00000012320:1369-1986,ENSSSCT00000012320:1347-1986,ENSSSCT00000012320:1470-1986,ENSSSCT00000012320:1507-1986	OXSR1	n/a	Intrachromosomal_Complex	103301	9	0	7	1	0.428571		C0060205,C0060207,C0060206,C0060208
5	52229479	52229770	18	55305334	55311669	CLUSTER124	8	+	-	ENSSSCT00000025989:0-291	ENSSSCT00000018220:83-1745	KRAS	H2AFV	Interchromosomal	None	8	0	7	0.615385	0.129032		C0104290
2	94322190	94406584	2	94207188	94317984	CLUSTER175	8	-	-	ENSSSCT00000015442:0-634	ENSSSCT00000031311:0-4116	EDIL3	n/a	Read_Through	-4205	8	0	7	1	1		C0071068
14	62424715	62588257	14	62643784	62647625	CLUSTER198	8	-	+	ENSSSCT00000011135:0-4934,ENSSSCT00000011135:0-5088	ENSSSCT00000024390:0-1546,ENSSSCT00000024390:74-1546	SIPA1L2	n/a	Adjacent_Diverging	54901	8	0	7	1	0.8		C0051804,C0051802,C0051801
6	56900113	56909191	6	56926563	56928630	CLUSTER217	8	+	+	ENSSSCT00000029899:0-1679	ENSSSCT00000004409:0-1851	n/a	ZSCAN4	Read_Through	17371	8	0	7	1	1		C0119354
13	103766652	103819750	13	103869573	103883338	CLUSTER271	8	+	-	ENSSSCT00000025813:0-1646	ENSSSCT00000012835:158-921	n/a	n/a	Adjacent_Converging	49822	8	0	7	1	0.0516129		C0103671
17	49619217	49630878	17	49632038	49648315	CLUSTER385	8	+	+	ENSSSCT00000027570:0-678	ENSSSCT00000031310:0-1029	n/a	n/a	Read_Through	1159	8	0	7	1	1		C0113253
15	133768368	133815271	15	133855101	133856392	CLUSTER500	8	+	-	ENSSSCT00000017642:0-1953	ENSSSCT00000025185:0-495	n/a	n/a	Intrachromosomal_Complex	39333	8	0	7	1	1		C0079298
18	28125334	28126449	18	27744020	27759326	CLUSTER519	8	-	-	ENSSSCT00000018095:0-1115	ENSSSCT00000025253:0-3323	KCND2	n/a	Read_Through	-366007	8	0	7	1	1		C0080439
X	127098561	127098983	X	46081598	46154467	CLUSTER104	7	+	-	ENSSSCT00000013881:0-422,ENSSSCT00000036051:0-342,ENSSSCT00000032820:0-264,ENSSSCT00000035194:0-364	ENSSSCT00000013413:0-1859	SLC9A6	SLC9A7	Intrachromosomal_Complex	-80944093	7	0	7	0.538462	1		C0064067,C0128872,C0141735,C0135673
1	183449153	183450297	1	183394439	183510086	CLUSTER106	7	-	+	ENSSSCT00000025567:0-268,ENSSSCT00000025567:0-301	ENSSSCT00000036194:376-603	n/a	MAP2K5	Overlapping_Converging	0	7	0	7	1	0.368421		C0103247,C0103248
2	104844795	104861105	2	104867962	104919386	CLUSTER135	7	-	+	ENSSSCT00000015471:0-639	ENSSSCT00000015472:0-3279	n/a	ANKRD32	Adjacent_Diverging	6856	7	0	7	1	1		C0071135
12	55542921	55545090	12	55530185	55532844	CLUSTER354	7	-	-	ENSSSCT00000026438:0-720	ENSSSCT00000023461:0-2560	KCNAB3	n/a	Read_Through	-3912	7	0	7	1	1		C0107582
15	79683635	79795741	15	79412980	79434414	CLUSTER491	7	-	+	ENSSSCT00000017315:0-1317	ENSSSCT00000030173:0-3036	n/a	n/a	Intrachromosomal_Complex	-249220	7	0	7	1	1		C0076407
6	47918802	47919796	7	74641880	74730180	CLUSTER29	7	-	+	ENSSSCT00000032286:0-994	ENSSSCT00000002209:0-736	PRKD2	PRKD1	Interchromosomal	None	7	7	6	0.4375	1	>15142938/1;pos=971;strand=+,GCTTGCTCCATCGTCGACCAGAAGTTTCCTGAATGTGGTTTCTATGGAATGTATGATAAGATCCTGCTTTTTCGCCATGAACCTACCTCT,>17303930/1;pos=972;strand=+,CTTGCTCCATCGTCGACCAGAAGTTTCCTGAATGTGGTTTCTATGGAATGTATGATAAGATCCTGCTTTTTCGCCATGAACCTACCTCTG,>23413849/1;pos=975;strand=+,GCTCCATCGTCGACCAGAAGTTTCCTGAATGTGGTTTCTATGGAATGTATGATAAGATCCTGCTTTTTCGCCATGAACCTACCTCTGAAA	C0126594
5	86352831	86377122	5	86522709	86541200	CLUSTER51	6	+	-	ENSSSCT00000028915:0-202,ENSSSCT00000028915:0-301	ENSSSCT00000030865:131-721,ENSSSCT00000030865:251-721	n/a	n/a	Intrachromosomal_Complex	109522	6	4	6	1	1	>12283321/1;pos=149;strand=+,CGTTTTGTTTGATTCTTACAGAGATAATATTGCTGGGAAGTCCTTTCAGAATCGGCTCTGTCTGCCCATGCCGATTGATGTGGTTTACAC,>9597821/1;pos=161;strand=+,TTCTTACAGAGATAATATTGCTGGGAAGTCCTTTCAGAATCGGCTCTGTCTGCCCATGCCGATTGATGTGGTTTACACCTGGGTAAATGG,>25769779/2;pos=167;strand=+,CAGAGATAATATTGCTGGGAAGTCCTTTCAGAATCGGCTCTGTCTGCCCATGCCGATTGATGTGGTTTACACCTGGGTAAATGGCACAGA	C0117576,C0117575
15	153241815	153243155	7	44216039	44223869	CLUSTER185	6	+	+	ENSSSCT00000017801:0-790	ENSSSCT00000001888:393-830	n/a	n/a	Interchromosomal	None	6	2	6	0.75	1	>15260402/1;pos=440;strand=-,CGAAAACCTTCTCCCCAGGTCCAGATCAAAGAAGAGACCCGTTTGGTGTCCATCATTGATCAGATCGACAAGGCTGTGGCCGTCATCCCC,>25181015/1;pos=752;strand=+,GAACAGCTTAAGCACTTCTACCGAAAACCTTCTCCCCAGGTCCAGATCAAAGAAGAGACCCGTTTGGTGTCCATCATTGATCAGATCGAC	C0079499
7	44201544	44202462	7	44216039	44223869	CLUSTER511	6	+	+	ENSSSCT00000025564:0-364	ENSSSCT00000001888:393-830	n/a	n/a	Read_Through	1989	6	2	6	0.75	1	>15260402/1;pos=440;strand=-,CGAAAACCTTCTCCCCAGGTCCAGATCAAAGAAGAGACCCGTTTGGTGTCCATCATTGATCAGATCGACAAGGCTGTGGCCGTCATCCCC,>25181015/1;pos=326;strand=+,GAACAGCTTAAGCACTTCTACCGAAAACCTTCTCCCCAGGTCCAGATCAAAGAAGAGACCCGTTTGGTGTCCATCATTGATCAGATCGAC	C0103244
9	136414364	136422638	9	136360730	136364507	CLUSTER355	14	-	+	ENSSSCT00000016943:0-815	ENSSSCT00000028501:0-890	n/a	n/a	Intrachromosomal_Complex	-49856	14	0	6	1	1		C0075574
13	34514386	34539116	12	26412516	26414327	CLUSTER30	11	-	-	ENSSSCT00000012432:0-7253,ENSSSCT00000012432:0-7325	ENSSSCT00000032157:0-719	COL7A1	n/a	Interchromosomal	None	11	0	6	0.916667	1		C0060689,C0060688
15	104067017	104083379	12	26412516	26414327	CLUSTER125	10	+	-	ENSSSCT00000017459:0-808	ENSSSCT00000032157:0-719	COL3A1	n/a	Interchromosomal	None	10	0	6	0.0124378	1		C0078369
4	37533669	37583980	4	37647205	37658536	CLUSTER112	9	-	+	ENSSSCT00000033532:0-3050	ENSSSCT00000029978:0-633	CU459197.4	n/a	Adjacent_Diverging	63224	9	0	6	1	1		C0131528
9	101626620	101643290	8	145172724	145175719	CLUSTER218	9	+	+	ENSSSCT00000016762:0-737	ENSSSCT00000010127:0-650	TRA2A	HNRNPDL	Interchromosomal	None	9	0	6	0.12	1		C0075222
1	249858160	249888225	1	249909874	249918513	CLUSTER502	9	-	-	ENSSSCT00000022526:0-480	ENSSSCT00000029379:0-528	n/a	n/a	Intrachromosomal	21648	9	0	6	1	1		C0095192
3	56528024	56556672	3	56615570	56622850	CLUSTER295	8	+	-	ENSSSCT00000008954:0-1761,ENSSSCT00000023061:0-1788	ENSSSCT00000030399:0-1338	n/a	n/a	Adjacent_Converging	58827	8	0	6	1	1		C0096137,C0042626
12	37114403	37152518	12	36476300	36549692	CLUSTER349	8	+	-	ENSSSCT00000019212:0-1332	ENSSSCT00000024586:0-4804	n/a	TRIM37	Intrachromosomal_Complex	-564710	8	0	6	1	1		C0083283
15	101554456	101566281	15	101654957	101717953	CLUSTER372	8	-	+	ENSSSCT00000033065:0-613	ENSSSCT00000033375:0-606,ENSSSCT00000017452:18-3697,ENSSSCT00000034833:0-208	CH242-9E10.1	ITGAV	Adjacent_Diverging	14531	8	0	6	1	1		C0129285,C0129284,C0129286
8	41324505	41324540	11	74138128	74174550	CLUSTER374	8	-	+	ENSSSCT00000009669:0-35	ENSSSCT00000010426:0-4568	SGCB	IPO5	Interchromosomal	None	8	0	6	1	1		C0044739
1	121487809	121502081	1	121502193	121530422	CLUSTER475	8	+	+	ENSSSCT00000032472:0-1176	ENSSSCT00000028902:0-3266	n/a	n/a	Read_Through	111	8	0	6	1	1		C0127049
1	297409404	297442955	1	297444745	297478734	CLUSTER7	7	+	+	ENSSSCT00000025490:0-675	ENSSSCT00000023452:0-2943	RABGAP1	n/a	Read_Through	1789	7	0	6	1	1		C0102412
15	35383921	35515027	15	35267702	35357026	CLUSTER69	7	-	-	ENSSSCT00000023874:0-291	ENSSSCT00000017133:0-5902	n/a	GLI2	Read_Through	-26894	7	0	6	1	1		C0097055
3	46400418	46410433	3	46249442	46327531	CLUSTER73	7	+	+	ENSSSCT00000008881:0-1032	ENSSSCT00000008879:0-6612	n/a	n/a	Intrachromosomal	-72886	7	0	6	1	1		C0042326
9	32147046	32148585	9	31963173	31982580	CLUSTER86	7	-	-	ENSSSCT00000016333:0-1439	ENSSSCT00000026492:0-923	n/a	n/a	Read_Through	-164465	7	0	6	1	1		C0073864
3	42877174	42882668	3	42792932	42816240	CLUSTER158	7	-	+	ENSSSCT00000022926:0-526	ENSSSCT00000008833:0-1513	n/a	n/a	Adjacent_Converging	-60933	7	0	6	1	1		C0095822
18	10581477	10643534	18	10441295	10474578	CLUSTER279	7	+	-	ENSSSCT00000028580:0-1613	ENSSSCT00000023629:0-2918	n/a	n/a	Adjacent_Diverging	-106898	7	0	6	1	1		C0116136
5	24787244	24789360	5	24712200	24797448	CLUSTER350	7	+	-	ENSSSCT00000032320:0-738	ENSSSCT00000028772:293-1250	n/a	n/a	Overlapping_Diverging	0	7	0	6	1	0.269231		C0126749
8	57919106	57976229	11	5050525	5052232	CLUSTER178	6	-	+	ENSSSCT00000009747:0-3240	ENSSSCT00000023157:0-1147	n/a	KIAA1211	Interchromosomal	None	6	0	6	1	1		C0044840
1	292950894	292961980	1	292883159	292887022	CLUSTER287	6	+	-	ENSSSCT00000006057:0-1186	ENSSSCT00000022255:402-1273	n/a	PSMD5	Intrachromosomal_Complex	-62936	6	0	6	1	0.0666667		C0030277
1	119639237	119725150	1	119592005	119610418	CLUSTER411	6	-	+	ENSSSCT00000028774:0-615	ENSSSCT00000005040:119-872	n/a	USP3	Adjacent_Converging	-28818	6	0	6	1	0.545455		C0117337
18	48507832	48682605	18	48252784	48355734	CLUSTER424	6	-	-	ENSSSCT00000023220:0-556	ENSSSCT00000018171:157-1219	n/a	n/a	Intrachromosomal	-122606	6	0	6	1	0.3		C0096342
7	35556630	35556820	12	59331764	59409596	CLUSTER434	6	+	+	ENSSSCT00000001709:0-190	ENSSSCT00000019611:46-3585	ANKS1A	MAP2K4	Interchromosomal	None	6	0	6	0.75	1		C0006362
10	20923674	20987121	10	20666396	20666723	CLUSTER476	6	-	+	ENSSSCT00000032490:0-703	ENSSSCT00000022970:130-457	SMYD3	n/a	Adjacent_Converging	-256950	6	0	6	1	0.25		C0127051
5	98745826	98834130	5	98840485	98843022	CLUSTER526	6	+	-	ENSSSCT00000001007:0-609	ENSSSCT00000028019:108-386	KITL	n/a	Adjacent_Converging	6354	6	0	6	1	0.375		C0005040
2	149264941	149267651	2	149348776	149356491	CLUSTER534	5	+	+	ENSSSCT00000022700:0-2423	ENSSSCT00000015722:2460-2606	PCDHGB7	PCDHGC5	Intrachromosomal	73775	5	5	5	1	1	>14139655/1;pos=2460;strand=-,CTGCAGGGCTATTGGCGAGCATTTTAACTCCTAGTGTGGAGGCAGATAAGAACACTTTTAAACAGCAAGCCCCGCCCAACACGGACTGGC,>7998783/2;pos=2486;strand=-,ACTCCTAGTGTGGAGGCAGATAAGAACACTTTTAAACAGCAAGCCCCGCCCAACACGGACTGGCGTTTCTCTCAGGCCCAGAGACCCGGC,>12879319/2;pos=2474;strand=-,GCGAGCATTTTAACTCCTAGTGTGGAGGCAGATAAGAACACTTTTAAACAGCAAGCCCCGCCCAACACGGACTGGCGTTTCTCTCAGGCC,>170900/1;pos=2499;strand=-,AGGCAGATA…	C0095536
X	15478232	15558253	X	15345152	15345433	CLUSTER340	6	-	-	ENSSSCT00000035847:0-120	ENSSSCT00000034125:143-424	CH242-297D10.1	RAI2	Read_Through	-78025	6	3	5	0.857143	1	>3320415/2;pos=63;strand=+,GTGCAGATCAGAGCCTGGGAGATAGATAGCAGTGGCTGTGGACTTCAGCAAGCATGTGGCCGAGTGGCATCAGAGCCGAGTGATGGATGA,>7423630/2;pos=65;strand=+,GCAGATCAGAGCCTGGGAGATAGATAGCAGTGGCTGTGGACTTCAGCAAGCATGTGGCCGAGTGGCATCAGAGCCGAGTGATGGATGACC,>20396214/1;pos=198;strand=-,CAAGCATGTGGCCGAGTGGCATCAGAGCCGAGTGATGGATGACCTGCAGTCCCAGAACCTGTCCATGGACATGACCGACTCGGCCCCCGC	C0140701
9	119139821	119148637	9	119201020	119211376	CLUSTER132	9	-	+	ENSSSCT00000016828:0-1367	ENSSSCT00000026281:0-870	PNPLA8	n/a	Intrachromosomal_Complex	52382	9	0	5	1	1		C0075287
1	299470823	299475139	1	303945074	304034968	CLUSTER202	8	+	-	ENSSSCT00000006154:0-221	ENSSSCT00000006256:0-4841	ARPC5L	FNBP1	Intrachromosomal_Complex	4466024	8	0	5	0.137931	1		C0030660
15	85315334	85378873	15	85380835	85539165	CLUSTER305	8	+	+	ENSSSCT00000017355:0-1805	ENSSSCT00000017356:0-3282	n/a	n/a	Read_Through	1468	8	0	5	1	1		C0076474
1	225620593	225620735	1	225547901	225568610	CLUSTER335	8	-	+	ENSSSCT00000026902:0-142	ENSSSCT00000005693:0-1323	n/a	n/a	Intrachromosomal_Complex	-49976	8	0	5	1	1		C0110222
7	129865925	129998765	6	54297513	54298511	CLUSTER470	8	-	+	ENSSSCT00000002821:0-1798	ENSSSCT00000024017:503-763	PPP2R5C	TNNI3	Interchromosomal	None	8	0	5	0.470588	0.32		C0010466
15	146381890	146560683	15	146627563	146741252	CLUSTER19	7	+	-	ENSSSCT00000026575:0-1729	ENSSSCT00000026675:0-622	DIS3L2	n/a	Adjacent_Converging	31139	7	0	5	1	1		C0109519
16	29677850	29681153	16	29666045	29666999	CLUSTER116	7	-	-	ENSSSCT00000028237:0-585	ENSSSCT00000029291:127-457	n/a	n/a	Read_Through	-4552	7	0	5	1	0.7		C0114610
3	47568862	47584189	3	47456338	47461056	CLUSTER236	7	+	-	ENSSSCT00000025163:0-1921	ENSSSCT00000030621:125-1533	n/a	n/a	Adjacent_Diverging	-104319	7	0	5	1	0.304348		C0101482
2	43801676	43817085	2	43759301	43783738	CLUSTER325	7	+	-	ENSSSCT00000030662:0-728	ENSSSCT00000014595:0-1203	n/a	n/a	Adjacent_Diverging	-17937	7	0	5	1	1		C0121444
13	202557996	202560881	13	202775039	202781523	CLUSTER341	7	+	+	ENSSSCT00000031237:0-368	ENSSSCT00000026742:0-539	n/a	n/a	Intrachromosomal	213010	7	0	5	1	1		C0122848
1	125132753	125167751	1	125211006	125222249	CLUSTER391	7	+	-	ENSSSCT00000005073:0-2084	ENSSSCT00000005071:234-3447	n/a	n/a	Adjacent_Converging	43254	7	0	5	1	0.125		C0024135
3	692957	708627	3	429703	430952	CLUSTER23	6	+	-	ENSSSCT00000008280:0-666,ENSSSCT00000008280:0-597	ENSSSCT00000008279:87-479,ENSSSCT00000008279:0-479	n/a	n/a	Intrachromosomal_Complex	-262004	6	0	5	1	1		C0040265,C0040264
13	33720882	33739801	13	33694651	33715197	CLUSTER128	6	+	-	ENSSSCT00000023426:0-801	ENSSSCT00000012417:2787-3192	n/a	n/a	Overlapping_Diverging	0	6	0	5	0.24	1		C0096566
16	51333427	51338594	16	51424247	51448329	CLUSTER171	6	-	-	ENSSSCT00000023550:0-601	ENSSSCT00000018469:0-2205	n/a	n/a	Intrachromosomal	85652	6	0	5	1	1		C0096684
15	91053715	91116914	15	91273472	91288162	CLUSTER183	6	-	-	ENSSSCT00000017395:0-873	ENSSSCT00000025624:0-2973	KIAA1715	n/a	Read_Through	156557	6	0	5	0.333333	1		C0076569
5	84071582	84084085	7	102246053	102258990	CLUSTER190	6	-	+	ENSSSCT00000000926:0-951,ENSSSCT00000000926:0-909	ENSSSCT00000032106:1926-7485	HSP90B1	RBM25	Interchromosomal	None	6	0	5	1	0.0271493		C0003898,C0003897
6	125463271	125463525	12	44259355	44287879	CLUSTER276	6	+	-	ENSSSCT00000004173:0-254,ENSSSCT00000004169:0-254	ENSSSCT00000019298:0-1429	FUBP1	PSMD11	Interchromosomal	None	6	0	5	0.6	1		C0016089,C0016234
7	129328738	129364934	7	129275000	129318706	CLUSTER342	6	+	-	ENSSSCT00000002807:0-2671	ENSSSCT00000028166:0-5394	n/a	n/a	Intrachromosomal_Complex	-10031	6	0	5	1	1		C0010436
X	125076155	125078012	11	73192190	73192903	CLUSTER356	6	-	+	ENSSSCT00000022541:0-991	ENSSSCT00000010421:0-713	HS6ST2	HS6ST3	Interchromosomal	None	6	0	5	1	1		C0095195
5	57117039	57145229	5	57306909	57311115	CLUSTER2	5	-	+	ENSSSCT00000000633:0-1197	ENSSSCT00000023569:0-447	n/a	n/a	Adjacent_Diverging	161679	5	0	5	1	1		C0002999
1	96425073	96526986	1	96353432	96353641	CLUSTER54	5	+	-	ENSSSCT00000024946:0-245	ENSSSCT00000024006:0-209	BCKDHB	n/a	Adjacent_Diverging	-71431	5	0	5	1	1		C0101344
17	45611368	45611770	17	45585067	45600628	CLUSTER93	5	-	+	ENSSSCT00000032961:0-277,ENSSSCT00000023622:0-402	ENSSSCT00000008017:0-784	SAMHD1	n/a	Adjacent_Converging	-6510	5	0	5	1	1		C0129027,C0096742
8	124205749	124225877	8	124183414	124185438	CLUSTER108	5	-	+	ENSSSCT00000030690:0-402	ENSSSCT00000022666:285-636,ENSSSCT00000022666:0-636	n/a	NPNT	Adjacent_Converging	-20310	5	0	5	1	1		C0121506,C0121505
14	21411271	21411465	14	21334496	21368554	CLUSTER121	5	-	-	ENSSSCT00000027721:0-194	ENSSSCT00000010649:222-2662	n/a	CLCN3	Read_Through	-25636	5	0	5	1	0.416667		C0114005
9	14789193	14793859	9	14329064	14562327	CLUSTER138	5	-	-	ENSSSCT00000016250:0-506	ENSSSCT00000016249:0-7802	n/a	n/a	Read_Through	-226865	5	0	5	1	1		C0073603
18	5784459	5973389	18	6107242	6143619	CLUSTER227	5	+	-	ENSSSCT00000025093:0-817,ENSSSCT00000025093:0-680	ENSSSCT00000017893:0-2073,ENSSSCT00000017893:141-2073	n/a	PRKAG2	Intrachromosomal_Complex	93122	5	0	5	1	1		C0101440,C0101437
6	33218781	33224707	6	33284528	33287948	CLUSTER265	5	+	-	ENSSSCT00000003150:0-842	ENSSSCT00000024648:118-1464	n/a	n/a	Adjacent_Converging	59820	5	0	5	1	0.208333		C0010805
2	149225820	149228715	2	149348776	149356491	CLUSTER394	5	+	+	ENSSSCT00000030174:0-2396	ENSSSCT00000015722:2460-2606	PCDHGB4	PCDHGC5	Intrachromosomal	114248	5	0	5	1	1		C0120770
9	6835736	6840329	9	6873378	6879195	CLUSTER490	5	-	-	ENSSSCT00000016142:0-488	ENSSSCT00000032470:933-1358	n/a	RRM1	Read_Through	33048	5	0	5	1	0.0694444		C0073237
15	107266789	107287528	15	107348520	107411420	CLUSTER492	5	+	+	ENSSSCT00000029791:0-292	ENSSSCT00000017486:0-4008	n/a	MYO1B	Read_Through	60991	5	0	5	1	1		C0119214
6	66313400	66545434	6	66595060	66598492	CLUSTER494	5	+	-	ENSSSCT00000003816:0-10763	ENSSSCT00000026650:0-495	VPS13D	n/a	Overlapping_Converging	0	5	0	5	1	1		C0013768
8	93405710	93408065	8	93384985	93393338	CLUSTER122	4	+	-	ENSSSCT00000009928:0-269	ENSSSCT00000009926:177-1198	NDUFC1	OSAP	Adjacent_Diverging	-6457	4	4	4	0.666667	0.16	>17328125/1;pos=199;strand=+,CAACATAAGGAAGATGTTTTAGAGTATAAAAGAAGAAATGGATTGGAATAAACTTTTGAAATACTGATACACATCTCTTCGCTGGATGTC,>11090216/1;pos=211;strand=+,GATGTTTTAGAGTATAAAAGAAGAAATGGATTGGAATAAACTTTTGAAATACTGATACACATCTCTTCGCTGGATGTCATCTAACAAATT,>12391089/2;pos=214;strand=+,GTTTTAGAGTATAAAAGAAGAAATGGATTGGAATAAACTTTTGAAATACTGATACACATCTCTTCGCTGGATGTCATCTAACAAATTCCC,>26491679/2;pos=222;strand=+,GTATAAAAGA…	C0045072
14	30320577	30470807	12	62387142	62416180	CLUSTER224	7	+	-	ENSSSCT00000010703:0-2921	ENSSSCT00000019634:2612-6155	n/a	NCOR1	Interchromosomal	None	7	0	4	0.0853659	1		C0047379
10	76594067	76595157	10	76637929	76639628	CLUSTER318	7	-	-	ENSSSCT00000013431:0-248	ENSSSCT00000012230:82-1781	n/a	n/a	Read_Through	42771	7	0	4	1	1		C0063074
11	86245390	86251130	11	86230207	86247818	CLUSTER72	6	+	-	ENSSSCT00000027599:0-1001	ENSSSCT00000025592:1639-4755	MCF2L	n/a	Overlapping_Diverging	0	6	0	4	1	1		C0113265
9	67492145	67496758	9	67348891	67350305	CLUSTER91	6	-	-	ENSSSCT00000016629:0-351,ENSSSCT00000016629:0-449	ENSSSCT00000031664:845-1247,ENSSSCT00000031664:936-1247	n/a	ACAD8	Intrachromosomal	-123406	6	0	4	1	1		C0074323,C0074324
16	4402798	4411111	13	14229337	14284638	CLUSTER143	6	+	-	ENSSSCT00000018270:0-362	ENSSSCT00000012280:131-2669	FAM105B	NGLY1	Interchromosomal	None	6	0	4	1	0.857143		C0080902
13	83718822	83816242	13	83934676	83948988	CLUSTER161	6	+	-	ENSSSCT00000027070:0-1620	ENSSSCT00000029611:0-2016	EPHB1	n/a	Adjacent_Converging	118433	6	0	4	1	1		C0110733
15	20231067	20247083	15	20364869	20366018	CLUSTER194	6	-	-	ENSSSCT00000017101:0-405,ENSSSCT00000017101:0-475	ENSSSCT00000025536:0-199,ENSSSCT00000025536:82-199	MGAT5	n/a	Read_Through	117785	6	0	4	1	1		C0076094,C0076093
15	19704628	19710374	15	19908540	20021753	CLUSTER285	6	-	+	ENSSSCT00000031021:0-214	ENSSSCT00000017100:0-1485	n/a	n/a	Adjacent_Diverging	198165	6	0	4	1	1		C0122389
2	145503042	145503955	9	364338	425456	CLUSTER320	6	-	+	ENSSSCT00000015648:0-913	ENSSSCT00000015928:0-3755	HNRNPA0	DENND5A	Interchromosomal	None	6	0	4	1	1		C0072279
15	145685645	145732897	15	145786759	145805664	CLUSTER419	6	+	+	ENSSSCT00000024888:0-1097	ENSSSCT00000028403:0-382	n/a	n/a	Read_Through	45763	6	0	4	1	1		C0100509
3	44877898	44878642	3	45106276	45107790	CLUSTER6	5	-	-	ENSSSCT00000008857:0-249	ENSSSCT00000008859:0-1433	n/a	n/a	Intrachromosomal	227633	5	0	4	1	1		C0041694
2	30417719	30418832	2	30415040	30415586	CLUSTER50	5	-	-	ENSSSCT00000026727:0-326	ENSSSCT00000028040:0-293	n/a	n/a	Read_Through	-2132	5	0	4	1	1		C0110046
3	44877898	44878642	3	44959041	44960555	CLUSTER84	5	-	+	ENSSSCT00000008857:0-249	ENSSSCT00000008858:0-1433	n/a	n/a	Adjacent_Diverging	80398	5	0	4	1	1		C0041692
15	89654171	89660954	15	89532288	89536127	CLUSTER102	5	-	+	ENSSSCT00000028392:0-316,ENSSSCT00000028392:0-365	ENSSSCT00000022567:0-1363	n/a	CIR1	Intrachromosomal_Complex	-116076	5	0	4	0.238095	1		C0115020,C0115021
13	38916931	38919560	13	38919572	38923758	CLUSTER113	5	+	+	ENSSSCT00000025133:0-309	ENSSSCT00000032139:0-306	n/a	n/a	Read_Through	11	5	0	4	1	1		C0101455
15	126092554	126283982	15	125917891	125966640	CLUSTER160	5	-	-	ENSSSCT00000017595:0-2088	ENSSSCT00000027992:0-2125	n/a	n/a	Read_Through	-125913	5	0	4	1	1		C0079197
2	112614997	112635499	2	112660165	112712717	CLUSTER252	5	+	-	ENSSSCT00000023670:0-1330	ENSSSCT00000031964:0-4414	n/a	PPIP5K2	Adjacent_Converging	24665	5	0	4	1	1		C0096845
11	84950624	85003572	11	85008048	85021608	CLUSTER267	5	+	+	ENSSSCT00000010470:0-2048	ENSSSCT00000025220:0-485	n/a	TEX29	Read_Through	3243	5	0	4	0.046729	1		C0047114
7	27962236	27970346	7	27960943	27962059	CLUSTER346	5	-	-	ENSSSCT00000027572:0-2122	ENSSSCT00000028604:0-316	n/a	n/a	Read_Through	-176	5	0	4	1	1		C0113255
18	50270646	50372765	18	50399929	50412586	CLUSTER396	5	+	-	ENSSSCT00000018189:0-1054	ENSSSCT00000026237:142-347	n/a	n/a	Adjacent_Converging	27163	5	0	4	1	0.454545		C0080500
15	89632697	89640258	15	89580312	89586387	CLUSTER454	5	-	+	ENSSSCT00000017383:0-810	ENSSSCT00000024070:0-3225	n/a	n/a	Adjacent_Converging	-46309	5	0	4	1	1		C0076487
3	52083540	52092136	3	51870393	51892836	CLUSTER533	5	+	+	ENSSSCT00000032215:0-455	ENSSSCT00000027534:0-2430	n/a	n/a	Intrachromosomal	-190703	5	0	4	1	1		C0126508
18	59562042	59574848	18	59557083	59557804	CLUSTER0	4	-	-	ENSSSCT00000018252:0-291	ENSSSCT00000028305:0-197	n/a	n/a	Read_Through	-4237	4	0	4	1	1		C0080783
14	78399903	78441075	14	78486910	78520529	CLUSTER20	4	+	-	ENSSSCT00000024082:0-984	ENSSSCT00000011223:146-3062	n/a	HK1	Intrachromosomal_Complex	45834	4	0	4	1	0.133333		C0097760
10	16549154	16579052	10	15627039	15629558	CLUSTER42	4	-	+	ENSSSCT00000023256:0-682	ENSSSCT00000026834:0-322	LIN9	n/a	Intrachromosomal_Complex	-919595	4	0	4	1	1		C0096362
5	57306909	57311115	5	57056541	57095887	CLUSTER62	4	+	-	ENSSSCT00000023569:0-361,ENSSSCT00000023569:0-447	ENSSSCT00000000633:1617-4017,ENSSSCT00000000633:1528-4017	n/a	n/a	Adjacent_Diverging	-161679	4	0	4	1	0.210526		C0096688,C0096690
15	18646707	18802994	15	18597001	18607331	CLUSTER88	4	-	+	ENSSSCT00000017092:0-2840	ENSSSCT00000023564:150-2003,ENSSSCT00000023564:0-2003	R3HDM1	n/a	Adjacent_Converging	-39375	4	0	4	1	0.111111		C0076044,C0076045
2	81381464	81409499	2	81723470	81748489	CLUSTER118	4	+	+	ENSSSCT00000022647:0-276	ENSSSCT00000015324:0-1589	n/a	COL23A1	Read_Through	313970	4	0	4	1	1		C0095376
8	85443610	85446688	2	151055279	151085009	CLUSTER134	4	-	-	ENSSSCT00000009885:0-1784	ENSSSCT00000015739:1585-3268	n/a	NR3C1	Interchromosomal	None	4	0	4	1	0.057971		C0045043
3	102852288	102853069	3	102783580	102846429	CLUSTER155	4	-	-	ENSSSCT00000022445:0-182	ENSSSCT00000032161:0-3704	n/a	n/a	Read_Through	-5858	4	0	4	1	1		C0094454
2	118846060	118873048	2	118923882	118961826	CLUSTER162	4	-	-	ENSSSCT00000015509:0-1574	ENSSSCT00000026253:0-3532	n/a	n/a	Read_Through	50833	4	0	4	1	1		C0072113
1	306021148	306021450	1	306096985	306137453	CLUSTER203	4	+	+	ENSSSCT00000006291:0-302	ENSSSCT00000006293:0-3101	n/a	NTNG2	Read_Through	75534	4	0	4	1	1		C0031608
5	48803122	48879212	5	48589731	48670604	CLUSTER231	4	+	-	ENSSSCT00000022730:0-688	ENSSSCT00000000586:102-712	n/a	n/a	Adjacent_Diverging	-118857	4	0	4	1	0.8		C0095622
14	12890845	12978044	13	218607727	218615842	CLUSTER238	4	-	+	ENSSSCT00000010605:0-1493	ENSSSCT00000023788:1621-3108	SCARA5	COL6A2	Interchromosomal	None	4	0	4	0.181818	0.027972		C0047211
14	114259927	114274890	14	114083908	114189629	CLUSTER283	4	+	+	ENSSSCT00000027527:0-681	ENSSSCT00000011461:1283-3551	n/a	n/a	Intrachromosomal	-70297	4	0	4	1	0.114286		C0113241
2	42440241	42502271	2	42375873	42392007	CLUSTER304	4	-	+	ENSSSCT00000026235:0-785	ENSSSCT00000027648:0-2143	n/a	n/a	Adjacent_Converging	-48233	4	0	4	1	1		C0106747
8	58659341	58698259	8	58740012	58753478	CLUSTER370	4	-	+	ENSSSCT00000009755:0-1413	ENSSSCT00000009757:0-1640	n/a	CLOCK	Adjacent_Diverging	41752	4	0	4	1	1		C0044841
13	78263459	78359473	3	113229600	113265728	CLUSTER401	4	-	-	ENSSSCT00000012706:0-2814	ENSSSCT00000009313:2869-4864	n/a	LTBP1	Interchromosomal	None	4	0	4	0.2	0.0222222		C0061260
1	263633166	263647001	1	263728097	263752661	CLUSTER409	4	-	-	ENSSSCT00000029098:0-464	ENSSSCT00000026971:0-906	n/a	n/a	Read_Through	81095	4	0	4	1	1		C0118234
6	147179702	147187293	6	147142410	147168112	CLUSTER427	4	+	-	ENSSSCT00000027130:0-1018	ENSSSCT00000004269:774-4398	n/a	n/a	Overlapping_Diverging	0	4	0	4	1	0.0784314		C0110828
7	27961782	27962059	7	27939547	27958857	CLUSTER431	4	-	-	ENSSSCT00000028604:0-277	ENSSSCT00000001574:0-4394,ENSSSCT00000032104:0-4406	n/a	n/a	Read_Through	-2085	4	0	4	1	1		C0116145,C0116143
14	113982145	114095762	3	73637776	73825168	CLUSTER432	4	+	+	ENSSSCT00000011461:0-1610	ENSSSCT00000009101:755-1307	n/a	n/a	Interchromosomal	None	4	0	4	1	0.0588235		C0052913
2	86916823	87119532	2	87128323	87215913	CLUSTER449	4	+	-	ENSSSCT00000015388:0-1163	ENSSSCT00000015389:0-2730	n/a	IQGAP2	Adjacent_Converging	4688	4	0	4	1	1		C0068605
8	85312045	85318384	2	151055279	151085009	CLUSTER453	4	+	-	ENSSSCT00000031880:0-1790	ENSSSCT00000015739:1585-3268	n/a	NR3C1	Interchromosomal	None	4	0	4	1	0.057971		C0125037
6	155333232	155335820	6	155310109	155315754	CLUSTER459	4	+	-	ENSSSCT00000036082:0-981	ENSSSCT00000034609:0-917	MPL	CH242-210N13.2	Adjacent_Diverging	-17477	4	0	4	1	1		C0141935
11	8547655	8584445	11	8592390	8596778	CLUSTER471	4	+	+	ENSSSCT00000010233:0-1462	ENSSSCT00000010232:0-600	n/a	n/a	Read_Through	5492	4	0	4	1	1		C0046412
3	117543879	117555468	3	117487533	117490548	CLUSTER489	4	+	+	ENSSSCT00000024737:0-1262	ENSSSCT00000029774:0-629	n/a	n/a	Read_Through	-53330	4	0	4	1	1		C0100089
8	86052327	86095788	8	85901093	86042358	CLUSTER498	4	+	-	ENSSSCT00000025940:0-615	ENSSSCT00000009888:0-1686	n/a	ARHGAP10	Adjacent_Diverging	-9968	4	0	4	1	1		C0103991
1	10697917	10817552	1	10660097	10662608	CLUSTER499	4	-	+	ENSSSCT00000027733:0-578	ENSSSCT00000028106:0-382	n/a	n/a	Adjacent_Converging	-35308	4	0	4	1	1		C0114022
1	146214578	146227194	1	146236240	146249501	CLUSTER520	4	-	-	ENSSSCT00000032164:0-857	ENSSSCT00000005281:0-1215	n/a	n/a	Read_Through	9045	4	0	4	1	1		C0126444
13	78326810	78337312	3	113229600	113265728	CLUSTER527	4	+	-	ENSSSCT00000023278:0-1077	ENSSSCT00000009313:2869-4864	n/a	LTBP1	Interchromosomal	None	4	0	4	0.571429	0.0222222		C0096455
4	101912899	101921881	4	101927983	101929443	CLUSTER513	4	+	+	ENSSSCT00000007085:0-1251	ENSSSCT00000007086:180-991	HDGF	MRPL24	Read_Through	1187	4	4	3	0.02	0.129032	>1663894/1;pos=220;strand=-,CCCCGGGCATCAGAGATCATGAGAGAGCTAACTAGGAAGATTTCTGGGTCTTTTGCTGGCCAGGGGCCTTCTCAGAGCCTCCAGCCATGC,>9476518/1;pos=1211;strand=+,AAGGAAGATGCTGAGGCCCCGGGCATCAGAGATCATGAGAGAGCTAACTAGGAAGATTTCTGGGTCTTTTGCTGGCCAGGGGCCTTCTCA,>15436811/1;pos=1213;strand=+,GGAAGATGCTGAGGCCCCGGGCATCAGAGATCATGAGAGAGCTAACTAGGAAGATTTCTGGGTCTTTTGCTGGCCAGGGGCCTTCTCAGA	C0033683
7	42238899	42239096	7	42222241	42224174	CLUSTER152	3	+	+	ENSSSCT00000001806:0-197	ENSSSCT00000001812:1543-2048	FRS3	n/a	Read_Through	-14724	3	3	3	0.428571	0.5	>477222/2;pos=127;strand=+,CCGGGCGGGCGGCGGCTGTCTGCAGCGGGACCCGGGAGCGGGGCCCGGCGCCGCCCGGGCCGCGGGGCGATGCAAACGACGAAAATCCAA,>15169008/2;pos=134;strand=+,GGCGGCGGCTGTCTGCAGCGGGACCCGGGAGCGGGGCCCGGCGCCGCCCGGGCCGCGGGGCGATGCAAACGACGAAAATCCAATCCAAAA,>20697768/1;pos=139;strand=+,CGGCTGTCTGCAGCGGGACCCGGGAGCGGGGCCCGGCGCCGCCCGGGCCGCGGGGCGATGCAAACGACGAAAATCCAATCCAAAACCCCT	C0006450
3	41354409	41368888	3	41370231	41376553	CLUSTER109	3	+	+	ENSSSCT00000030146:0-5307,ENSSSCT00000008756:0-5100,ENSSSCT00000023121:0-5289	ENSSSCT00000008765:101-1922	WDR90	RHOT2	Read_Through	287	3	2	3	1	0.15	>17928096/2;pos=5031;strand=+,CCGTTGCCTTTCCTCGCCGTGTCCATGAGCCTGTCCCCCAGGGCCTGCCTTGTGGCTGTCGGCTTTGCTGCCCAGGGAGGAAAAACGTCA,>4970523/2;pos=5033;strand=+,GTTGCCTTTCCTCGCCGTGTCCATGAGCCTGTCCCCCAGGGCCTGCCTTGTGGCTGTCGGCTTTGCTGCCCAGGTAGGAAAAACGTCATT	C0120718,C0096246,C0041565
X	47837427	47842214	2	162177122	162186214	CLUSTER95	6	+	+	ENSSSCT00000027760:0-465	ENSSSCT00000015908:548-1511	TIMM17B	SIRT3	Interchromosomal	None	6	0	3	0.0342857	0.428571		C0114032
7	33918800	34000486	9	57598962	57611894	CLUSTER270	6	+	-	ENSSSCT00000001673:0-1667,ENSSSCT00000001673:0-1610	ENSSSCT00000016569:679-3980,ENSSSCT00000016569:558-3980	COL21A1	ROBO4	Interchromosomal	None	6	0	3	1	0.25		C0006243,C0006242
1	275740051	275862911	1	275475432	275507921	CLUSTER317	6	-	+	ENSSSCT00000005966:0-4299,ENSSSCT00000005966:0-4216	ENSSSCT00000027427:0-6228,ENSSSCT00000027427:82-6228	n/a	ABCA1	Intrachromosomal_Complex	-232129	6	0	3	1	1		C0030164,C0030163
14	13821299	13828202	14	13726697	13790415	CLUSTER421	6	+	-	ENSSSCT00000027224:0-226	ENSSSCT00000010615:0-2378	INTS9	n/a	Adjacent_Diverging	-30883	6	0	3	1	1		C0111357
8	67246448	67540671	8	67074140	67078862	CLUSTER47	5	-	+	ENSSSCT00000009766:0-3454	ENSSSCT00000031667:0-988	EPHA5	n/a	Intrachromosomal_Complex	-167585	5	0	3	1	1		C0044847
9	93546139	93566568	9	93226923	93307654	CLUSTER275	5	+	-	ENSSSCT00000016730:0-625	ENSSSCT00000016731:0-947	n/a	n/a	Adjacent_Diverging	-238484	5	0	3	1	1		C0075197
11	19770634	19770797	15	29624787	29625472	CLUSTER281	5	-	+	ENSSSCT00000010300:0-163	ENSSSCT00000035793:199-884	RB1	GYPC	Interchromosomal	None	5	0	3	1	0.0625		C0046954
11	19770634	19770797	15	29401198	29401720	CLUSTER358	5	-	-	ENSSSCT00000010300:0-163	ENSSSCT00000017124:94-616	RB1	n/a	Interchromosomal	None	5	0	3	1	0.0847458		C0046953
1	299188158	299395837	1	299074849	299106336	CLUSTER412	5	-	+	ENSSSCT00000029437:0-634	ENSSSCT00000006145:0-1056	NR6A1	NR6A1	Intrachromosomal_Complex	-81821	5	0	3	1	1		C0118807
1	300757550	300805814	1	300997224	300997400	CLUSTER468	5	-	+	ENSSSCT00000006163:0-474	ENSSSCT00000031815:322-498	n/a	n/a	Adjacent_Diverging	181851	5	0	3	1	0.333333		C0030673
1	298726248	298728218	2	157120311	157184616	CLUSTER22	4	-	+	ENSSSCT00000006141:0-413	ENSSSCT00000015774:602-2066	LHX2	ABLIM3	Interchromosomal	None	4	0	3	1	1		C0030287
4	111777777	111857747	4	111920449	111924850	CLUSTER55	4	+	-	ENSSSCT00000007362:0-585,ENSSSCT00000007362:0-504	ENSSSCT00000027281:0-2890	WARS	n/a	Intrachromosomal_Complex	57594	4	0	3	1	1		C0036001,C0035998
15	152435240	152441831	15	152339698	152363595	CLUSTER61	4	-	+	ENSSSCT00000017796:0-1061	ENSSSCT00000023435:321-3169	TRAF3IP1	TRAF3IP1	Intrachromosomal_Complex	-71644	4	0	3	1	0.333333		C0079495
14	53244345	53249919	14	53237523	53242399	CLUSTER74	4	-	-	ENSSSCT00000011025:0-610	ENSSSCT00000030238:0-789	GSTT1	n/a	Read_Through	-1274	4	0	3	0.210526	1		C0048851
1	238795292	238950755	5	60271015	60286287	CLUSTER117	4	-	+	ENSSSCT00000005726:0-4025	ENSSSCT00000025227:1032-2190,ENSSSCT00000000646:1110-2268	n/a	PTPRO	Interchromosomal	None	4	0	3	1	1		C0028443,C0028444
X	85729254	85752433	X	85891070	86317741	CLUSTER130	4	-	+	ENSSSCT00000027617:0-359	ENSSSCT00000013641:0-2506	n/a	DIAPH2	Adjacent_Diverging	138636	4	0	3	1	1		C0113272
4	56554005	56589394	4	56577768	56582214	CLUSTER154	4	-	+	ENSSSCT00000006739:0-1574	ENSSSCT00000025998:0-1035	n/a	n/a	Overlapping_Diverging	0	4	0	3	0.4	1		C0033267
7	71192204	71652939	7	70790411	70970930	CLUSTER166	4	-	-	ENSSSCT00000022418:0-947	ENSSSCT00000002197:0-2215	n/a	NPAS3	Read_Through	-221273	4	0	3	1	1		C0094437
17	13778554	13801775	17	13944225	14012071	CLUSTER174	4	+	+	ENSSSCT00000030178:0-371	ENSSSCT00000028117:0-625	n/a	n/a	Read_Through	31325	4	0	3	1	1		C0120810
1	267513192	267522630	1	267580547	267658538	CLUSTER179	4	-	+	ENSSSCT00000026076:0-935	ENSSSCT00000005906:0-2199	n/a	NCBP1	Adjacent_Diverging	57916	4	0	3	1	1		C0106563
X	66596104	66606538	X	66183817	66288137	CLUSTER246	4	+	+	ENSSSCT00000025397:0-373	ENSSSCT00000013571:0-5541,ENSSSCT00000028904:0-5274,ENSSSCT00000025272:0-5490	n/a	n/a	Intrachromosomal	-307966	4	0	3	1	1		C0102138,C0102131,C0102134
10	14574271	14574390	10	14169373	14336576	CLUSTER398	4	+	-	ENSSSCT00000011867:0-189,ENSSSCT00000011867:0-119	ENSSSCT00000011860:0-1997	n/a	RGS7	Adjacent_Diverging	-237694	4	0	3	1	1		C0056357,C0056358
3	80818056	80833357	3	80747564	80754505	CLUSTER415	4	+	-	ENSSSCT00000029680:0-1306	ENSSSCT00000024583:0-2294	n/a	n/a	Intrachromosomal_Complex	-63550	4	0	3	1	1		C0119088
X	102952682	102973925	15	55557784	55560889	CLUSTER416	4	+	-	ENSSSCT00000013742:0-980	ENSSSCT00000030660:0-713	n/a	EIF4EBP1	Interchromosomal	None	4	0	3	1	1		C0063752
6	85227564	85227866	6	85223626	85226440	CLUSTER426	4	-	-	ENSSSCT00000026962:0-302	ENSSSCT00000027238:0-453	n/a	n/a	Read_Through	-1123	4	0	3	1	1		C0110573
17	57758719	57767719	17	57657929	57670711	CLUSTER3	3	+	-	ENSSSCT00000029107:0-287,ENSSSCT00000029107:0-487	ENSSSCT00000008170:198-669,ENSSSCT00000008170:0-669	n/a	SLC9A8	Adjacent_Diverging	-74556	3	0	3	1	0.5		C0118235,C0118237
8	77753889	77754049	8	77933775	78202798	CLUSTER21	3	+	+	ENSSSCT00000034106:0-160	ENSSSCT00000009848:0-11957	FRAS1	FRAS1	Read_Through	170685	3	0	3	1	1		C0132879
16	85950802	85951036	X	142008588	142017916	CLUSTER48	3	-	+	ENSSSCT00000018635:0-234	ENSSSCT00000013962:0-3041	SLC6A18	SLC6A8	Interchromosomal	None	3	0	3	1	1		C0081650
9	2456599	2528782	9	2587270	2612065	CLUSTER66	3	-	-	ENSSSCT00000029781:0-890	ENSSSCT00000015948:0-2149	n/a	n/a	Read_Through	58487	3	0	3	0.75	1		C0119210
14	32117230	32123589	4	127387785	127408466	CLUSTER68	3	+	+	ENSSSCT00000010735:0-545	ENSSSCT00000007510:3651-5601	CLIP1	COL11A1	Interchromosomal	None	3	0	3	1	0.0185185		C0048285
7	53506121	53529484	7	53451723	53469403	CLUSTER76	3	-	+	ENSSSCT00000001977:0-1187	ENSSSCT00000001974:0-5382	n/a	ADAMTS7	Intrachromosomal_Complex	-36717	3	0	3	1	1		C0007279
13	86504633	86505042	13	86663588	86696027	CLUSTER119	3	-	+	ENSSSCT00000026476:0-409	ENSSSCT00000012762:0-3525	ARMC8	n/a	Intrachromosomal_Complex	158545	3	0	3	0.333333	1		C0107622
13	33302539	33305373	13	33357545	33373743	CLUSTER191	3	-	+	ENSSSCT00000025601:0-165,ENSSSCT00000025601:0-360	ENSSSCT00000027575:116-4296,ENSSSCT00000027575:0-4296	n/a	KLHL18	Intrachromosomal_Complex	50483	3	0	3	1	1		C0103276,C0103277
16	3836230	3991248	16	4003964	4065441	CLUSTER205	3	+	-	ENSSSCT00000024898:0-1912	ENSSSCT00000031572:0-2066	n/a	n/a	Adjacent_Converging	4030	3	0	3	0.25	1		C0100517
9	128035939	128191302	9	128249456	128249646	CLUSTER211	3	+	-	ENSSSCT00000016886:0-1702	ENSSSCT00000026846:131-321	n/a	n/a	Adjacent_Converging	58153	3	0	3	1	0.6		C0075311
9	94464455	94549234	9	94394092	94424781	CLUSTER220	3	-	+	ENSSSCT00000016733:0-1123,ENSSSCT00000016733:0-1054	ENSSSCT00000023320:0-315	n/a	n/a	Adjacent_Converging	-39673	3	0	3	1	1		C0075203,C0075202
12	2375902	2387298	12	2102368	2132244	CLUSTER228	3	+	-	ENSSSCT00000026345:0-1221	ENSSSCT00000018668:1952-4731	n/a	n/a	Intrachromosomal_Complex	-212795	3	0	3	1	1		C0107329
9	72428183	72431414	5	91483669	91499980	CLUSTER230	3	+	+	ENSSSCT00000016661:0-622	ENSSSCT00000032012:806-1662	CDK18	CDK17	Interchromosomal	None	3	0	3	1	0.375		C0074436
2	50501467	50513252	2	50485391	50492738	CLUSTER240	3	-	-	ENSSSCT00000028383:0-943	ENSSSCT00000014639:0-1150	n/a	n/a	Read_Through	-4153	3	0	3	1	1		C0115014
3	100095947	100097053	14	65508297	65511547	CLUSTER245	3	-	-	ENSSSCT00000009240:0-542	ENSSSCT00000023179:751-4001	RHOQ	RHOU	Interchromosomal	None	3	0	3	0.0136364	0.130435		C0043300
1	202349137	202349988	1	202365115	202366926	CLUSTER248	3	-	-	ENSSSCT00000022605:0-295	ENSSSCT00000031694:0-218	n/a	n/a	Intrachromosomal	15126	3	0	3	1	1		C0095268
1	103945895	103946494	1	104402848	104507000	CLUSTER250	3	-	+	ENSSSCT00000027482:0-599	ENSSSCT00000004961:0-4271	n/a	SETBP1	Adjacent_Diverging	456353	3	0	3	1	1		C0113229
3	34602868	34621553	3	34789971	34802900	CLUSTER253	3	-	-	ENSSSCT00000025298:0-392	ENSSSCT00000023055:0-2358	PMM2	n/a	Intrachromosomal	168417	3	0	3	1	1		C0101928
12	40534111	40606102	12	40548287	40548751	CLUSTER266	3	-	+	ENSSSCT00000019263:0-1062,ENSSSCT00000019263:0-1018	ENSSSCT00000019262:1015-1337	TADA2A	n/a	Overlapping_Converging	0	3	0	3	0.5	1		C0083354,C0083356
11	2125996	2138956	11	2038585	2124704	CLUSTER302	3	-	-	ENSSSCT00000022711:0-676	ENSSSCT00000010177:0-1719	n/a	n/a	Read_Through	-1291	3	0	3	1	1		C0095618
2	52589662	52855079	2	52869124	53039348	CLUSTER326	3	+	+	ENSSSCT00000024151:0-1526	ENSSSCT00000014649:0-4184	n/a	n/a	Read_Through	14044	3	0	3	1	1		C0097853
1	121477118	121480031	1	121481568	121485623	CLUSTER352	3	+	+	ENSSSCT00000023310:0-782	ENSSSCT00000023521:0-675	n/a	n/a	Read_Through	1536	3	0	3	1	1		C0096504
15	20365937	20366018	15	20029045	20191239	CLUSTER361	3	-	-	ENSSSCT00000025536:0-81	ENSSSCT00000017101:498-2234	n/a	MGAT5	Read_Through	-117785	3	0	3	1	1		C0102626
10	29144879	29145067	10	29084687	29093913	CLUSTER377	3	+	-	ENSSSCT00000011959:0-188	ENSSSCT00000011958:0-5155	n/a	SYT2	Adjacent_Diverging	-50965	3	0	3	1	1		C0056549
18	19982702	20001967	18	20057526	20101547	CLUSTER382	3	+	-	ENSSSCT00000026734:0-815	ENSSSCT00000018036:172-2769	n/a	NRF1	Intrachromosomal_Complex	55558	3	0	3	1	0.05		C0110070
18	12657901	12772401	18	12830728	12830869	CLUSTER390	3	+	+	ENSSSCT00000017989:0-1286	ENSSSCT00000029452:57-198	n/a	n/a	Read_Through	54231	3	0	3	1	1		C0079795
16	44198582	44213746	16	44215491	44231574	CLUSTER407	3	+	+	ENSSSCT00000026081:0-345	ENSSSCT00000018445:0-418	n/a	n/a	Read_Through	1744	3	0	3	1	1		C0106565
11	86268385	86298413	11	86245846	86251502	CLUSTER410	3	-	+	ENSSSCT00000025592:0-721,ENSSSCT00000025592:0-593	ENSSSCT00000027599:149-1226,ENSSSCT00000027599:0-1226	n/a	MCF2L	Overlapping_Diverging	0	3	0	3	1	0.5		C0103258,C0103257
2	105136771	105217496	2	105115584	105121413	CLUSTER474	3	-	+	ENSSSCT00000015473:0-800	ENSSSCT00000024181:0-544	n/a	n/a	Adjacent_Converging	-11961	3	0	3	1	1		C0071139
12	31875144	31996489	12	32116676	32134098	CLUSTER480	3	-	+	ENSSSCT00000026192:0-1686,ENSSSCT00000019163:0-1752	ENSSSCT00000035819:0-373	n/a	STXBP4	Intrachromosomal_Complex	120186	3	0	3	1	1		C0106694,C0083249
1	93443036	93468258	1	93506670	93566231	CLUSTER504	3	+	-	ENSSSCT00000032416:0-695,ENSSSCT00000032416:0-815	ENSSSCT00000025129:0-577,ENSSSCT00000025129:126-577	n/a	UBE3D	Adjacent_Converging	32086	3	0	3	1	1		C0126994,C0126993
10	30021454	30024869	10	29893719	29917403	CLUSTER507	3	+	+	ENSSSCT00000026413:0-140	ENSSSCT00000011967:202-2850	n/a	n/a	Read_Through	-104050	3	0	3	1	0.428571		C0107512
3	107665440	107672593	3	107850438	107860781	CLUSTER510	3	+	-	ENSSSCT00000027140:0-911	ENSSSCT00000023532:0-637	n/a	n/a	Intrachromosomal_Complex	171880	3	0	3	1	1		C0110829
1	180185936	180187415	1	179950609	180002363	CLUSTER514	3	+	-	ENSSSCT00000005430:0-372	ENSSSCT00000005428:1229-7361	n/a	NEDD4L	Adjacent_Diverging	-118085	3	0	3	1	1		C0025777
14	114425501	114439185	14	114504894	114510154	CLUSTER518	3	+	-	ENSSSCT00000031511:0-992	ENSSSCT00000011464:5618-6637	n/a	n/a	Adjacent_Converging	65708	3	0	3	1	1		C0124353
13	85560150	85577517	13	85607402	85626042	CLUSTER214	4	+	+	ENSSSCT00000024187:0-1007	ENSSSCT00000025385:212-1893	NCK1	IL20RB	Read_Through	10452	4	4	2	0.02	1	>17030668/1;pos=210;strand=-,AGCAGAAATGGCATTAAATGAAAGAGGCCGTGAAGGTGATTTCCTCATTCGTGATAGTGAATCTTCGATGGAGTGGCTGTTCTGCCTGCC,>17654977/2;pos=209;strand=-,AAGCAGAAATGGCATTAAATGAAAGAGGCCGTGAAGGTGATTTCCTCATTCGTGATAGTGAATCTTCGATGGAGTGGCTGTTCTGCCTGC	C0097866
9	96856596	96960968	9	97129259	97129392	CLUSTER31	4	+	+	ENSSSCT00000033282:0-1109	ENSSSCT00000032606:0-133	HDAC9	HDAC9	Intrachromosomal	168290	4	3	2	1	1	>18494154/1;pos=1030;strand=+,CAGGACTCACTCCTCCCCAGCGGCCTCCATTTTACCTCACCCAGCAATGGACCGCCCCCTCCTGCCAGGCTCTGCAACTGGGATTGCCTA	C0131014
13	35992154	35993855	13	35983755	35986449	CLUSTER278	3	-	-	ENSSSCT00000012486:0-385	ENSSSCT00000012485:113-1894	TUSC2	HYAL2	Read_Through	-2092	3	3	2	0.0322581	0.0517241	>7029849/2;pos=328;strand=+,CAAGAACGGGCAGAAGCGGGCCAAGCTGAGGCGGGTGCATAAGAACCTGATTCCTCAGTTCCTGAGCTGGTGCCAGGCAGGTAACACTGT,>25657239/2;pos=336;strand=+,GGCAGAAGCGGGCCAAGCTGAGGCGGGGGCATAAGAACCTGATTCCTCAGTTCCTGAGCTGGTGCCAGGCAGGGAACACTGTCTTCCTGC,>9389661/2;pos=336;strand=+,GGCAGAAGCGGGCCAAGCTGAGGCGGGGGCATAAGAACCTGATTCCTCAGTTCCTGAGCTGGTGCCAGGCAGGTAACACTGTCTTCCTGC	C0060760
15	53995755	53999427	15	54146444	54165793	CLUSTER437	3	+	+	ENSSSCT00000017211:0-301	ENSSSCT00000023010:77-965	n/a	n/a	Intrachromosomal	103235	3	3	2	1	0.75	>11598438/2;pos=218;strand=+,CAAGGACGGCAGGGCTTCAGACACGAATGTCACTTATGCCATCAAAATTAATAGGAAAACGTTCACTCTCCATCTTGAAAAACAGGGATT,>23804359/1;pos=248;strand=+,CACTTATGCCATCAAAATTAATAGGAAAACGTTCACTCTCCATCTTGAAAAACAGGGATTATTGCAGCTGGAGAATATCAGTTATGGAAT	C0076161
17	43318343	43393834	17	43158040	43253418	CLUSTER24	2	-	-	ENSSSCT00000007969:0-6439	ENSSSCT00000007967:193-1370	NCOA6	PIGU	Read_Through	-33003	2	2	2	0.0833333	0.0444444	>5622053/2;pos=6373;strand=+,GAAAGTGTGGAAAATGGACATCGGAAGCGATCTTCTCGGCCTGCTTCAGCCTCCAGCTCTACTAAAGTGGTTGAAGGCCTCTCACTGTTG,>17733173/2;pos=6383;strand=+,AAAATGGACATCGGAAGCGATCTTCTCGGCCTGCTTCAGCCTCCAGCTCTACTAAAGTGGTTGAAGGCCTCTCACTGTTGGACTTGGGAG	C0038852
6	105486590	105518710	6	105327783	105349363	CLUSTER83	2	-	-	ENSSSCT00000036486:0-264	ENSSSCT00000032646:0-1171	CDH2	CDH2	Intrachromosomal	-137226	2	2	2	1	1	>20521905/2;pos=29;strand=-,CCCAGGATGTGCTCGAAGGACAGCCTCTTCTCAATGTGAAGTTCAGCAATTGCAATGGGAAAAGAAAAGTACAATATGAAAGCAGCGAAC,>15351384/2;pos=35;strand=-,ATGTGCTCGAAGGACAGCCTCTTCTCAATGTGAAGTTCAGCAATTGCAATGGGAAAAGAAAAGTACAATATGAAAGCAGCGAACCAGCAG	C0143510
5	83657863	83691435	5	83189140	83387442	CLUSTER241	2	+	-	ENSSSCT00000000917:0-1436	ENSSSCT00000000910:623-1563	TXNRD1	CHST11	Adjacent_Diverging	-80469	2	2	2	0.030303	0.5	>16712365/2;pos=680;strand=-,GTGCAGAGTCATGCGGAGGAACCCCTTTGGCGTGGACATCTGCTGTCGGAAGGGGTCTCGAAGCCCCCTGCAGGAACTCTACAACCCGAC,>24229057/1;pos=1353;strand=+,CAGGGCTTCGCAGCGGCGCTCAAGTGCGGACTGACCAAGGACCAGCTGGACAGCACCATCGGGATCCACCCCGTCTGTGCAGAGTCATGC	C0003739
11	87072388	87132217	11	86853348	86855078	CLUSTER359	2	-	+	ENSSSCT00000029020:0-4437	ENSSSCT00000025705:280-2010	n/a	n/a	Intrachromosomal_Complex	-217173	2	2	2	1	0.0307692	>7467669/1;pos=4376;strand=+,ATTAAAACTTAATACAGATGTTTTAACCAACTTTCTTGAACAAAAAGGCGTTCGATCTCTAGGCGTATTCCCTGGGATTTTGAGAAAATA,>8503105/2;pos=4406;strand=+,CTTTCTTGAACAAAAAGGCGTTCGATCTCTAGGCGTATTCCCTGGGATTTTGAGAAAATAAAGAAAGCAAGTGAATGGCTAAGAAGAACT	C0117995
4	782922	784935	4	898409	904311	CLUSTER376	2	+	+	ENSSSCT00000028097:0-1078	ENSSSCT00000006491:0-2376	n/a	n/a	Intrachromosomal	113473	2	2	2	1	1	>2697701/1;pos=14;strand=-,GCTAGACATTAACACGGTGGCAGCTGGTGGGGGCTCACGCCTCTTCTTCAGGTCGGGCCTCTTCGTGGTGGGGCCAGAGTCTGCAGGAGC,>13440661/2;pos=18;strand=-,GACATTAACACGGTGGCAGCTGGTGGGGGCTCACGCCTCTTCTTCAGGTCGGGCCTCTTCGTGGTGGGGCCAGAGTCTGCAGGAGCCCAT	C0114438
13	83588161	83588842	13	83718822	83816242	CLUSTER404	2	+	+	ENSSSCT00000012749:0-681	ENSSSCT00000027070:0-1620	n/a	EPHB1	Read_Through	129529	2	2	2	1	1	>23679178/1;pos=606;strand=+,GGGGAGTGGATGGTGCCCATCGGGCGCTGCACCTGCAAGCCTGGCTATGAGCCCGAGAACAGCGTGGCCTGCAAGGCCTGCCCTGCAGGG,>21521197/2;pos=611;strand=+,GTGGATGGTGCCCATCGGGCGCTGCACCTGCAAGCCTGGCTATGAGCCCGAGAACAGCGTGGCCTGCAAGGCCTGCCCTGCAGGGATGTT	C0061288
1	125216285	125223216	1	125159435	125167751	CLUSTER517	2	-	+	ENSSSCT00000005071:0-1150	ENSSSCT00000005073:1195-2084	n/a	n/a	Adjacent_Converging	-43254	2	1	2	0.133333	0.105263	>24757337/1;pos=1194;strand=-,CTATCATGATACGAGGCGAATGGGCGATAGCCGAACAGGAGCAGGCATGATAACACAGCATACAAGCTCTTCAAAGGAATCTAAAGACAG	C0024129
13	83788354	83788484	13	83784706	83816242	CLUSTER167	5	-	+	ENSSSCT00000023182:0-130	ENSSSCT00000027070:939-1620	n/a	EPHB1	Overlapping_Converging	0	5	0	2	1	1		C0096320
1	202354702	202358705	1	202349137	202349988	CLUSTER173	5	-	-	ENSSSCT00000029617:0-342	ENSSSCT00000022605:0-295	n/a	n/a	Read_Through	-4713	5	0	2	1	1		C0119025
11	5322425	5455379	6	44980554	44980905	CLUSTER314	5	-	-	ENSSSCT00000010212:0-3318	ENSSSCT00000003338:1204-1555	FLT1	AXL	Interchromosomal	None	5	0	2	0.185185	0.5		C0046071
13	31597519	31600500	13	31530312	31641131	CLUSTER136	4	-	+	ENSSSCT00000029016:0-195	ENSSSCT00000012384:0-3329	n/a	n/a	Overlapping_Converging	0	4	0	2	1	1		C0117992
13	116758878	116759258	13	116468462	116526057	CLUSTER509	4	-	-	ENSSSCT00000012855:0-380	ENSSSCT00000027425:54-2180,ENSSSCT00000026380:42-2874,ENSSSCT00000012854:118-3459	n/a	MECOM	Read_Through	-104761	4	0	2	1	1		C0061742,C0061741,C0061740
13	216523109	216523211	13	216572829	216576891	CLUSTER8	3	+	-	ENSSSCT00000028961:0-102	ENSSSCT00000025887:0-1326	n/a	NDUFV3	Adjacent_Converging	43993	3	0	2	0.0625	1		C0117655
7	22247192	22247741	14	21321906	21329153	CLUSTER28	3	-	+	ENSSSCT00000027212:0-512	ENSSSCT00000010647:597-1043	n/a	C4orf27	Interchromosomal	None	3	0	2	1	0.75		C0111341
12	49250867	49267226	12	49276142	49279319	CLUSTER81	3	+	+	ENSSSCT00000019380:0-1424,ENSSSCT00000019380:0-1496	ENSSSCT00000019382:0-3176	GLOD4	n/a	Read_Through	6905	3	0	2	0.103448	1		C0083750,C0083748
1	154562564	154575915	1	154651993	154692275	CLUSTER87	3	-	+	ENSSSCT00000024093:0-518	ENSSSCT00000028081:150-5081	n/a	MEF2A	Adjacent_Diverging	72176	3	0	2	1	0.046875		C0097764
1	108575948	108581254	1	108480389	108482263	CLUSTER89	3	-	+	ENSSSCT00000029230:0-273,ENSSSCT00000029230:0-395	ENSSSCT00000030202:0-321	n/a	n/a	Adjacent_Converging	-93684	3	0	2	1	1		C0118357,C0118356
12	38964237	38983664	12	38923477	38935061	CLUSTER110	3	-	+	ENSSSCT00000029828:0-1036	ENSSSCT00000025171:149-2166	PPM1D	n/a	Adjacent_Converging	-29175	3	0	2	1	0.15		C0119274
2	20031533	20048321	2	19881727	19891818	CLUSTER153	3	-	-	ENSSSCT00000029840:0-859	ENSSSCT00000014507:0-1664	ALKBH3	ACCSL	Read_Through	-119174	3	0	2	0.15	1		C0119281
15	154763196	154783239	15	154744783	154759831	CLUSTER159	3	-	-	ENSSSCT00000017824:0-330,ENSSSCT00000017824:0-394	ENSSSCT00000017823:95-576,ENSSSCT00000017823:0-576	n/a	FARP2	Read_Through	-1848	3	0	2	1	1		C0079500,C0079501
3	90362799	90371027	3	90333167	90336055	CLUSTER170	3	-	+	ENSSSCT00000024635:0-604	ENSSSCT00000031155:0-1581	n/a	n/a	Adjacent_Converging	-23400	3	0	2	1	1		C0099240
1	118608801	118609010	1	118712219	118792185	CLUSTER201	3	-	+	ENSSSCT00000024331:0-209	ENSSSCT00000005035:0-1313	n/a	n/a	Intrachromosomal_Complex	103208	3	0	2	1	1		C0098095
2	148109885	148241171	2	148247724	148249562	CLUSTER206	3	+	+	ENSSSCT00000015694:0-7658	ENSSSCT00000029343:0-680	n/a	EIF4EBP3	Read_Through	5784	3	0	2	0.75	1		C0072681
16	18897675	18898515	16	19031851	19147170	CLUSTER207	3	+	-	ENSSSCT00000036642:0-840	ENSSSCT00000023589:0-8754,ENSSSCT00000018302:0-8910	PDZD2	n/a	Overlapping_Converging	0	3	0	2	1	1		C0143918,C0143917
12	20231726	20236168	2	6953587	6971249	CLUSTER229	3	-	-	ENSSSCT00000018922:0-2238	ENSSSCT00000014254:852-2616	AOC3	FERMT3	Interchromosomal	None	3	0	2	1	0.214286		C0082799
16	22406846	22418648	16	22331823	22339215	CLUSTER239	3	-	-	ENSSSCT00000029726:0-1007	ENSSSCT00000018328:66-925	n/a	CAPSL	Read_Through	-16702	3	0	2	1	1		C0119120
6	50281969	50290368	11	84373662	84432618	CLUSTER288	3	+	-	ENSSSCT00000003517:0-677	ENSSSCT00000010462:0-4877	FLT3LG	COL4A1	Interchromosomal	None	3	0	2	1	1		C0013346
2	60731686	60732450	1	17550419	17655432	CLUSTER296	3	-	-	ENSSSCT00000015138:0-764	ENSSSCT00000004523:0-1446	C19orf44	n/a	Interchromosomal	None	3	0	2	0.230769	1		C0068065
18	14414154	14454634	18	14405873	14411525	CLUSTER298	3	+	-	ENSSSCT00000031986:0-2397	ENSSSCT00000030571:0-885	n/a	n/a	Adjacent_Diverging	-2628	3	0	2	0.75	1		C0125547
1	173767251	173767478	1	173582717	173664141	CLUSTER379	3	+	+	ENSSSCT00000005393:0-227	ENSSSCT00000005392:0-3376	n/a	CDH7	Read_Through	-103109	3	0	2	1	1		C0025762
7	44309585	44309656	7	44471476	44474466	CLUSTER446	3	+	+	ENSSSCT00000001891:0-71	ENSSSCT00000001892:1048-1874	VEGF	VEGFA	Read_Through	150245	3	0	2	1	0.272727		C0006750
6	44983288	44989675	1	144883342	144887898	CLUSTER472	3	-	-	ENSSSCT00000003338:0-887	ENSSSCT00000005243:2286-4090	AXL	TYRO3	Interchromosomal	None	3	0	2	1	0.230769		C0012365
1	286769451	286813961	X	141436294	141458758	CLUSTER478	3	-	+	ENSSSCT00000032138:0-3424,ENSSSCT00000023943:0-3424,ENSSSCT00000006041:0-3424	ENSSSCT00000013949:1211-4505	n/a	n/a	Interchromosomal	None	3	0	2	0.25	0.176471		C0097512,C0030232,C0126352
4	17236602	17252336	4	458043	458640	CLUSTER12	2	-	+	ENSSSCT00000027275:0-912	ENSSSCT00000036001:0-520	DERL1	VPS28	Intrachromosomal_Complex	-16777961	2	0	2	1	1		C0111520
17	45160727	45165059	17	45249612	45251077	CLUSTER16	2	-	+	ENSSSCT00000008006:0-1279	ENSSSCT00000008007:2700-3074	n/a	n/a	Adjacent_Diverging	33582	2	0	2	1	1		C0038970
7	108478260	108652249	7	108955284	108996277	CLUSTER26	2	+	+	ENSSSCT00000031767:0-447	ENSSSCT00000031195:0-2440	n/a	n/a	Read_Through	303034	2	0	2	1	1		C0124847
18	10087541	10120567	3	44404269	44434190	CLUSTER27	2	+	+	ENSSSCT00000017965:0-401	ENSSSCT00000008853:0-5082	KDM7A	PHF2	Interchromosomal	None	2	0	2	1	1		C0079771
8	45477633	45592350	14	120628011	120645828	CLUSTER33	2	-	-	ENSSSCT00000009694:0-673	ENSSSCT00000011536:574-1662	CPE	CPN1	Interchromosomal	None	2	0	2	0.0588235	1		C0044774
1	128199542	128199918	1	128429342	128431788	CLUSTER35	2	+	-	ENSSSCT00000029885:0-376	ENSSSCT00000031799:0-592	n/a	n/a	Intrachromosomal_Complex	172657	2	0	2	1	1		C0119319
13	56462126	56474629	13	56611785	56618456	CLUSTER45	2	-	+	ENSSSCT00000012599:0-1132	ENSSSCT00000025535:831-1162	MITF	n/a	Intrachromosomal_Complex	121350	2	0	2	1	1		C0061072
17	30214930	30227616	17	30140822	30196239	CLUSTER60	2	+	-	ENSSSCT00000026567:0-658	ENSSSCT00000007766:0-2775	n/a	n/a	Intrachromosomal_Complex	-18690	2	0	2	1	1		C0109516
8	79147590	79151779	8	79279773	79413150	CLUSTER63	2	+	+	ENSSSCT00000029172:0-2108	ENSSSCT00000009857:0-8474	n/a	DCHS2	Read_Through	127993	2	0	2	1	1		C0118335
8	42492130	42493070	8	42351097	42476875	CLUSTER67	2	+	-	ENSSSCT00000024521:0-427	ENSSSCT00000009675:799-4286	n/a	LNX1	Overlapping_Diverging	0	2	0	2	1	1		C0098322
16	85969076	85969527	X	142008588	142017916	CLUSTER78	2	-	+	ENSSSCT00000018638:0-451	ENSSSCT00000013962:0-3041	SLC6A19	SLC6A8	Interchromosomal	None	2	0	2	1	1		C0081673
5	19679261	19679521	12	24856030	24856319	CLUSTER85	2	-	+	ENSSSCT00000025673:0-260	ENSSSCT00000019091:469-758	HOXC8	HOXB8	Interchromosomal	None	2	0	2	1	0.666667		C0103515
12	20380177	20386590	12	20297153	20307725	CLUSTER90	2	+	+	ENSSSCT00000018933:0-2188	ENSSSCT00000018920:0-6353	n/a	n/a	Intrachromosomal	-72451	2	0	2	1	1		C0082815
13	99635031	99651876	13	99652896	99654594	CLUSTER92	2	+	+	ENSSSCT00000012824:0-1226	ENSSSCT00000025978:0-466	n/a	n/a	Read_Through	1019	2	0	2	1	1		C0061723
1	202833908	202873551	1	202790214	202816050	CLUSTER94	2	+	-	ENSSSCT00000005558:0-689	ENSSSCT00000005557:0-2627	n/a	n/a	Adjacent_Diverging	-17857	2	0	2	1	1		C0027548
5	45795053	45797347	5	45738815	45778949	CLUSTER99	2	-	+	ENSSSCT00000030486:0-211	ENSSSCT00000027035:0-1786	n/a	n/a	Adjacent_Converging	-16103	2	0	2	1	1		C0121150
12	20671167	20703574	2	46168197	46206849	CLUSTER114	2	+	+	ENSSSCT00000018947:0-1691	ENSSSCT00000014619:0-1071	STAT5A	n/a	Interchromosomal	None	2	0	2	0.153846	1		C0082817
2	158357949	158382670	18	55837903	55849657	CLUSTER115	2	-	+	ENSSSCT00000027746:0-989	ENSSSCT00000018230:0-755	n/a	CAMK2B	Interchromosomal	None	2	0	2	1	1		C0114027
6	69887310	69905302	6	69907198	69914781	CLUSTER120	2	+	+	ENSSSCT00000003864:0-2660	ENSSSCT00000022571:0-1091	n/a	n/a	Read_Through	1895	2	0	2	1	1		C0013773
1	233121453	233160235	4	74655331	74673612	CLUSTER147	2	+	-	ENSSSCT00000005723:0-2095	ENSSSCT00000023039:1135-2033,ENSSSCT00000030871:1129-1739,ENSSSCT00000006812:1157-2164,ENSSSCT00000036376:1362-2594	MPDZ	TRIM55	Interchromosomal	None	2	0	2	1	0.0416667		C0028442,C0028438,C0028439,C0028441
6	62363771	62363886	10	19356001	19357569	CLUSTER172	2	+	+	ENSSSCT00000003754:0-115	ENSSSCT00000031963:0-1568	ZBTB48	ZNF238	Interchromosomal	None	2	0	2	1	1		C0013649
3	18691929	18692230	14	47987092	47989781	CLUSTER184	2	+	-	ENSSSCT00000029453:0-301	ENSSSCT00000010922:57-2741	ATXN2L	MN1	Interchromosomal	None	2	0	2	0.285714	1		C0118808
16	59888334	59888895	16	59959168	59972167	CLUSTER188	2	+	-	ENSSSCT00000025926:0-561	ENSSSCT00000018527:0-1091	n/a	n/a	Intrachromosomal_Complex	68370	2	0	2	0.666667	1		C0103985
8	81615913	81616133	8	81681549	81684873	CLUSTER195	2	-	-	ENSSSCT00000032415:0-220	ENSSSCT00000028841:0-522	n/a	n/a	Read_Through	65415	2	0	2	0.111111	1		C0126990
6	88029071	88380562	5	23255204	23256925	CLUSTER204	2	+	-	ENSSSCT00000004050:0-21138	ENSSSCT00000000407:0-575	MACF1	n/a	Interchromosomal	None	2	0	2	0.025641	1		C0014422
14	93928579	94001100	14	93601899	93616710	CLUSTER208	2	-	+	ENSSSCT00000022896:0-533	ENSSSCT00000025664:0-496	n/a	n/a	Adjacent_Converging	-311868	2	0	2	1	1		C0095794
1	126147026	126172479	1	126093826	126105182	CLUSTER210	2	-	+	ENSSSCT00000024465:0-831	ENSSSCT00000027950:130-2668	n/a	ALDH1A2	Adjacent_Converging	-41843	2	0	2	1	0.037037		C0098242
8	35184289	35309866	2	77403295	77411689	CLUSTER212	2	-	-	ENSSSCT00000009632:0-2041	ENSSSCT00000014684:1776-3857	n/a	n/a	Interchromosomal	None	2	0	2	1	1		C0044734
14	120958020	120959331	2	58964780	58970478	CLUSTER213	2	-	-	ENSSSCT00000011545:0-698	ENSSSCT00000015197:0-2262	n/a	TMEM59L	Interchromosomal	None	2	0	2	1	1		C0053838
1	264130645	264134735	10	28159207	28169381	CLUSTER215	2	-	-	ENSSSCT00000005854:0-673	ENSSSCT00000026600:0-887	TPM2	TNNT2	Interchromosomal	None	2	0	2	0.0416667	1		C0029742
18	9850088	9859170	13	75833694	75848211	CLUSTER216	2	-	+	ENSSSCT00000017962:0-542	ENSSSCT00000028409:155-2387	MKRN1	MKRN2	Interchromosomal	None	2	0	2	0.142857	1		C0079769
8	103134893	103138552	8	103062943	103124465	CLUSTER221	2	-	-	ENSSSCT00000031615:0-328	ENSSSCT00000027726:115-1498	n/a	n/a	Read_Through	-2805	2	0	2	1	0.285714		C0124546
16	75380849	75384447	16	75191951	75275675	CLUSTER226	2	+	+	ENSSSCT00000028440:0-445	ENSSSCT00000032251:0-1601	n/a	GRIA1	Read_Through	-105173	2	0	2	1	1		C0115981
9	44716171	44718439	9	44730333	44767957	CLUSTER242	2	+	+	ENSSSCT00000023354:0-286	ENSSSCT00000016405:88-1859	TEX12	n/a	Read_Through	3440	2	0	2	1	1		C0096555
11	26045887	26060984	11	26002052	26035898	CLUSTER247	2	-	+	ENSSSCT00000023920:0-460	ENSSSCT00000024592:0-1278	n/a	n/a	Adjacent_Converging	-9988	2	0	2	1	1		C0097071
5	16524559	16573126	5	16587574	16600458	CLUSTER249	2	+	+	ENSSSCT00000022818:0-889	ENSSSCT00000022832:0-1185	n/a	n/a	Read_Through	14447	2	0	2	1	1		C0095722
7	58392582	58406964	7	58409403	58443806	CLUSTER255	2	-	+	ENSSSCT00000002034:0-1712	ENSSSCT00000002035:0-1843	n/a	n/a	Adjacent_Diverging	2438	2	0	2	1	1		C0007338
6	112903784	113076188	5	4545695	4553080	CLUSTER262	2	+	-	ENSSSCT00000029253:0-991,ENSSSCT00000025775:0-991	ENSSSCT00000031198:0-1431	FHOD3	RANGAP1	Interchromosomal	None	2	0	2	1	1		C0103656,C0118364
9	29570690	29572574	9	29427478	29494384	CLUSTER263	2	-	+	ENSSSCT00000016300:0-291	ENSSSCT00000016301:18-2271	n/a	n/a	Intrachromosomal_Complex	-76305	2	0	2	1	1		C0073772
Y	1277623	1289749	Y	1324375	1383420	CLUSTER268	2	+	+	ENSSSCT00000013322:0-1181	ENSSSCT00000013323:0-3269	n/a	ZFY	Read_Through	27045	2	0	2	0.222222	1		C0062832
13	109282162	109282653	12	25381910	25383609	CLUSTER273	2	+	+	ENSSSCT00000031887:0-485	ENSSSCT00000024337:656-1394	n/a	ABI3	Interchromosomal	None	2	0	2	1	0.0454545		C0125041
2	158310613	158328355	10	28707698	28712047	CLUSTER274	2	+	+	ENSSSCT00000015794:0-1907	ENSSSCT00000032457:0-1205	n/a	GPR37L1	Interchromosomal	None	2	0	2	1	1		C0072857
4	93875746	93876061	4	93572139	93629358	CLUSTER294	2	-	-	ENSSSCT00000030123:0-315	ENSSSCT00000006939:0-1047	n/a	PBX1	Intrachromosomal	-242779	2	0	2	1	1		C0120709
1	208416764	208423497	1	208541139	208545839	CLUSTER297	2	+	-	ENSSSCT00000024854:0-412	ENSSSCT00000023827:0-478	n/a	n/a	Intrachromosomal_Complex	117641	2	0	2	1	1		C0100463
4	17069066	17077124	4	16999414	17046967	CLUSTER308	2	+	+	ENSSSCT00000031563:0-860	ENSSSCT00000006570:54-2580,ENSSSCT00000025217:54-2784	n/a	n/a	Read_Through	-22098	2	0	2	1	1		C0124470,C0124472
1	186834716	186853117	1	186861345	186955987	CLUSTER309	2	+	+	ENSSSCT00000026839:0-809	ENSSSCT00000032018:0-862	n/a	n/a	Read_Through	8227	2	0	2	1	1		C0110162
6	88029071	88380562	5	23121866	23123592	CLUSTER315	2	+	+	ENSSSCT00000004050:0-21138	ENSSSCT00000000419:0-575	MACF1	n/a	Interchromosomal	None	2	0	2	0.025641	1		C0014424
4	72458456	72471082	4	72403555	72426250	CLUSTER316	2	-	-	ENSSSCT00000006793:0-266	ENSSSCT00000025843:0-1037	n/a	n/a	Read_Through	-19844	2	0	2	1	1		C0033316
8	145213369	145214997	2	81799763	81802599	CLUSTER321	2	+	-	ENSSSCT00000010129:0-293	ENSSSCT00000015327:989-1237	HNRNPD	HNRNPAB	Interchromosomal	None	2	0	2	0.0125	1		C0045979
14	140990901	140991839	1	125211006	125216445	CLUSTER322	2	-	-	ENSSSCT00000011686:0-938	ENSSSCT00000005071:990-3447	n/a	n/a	Interchromosomal	None	2	0	2	0.153846	0.020202		C0054686
14	147294067	147399659	14	146937522	147045430	CLUSTER336	2	-	-	ENSSSCT00000022289:0-613	ENSSSCT00000011758:0-2344	n/a	ADAM12	Read_Through	-248636	2	0	2	1	1		C0094251
2	158143673	158151501	18	55837903	55849657	CLUSTER337	2	+	+	ENSSSCT00000015790:0-692	ENSSSCT00000018230:0-755	n/a	CAMK2B	Interchromosomal	None	2	0	2	1	1		C0072851
13	28176732	28188596	13	28153214	28155827	CLUSTER345	2	-	-	ENSSSCT00000025591:0-337	ENSSSCT00000025497:0-307	n/a	n/a	Read_Through	-20904	2	0	2	1	1		C0103255
X	54556409	54567129	X	54490993	54501937	CLUSTER351	2	+	-	ENSSSCT00000024645:0-917	ENSSSCT00000030414:0-1145	n/a	n/a	Adjacent_Diverging	-54471	2	0	2	1	1		C0099254
4	15177103	15184885	4	15158863	15246599	CLUSTER366	2	-	+	ENSSSCT00000026728:0-1083	ENSSSCT00000006552:923-3842	n/a	KIAA0196	Overlapping_Converging	0	2	0	2	1	1		C0110047
4	420564	422885	4	143171683	143206263	CLUSTER371	2	-	+	ENSSSCT00000035877:0-987,ENSSSCT00000027578:0-978	ENSSSCT00000007605:0-560	KIFC2	DDAH1	Intrachromosomal_Complex	142748797	2	0	2	0.666667	1		C0140715,C0113258
1	263734545	263752661	1	263842977	263877088	CLUSTER375	2	-	+	ENSSSCT00000026971:0-660	ENSSSCT00000005843:0-4939,ENSSSCT00000005843:50-4939	n/a	UNC13B	Adjacent_Diverging	87714	2	0	2	1	0.4		C0110575,C0110574
8	88870161	88941207	8	88824051	88827194	CLUSTER380	2	-	+	ENSSSCT00000009905:0-2292	ENSSSCT00000023273:0-365	HHIP	n/a	Adjacent_Converging	-42966	2	0	2	1	1		C0045048
12	57894376	57933830	12	57975777	57984753	CLUSTER383	2	-	+	ENSSSCT00000019595:0-3870	ENSSSCT00000019599:2331-4412	MYH13	MYH1	Adjacent_Diverging	33329	2	0	2	0.666667	0.0243902		C0085613
13	35512244	35520519	13	35501373	35502280	CLUSTER387	2	-	-	ENSSSCT00000033540:0-3059	ENSSSCT00000012469:2189-2363	UBA7	CDHR4	Read_Through	-3219	2	0	2	1	0.285714		C0131530
15	88092853	88257745	15	88315022	88416686	CLUSTER392	2	+	+	ENSSSCT00000031710:0-1336	ENSSSCT00000017377:0-3681,ENSSSCT00000017377:77-3681	n/a	RAPGEF4	Read_Through	57276	2	0	2	1	1		C0124584,C0124583
9	128954149	128959250	9	128968238	128986769	CLUSTER395	2	-	+	ENSSSCT00000016894:0-538	ENSSSCT00000016893:2857-4769	n/a	n/a	Overlapping_Converging	0	2	0	2	0.5	1		C0075318
1	208541139	208545839	1	208534775	208535991	CLUSTER399	2	-	-	ENSSSCT00000023827:0-478	ENSSSCT00000024267:0-358	n/a	n/a	Read_Through	-5147	2	0	2	1	1		C0096976
2	42072834	42080982	2	42089519	42097941	CLUSTER422	2	+	+	ENSSSCT00000031900:0-1385	ENSSSCT00000029717:0-433	n/a	n/a	Read_Through	3897	2	0	2	1	1		C0125257
10	70074302	70079542	10	70147453	70193874	CLUSTER429	2	+	-	ENSSSCT00000031908:0-287	ENSSSCT00000026286:0-5884	n/a	SFMBT2	Adjacent_Converging	57892	2	0	2	1	1		C0125408
14	151189224	151196284	12	44259355	44281976	CLUSTER435	2	+	-	ENSSSCT00000011771:0-273	ENSSSCT00000019298:113-1429	GLRX3	PSMD11	Interchromosomal	None	2	0	2	0.0107527	0.0909091		C0055560
7	67566236	67587306	7	67504658	67564943	CLUSTER442	2	-	-	ENSSSCT00000023477:0-483	ENSSSCT00000002173:0-599	n/a	n/a	Read_Through	-1292	2	0	2	1	1		C0096574
15	133073967	133110888	15	133116445	133132609	CLUSTER444	2	-	+	ENSSSCT00000024203:0-1769	ENSSSCT00000024321:0-942	TNS1	n/a	Adjacent_Diverging	5556	2	0	2	1	1		C0097872
9	143299382	143362164	9	143209322	143281087	CLUSTER452	2	-	+	ENSSSCT00000016980:0-1039	ENSSSCT00000016979:156-4510	n/a	RPS6KC1	Adjacent_Converging	-18294	2	0	2	1	0.047619		C0075694
X	46934878	46935096	X	46808862	46820424	CLUSTER457	2	+	-	ENSSSCT00000032290:0-218	ENSSSCT00000013419:0-2641	n/a	RBM10	Intrachromosomal_Complex	-114453	2	0	2	0.0408163	1		C0126600
18	3482383	3565478	18	3287929	3448157	CLUSTER483	2	-	-	ENSSSCT00000022423:0-298	ENSSSCT00000017884:0-2593	n/a	DPP6	Read_Through	-34225	2	0	2	1	1		C0094440
6	85255419	85255852	5	69630606	69644439	CLUSTER488	2	+	-	ENSSSCT00000004025:0-433	ENSSSCT00000000810:0-1570	AGO4	WASH4P	Interchromosomal	None	2	0	2	0.285714	1		C0014390
3	41290180	41290794	1	304369795	304445412	CLUSTER493	2	+	+	ENSSSCT00000008759:0-614,ENSSSCT00000008758:0-614	ENSSSCT00000006268:1735-12185	CAPN15	HMCN2	Interchromosomal	None	2	0	2	1	0.285714		C0041567,C0041566
11	86595679	86614651	2	71557772	71573329	CLUSTER495	2	-	+	ENSSSCT00000010486:0-579	ENSSSCT00000014846:1336-3200	GAS6	n/a	Interchromosomal	None	2	0	2	1	0.0224719		C0047123
4	129579478	129583770	4	129589056	129601113	CLUSTER496	2	-	+	ENSSSCT00000023725:0-509	ENSSSCT00000007522:69-992	n/a	TRMT13	Adjacent_Diverging	5059	2	0	2	1	1		C0096905
X	66596104	66606538	X	66498392	66513519	CLUSTER515	2	+	+	ENSSSCT00000025397:0-373	ENSSSCT00000025734:0-901	n/a	n/a	Read_Through	-82584	2	0	2	1	1		C0102137
1	4425763	4427709	1	4635846	4742047	CLUSTER524	2	+	+	ENSSSCT00000028810:0-164	ENSSSCT00000004453:0-2171	n/a	PDE10A	Read_Through	208136	2	0	2	1	1		C0117383
12	24578850	24580238	2	46168197	46206849	CLUSTER529	2	+	+	ENSSSCT00000018950:0-355	ENSSSCT00000014619:0-1071	STAT5A	n/a	Interchromosomal	None	2	0	2	0.153846	1		C0082831
17	38495182	38495436	5	20615287	20618071	CLUSTER531	2	-	-	ENSSSCT00000007865:0-254	ENSSSCT00000000319:0-328	n/a	n/a	Interchromosomal	None	2	0	2	0.0714286	1		C0038663
