# Supplementary material for: Transcriptome analysis revealed chimeric RNAs, single nucleotide polymorphisms and allele-specific expression in porcine prenatal skeletal muscle
Source: Sci Rep. 2016 Jun 29;6:29039. doi: 10.1038/srep29039 (PMC4926253; doi:10.1038/srep29039)
Supplement: Supplementary Data 3 [file srep29039-s4.xls]

## Sheet: zhou.FusionReport-rename.txt
Chimerir_ID	UniqueCuttingPositionCount	SeedCount	RescuedCount	Strand	Chromosome1	Position1	Chromosome2	Position2	KnownGene1	KnownTranscript1	KnownExonNumber1	KnownTranscriptStrand1	KnownGene2	KnownTranscript2	KnownExonNumber2	KnownTranscriptStrand2	FusionJunctionSequence	FusionGene	SplicePattern	SplicePatternClass	FrameShift	FrameShiftClass	Distance	OnExonBoundary	Filter
ssc-chimeric-1	6	9	0	-+	10	12062635	GL893653.2	81190	ENSSSCG00000010825	ENSSSCT00000011843	8	-	ENSSSCG00000020843	ENSSSCT00000029833	15	+	CTCATCCCAGTAGTCACGTTCTGTCCCCAAGCACGAGGATGGCAACAGCCAGCGAGACGTTTCTGTTTTTGCCTTGGAAGGAGCTGCGGGAGCGAGTCCTGCGCGGGAAGTACCGCATTCCCTTCTACATGTCCACCGACTGCGAGAACCTCCTGAAGAAGCTCTTAGTGCTGAACCCCATAAAGAGAGGCAGCCTGGAA@caaataatgaaagatcggtggatgaatgttggtcatgaagaagaagaactaaagccatatgctgagcctgaaccagatttcaatgacgcaaaaagaataggtaagtgtttcagtatcgtgagaggttctgtccctaagctaaaggaagccagcgtcctccaaaactgtgaaaataagaagcaatttttatttgaaaaa…	ENSSSCG00000010825->ENSSSCG00000020843	GT-AG	CanonicalPattern[Major]	2->0	InFrame	-1	Single		ENSSSCG00000010825	ENSSSCG00000020843
ssc-chimeric-2	4	4	0	-+	10	16549172	10	15627070	LIN9	ENSSSCT00000023256	6	-	ENSSSCG00000023390	ENSSSCT00000026834	1	+	AAACCTACAAGTCAAAATAGTAATAAATTTATCTTCACTTACCTGTAACTTTGGTTCCAATAACCAGGGGCAAAGGAATTTCGTCTGGGAGATCTTTGAATTGTGAAACATCCGCAACTTTCCTTTGTTGTAAGAGCCTTATTTTCTGCCGTTTCTGTTTTAATGCTGATCTCTCTTCCTCAAAAAATGCAGAAGAACAT@ctccggggtttccccataagtcgcctgatttttccccactctactcttgttaactttctagttttcaaattaggaaaagattcctttagacatacacagaaatcattgtcgccttcaaaaagtggtctgtaaaacaaaaatagtattttaacagttaatatacaatgtgttacttaagagacaaaattcaaaacatcc…	LIN9->ENSSSCG00000023390	GT-AG	CanonicalPattern[Major]	1->2	InFrame	922102	None		ENSSSCG00000020704	ENSSSCG00000023390
ssc-chimeric-3	4	10	0	+-	10	15945611	GL892292.1	31410	ENSSSCG00000010855	ENSSSCT00000011877	4	+	PYCR1	ENSSSCT00000024578	1	-	CACTCGTCCCTCTCCTGCCCCAGAAACTGCAGGCGTTCCAGCCGGCGCCCAAGGTCATCCGCTGTATGACCAACACGCCCGTGGTGGTGCGGGAGGGCGCCACGGTGTACGCCACGGGCACGCATGCCCTGGTGGAGGACGGGCAGCTCCTGGAGCAGCTCATGAGCAGCGTGGGCTTCTGCACCGAGGTGGAGGAGGAC@ctgattgacgcggtcacgggactcagcggcagcggcccggcttacgtgaggaccgggannnnnnnnnnnnnnnnnnnnnnnnnnnnnnnnnnnnnnnnnnnnnnnnnnnnnnnnnnnnnnnnnnnnnnnnnnnnnnnnnnnnnnnnnnnnnnnnnnnngaaaggagacagggcctggggcagcagcctggtcgctctc…	ENSSSCG00000010855->PYCR1	CT-AC	NonCanonicalPattern	2->	InFrame	-1	None		ENSSSCG00000010855	ENSSSCG00000025217
ssc-chimeric-4	12	17	0	-+	10	17566005	10	21637464	SCCPDH	ENSSSCT00000011888	4	-	ENSSSCG00000010884	ENSSSCT00000025284,ENSSSCT00000011908	10,11	++	GGCAAATCATAATATTGGTCTGGATGTTTCTGTGTAACTCTGATTCAGATCTTTTGTCTTGACTCTTTAGTTTCTAGAACTAATATATTGGAAGTATCACGAGAAAGCTGCAGAAAAAGGGGTTTATATCATTGGAAGCAGTGGCTTTGACTCCATTCCAGCAGATATGGGAGTAATATTTACCACAAATAAAATGAATG@gtacactgactgctgtggaaagttttctgactctacattcaggacctgaggttagtttttgtttgtcacatgttttctacattaatattttttttgtcttttttttttttttgcctttcttgggctgctcccgaggtatatggaggttcccaggctaggggtctcatcagagctgtagccaccggcctacgccagagc…	SCCPDH->ENSSSCG00000010884	GT-AG	CanonicalPattern[Major]	0->1	InFrame	4071459	Both		ENSSSCG00000010866	ENSSSCG00000010884
ssc-chimeric-5	9	13	0	-+	10	20923786	10	20633954	SMYD3	ENSSSCT00000032490	5	-	ENSSSCG00000020956	ENSSSCT00000022970	1	+	TGTAGAGTTGCTAGAAATCACAGGGAAGAAGCCAGCAATAGCCAGAAAAAGGTCTGAAAGGCAGAACCGCAAACAGTCCCGGCATACTCACCAGCCTCAGATTCTTCATCGCCTGGGGAAACATGCCTTGGTGTAACTGCAGTTTGCCAACTTTCATGACTTGCACACCTCTGACAGGGTGGCTTCCTGGGAAAAAAATC@ctgtacggctccatggtccgcatgccgtagaagagcgcctcctccagcagccccaggttgatgcaggcgtccatggcgcagtcgagcaccttcagctggtagatgttgatgtcaggaagccgctcggcattgctgcttatgatcgtctggcacatggccagaacctgctcccactctgttattaacctcagttaagga…	SMYD3->ENSSSCG00000020956	GT-AG	CanonicalPattern[Major]	1->	InFrame	289832	None		ENSSSCG00000022034	ENSSSCG00000020956
ssc-chimeric-6	15	21	2	+-	10	28527877	10	28632918	ENSSSCG00000010915	ENSSSCT00000011946	12	+	NAV1	ENSSSCT00000011944,ENSSSCT00000032914	1,1	--	CCCAGGGGGCCCCAGGGCCCAGCCCTTGCTGGGCTTGGAGGGGATGCTCCCAACCCCAGACAGCGAGGCACCTTGGTTTCCCTCTCAGGACACTGAGCTGCTGGACCTACGAGAAACCATAGACTTTCTGAAGAAGAAGAACTCAGAGGCCCAGGCCGTCATTCAGGGAGCTCTCAACGCCTCAGAAGCCACGCCCAAAG@aactgcggatcaagaggcagaactcctcggacagcatctccagcctcaacagcatcaccagccactccagcatcggcagcggcaaggatgctgacgcgaagaagaagaagaaaaagagctgggtaggtaaagctgtggggggagctgtgtggaccgccgtggaacgcgccacctcagcatagggagcgggcttccaga…	ENSSSCG00000010915->NAV1	GT-AG	CanonicalPattern[Major]	0->	InFrame	105041	Single		ENSSSCG00000010915	ENSSSCG00000010914
ssc-chimeric-7	4	2	2	+-	10	29145051	10	29093895	ENSSSCG00000010927	ENSSSCT00000011959	1	+	SYT2	ENSSSCT00000011958	1	-	ACCCCCAGCTGAGGGAGACGCGGTCCCGCCTACCTGGCCTCCCTTCATGTCCTTCATGTTCATGGCGTTCTTCGCGCCTTTGCCCTTCTCTTTCTTGTTCTTCTTCTTCTTACAGCAGCACTTCTTGCAGATGCAGAAGCAGCACGTAAGGAGCAGGAGGCCCAGGACCACAGCGATGGCGATCAGAGCCCAGGGGGGTA@gggggatcttgttcatctcattgaagaatctgtccctcatcttggtaaagacatcctccgggccctcccgggcacccccgctcgccgtggagttgtctgcgggccccgcgggcatggtggtggtggcaggagccacaatgggctcctggttcctcttgaagatatttctcatggcggtggtggcgggcagctgcgggg…	ENSSSCG00000010927->SYT2	GT-AG	CanonicalPattern[Major]	0->1	InFrame	51156	None		ENSSSCG00000010927	ENSSSCG00000010926
ssc-chimeric-8	23	31	9	+-	10	29375776	10	29191730	KDM5B	ENSSSCT00000011960	25	+	ENSSSCG00000022827	ENSSSCT00000029047	1	-	CTACTTGCAAGACGACTTGTTACTATTCAGCCCTTAAAATGAAACAGCAATGGCTACAATCAGGATAATGATGACAATAAATACAGACCGTGAAGGGGGATGCAGCTCCGTCCAGTAGAGAAGGGAGAGTGTAAATACGAGGTCCTACTGTCCCAGTCATCAGGCAAGGAAAAGGACATGGTGCCAGGAGGCTGTGATGC@cttgcttgtatctggcacctgtaccgctgtagcctgccacctgccacataatagtcctgagcccacgcggtcctgcacaggcttgaggttccctgacgaaagcagctgccgagctctgtgctgccagttcacggttctttcaatcatataccgaagtgcatcgccctcaggaagccgaactcgaatgcgctggagaga…	KDM5B->ENSSSCG00000022827	GT-AG	CanonicalPattern[Major]	2->	InFrame	184046	None		ENSSSCG00000010928	ENSSSCG00000022827
ssc-chimeric-9	20	45	0	-+	10	34558201	10	34254474	ENSSSCG00000026405	ENSSSCT00000028156	1	-	ENSSSCG00000010959	ENSSSCT00000011995	2	+	CACAATGGTCCTAAGAAAGCACATAATTGCATGCATGTTAGAGCGAATGGATGACCATTCCTCTGACAAAAATAGAGCATAAGAAAAAGTTATGAGATAAGTTATTGCAAGTCCTGAGTACTCACAGATTTTTCAGTCCTGCATAAGCTTCAACATCATCTTCATTGATGATTTCTAATCTTTTCTGATTTGCAATATAA@atttcggtgatgttctcagggtctgcagtggaaggctccaacctcgggaatgccacgatgccaggagaagggtcgctgcaccagatccgagaggcgctgcatttgcaggatgtgggacaggcaagagcggccctccagaagcccacaatcagccagcagaagccccagagccgcgccatggcaggcccatgccacctc…	ENSSSCG00000026405->ENSSSCG00000010959	GT-AG	CanonicalPattern[Major]	1->2	InFrame	303727	Single		ENSSSCG00000026405	ENSSSCG00000010959
ssc-chimeric-10	10	12	3	+-	10	36768768	10	36741859	ENSSSCG00000030649	ENSSSCT00000012024	4	+	UBAP1	ENSSSCT00000032608,ENSSSCT00000035527	1,1	--	CAGTCAGTGGAAGGAATAAAGACTGTGGTCCAGGAGGACCCCCAGGACAGACGACTTTGTTCTTTCCGGAGGGTTCTTATAAAGCATGAGGTGCCTACCTTTTCCTCTGAACACTGATGCATTTCCAGAGCCTCTTCCACTAAAAGAGGGTCGAAGCCTTTCTCACAGAGCTGTCCATGTGCAAAGAGATAGTCGAGAAT@ctgctcgatattctctcctttcttcttcatggctctcaggacacactcatacgagtagcccatgttgaccactgtctccacacactgccgctcactgggggacagcgtctgcagttcagaataagcctggggacagccgggagtattgggcacttgtgacattgaaagattaggaggtgtgatctggtggtggagaaa…	ENSSSCG00000030649->UBAP1	GT-AG	CanonicalPattern[Major]	2->0	InFrame	26909	Single		ENSSSCG00000030649	ENSSSCG00000021761
ssc-chimeric-11	7	13	0	--	GL894963.1	306	10	48157052	TRDMT1	ENSSSCT00000030385	9	-	ENSSSCG00000011032	ENSSSCT00000012074	1	-	ACATGAGTCTCTAAATGAGCTTTGGGACCTTTAGTCAATTAAAGCAGGGGTCTGCAAGTATCCCACATACCGAACTCTGGAGGAAATCCAAGGAGATTTGCTATTTCTTTAGGAGTGAAAAATCGAAGTTTAAGCATTAACAATTTCATTATCTTTTCTTCTGGTGACAAACTGGTAAGGGATTTGTAGATATTCTCAAT@ctgcacatcttctgaggtctgtaacacagatcctgtcccttctatgtagcgtnnnnnnnnnnnnnnnnnnnnnnnnnnnnnnnnnnnnnnnnnnnnnnnnnnnnnnnnnnnnnnnnnnnnnnnnnnnnnnnnnnnnnnnnnnnnnnnnnnnnattaacataaatattttgtaacatttaatctatttcttaaatgagc…	TRDMT1->ENSSSCG00000011032	GT-AG	CanonicalPattern[Major]	2->	InFrame	-1	None		ENSSSCG00000021309	ENSSSCG00000011032
ssc-chimeric-12	20	22	12	++	10	48693928	JH118713.1	57216	ENSSSCG00000011036	ENSSSCT00000012079	12	+	ENSSSCG00000024749	ENSSSCT00000028575	21	+	GTGTCTCATCATGGACTGTTCTAGGTATATCCGGGCCCTCCTCAAAGCGGTGCTTACCTGGTTGCGGGGACCGCACAGATGAGCCACCTCCAGACCTACAGCCTCCCCCCAGAGCAGCTGTCTTCCCTCAGCCCAGGAGGCGTCCCACCGCCCGCAAGCCCAGCCCTTCCTAGTCAGCCGACTCCGGCCTCTTACACTAA@cacaatggtcagctctgttcagggaagtacgtatcccacgcaggcttcggtgtacagtcctcctgctgccgccgcggctgctgccaccaccacgnnnnnnnnnnnnnnnnnnnnnnnnnnnnnnnnnnnnnnnnnnnnnnnnnnnnnnnnnnnnnnnnnnnnnnnnnnnnnnnnnnnnnnnnnnnnnnnnnnnngaac…	ENSSSCG00000011036->ENSSSCG00000024749	GT-AG	CanonicalPattern[Major]	1->2	InFrame	-1	None		ENSSSCG00000011036	ENSSSCG00000024749
ssc-chimeric-13	25	110	0	-+	10	62681672	JH118780.1	4077	ENSSSCG00000011103	ENSSSCT00000012150	25	-	ENSSSCG00000025428	ENSSSCT00000030990	1	+	CTCGGGAGCGTGACTATGCTGAAATCCAAGATTTTCATCGGACGTTTGGCTGTGATGATGAGTTGATGTACGGGGGAATGTCCTATGAAGGCTCCATGGCTCTCAGCACCAGACCCCAGAGCCCCAGAGAAGGCCGCGTGATGGATGCTTTGTATGCCCAAGTGAAGAAGCCACGGAATTCCAAACCTTTACCTGCAGAC@aggtagatttcagtgacttggttcaacctcatcagaggagggctcttctcctccttctcactctttctttctttttaatagaaagaaattgctttcattttattttcacttttttttctgtatcagtcaaaatactgacggttggatgaatacaacctaaagaacaatgaaaagaaaacacccttggcgttcttttcg…	ENSSSCG00000011103->ENSSSCG00000025428	AG-AG	NonCanonicalPattern	2->0	InFrame	-1	Single		ENSSSCG00000011103	ENSSSCG00000025428
ssc-chimeric-14	6	6	0	-+	8	57919107	11	5050547	ENSSSCG00000008903	ENSSSCT00000009747	8	-	ENSSSCG00000023944	ENSSSCT00000023157	1	+	CTACTCACATTTTCTCTGCAGAGCTTCTCTGCCTGGCTGGCCTCCCTGGCTTGCTTCCGCTCTTCCCTAGTGGCCTGCTGCTCCCGAAACCCCTTCTGCTTCTGCAGCGCCAGTGTTATCCACAGTGGCTGCGGGCTTTCAACCTTCTCCACGAGTTTGGAGCCATCTAAGGAGTGTCTGCTCTGAAGCACTGGCTTTTC@tttcctcgctgcctcgggcgtcggggacggcttgtcctgtcgggtggcagacggggccgacgacgttggtttcctctctgcttccccctcctcctcgcgctccggcctgtcctcggggggtgggggcgagggcggccgggggtcactgccgcccccagcctccttgcccggctcactgggctcggggtcaggcttccc…	ENSSSCG00000008903->ENSSSCG00000023944	GG-CA	NonCanonicalPattern	2->0	InFrame	-1	Single		ENSSSCG00000008903	ENSSSCG00000023944
ssc-chimeric-15	11	8	11	-+	11	8911335	11	9020882	PDS5B	ENSSSCT00000032298	2	-	ENSSSCG00000009345	ENSSSCT00000010242	1	+	AAAGTAGATATACAAGTAGAATGTTTTGTGCAGACATTGGAAATCTAATTCACATTCTTTCTTGCTTATTTTTCAGTAAACCGGATATGTCACGTCTGAGACTTGCTGCTGGAAGTGCTATTGTGAAGCTAGCACAAGAACCCTGTTATCATGAAATTATCACGTTAGAACAGTATCAGCTGTGTGCTTTAGCGATCAAT@gatgaatgctaccaagtaagacaagtatttgctcagaaacttcacaaaggcctttcccgattacggcttccgcttgagtatatggccatttgtgcactttgtgcaaaagatcctgtaaaagaaagaagagctcatgccaggcagtgtctggtaaaaaatatcaatgtgaggcgcgagtatttgaagcagcatgcagct…	PDS5B->ENSSSCG00000009345	GT-AG	CanonicalPattern[Major]	2->	InFrame	109547	None		ENSSSCG00000021725	ENSSSCG00000009345
ssc-chimeric-16	12	15	2	--	11	14292148	11	14305774	ENSSSCG00000026303	ENSSSCT00000024776	3	-	PROSER1	ENSSSCT00000010264	1	-	CTTCCCAATATCCAGACTACTTTATGAGTTTATTTGATTTTTTTTAACCATCCTCTTCTTTTTTTTTTTTTTTTTTTTTAATTTTACAGGCTTTTAAGGGAGGCTGCAAAGCTCCTCATGCTATGATATCTTCTTGTGGAACGATCCCAGGAAATCCATATCCCAAAGGAAAACCTAGTCGCATAAATGGAATTTTCCCA@ggaacccctttgaagaaagacggtgaagaatgtaccaatgaaggcaaaggaatcgctgcaaggattctcgggccatccaaaccagtatgtttagaaaataaatgatggaacaagtcttaactcttacattttgttttctgtctattcaaaacataaatttcttttttgtgttgtgaagtttaaggtaaactctaagaa…	ENSSSCG00000026303->PROSER1	GT-AG	CanonicalPattern[Major]	2->0	InFrame	13626	Single		ENSSSCG00000026303	ENSSSCG00000009367
ssc-chimeric-17	22	46	8	-+	11	18085075	11	18284935	KPNA3	ENSSSCT00000010290	11	-	ENSSSCG00000024125	ENSSSCT00000030501	1	+	TTATGAGAAACATAGAATTAGTTTCATCATAAACAAATACATTTATAAAAAAATTTTTATCCCCACCCCAGACAGCAGCACTCAGAGCGGTTGGCAACATAGTGACAGGTACCGATGAGCAGACCCAGGTTGTTCTCAACTGCGATGTCCTGTCCCACTTCCCAAATCTCTTATCACACCCAAAAGAGAAGATAAATAAG@gaagcagtatggttcctttccaacattacagcaggcaaccagcaacaagttcaagctgtgatagatgctggactgatccctatgattattcatcagcttgctaaggtcagtcataataagagttcatcatgtctgttagtatataataaccaagactttttgaccaaaaatttcattttaatgtctcttttttaatct…	KPNA3->ENSSSCG00000024125	GT-AG	CanonicalPattern[Major]	2->	InFrame	199860	None		ENSSSCG00000009391	ENSSSCG00000024125
ssc-chimeric-18	11	19	2	-+	11	19056789	11	18971060	ENSSSCG00000029933	ENSSSCT00000028831	5	-	FNDC3A	ENSSSCT00000026092	1	+	CACACCACTAGCATTCTGCCCTTTTATAAGTCCATTATGTTCATTTACAGGAGAAGGGCATTTCTGGGGTGATGACGGTGGACTGCTCATTTTATCTTTCTGTGTCCCTTGGCGATCTTTTAATTTTTTCTGCAAACGTTCATATGTTTTACTAGATCTTTCATCTCTAAAGTTGGACCTTCCATGTGTAGAATGAGCAT@ctacatctccatatacttgggaagactgatactgtggcatatactgtgttgccatgtctccagctccggttactggtgagtacatatggcgtggtggagggggcatcatggtcgggacaggaatgaaaccaggcagaggaggatgtggagaacggtggatgactgtatgaccaccaggatgaaactctggtgcctgag…	ENSSSCG00000029933->FNDC3A	GT-AG	CanonicalPattern[Major]	0->1	InFrame	85729	None		ENSSSCG00000029933	ENSSSCG00000022159
ssc-chimeric-19	4	10	0	-+	14	77540104	11	47686922	HNRNPH3	ENSSSCT00000027886	6	-	ENSSSCG00000020937	ENSSSCT00000030195	3	+	CCCATTGCAGAGCCATTTTCAGGACTAAAATTCAACAAGAGTTCAAAGTATTGATGTAGTGTGTTATTCTTATCTTTAGACATTGAAAATACTGGGTCTTTACATGTCATAAACTCTACATCTGCTTCTGTTTCTTTGCCATCAGCGCTGATATCAGTGTGAACTAGTACTGGATTTAGTGTTGAGAAGAAATTAGCAAT@gtcattttcagttgcacgaaaaggtaatcctctcatatgtacgaaatgaccaccatgaaaacctgaacttgcatcaccagctccaccatagccatgtcctcccatacctagagaataaaattcccaaagattatttcttccccatacacaccttttcctatttacaccctttccttcgacaaccccaagaaatcttaa…	HNRNPH3->ENSSSCG00000020937	AT-AC	CanonicalPattern[Minor]	2->0	InFrame	-1	None		ENSSSCG00000020688	ENSSSCG00000020937
ssc-chimeric-20	5	7	2	+-	11	49510311	11	49613947	ENSSSCG00000021485	ENSSSCT00000022899	4	+	ENSSSCG00000009460	ENSSSCT00000010370	1	-	AGGGCTTTTTTTTTTCCTAAAAAAATATTTGACCTAGATACTGTCAGAAACAAGGTAACCCATGTTCTCCCACAGCTAAGCACAGAAAAAAAAGAATTTATCAAGAACAAAAAACTTATTTTTCAGGTGAAGAATATGTAAAAAGCTTAACTGCTAACCCCGAACTCATAGATCGTCTTGCTTGTTTGTCTGACGAAGGG@aatgaaatagaaagtggaaaagtaatattttcagagcatcttccattaagtaagctgcagcaaggcataaaatctggtacataccttcaaggaacatttagagccagcagggaaaattacctagaagctacagtgtgggttcatggtgacactgaagaaaataaagaggcaagtgtatccataaattccttacacact…	ENSSSCG00000021485->ENSSSCG00000009460	GT-AG	CanonicalPattern[Major]	2->0	InFrame	103636	None		ENSSSCG00000021485	ENSSSCG00000009460
ssc-chimeric-21	28	61	7	+-	11	72201650	11	72183085	ENSSSCG00000030146	ENSSSCT00000031401	7	+	ENSSSCG00000028678	ENSSSCT00000029762,ENSSSCT00000022389	1,1	--	TGCCACTCTGTTTGTAAAACAGAAAGCATTTCTATTGGAGCATTTTCATATCTGCTTAAACAAGTGAAGACACAAACACTCACCAGATCAATTGTTTCGGCTCTTTGTTTGGATTCATCATCACACCAGGTTTCGCACCACAACCAGTCTTGAGGAAGAGACTTAATGGCAACTTGGTAAATCATATTATTGGGAAGATC@ttgatcaaggttcgagagactgtttggatcttgactgagggtctggtactggccccgcagcctgtcacctgctgcaattttcctgaacttcttgagatccactacgtacaaggcactgtgaaaaatgaatactctttgagatctatgtcatttaacgtgttctcactttcctccagggactgtctacagtgatggtac…	ENSSSCG00000030146->ENSSSCG00000028678	GT-AG	CanonicalPattern[Major]	2->0	InFrame	18565	None		ENSSSCG00000030146	ENSSSCG00000028678
ssc-chimeric-22	5	2	3	-+	11	72281223	11	72187040	ENSSSCG00000009502	ENSSSCT00000010419	31	-	ENSSSCG00000030146	ENSSSCT00000031401	1	+	TTTTAATATGACAATTTAGTTAGTAAAATTGTGAAATTAGTTGTAGACCAAAAATAAAGAAAAAAATAATTCTTATATTAAGAACAAAGGCTGCAAGCGCTGCAGCCTCACACACTTGTACTTGCAGTATTTTGCTTTTGAAGCTGTTTAATACAACAACGACATCTCCCCGCTCCTGCTGAGAGTCAGTTCCTTTGTGC@ccaactatctgatagatatcttcagattttccttggcgtaatttcagtacccaagcacctgggtttgcttttaattgaaaatatccctttcaagatgagaaaaatatcatagttacatgacagaaaatgacatctgattgttgaagaaaattattcatgaatattctgagtgtttactactgtgaaatgaataatttc…	ENSSSCG00000009502->ENSSSCG00000030146	GT-AG	CanonicalPattern[Major]	1->	InFrame	94183	Single		ENSSSCG00000009502	ENSSSCG00000030146
ssc-chimeric-23	10	11	1	-+	GL894027.2	165274	11	78299577	ENSSSCG00000021854	ENSSSCT00000022438	21	-	ENSSSCG00000009528	ENSSSCT00000010446	26	+	TCATTTTTGGATTTTATGAATCATAAAACAAAGGTGATTATAAGGGTACATATACTTTATTTATTTATCTTTTTAGGGTATACTTGGTTATACAAACACTTACTTGATGAAAGTTGTATGTCAGGATCATCTCATAGAGCTGACGATTATTTGGCAAAACATCTCTTGATCCTAAAGGCTTTGTTTTTGCACTCAGTGGA@cgtagcgtttggacccagctcttcaaagttatgcagggagccagatcttcatatttcagggaggactgaacatcaaaacggttgattccctctgatgcatgctacaaaggatagttatcacatgagttgctcaaacatcactgaaaataaactgcatttttaaacaatactttaacctaaaataaatgtgtccaatgc…	ENSSSCG00000021854->ENSSSCG00000009528	GT-AG	CanonicalPattern[Major]	1->2	InFrame	-1	Single		ENSSSCG00000021854	ENSSSCG00000009528
ssc-chimeric-24	4	5	0	--	11	78469156	GL894027.2	26131	ENSSSCG00000009533	ENSSSCT00000010451	5	-	ENSSSCG00000028688	ENSSSCT00000029959	20	-	CCAGGACTCTCCCTCCTCTGGCCCGAAGCGCGCTGTCACCGCGTCAGGGCACAGAGTGAGCCCCTTTTCCTTTTCCTCAAGGTATTCAAGCTAAGAAAGCGGCCCAAGGGGCATTGGCGTCTCTTCCCACCAGCAGTGCCAATGCCGTGCACAGCAGGTCTCTTGACGCGAAGTCCTCTCCGGGTGAAACACTGACCCCA@gatgcggagcccagggcgtccccgccctccccgagaaccttacgggccctgcaggctgcgctgctgggaggcagctcagaggaggagctggaggccgaggctgcggctgcggggcgccgtgatggnnnnnnnnnnnnnnnnnnnnnnnnnnnnnnnnnnnnnnnnnnnnnnnnnnnnnnnnnnnnnnnnnnnnnnnnn…	ENSSSCG00000009533->ENSSSCG00000028688	NN-CA	NonCanonicalPattern	2->0	InFrame	-1	None		ENSSSCG00000009533	ENSSSCG00000028688
ssc-chimeric-25	7	7	3	-+	11	87072389	11	86849127	ENSSSCG00000022957	ENSSSCT00000029020	31	-	ENSSSCG00000023633	ENSSSCT00000025705	1	+	CTAAGGGGGAAAAAAAAAAAAAAGGACAGAAAGGAAAGAAATGATTGAAAACGTGAGTTAAAGTCACCTGGAAACGGAAGCATCATCCAGTCTCATCAGTGACTTGAAGACGATTCCGTCCTGCTCCATCTGGGCGCGGAGGAGCTGCAGCACCAGGAACGTGGCCAGCAGGTCCAGAAGGCGCTCTCTCCCTCTTACGC@ctagagatcgaacgcctttttgttcaagaaagttggttaaaacatctgtattaagttttaatataaatcccagttctggtgtaagtttccagcagccatcctatgaaattaaaaaaaaattaaggtgcattattgaaattttatcacacaattagttctgtgataatacgctttcaatttttttcaattccgtttatt…	ENSSSCG00000022957->ENSSSCG00000023633	GT-AG	CanonicalPattern[Major]	0->	InFrame	223262	Single		ENSSSCG00000022957	ENSSSCG00000023633
ssc-chimeric-26	15	31	5	+-	11	87140045	11	87132217	ENSSSCG00000009574	ENSSSCT00000010495	2	+	ENSSSCG00000022957	ENSSSCT00000029020	1	-	TAATAAAGACTAGATAAGCAAGACCAATCGAAACACTTCAAAAATACTGATGCGCTAATAGCATTTTGATACTGGGCTTGAGGTTTATAAAACATTTTGCAAACGCCTGGAGTGTGAGGGACCGGAAGTAGATTACTCGGTGAGGGCCACGTCGTCCTTCTCCGGGTGACTGTCCAGGGATGGATCATCGGTTTTCACTT@cggagctgcttgccttttgacaaggaggtggcgcgatgcccactgactttaaggggtcataatttcttacgtccaccagtttcccttccttgatagattcccatataaactctgggttggtgatatggatatggtgcttctggagagagttcagttgatactggctcagaacatcagcgttgtctaagatcacatgtg…	ENSSSCG00000009574->ENSSSCG00000022957	GT-AG	CanonicalPattern[Major]	0->1	InFrame	7828	None		ENSSSCG00000009574	ENSSSCG00000022957
ssc-chimeric-27	6	8	1	-+	12	222479	GL896218.1	6825	ENSSSCG00000017129	ENSSSCT00000018647	5	-	ENSSSCG00000024839	ENSSSCT00000031197	6	+	ACCTCGTCATAACTCATTCCATCTGCAAAAACCCTATTTCCAAAACCCACAGGAATTTGGGGGACGGCCCTCATCCCAGGACACCCCGGTGCCAACCACACTGTCTGCAAGTCCCCCCACTTTCCTTTCTCTGCCCTTTAGCACGCCCCAGGGGTCCCCAAAATCCTGGTGGGGAACCGCCTGCACCTGGCCTTCAAGCG@ccaagtcccgacagagcaggcccgcgcctacgcggagaaaaactgcatgaccttcttcgaagtgagccccctgtgcaacttcaacgtcatcgagtccttcacggagctgtcccgcatcgtgctcatnnnnnnnnnnnnnnnnnnnnnnnnnnnnnnnnnnnnnnnnnnnnnnnnnnnnnnnnnnnnnnnnnnnnnnnn…	ENSSSCG00000017129->ENSSSCG00000024839	GC-NN	NonCanonicalPattern	1->2	InFrame	-1	None		ENSSSCG00000017129	ENSSSCG00000024839
ssc-chimeric-28	8	16	1	+-	5	6894218	12	976099	CSNK1E	ENSSSCT00000000113,ENSSSCT00000022980	6,6	++	ENSSSCG00000028897	ENSSSCT00000027851,ENSSSCT00000023035	4,4	--	TGTGGCGTCCGAGGAGGGAGGGGAAGGCTCGGCGGCGGGTGGCACACTTACAAACTTGAGCATGTTCCAGTCAAAGACGTAGTCGTAGGAGAAGCCCTGGCGGTGGAACAGGTTCCTGAAGAGCTGCCTCAGGTACGAGTAGTCAGGCTTGTCATCAAAGCGCAGGGAACGGCAGAAGTTCAGGTACGTGGCGAACTCGG@aggggtagcctttgcagaggacctcgatgggcgtcgacatcttcttctcgctgatgcgctcatacttctggcgcttggtggccgccttgaggccctgccagggcagggagcccaggttgaagtacatgagcacgtaacccagactctccaggtcatctcgacggctttgctctgcagagtcaaggacaaggtgagggg…	CSNK1E->ENSSSCG00000028897	GT-AG	CanonicalPattern[Major]	0->1	InFrame	-1	Both		ENSSSCG00000000107	ENSSSCG00000028897
ssc-chimeric-29	8	9	2	-+	12	1811709	12	1724782	ENSSSCG00000021150	ENSSSCT00000030055	3	-	RPTOR	ENSSSCT00000030018	1	+	CTCGCAGCAGCAGGAGGGAGCCGGGCCCGGGGCCCGCCCACCTTGTTGAAGACCCAGATCTCGCCGTTGACCGTGGGCCTGGGCACCCCGTGGCCGTTGTAGTGGAAGAGGACCCGCTCCTCCTTGGCGTTCCGCCGCAAGGACGTGCAAAGCTTCTTCACTTCATCCACGGTCGGATCGAGGCTCTGCTTGTACCGGGC@ccgtggctgccagttctcgtactgcttctgtaaatttgcaccgatggtttccagagctttctgagggcccatcgacagaggatctgggaagcaatgaagaggagtgagttccatttggcgcctttcttcctcccaccctctcgtccagcttcctcttacactactcactcgagtcaccctggacgaaagaggacacat…	ENSSSCG00000021150->RPTOR	GT-AG	CanonicalPattern[Major]	2->	InFrame	86927	None		ENSSSCG00000021150	ENSSSCG00000025624
ssc-chimeric-30	6	5	12	+-	12	15174486	1	24934263	CCDC47	ENSSSCT00000030857	12	+	HIVEP2	ENSSSCT00000004573	7	-	GTTTCTTATGGAGTGCTGTCTCTTGGGGGTAGGGCAAGCAAAAAGCAGACAAGAACCGGGCTCGAGTAGAGGAGAATTTCTTGAAGCTGACGCATGTGCAGAGACAGGAAGCTGCGCAGTCTCGACGTGAAGAGAAGAAAAGGGCAGAGAAGGAACGAATCATGAATGAGGAAGATCCTGAGAAACAGCGCAGGCTGGAG@gaagctgccttgagaagagagatgtcacaaagagatgtttcaccaagaaggcatctgtccccaaggaggccagtgtcacctgggaaagagatcatggccagaagagacctctctcccagaagagagagaagatacatgaccaccatacgagcaccgtctcccagaagggctttataccacaaccctccgttgtccatg…	CCDC47->HIVEP2	GT-AG	CanonicalPattern[Major]	2->0	InFrame	-1	None		ENSSSCG00000028698	ENSSSCG00000004138
ssc-chimeric-31	11	20	0	-+	12	25811579	12	25770383	ENSSSCG00000023586	ENSSSCT00000030769	7	-	SPOP	ENSSSCT00000025332	1	+	AATGGTCTGTTCAGGGAACTGTACTCCATTTTAACAGCATAATAAGAAAAAAATCATCAGGAAAAGAAATCTGCTGCCGAACTGGGATAACACCTGACGCTAGTCACCTGGCTACAAAGACATCACCTCCATCCCGTTACATACCTTTTTGCTCTCCTCCATTTCATGTTCAAACATGGCACTAAAAACTGGAGAACGAG@ctgctaagatagctttgtgagcctggaattcctggccagcaacgcacaaacaacagtctgtgaaccgggaattctcccacagtcctcctaactcatctgccaaccggcactcgggaaccttcaccatattcatggtattctggccagaaatgttgacggaatcttgcaccacactcacctgcaaaaagacaagaagag…	ENSSSCG00000023586->SPOP	GT-AG	CanonicalPattern[Major]	0->1	InFrame	41196	None		ENSSSCG00000023586	ENSSSCG00000020796
ssc-chimeric-32	5	10	0	-+	12	37666569	12	37741360	MED13	ENSSSCT00000019236,ENSSSCT00000024721	21,29	--	ENSSSCG00000017674	ENSSSCT00000019238	1	+	ACACCTCCTTTTATTCTGGCTCCAGTGAAAGATAAACAGACAGAACTAGGAGAAACATTTGGAGAAGCTGGACAGAAATATAATGTACTTTTTGTGGGCTACTGTTTGTCACATGATCAAAGATGGATTCTTGCATCTTGCACAGATCTATATGGAGAACTTTTAGAAACTTGTATTATTAACATTGATGTCCCAAATAG@ggctcgtcggaaaaaaggatctgccagaagatttggtctacagaaactttgggagtggtgcttaggacttgtacaaatgagttcattaccgtggagagttgtgattggccgtctaggaaggattggtcatggagaattaaaaggtaaaattgtgcttttattacttaataaaagcagagagttttgacttgatgatga…	MED13->ENSSSCG00000017674	GT-AG	CanonicalPattern[Major]	1->2	InFrame	74791	None		ENSSSCG00000017672	ENSSSCG00000017674
ssc-chimeric-33	7	9	2	-+	12	38964345	12	38911008	PPM1D	ENSSSCT00000029828	2	-	ENSSSCG00000026665	ENSSSCT00000025171	1	+	CAGGCTTCTCTTTATTTTACCACCACATATTGTAGAGAATCCAAGATTATTTCACCAAATATAAGTTGTACTTACCAAGTGCTCTTGCTACTGCCAGAAAAGGAATCTGGTCAATGACTGTGCTCCTTCTGACAGGTCCATTGTGGGTGAGCCGAGGTCGTTTCCAAACTACACGATTCACTCCAGATTTGTTCATCACA@cttccaccaagtccttcgattcgttctctttccttgggaagttctggcttatgatcctgtgtcacctccacagctctgataaaatcatcttttgggtcatcctgaattccaagaaccacccctgagtcacccacgtgagctacatacatcttcaggccccgtatgatgaccacactggcagttgtccctgatgtgctg…	PPM1D->ENSSSCG00000026665	GT-AG	CanonicalPattern[Major]	1->	InFrame	53337	None		ENSSSCG00000030397	ENSSSCG00000026665
ssc-chimeric-34	17	38	4	-+	12	40530928	12	40548567	TADA2A	ENSSSCT00000019263	14	-	ENSSSCG00000017697	ENSSSCT00000019262	22	+	AGAGACTTCTGACAGCTGTCTGTAGTGTCTTGTTCCAAACTGGCCTAGCTGATGAACTTTGTTGTACTTTTTACACTTGGGGGATCATCACTCTCATGAAATATATGCCCTTTTCTGTATCTGTAGGTAGACGAAGTGCACCGCCCTTGAACCTCACTGGCCTCCCTGGCACAGAGAAATTGAATGAAAAGGAGAAGGAG@ctctgtcagatggtgaggttggtcccaggagcctatttagaatacaaatctgctctattgaacgaatgtaacaagcaaggaggcttgagactggcccaggcaagagcactcatcaagatagacgtgaacaaaacccggaaaatctatgatttcctcatccgagaaggctacatcactaaagcctgaggctgcccaggt…	TADA2A->ENSSSCG00000017697	GT-AG	CanonicalPattern[Major]	2->0	InFrame	17639	Single		ENSSSCG00000025775	ENSSSCG00000017697
ssc-chimeric-35	7	5	3	+-	12	40964149	12	40900981	ENSSSCG00000029123	ENSSSCT00000030200	5	+	ENSSSCG00000025952	ENSSSCT00000029546	1	-	CAGATTTACATCCACCAAAAAGCATAATAAAATGGACTATGAAGAGGCACAGAAGAGCTACATGGGCTCACTCTGACCTGTCGGAGACAGGGAAAAAGCACGTAGACCCCCAGGGCCCGCGAGGTCGCAGCTTTCACTAAACGGTTCTTGCTGTCATTCAGCCCCAGCAGCATCGTGATGCACAGGATCTGCCTGTCACT@cggcagattgctgaaggcttctggcaagatggacgacagggcatcacaggcgctggcctgcagagtcggatgctctgaattctgcagggctctgggtaaaggaccattcagcatcatcgtccagaacatcaccacctgcaacaggggcacgttacagttgcagcccaggagacaacatgaaaccagcttgacactaag…	ENSSSCG00000029123->ENSSSCG00000025952	GT-AG	CanonicalPattern[Major]	2->	InFrame	63168	None	SameEnsemblGene	ENSSSCG00000029123	ENSSSCG00000025952
ssc-chimeric-36	22	63	59	+-	GL892927.2	14574	12	41277359	ENSSSCG00000028029	ENSSSCT00000025441	5	+	TAF15	ENSSSCT00000019273	1	-	TCTTACCTTGTGTGTGGTGGCTGTAATTTTCCCTTTGTGAATGGTAGGACTGCTGGTTTTGATTATAGGAATCATGCTGCTGATTGTAATTTGACTGCTCGTCATATGAGCCTTGATGGTGATCATAGCCTGACTGCTGGTTATATGAATCTTGTTGACCATAGTCTGACTGGTCATATGAAGGCACTCTTCCACTTTGG@cctcctgatgattccgtgttttgctgtccctggttattataggatggctggccatatgagctctgcttttgattctcataaccaccgtagggctgcgaataacctaaaaattggatggatataccatttagaaaaggctctgatttttaaatttctaaaatagcaaatttaacacatcaatccaacctgattggcttt…	ENSSSCG00000028029->TAF15	GT-AG	CanonicalPattern[Major]	1->	InFrame	-1	None		ENSSSCG00000028029	ENSSSCG00000017707
ssc-chimeric-37	6	6	0	+-	GL893571.2	37603	12	50284223	ENSSSCG00000017833	ENSSSCT00000019408	6	+	ENSSSCG00000017832	ENSSSCT00000019407	8	-	CAAAATTTAAAAAATAAACAAGCCAAAATAAAACAAACAGAAATTTAGTGTTTCTAGATATAAAGAAAAAGTCTATACTCCAAGTACCATCGAAAGTGAATACATCGAAGTAGTAACGGCAAAGCATTACCCCTTGTATGCGAAGTTCTTCCTTCAGAGGAGCCAAGCTGCATTTCTTTCCCAGCATACAGCTATACCAT@cttaatctttttttaagttgtaaactgtcgtggatgatccttttaacaaactccaattcacctccttctgccatgatctcggtgatacctcctgtatttacagaactaggtgggggtcgtcgcggatttcgagagtttactccctgaacaacaacaacaaaaaaccctggtgaaaaatctttacaccttatgaccagg…	ENSSSCG00000017833->ENSSSCG00000017832	GT-AG	CanonicalPattern[Major]	1->2	InFrame	-1	Both		ENSSSCG00000017833	ENSSSCG00000017832
ssc-chimeric-38	12	7	16	--	12	62513102	12	62538538	ENSSSCG00000023407	ENSSSCT00000032387	3	-	NCOR1	ENSSSCT00000019634	1	-	TGGTTTGGTTTCGTGATGCTTTCCACTGCTTGGTTAGGAGTTAATTTTTGATTATTTTACTACTAGGAATTTGCAGTCCCTGACTACCGTTCTTCTCATCTTGAAGTCAGTCAGGCGTCACAGCTCTTGCAGCAGCAGCAGCAGCAGCAGCTTCGCAGACGGCCTTCCCTGCTTTCCGAGTTTCACCCGGGTTCCGACAG@gccccaggaaaggagaagtggatacgagcagttccacccgggcccttccccggtggaccatgactcgctggagtccaagcggcctcgcctggagcaggtttccgactcccacttccagcgcatcagtgctgccgtcctccctttggtgcacacgctgccagaaggactgaggtcttctgccgatgctaagaaggtaaa…	ENSSSCG00000023407->NCOR1	GT-AG	CanonicalPattern[Major]	1->2	InFrame	25436	None	SameEnsemblGene	ENSSSCG00000023407	ENSSSCG00000018039
ssc-chimeric-39	5	4	3	+-	13	2834683	13	2737981	ENSSSCG00000011192	ENSSSCT00000012257	9	+	HACL1	ENSSSCT00000030048	1	-	GAAAAATGGTTCTTTACAAAAGCTAAGAAGAAAGCTGAGAGGAGAACAATAAACAACACATAGCTCTGATTTTAAATCTCTCCTCTTTGAGTACCTGGATAAACTTCACATCTGGCTGGTATCTTGGAGGCAGTCCAAAATGCAAAATCCAATTTAATCTGGCACCAAATAACACAATTACATCAGCAAGTTGCAAAGCC@ctggatctggcagcacctacacagtttggatggttgtcagggataacaccctttcccatgggggtgggcaaaaatggtaatttgcattgctccaccagttttctgatactgtgctctgcatgggcataagcagcacctacaagaaatccaaatgtattagacaagtcagttaagctccagacactgtggcccttcagt…	ENSSSCG00000011192->HACL1	GT-AG	CanonicalPattern[Major]	1->2	InFrame	96702	None		ENSSSCG00000011192	ENSSSCG00000026677
ssc-chimeric-40	8	7	8	+-	13	17902665	13	18176107	ENSSSCG00000024265	ENSSSCT00000025456	2	+	RBMS3	ENSSSCT00000012289	2	-	TGGCAACAGTTGACAATTCTGGTAAAATTCTCAAATCAAGCTTTTCTTATTTTTCTTTCTAATTTATTTTTCCTGGATATACACAATGTCACCAAAGTATGTGTTCTCTTGTTTCCCCAGAATGGAGTCTACTGAAAAATGTGAAGTGGTAATTCAGCATTTTAATGGAAAATATCTGAAAACACCACCAGGCATCCCAG@cccctagtgagcctttactgtgcaaattcgctgatggaggacaaaagaagagacagaatcaaagtaaatacacccagaatggaaggccttggcccagggaaggagaggtgagtcctgactgacctttgctcagaaatgtggcagcagacagtcctcagaagggtggtgagacagacatagggggctgtgaggaaatca…	ENSSSCG00000024265->RBMS3	GT-AG	CanonicalPattern[Major]	0->1	InFrame	273442	Single		ENSSSCG00000024265	ENSSSCG00000011222
ssc-chimeric-41	16	30	2	-+	13	18080886	13	18343342	RBMS3	ENSSSCT00000012289	7	-	ENSSSCG00000024976	ENSSSCT00000023252	1	+	GTGTCAACTGTAATTGAGGGGTCATAGTGCCCGAGTGCTTGAAGGCAGGACATGGGACACAGAGTGGGCACGTCCAAGTTTTAGAGCTAAGATTCTATTTTATTTTCTTTTGTACTTCATTGCATTCTTTCTCATGCTCTTTTCATTCAAAGATTCAGTCCCAAGACAGGATTATGATACTCCACCAGCTGTTGTGTCAG@tatatgactgctgctgctcctatgcaagggacctacattccccagtacacacctgtgcctccgacagctgtttccattgaagtaagtctgtctcttcttacagaacaaggttagggcagatactcagccacacatactgtggtccatcatcacccccaaaatcctgacttgtgattaatgttgctctaaaatttgaat…	RBMS3->ENSSSCG00000024976	GT-AG	CanonicalPattern[Major]	2->	InFrame	262456	None		ENSSSCG00000011222	ENSSSCG00000024976
ssc-chimeric-42	9	10	3	-+	13	18089043	13	18343342	RBMS3	ENSSSCT00000012289	6	-	ENSSSCG00000024976	ENSSSCT00000023252	1	+	AGCGAGCTCTGTGAGGTTAACATGTGAATTTGTCTAAGTTTCCTTCTTTATGGACTATGTTTTGAGATGGACATTTTGTGTGCTTGTAGGGTGCTGTGATTACGCCAACGATGGACCATCCTATGTCAATGCAGCCGGCAAACATGATGGGCCCCCTGACACAACAGATGAATCATCTTTCTTTGGGCACAACAGGAACG@tatatgactgctgctgctcctatgcaagggacctacattccccagtacacacctgtgcctccgacagctgtttccattgaagtaagtctgtctcttcttacagaacaaggttagggcagatactcagccacacatactgtggtccatcatcacccccaaaatcctgacttgtgattaatgttgctctaaaatttgaat…	RBMS3->ENSSSCG00000024976	GT-AG	CanonicalPattern[Major]	2->	InFrame	254299	Single		ENSSSCG00000011222	ENSSSCG00000024976
ssc-chimeric-43	4	5	0	-+	13	25100286	13	25274754	OXSR1	ENSSSCT00000012319	7	-	ENSSSCG00000011253	ENSSSCT00000012320	23	+	AAAGAAATATGGTTGACTCTTATATATAGTAAGTGTCAAATACTGCCAGAGTCCATGTCTCTCTTCCCAACGAATAGGTTCGGAGAGTACCGGGTTCCAGTGGCCGTCTTCATAAGACAGAAGATGGTGGCTGGGAGTGGAGTGATGATGAATTTGATGAAGAAAGTGAAGAAGGGAAAGCAGCAATTTCACAACTCAGG@tctcccagagtgaaagagtcattaacaaattctgaggtaagtagatatgattattgaatcgttaaagtatgtgtgctttttttggtttggtttggttttaacattaagcacattttttggtatgtacccaaatggaaatgagaatttatgccagtcagattttattagaggagttcctgctgtggcacagcgggttaa…	OXSR1->ENSSSCG00000011253	GT-AG	CanonicalPattern[Major]	2->0	InFrame	174468	None		ENSSSCG00000011252	ENSSSCG00000011253
ssc-chimeric-44	10	21	0	+-	13	25261487	13	25121472	ENSSSCG00000011253	ENSSSCT00000012320	4	+	OXSR1	ENSSSCT00000012319	1	-	CTTCAGTCAGCAGGGATATGCTAACATAGTATATTTGACCAGAGATGGTCCATGGAACAGGAGAGAAAACCACCTGAGAAAAAAGATAAATAATGTGGTTCTACCGACCATTAAATTAAAACAAAAAGAAATACTAATCATTACCTGCAATCTGTACTGAGCCATCTTCTCCAAGGAGAATATTTCCAGCCTTCACATCT@ctgtgaatctgtccatttttatgcaggtattccaacccctccagcacttctcggagaattgtagctatggtagcttcatctaggactccacttttatgttccccctttgccacaatgtgcttaataatatccagaacagaacctgaaaagagaaggcatggtttgtcataattttcttaactcattcaaaataattcc…	ENSSSCG00000011253->OXSR1	GT-AG	CanonicalPattern[Major]	1->	InFrame	140015	None		ENSSSCG00000011253	ENSSSCG00000011252
ssc-chimeric-45	5	6	1	-+	13	31259149	13	31530356	ENSSSCG00000026521	ENSSSCT00000024122	6	-	ENSSSCG00000011312	ENSSSCT00000012384	1	+	TCTTTGCAGTGTGATTGCTTTTCAAAGTTGAATTGCAAACCCAATGCATACTTTGGGAGGAGGAATGTTGGCAATGGTCCAGATACATGATTTCTCTCCTTCTTTGGCAGGAAATAACCACGTGTTTACCAGATTACTATAGATGGACTCAGTATCTCTTTATTAAACTCTATGAAGCTGGACTGGCCTATCAAAAGGAG@gcattggttaactgggacccagtggatcaaacagtgcttgccaacgagcaggtggatgaacatggctgttcgtggcgttctggagcaaaggtggaacagaagtacctcagacagtggtttattaagacaactgcttatgcaaaggtgagtgtcagcctggacacataatgcatacatgtcggcagacaacaccaaggt…	ENSSSCG00000026521->ENSSSCG00000011312	GT-AG	CanonicalPattern[Major]	2->0	InFrame	271207	None		ENSSSCG00000026521	ENSSSCG00000011312
ssc-chimeric-46	5	4	1	-+	13	33302594	13	33357546	ENSSSCG00000025421	ENSSSCT00000025601	2	-	KLHL18	ENSSSCT00000027575	2	+	CCTGAGTCTCCTGTAGGCCAAGACCCATCTCTGAAGAGCATATTTCCTCTTCACCCTAGTGCCCTGGAAGCTCTGATCAACTTTGCCTACAACGGCCACCTTGCCATTGACCAACAAAATGTCCAGTCGTTGCTGATGGGGGCGAGTTTCCTGCAACTGCAGAGCATTAAAGACGCCTGCTGCACATTCCTCCGAGAACG@gctccatcccaaaaactgcctgggtgtgcgtcagtttgctgagacaatgatgtgtgccgtgctgtatgatgcagccaacagcttcatccaccagcactttgtggaggtgtccatgtcggaggaattcctggccctgcccttggaagatgtgcttgagctggtgtctcgggacgagctgaatgtgaaatcagaagagca…	ENSSSCG00000025421->KLHL18	GT-AG	CanonicalPattern[Major]	1->	InFrame	54952	Single		ENSSSCG00000025421	ENSSSCG00000024513
ssc-chimeric-47	24	54	24	+-	13	33749350	13	33694918	ENSSSCG00000023036	ENSSSCT00000023426	6	+	ENSSSCG00000011340	ENSSSCT00000012417	42	-	TGATGAGGCATCATGCCAGGGTGCCCTGCTGCTCCAAGTGGTGGCAAGCCAGGTCCTCCTGAGTGCTGGTGTGCCTGTTGAGGGTTCTGCCCATGCTGCTGCTGTTCCATTTGCTGTCGGGCTCGCAACTCAGCGTATTTCAGCTGTTCCATGTGGAAATTCTGGCGTTCAGTAAGCAACTGCTGCCTCTGTTGTTCTAA@agcttctttctctctgtccatgatggtttccagctcctcaaaatgtcgaagtttgatctccagtttcttcatttgtgtttccaccaggagagctactagagacttgatctttctctcttccacggcagccaggtgctaagggcaaaaatatcattcaaaatatttaggtaaacatttgcctaaaaaacagtaagaaaa…	ENSSSCG00000023036->ENSSSCG00000011340	GT-AG	CanonicalPattern[Major]	2->0	InFrame	54432	Single	SameEnsemblGene	ENSSSCG00000023036	ENSSSCG00000011340
ssc-chimeric-48	6	6	2	+-	13	49880272	13	49956741	SCA7	ENSSSCT00000028158	3	+	ATXN7	ENSSSCT00000012576	2	-	GGTCAGAGATGCTATCGCTCTGTTGGGGAACGCGGAGGTGCCCGCACCTACTCACTGCGTGCGTGAGCGTGCGTCACACTCCTGGCCACTGACCTGCCTCTCCCCTCCTCCTGTGTGTGTATATCTCCTAGGGACGGAATTGGACGAAAGTTTCAAGGAGTTTGGGAAAAACCGCGAAGTCATGGGGCTCTGTCGCGAAG@acatgccaatatttggtctctgtccagcccacgatgatttctacttggtggtgtgtaacgactgtaatcaggttgtcaaaccgcaggcatttcaatcacattatggtaagtgcttaagcatttaaaaatcattattagagggtaagaggtaaagcaggattaaactgaaggcaagtgacagcatgggtacgatacaat…	SCA7->ATXN7	GT-AG	CanonicalPattern[Major]	0->	InFrame	76469	Both		ENSSSCG00000026351	ENSSSCG00000011493
ssc-chimeric-49	8	15	0	+-	13	56596579	13	56474023	ENSSSCG00000011514	ENSSSCT00000031407,ENSSSCT00000025535,ENSSSCT00000012601	2,2,1	+++	MITF	ENSSSCT00000012599	1	-	AGCATAGCCATGGGGCTGTTGGGTGCGCTGCTCCCCGGCACCGGTGGCATGACATGGTCGCCAGGCTGGTTTGGACATGGCAAGCTCAGGACTTGGTTGGCATGTTTATTTGCTAAAGTGGTAGAAAGGTACTGCTTTACCTGCTGCCTTTGGGCTTGCTGTATGTGGTACTTGGTGGGGTTTTCGAGGTGGGTCTGCAC@cttaaggacttccatgggcacctgggtggcggaggggagtgtggtaggcacgctgacgtttatggctggtgtcggactcacgggcactctctgttgcatgaactgggccgcctgcagcttctgctgctgctccctgcgttcctgctcctgcatctgctcacgcatgagttgctggcgtagcaagatgcgtgatgtcat…	ENSSSCG00000011514->MITF	GT-AG	CanonicalPattern[Major]	2->0	InFrame	122556	Single		ENSSSCG00000011514	ENSSSCG00000011512
ssc-chimeric-50	5	7	0	+-	13	61725147	13	61602073	CNTN6	ENSSSCT00000027773	2	+	CNTN3	ENSSSCT00000012610	21	-	ATCTCAGCATGGTTTTTCCTTTAGTAATAAATGCTCAGTTAAGATGAGACATTAAAAAACACATGAAGCCATTAATGTTTACCTCTTACTATGAGATCAGCGGCAGATGAAACACTATCCACTTCTGTCTGCACCATACAAACATATCTTCCACTGTGTTTTAATTGAATGTTTCTGATCATTAAATCACCTGAGGAACT@cccaccgactttctcaaagtgagatccatctttcttaaaatctgtgagggccccattgaaataccaggtaaatgtgatgtctaatagcgggtcgtgttgcacctggcaaggcaaaatgatgctttcacccacggagacatccatgttggatggtgccaaaattattcttgttggctctatgggggaaataataaagtc…	CNTN6->CNTN3	GT-AG	CanonicalPattern[Major]	2->0	InFrame	123074	None	InFamilyList	ENSSSCG00000021801	ENSSSCG00000011522
ssc-chimeric-51	4	3	1	+-	13	72885130	13	72816602	ENSSSCG00000011542	ENSSSCT00000012632	7	+	THUMPD3	ENSSSCT00000024764	1	-	TGCAACAGATTTAAAAGACAAGTGGGTACTAACACTAATATAACTTGTTAGTGAAGGTAAAATTCATTTTTAAAAGGACCAACTCCCACCTTTTTCCAAATGGCATGTCTGTTACAATAATGTCCACAGAACCAGTTCTTAATGGCAGTTTGCAGATATCCCATTGAACAGTATCTATGGGCAAGCCCCAGGACAATTTG@ccttctttaacttgactcttggtcaataaggatgaaatattatttgctgctctattcacagccaatggattattatcgccagcaatatggtaacagttagaccattctgtagccccctaaaagacaagagaatatattaaaagagaagtaacaaactgcaaaacagaaaagattaaaggtaaagtcatttcaatcact…	ENSSSCG00000011542->THUMPD3	GT-AG	CanonicalPattern[Major]	1->2	InFrame	68528	Single		ENSSSCG00000011542	ENSSSCG00000030273
ssc-chimeric-52	17	67	0	--	13	75848549	13	75877703	ENSSSCG00000022633	ENSSSCT00000031449	10	-	ENSSSCG00000024453	ENSSSCT00000030744	1	-	CTCTTCTCACCTCCCCTCTCCAGCAAAACTCGGCATGTGAACATCCTGCTGTTCATGGGGTACATGACCAAGGACAACCTGGCGATTGTGACCCAGTGGTGTGAGGGCAGCAGCCTCTACAAACACCTGCATGTCCAGGAGACCAAGTTCCAGATGTTCCAGTTGATTGACATTGCCCGGCAGACGGCTCAGGGAATGGA@ctacttgcatgcaaagaacatcatccacagagacatgaaatccaacagtatcctttgggttgtttcatctgactaaaactctaaatttagactttctaagtttacctccaccaaagtgactttggaaagaattccacaaaaaatggagataagttgtttggatttatgtttgaaacaggcctgttttttttttttttt…	ENSSSCG00000022633->ENSSSCG00000024453	GT-AG	CanonicalPattern[Major]	1->2	InFrame	29154	None		ENSSSCG00000022633	ENSSSCG00000024453
ssc-chimeric-53	4	3	1	+-	13	79128187	13	79143177	EFCC1	ENSSSCT00000028006	5	+	ENSSSCG00000029812	ENSSSCT00000028091	1	-	GCCCCCACAGTCTCAGTGCTCTCCATCCCCACAGCTGTGATGACCAGACGGCCAAGAAACTCCTAACTTACTGCAGCCACTTCAGCAGTGCCGACCATGCCCGTGCCCTGGGGGAGCTGGAAGCCCGTGTCGCCATGCTGGTGGAGCAGTTGGGGACCCAAGGCTGCAGTGGGAAGACCCTAGGAACACCTGGGGAGGAG@gcagagctgcaacagaaggtggacgagaatgagcacctgaggctggagctgcagatggtggaggcagagagagtgcggctgtctctgctggaggagaagctggtggacgtgctacagctcctgcagaggctccgggacctggtaagctcttgggagctggcatagccaggggaggggaggagctcaggagggggcctg…	EFCC1->ENSSSCG00000029812	GT-AG	CanonicalPattern[Major]	2->	InFrame	14990	None		ENSSSCG00000024000	ENSSSCG00000029812
ssc-chimeric-54	5	6	0	++	13	79634050	JH118478.1	181734	ENSSSCG00000023123	ENSSSCT00000031616	2	+	ENSSSCG00000011619	ENSSSCT00000012716	6	+	GCTCAGGCCCTGGAGAGGAGCTGGATAGGGAGGGAAGGGCATGGGACAGAGGCCCCGACCATGCTGCCCTCCCCAACCAGGGGGTGCTGGGGCCCAGGCTGCCAGAGGTGCTAACACTCTCTCTTGGGGGCCGGGTGTGGGTACAGGTGATGGACGACTACAGTGTGATCGGCCGTTCCCTGTTCAAAAAGGAGACCAAC@atccagctcttcgtggggctcaaggtgcacttgtccactggggagctgggggtcatcgacagcgcctttggtcagagcggcaagttcaaggtccacattcctggtgagtgtggtcatttcctcccccttgtgggaaccaagcagggatggtggggacagcgcccagacaatgcctcttggctcgggatctaggcccac…	ENSSSCG00000023123->ENSSSCG00000011619	AT-AC	CanonicalPattern[Minor]	2->0	InFrame	-1	None		ENSSSCG00000023123	ENSSSCG00000011619
ssc-chimeric-55	6	8	1	+-	13	83816220	13	83948965	ENSSSCG00000024492	ENSSSCT00000027070	18	+	ENSSSCG00000028410	ENSSSCT00000029611	1	-	TCACGGTGATCCAGCTGGTGGGGATGCTCAGGGGCATCGCTGCGGGCATGAAGTACCTGGCTGAGATGAACTACGTGCACCGGGACCTGGCTGCGAGGAACATTCTGGTCAACAGTAACCTGGTGTGCAAAGTGTCTGACTTTGGCCTTTCCCGCTACCTCCAGGATGACACCTCAGACCCCACCTACACCAGCTCCTTG@ggaggcaagatcccggtgagatggacggctccagaggccatcgcctaccgcaagttcacgtccgccagcgatgtctggagctacgggatcgtcatgtgggaagtcatgtcgtttggagagagaccctactgggatatgtccaaccaagatgtgagtgtcagcggcacctggctgccacaagccccaccctaggggtcc…	ENSSSCG00000024492->ENSSSCG00000028410	GT-AG	CanonicalPattern[Major]	2->	InFrame	132745	None		ENSSSCG00000024492	ENSSSCG00000028410
ssc-chimeric-56	23	56	3	--	13	84409983	13	84445793	ENSSSCG00000025212	ENSSSCT00000026109	3	-	PPP2R3A	ENSSSCT00000012751	1	-	AACAGCAAGTTTGCTCAACTGGCAATTATTCTACCGGAGGAAAAAAAAGTTCTGTAGGCATTTTGGTGGGTATTTTTATGTGTGGGTGTGCTTGTTGATTTGGTTTTGGTTTTATTCTTTTTCAGGATGTGGTTGATACACATCCTGGCCTCACGTTCCTGAAAGATGCTCCAGAATTCCACTCCCGCTACATCACCACG@gttattcagagaatattctacacagtcaacagatcttggagtggaaaaattacttctacagagataagaaaaagcaactttctgcaagtatgcctctcattgaaattcatatataaggagcaatttaaataataatctaacttcatttaaaaatagttgagtgcttattatgtgcaaagccctgtcactactttcagt…	ENSSSCG00000025212->PPP2R3A	GT-AG	CanonicalPattern[Major]	2->0	InFrame	35810	None		ENSSSCG00000025212	ENSSSCG00000011649
ssc-chimeric-57	12	11	4	-+	13	86502491	13	86663679	ENSSSCG00000024961	ENSSSCT00000026476	2	-	ENSSSCG00000011658	ENSSSCT00000012762	1	+	TAATAGTTGTTAAAGAGTTTTTTCCTTCAACTCTGCTGGATTAGTTTATTGAAAATTTCATTTGTGGACTGGGTTGGAACATGTCTTTTTTTTCCCTCCCATAGCTTGATCATGACTTAAAGCATGCTCATGAACTTCGACAGGCTGCATTCAAGCTCTATGCCTCTCTTGGAGCAAACGATGAAGACATCCGGAAGAAG@atcattgagactgaaaatatgatggaccgaattgtgactggcttgtctgagtctagtgtcaaggtgcggttagctgccgtcaggtatgagctttaaatggcctgaataaaaatcctttgccatgtttttaacctctttcctttccggaccttcaccaagtaagcacagcatccaaatgttacttgaaagtattctcag…	ENSSSCG00000024961->ENSSSCG00000011658	GT-AG	CanonicalPattern[Major]	2->	InFrame	161188	None		ENSSSCG00000024961	ENSSSCG00000011658
ssc-chimeric-58	13	17	0	+-	13	103819693	13	103885033	ENSSSCG00000028855	ENSSSCT00000025813	9	+	ENSSSCG00000011725	ENSSSCT00000012835	1	-	GGCTGTTTTATTCCTGTTGATTATAGATTGCCAATGAAGTAATTGGAGAAATGAACTTGAAACCAGAGGAGGTTTTCCTTGCCCAAGGTACATTACGGCCTGATCTAATTGAAAGTGCATCCCTTGTTGCAAGTGGCAAAGCTGAACTCATCAAAACCCATCACAACGACACAGAGCTTATCAGAAAGTTGAGAGAGGAG@ggaaaagtaatagaacctctgaaagattttcataaagatgaagtaagaatcttaggcagagaacttggacttccagaagagttagtttctagacatccatttccaggtaaaacccagttctgtttaatttgtcattaggtcttcatatcgaagaaaactcaatttaggcagttttggtggttttttttgttttgcttt…	ENSSSCG00000028855->ENSSSCG00000011725	GT-AG	CanonicalPattern[Major]	2->	InFrame	65340	None		ENSSSCG00000028855	ENSSSCG00000011725
ssc-chimeric-59	7	11	1	+-	13	108105555	13	108089863	ENSSSCG00000022287	ENSSSCT00000026892	10	+	ENSSSCG00000027790	ENSSSCT00000032569	1	-	AGACCACTGTCTGCTTCCTCCCCCGAAACCAGAGTTTTAATTCAAGAGACAAAACACTCACACTCTCTCAGCTTTGCTTTCCATACAATCTCCTCAGAATCCTTTTCAACCAAAAGTAATTTAAATTCCATGGGTTGCTCCAAATACACTTCAATATAACTTTTCAATTTTAAAAGTGATCCATCGACAAATTCAACTTC@ctccggggtgatttcaacttccggcttactgatcagtctgtacttcttcccattctgcaataacttctggcaaacaggaggcttgtcgattttcatgaatttcttagaggagtgctttacagacttggaaatgtcctaaaggtagaaataggttttggttttgaaatccatcaggaacaactgtacgaaacacaggca…	ENSSSCG00000022287->ENSSSCG00000027790	GT-AG	CanonicalPattern[Major]	2->	InFrame	15692	None	SameEnsemblGene	ENSSSCG00000022287	ENSSSCG00000027790
ssc-chimeric-60	4	4	0	-+	13	108339930	13	108474038	IFT80	ENSSSCT00000024496	6	-	ENSSSCG00000011733	ENSSSCT00000012844	1	+	GGAAAGCAGACTTGTTTGTAATGACAATTATAAGGGATTTTTTTAAATTTGCTTTTTTGTAGGTATGGGATAGTTATGGCCGCCCTCTGTACAGTTCACAACCTCATGAGCATCCTATTACCTCAGTTGCCTGGGCTCCAGATGGAGAATTATTTGCTGTTGGATCATTTCATACTTTACGCTTGTGTGATAAAACTGGG@tggtcatatgctttagaaaagcccaacactggcagcatatttaatattgcatggtcaattgatggcactcaggtcgctggagcctgtggaaatggacacgttgtctttgcacatgtgatagagcaacgttgggagtggaagaattttcaagtaacgttaaccaaaagaaggaccatgcaggtatgattgtgtttcgtg…	IFT80->ENSSSCG00000011733	GT-AG	CanonicalPattern[Major]	2->	InFrame	134108	None	SameEnsemblGene	ENSSSCG00000030666	ENSSSCG00000011733
ssc-chimeric-61	15	21	4	--	13	118617384	13	118745223	TNIK	ENSSSCT00000024139	9	-	ENSSSCG00000020763	ENSSSCT00000030826	1	-	TCCTGAACCTGCCTGGGGAGTCGACGCTGCGCCGGGACTTCCTGAGGCTCCAGCTGGCCAACAAGGAGCGGTCCGAGGCACTGCGGCGACAGCAGCTGGAGCAGCAGCAGCGGGAGAACGAGGAGCACAAGCGGCAGCTGCTGGCCGAGCGCCAGAAGCGCATTGAGGAGCAGAAGGAGCAGCGGCGGCGGTTGGAAGAG@caacaaaggcgagagaaggagctgcggaagcagcaggagagggagcagcggcggcactatgaggagcagatgcgacgtgaggaggagaggagacgcgcggagcatgagcaggtacagccagggcagtgaaccctgcagagggacggctgtgtggacaccagtgccagccgtctctgggatggggtcaccttctcttag…	TNIK->ENSSSCG00000020763	GT-AG	CanonicalPattern[Major]	2->	InFrame	127839	Single		ENSSSCG00000028905	ENSSSCG00000020763
ssc-chimeric-62	14	20	12	-+	13	126781340	13	126874063	ENSSSCG00000025738	ENSSSCT00000024882	10	-	ENSSSCG00000011765	ENSSSCT00000012876	1	+	GTGTTCCACCTAAAAGCAGCTATACTTACTGAAATTTGTAGACAATTTTAATATCTCTGAGGGGAAACAACAATGACCTTTTTGTCTGTTTCTCCCTCCTGTTCAGGACTAAGTTAGGACATGGCCTTCTCTCAGGCCAGTATTCAAAACCTCCAGTGAAATCTGAACTCATCGAACAGGTGATGAAGGAGGAACACAAG@cctcaacagaatgggatctctccacgaatgtttaaggcctttgtgagcaagagccacccagaattctcttccaacagacagcaggatgcccaagaatttttcttacacctggtgaatctagtagaggtgaatcagtctttcaaaatgctggaaagagttgtaagaagtgtgccccgcccttgcatgcagtccccgctg…	ENSSSCG00000025738->ENSSSCG00000011765	GT-AG	CanonicalPattern[Major]	2->	InFrame	92723	None		ENSSSCG00000025738	ENSSSCG00000011765
ssc-chimeric-63	7	6	4	--	GL896372.1	1040	13	141974905	ACAP2	ENSSSCT00000026813	5	-	ENSSSCG00000027209	ENSSSCT00000028570,ENSSSCT00000031415	1,1	--	ATTAAGAAGGAAAGAGTTGCCAAACCACAGGGTAAGTCAGAAAACTGAGAATATGGAAAGAGCAAGACTGGATTTGAAATATATTACCTGTTCCAAGTTTTGAAGGCATTGCTGGCTCGTTTGAACAGATATCCTTCCATAACAATGCCATTTGCAGCATCTACATTATATTCTAACTTAGAATCATCACTGGAGAAATC@cttttgttgaattgtggaatgtttttgctccatttcccttttctcctttgctgcatccacaaccagtcgatccaactataaaaggagaaaattgtacagacttaaaagttaaagacatgattatttttttaaaaatcatattcaaaataagccagtcaatttaggtttacctataaaggcactttggctaaaaatgga…	ACAP2->ENSSSCG00000027209	GT-AG	CanonicalPattern[Major]	2->	InFrame	-1	None		ENSSSCG00000026372	ENSSSCG00000027209
ssc-chimeric-64	37	85	28	-+	13	142925649	13	142776696	PAK2	ENSSSCT00000012955	14	-	ENSSSCG00000011842	ENSSSCT00000012954	2	+	CTTTCCGTTGGTTACTCAAAAAAGTCAGCTTTCCCACCAAATAGTATTATTTGCCAATTCACCTGTAACAATTCTCTGGCTGAACCCCTTTTCTCTACATCCATCTCCAAACATCGATTTAAGAAATCTCGAAATATTGGGGTAAGTTTCTCTGGATTCTGAAGTTCTGGGGTTCCATTAGTTGCTATCAGGTACAAGGC@cctcaaaggattttcattgaggtatggaggctctccttctaccatctcaatggccataatacccagagaccatatgtctactttagggccataagctttccgtgtaaccacctctggtgccatccagtatggcgttccaaccatagtacttcgcttgctctgctcaggggtgatctgggcacagaaaccaaagtcagc…	PAK2->ENSSSCG00000011842	GT-AG	CanonicalPattern[Major]	2->0	InFrame	148953	Both		ENSSSCG00000011843	ENSSSCG00000011842
ssc-chimeric-65	6	1	11	--	GL892764.1	7673	13	143859738	MAPK3	ENSSSCT00000028308	9	-	MUC20	ENSSSCT00000012963	1	-	TCACAGATAGCTTTATGGTTGATTATCATTAACCCAAGAGAGCTCCCTCAGCCACAAAGGGCTGCAGTACAGAAACTCCCACCCAGAACCCTGTCAGGAGAGAAGGCCATTGGCACCCTCCTGCCCTCTTACCTGCAAAGCTCCCAGGGACCCCAGCCTTCCAGCAGAAGAAGAAAAGGGGCAGAGCCAGGCCCCAGAGA@gcagaggcatctgtccaggttagggggcctccagccctccgggctggaagcgggctgtttcctggaagatgagttccttcagccgctccttgggtagatcatccagctccatgtcgaaggtgaaaggctcttcggccactggctgaggtggcaaagaggcggggaggctcaggacagggacccaggggtgcccaccca…	MAPK3->MUC20	TN-TG	NonCanonicalPattern	->2	InFrame	-1	None		ENSSSCG00000021684	ENSSSCG00000011851
ssc-chimeric-66	12	20	6	-+	13	155488764	13	155530875	ENSSSCG00000028589	ENSSSCT00000023697	4	-	ENSSSCG00000011913	ENSSSCT00000013036	1	+	GACACCACTTTACAGAATGGCAGCATTGGCATCGTGCAGAGATCCTAAAGAGAGAGCTGGCTATAACAAAGGAAGAAACTAGGAAGAAAATGAATGAGCTGCTGAAGGCAGCATTACTAGGGAAACTCAGTGCAACTGTGTCATCAAGCAGCAATCTACTTGAGGCAACAGCCATGGAGGATCCATCTAGAAATGAAGAG@gttccactccagaatgtccctttggatacatctgatgataagccacacaagaccttagatcttgggcctttccaacagcctggcaacaagaagctcagaaccagcagccagaaagcagaacctattcgcatgggttatttccacaaccgccatatcttccaacaacagctgattgaaaaacagaaaaaaaagcttcag…	ENSSSCG00000028589->ENSSSCG00000011913	GC-AG	CanonicalPattern[Minor]	2->	InFrame	42111	None		ENSSSCG00000028589	ENSSSCG00000011913
ssc-chimeric-67	10	8	4	-+	13	156229081	13	156163803	ENSSSCG00000011922	ENSSSCT00000013046	2	-	BOC	ENSSSCT00000023714	1	+	GTGGCCAGCTTCCCTTCCAGCCTGGGCCTCTGGGATCCTGCTTGTTCACTTACCTCTGGAGGCCTCCAGCCACTCCTGTTTGACACTGTATCGGACCTGGGCCTTTGGGTGGCTCTCAGGAAGGTGGCAGGCAATGACTGCAGTGTTCCCTTCATCGACTTCGATCACGTGCTGCACGTCTAACTTGAAGTCCTGGAGAT@tggctagggtcacggtggctggcacactggccacggcccccgcaggcatccgggccacacattggtaccgtcccacggtgtggttgttgagggcggtgatgacgagggtccctcgggtgatgaggatgcctggggcgtcatctgagccattcagctccctcccgttgagccgccaggtggtattcatccagggcggct…	ENSSSCG00000011922->BOC	GT-AG	CanonicalPattern[Major]	0->1	InFrame	65278	None		ENSSSCG00000011922	ENSSSCG00000025826
ssc-chimeric-68	17	31	6	+-	JH118611.1	69583	13	157500986	TAGLN3	ENSSSCT00000022703	1	+	ENSSSCG00000030440	ENSSSCT00000027892	1	-	GCCCAAAGGCACCAGGGCTGTTTACCTTCCCACAGATCCACAGTCTGAAAAATGTCAGTGGTCCTGACACCATAGATCTCTGCAGCTTTTAGGAACTGGGAGATTTGTTCCATCTGCTTAAAAGCCATCTTTGACTCTGAGATCTTGGGAATGGGTTCTTGTCCAGGAGGGTATAAACTGTTTATCAGCTTACACAAGAC@cgtcccgtccattaaccatttctgaaaatgggtcctgccggggggtgggtgctctatgtcctccgcgcactgcaggatgatccagtccaccagtttgttctccaggtctgcgtcatacttctgctcaatcttctcctgcacctctcggcttaagccgtagctcgggcccctgttagccatctctggaagagaagagag…	TAGLN3->ENSSSCG00000030440	GT-AG	CanonicalPattern[Major]	2->0	InFrame	-1	Single		ENSSSCG00000030038	ENSSSCG00000030440
ssc-chimeric-69	22	36	5	--	13	168193917	13	168476335	TOMM70A	ENSSSCT00000013090	3	-	ENSSSCG00000021961	ENSSSCT00000026632	1	-	TGAGTTTAGAAAACTAATTTCTGTTGAACAGTGATTCCTTTAGTGTGACTTTTTTTAATACTTTCAATTACAGCAAAAATGGAAAGAGGTGGCACAAGATTGTACAAAGGCTGTTGAACTTAATCCCAAATATGTGAAAGCTCTCTTTAGACGTGCAAAAGCCCACGAGAAGCTAGACAATAAGAAGGAATGTTTAGAAG@atgtcacagctgtgtgtatattagaagggttccaaaatcaacaaagcatgctgttagctgataaagttcttaaacttcttgggaaagagaaagccaaagaaaaatacaaggtaaattaatctgagttgattaataaaaggagtatacattaagaagagtcattttaaatttatactgattaaatcttgggcatgatgg…	TOMM70A->ENSSSCG00000021961	GT-AG	CanonicalPattern[Major]	0->1	InFrame	282418	None		ENSSSCG00000011963	ENSSSCG00000021961
ssc-chimeric-70	20	111	2	+-	13	176780784	13	176772360	ENSSSCG00000025392	ENSSSCT00000027202	2	+	ENSSSCG00000011993	ENSSSCT00000013122	1	-	TTGGAAAAAAAATTACAAAACAAGGAATATAAAGGTTTAGAGTAAAGTTACCTGAAGCTTTTCAGTGGCGGAGTCCACCAAGGACAAGGCAAAAGGCACTGTGTTACCAGAAACCAAGGCCAACATAACACCAGTGCCTGCTGATGGGCGAATATTCAAGGACACATTTACTTGCCAAGCCCCAGCACTGGATACATTCT@tataatctatgctaaattgagcaactccagaaccaggatagtaggaacccttctccacagtgacaagacaatgcttattttgtttttcttgaatgatttccttcactcctgaagctccttgattcatcagattccagcctcgaatacatccatctagacgagggttaatctagcaatttaaaatacagacctatgaat…	ENSSSCG00000025392->ENSSSCG00000011993	GT-AG	CanonicalPattern[Major]	0->	InFrame	8424	None		ENSSSCG00000025392	ENSSSCG00000011993
ssc-chimeric-71	12	19	3	++	GL894927.1	32157	13	176779045	ENSSSCG00000025463	ENSSSCT00000025181	9	+	ENSSSCG00000025392	ENSSSCT00000027202	1	+	CCGTGATGAATGATATAAGCTTGGATCATTACCGGTTTAATGAGTGCATTCTCCACTTTCCGAGGTAGTCCCGCAAAGTATACTTTGGTTTCTAGAAACCCATTGGTAGGCTTAAAAAGGCTTTCAGGTTTATTTATATTCATTACAGCTTCTTTAGCTATTTTTACACTAATACTCTGCTCTAATTCTTCCACAGAGAC@catattccatagaccatcattaataactctgcctccagttgtgattttggttgtatgttcattcttaaactgaatttcaatctttccatcacgaagtgcaatcaggaaccaagctgaatgatcagaagattctgcatacaggataacaccttctgaatcatatgtccggaaatcaaattcagctgaaaatctaaacaa…	ENSSSCG00000025463->ENSSSCG00000025392	GT-AG	CanonicalPattern[Major]	2->	InFrame	-1	None		ENSSSCG00000025463	ENSSSCG00000025392
ssc-chimeric-72	9	15	0	-+	13	183834705	13	184018584	ENSSSCG00000022789	ENSSSCT00000024901	2	-	GBE1	ENSSSCT00000013131	1	+	CAATTTCCTTTCTTTTACACTTTTTCAAAGGTATAAGCGTTTTAACCAGACTTTGACCAACTTTGGAGAGAACGAAGGTGGTATTGATAAGTTTTCCAGAGGTTATGAATCATTTGGCATCCACAGATGTGCTGATGGTGGTTTGTACTGCAAGGAATGGGCCCCAGGAGCAGAAGGAGTTTTTCTTACTGGAGACTTCA@atgattggaatccattttcatacccatataaaaaactggattttgggaaatgggagctgtatatcccaccgaagcagaatagatctgtcctagtacctcatggatccaaattaaaggtattttccttccttcagtttttatttgaatttactgctttctttatgttctttatgcaaagtttgatttaaaatattagaa…	ENSSSCG00000022789->GBE1	GT-AG	CanonicalPattern[Major]	0->1	InFrame	183879	None		ENSSSCG00000022789	ENSSSCG00000012000
ssc-chimeric-73	15	34	0	++	13	210875564	13	210806110	TTC3	ENSSSCT00000013194	33	+	ENSSSCG00000020975	ENSSSCT00000030443	1	+	TGCACAAGCACAATGTGGGTTGCACTGCATGAGCTTTCAGACAGGAATACCTTATTTTCTTCTATGTTCCTTTTCAACTTTTCTTCCAAGTCCTTGGTCTCTTCTGAGCCCTCGATATTCCTCTGCTCGTAGTTTTCACAGGCTTCCTTAAGCTGCTCTTGTAAAACCTGGTACTCCTTTTCAATCTGTGAAATATCTCC@ctgttgtgcctcaaaaggattatatggctcagtattgacttcttgatgtgttatattccaagacacctttggggaaaaacaaacactttaaattcaatctatctcaattgcactagtgaaataaatccattacgttacataataacattttcaaacatgcccataattttttttcaaggttttttttttttcgccagt…	TTC3->ENSSSCG00000020975	GT-AG	CanonicalPattern[Major]	2->0	InFrame	69454	None		ENSSSCG00000012062	ENSSSCG00000020975
ssc-chimeric-74	8	8	4	--	13	212955534	13	212986687	ENSSSCG00000026915	ENSSSCT00000025047	9	-	ENSSSCG00000020662	ENSSSCT00000028338	1	-	GGCCAAAAATTCAAAATTATATATGTGGTGGCTCCCATTGTATCTCTTTCAGACCTTGTTGCTTTAGAGTATAACCTGCTGTGAAGGAAATTTAATAATCTTTTTTTTTTTGTTTAGGTATCATGACATGCCAGATGTTATAGACTTTCTTGTGCTGCGTCAGTTTTATGATGAAGCAAGACAGAGGAACTGGCAGTCTT@gtgacaggttccgttccatcatcgatgacgcttggtggtttggaacggtgctgagtcaggagccgtatcagccccagtaccctgatagccatttccagtgttacattgttaggtctgtgtgcagataaaaaccaatcatctacaaacgtttgttcattgtggcaggttgtggtatgtgtttcaggttaaaaaaaaaaa…	ENSSSCG00000026915->ENSSSCG00000020662	GT-AG	CanonicalPattern[Major]	0->1	InFrame	31153	None		ENSSSCG00000026915	ENSSSCG00000020662
ssc-chimeric-75	54	406	85	+-	13	216524750	13	216573066	ENSSSCG00000025997	ENSSSCT00000028961	2	+	ENSSSCG00000021991	ENSSSCT00000025887	2	-	TGTTGTAATATAGTGTTCGTGTTGTAATAACTGTTGGCATATTTCTCAGGTGTCTGTGTGCGTTCCATCCTTTTGACAGACGGTGCTCCTAGAAGGAGGAGTATTTCGCGGACTCGCTCCTGCAGTTTCTCTCTCTGCAGAATCAGGAAGGAATGAAAAGGAACGGCCACCGAATCCTAAGAAGCAAAGTCCACCAAAAA@agcccacgccagccgccgcggccgccgagccattcgacaacagcacgtacaggaacctgcagcatcatgagtacagcacgtacaccttcctcgacctgaacgtggagctctccaaattccgcatgcctcagccctcctcggggcggcagtccccccgccactgagcgcccggccgagagtctcctctcctgccgtcct…	ENSSSCG00000025997->ENSSSCG00000021991	GT-AG	CanonicalPattern[Major]	0->1	InFrame	48316	Single		ENSSSCG00000025997	ENSSSCG00000021991
ssc-chimeric-76	27	45	25	+-	13	216524750	13	216576885	ENSSSCG00000025997	ENSSSCT00000028961	2	+	ENSSSCG00000021991	ENSSSCT00000025887	1	-	TGTTGTAATATAGTGTTCGTGTTGTAATAACTGTTGGCATATTTCTCAGGTGTCTGTGTGCGTTCCATCCTTTTGACAGACGGTGCTCCTAGAAGGAGGAGTATTTCGCGGACTCGCTCCTGCAGTTTCTCTCTCTGCAGAATCAGGAAGGAATGAAAAGGAACGGCCACCGAATCCTAAGAAGCAAAGTCCACCAAAAA@atgtagtggcggcacaggaggggggcacaccgctggccaccccggcagcccctgaactgtcccagcagctgtcctcacccacgtcccccccagcggctgcgaggccaggtgggacgctcgctccccccaaccccggtgacagcacactgttcacagaccgagggcgtcccagattcccatcgagaaagactttggtcg…	ENSSSCG00000025997->ENSSSCG00000021991	GT-AG	CanonicalPattern[Major]	0->1	InFrame	52135	None		ENSSSCG00000025997	ENSSSCG00000021991
ssc-chimeric-77	24	27	15	-+	14	933854	14	1158578	ENSSSCG00000009583	ENSSSCT00000010504	10	-	ENSSSCG00000028033	ENSSSCT00000030875	1	+	CAAAATGAAAGGCACAGTTTGTAAAACATAACATTATAAATGAACTTCTGATTCTTGAACTTTTTAGAATAATTTTAAAAGTAGTGGAAAGAAGAGCCAGATTCCAGTACAGTTGGATTTGGGGGGGATGCTGACTGCGCTGGAAAAGAAGCAGCACTCTCCAAATGCAAAGCAGTCCTCCAAACCAGTGGTGTTCTCAG@tcggggctgtacccgtcctctccaaagactccgtgtcagggaagaagggacaccgctttggccaggtgaagaccccgcacaaccccttagactccagcgcccccctgatgaagaagggaaagcagagggaggtccccaaggccaagaagccaacctcactgaagaaggtgtgtagtggtttttgtttgaaattgggtt…	ENSSSCG00000009583->ENSSSCG00000028033	GT-AG	CanonicalPattern[Major]	->	InFrame	224724	None		ENSSSCG00000009583	ENSSSCG00000028033
ssc-chimeric-78	16	25	1	+-	14	33437630	14	33585381	IFT81	ENSSSCT00000010761	13	+	ENSSSCG00000025001	ENSSSCT00000028718	1	-	TATGATTATCAAGGTTTTGAACCCATTTTATAGACCCCATTTTTTACACCTATTTTATTCTTTACTTTTAGCAAACACTTGAGGAGAAAAAGGGTATATCTGGATATAGTTACACCCAAGAAGAGCTAGAAAGAGTATCTGCCTTGAAGAGTGAAGTTGATGAAGTGAAAGGACGAACCCTGGATGACATGTCTGAAATG@gtaaaaaaactaaattctctggtaactgaaaagaagtcagctctagctccagttataaaagaactacgacagttgcgtcagaaatgtcaggtaagagaattttattttgtgatacttttgatattctttcttgttcagatgtattaggtagaatcacaaatcttatatgtaatttttagtaaaaattattattttata…	IFT81->ENSSSCG00000025001	GT-AG	CanonicalPattern[Major]	2->0	InFrame	147751	Single	SameEnsemblGene	ENSSSCG00000009818	ENSSSCG00000025001
ssc-chimeric-79	6	9	0	-+	GL892764.1	8768	14	53600795	MAPK3	ENSSSCT00000028308	6	-	MAPK1	ENSSSCT00000011042,ENSSSCT00000034964,ENSSSCT00000033564	4,3,1	+++	GCAGTGGAAAGGCCACAACTCAGGGCCCAGAAGTTCTGTGCTGAACAGGAAACTGGGATAGCACCTTGGTCCTGGCCAGAGAGGCCAAGCCTCAGACCAGGTGGAAACTGGCTTACTGAGAGGAAGGCTGACTGTAACTCACGTCCACAGTTCTTTTGCTTCCTGGTTTCTTTTTATGGAAACTTGGTCCTTACCTTGGA@gttaagcatgatctctggggcccggtaccagcgcgtggccacatattccgtcaagaagccagtgtggtcatgctcgggatccgcgatccgggcaaggccaaagtcacagatctggaaggcaacccaggctgctaaagctcggggctcaagaccgcctgggcccaagcagtcacagggccatgccgctgnnggttccct…	MAPK3->MAPK1	TC-AT	NonCanonicalPattern	2->0	InFrame	-1	None	InFamilyList	ENSSSCG00000021684	ENSSSCG00000010081
ssc-chimeric-80	44	176	44	-+	14	59244754	14	59336267	NID1	ENSSSCT00000011114	5	-	ENSSSCG00000026819	ENSSSCT00000028752	1	+	TCCTGAGCCCTGTAGGGCGCTTACAGGCATGCTGTGTTCTCTCCGAACAGTTTTCAGCTACAACACGGATAACCGCCAGACGTGCGCCAACAACAGACACCAGTGCTCCGTGCATGCAGAGTGCAGGGATTTTGCCACCGGCTTCTGTTGCAGCTGTGTTGCCGGCTACACGGGGAACGGCCGACAGTGTGTGGCAGAAG@gttccccccagcgagtcaacggcaaggtgaaaggaaggatcttcgtgggcaacagcccggctcccattgtctttgagaacactgacctccactcatatgtggtcatgaaccatgggcgctcctacacagccatcagcaccattcctgagaccatcggctactctctgcttcctctggcccctattggaggcatcattg…	NID1->ENSSSCG00000026819	GT-AG	CanonicalPattern[Major]	0->	InFrame	91513	None		ENSSSCG00000010150	ENSSSCG00000026819
ssc-chimeric-81	4	4	1	-+	14	62424738	14	62643785	SIPA1L2	ENSSSCT00000011135	19	-	ENSSSCG00000027536	ENSSSCT00000024390	2	+	CCCCTCTAAATGCCTGGCCAGTACCAGCACTACCATCTGACTGTTGCACTGGTTTTGTTTCTGTCTAGATGAGTTCTGGTTCTCCGATGGGTCCCTATCAGACAAGTCCAAGTGCGCAGATCCTGGCCTGATGCCCCTCCCAGACACTGCCACGGGGTTAGATTGGACCCACCTCGTGGATGCTGCCCGGGCATTTGAAG@accagagagtggcatccttctgtcctctggcagatatgcagcatgggcaggacctggaaggggcccaggacctgcctttgtgcgttgaccctggcagtggcaaagatttcatggacgccactgggtaagtgaccgtctccctcccgttgtgctggtgcgccagccatgaaccgggatccagttcacccccggccagcc…	SIPA1L2->ENSSSCG00000027536	GT-AG	CanonicalPattern[Major]	0->	InFrame	219047	Single		ENSSSCG00000010169	ENSSSCG00000027536
ssc-chimeric-82	34	198	1	-+	14	77540095	14	77556505	HNRNPH3	ENSSSCT00000027886	6	-	ENSSSCG00000010238	ENSSSCT00000011205	2	+	TTCTTGGGGTTGTCGAAGGAAAGGGTGTAAATAGGAAAAGGTGTGTATGGGGAAGAAATAATCTTTGGGAATTTTATTCTCTAGGTATGGGAGGACATGGCTATGGTGGAGCTGGTGATGCAAGTTCAGGTTTTCATGGTGGTCATTTCGTACATATGAGAGGATTACCTTTTCGTGCAACTGAAAATGACATTGCTAAT@ttcttctcaccgctaaatccaatacgagtgcatattgatattggagcagatggcagagcaacaggagaagcagatgtagagtttgtgacacatgaagatgcagtagctgccatgtctaaggataagaataacatgcgtaagtgatctaacttcctcatttgtaattcctcaaacgtaagaggttctaggatccatagg…	HNRNPH3->ENSSSCG00000010238	GT-AG	CanonicalPattern[Major]	2->0	InFrame	16410	Single		ENSSSCG00000020688	ENSSSCG00000010238
ssc-chimeric-83	24	33	11	+-	14	78441030	14	78521249	ENSSSCG00000027658	ENSSSCT00000024082	4	+	HK1	ENSSSCT00000011223	1	-	GGGGGAGCATCATTAACTTTTTTTCCTGAAATGCTAGGCCCCCTTTCTCCCTCCTGACTGCTCTCTTGTGCTTCCTCCAGCTTTTCGATCATGTCGCTGAGTGCCTAGGAGACTTCATGGAGAAAAAAAAAATTAAGGACAAGAAATTACCTGTGGGATTTACGTTTTCTTTCCCTTGTCGGCAATCCAAAATAGATGAG@gccatcctgatcacctggacaaagagatttaaagcaagcggagtggagggaacagatgtggtgaagctgcttgagaaagccatcaaaaaacgcggggtaacttctctccagccactggccttggctactgggaagtgggggaggtgtggggcagccactggccttggctaccaggaggtgggggagcgtggggagaag…	ENSSSCG00000027658->HK1	GT-AG	CanonicalPattern[Major]	2->0	InFrame	80219	None		ENSSSCG00000027658	ENSSSCG00000010253
ssc-chimeric-84	7	11	0	-+	14	82017402	14	82092532	ENSSSCG00000010294	ENSSSCT00000011267	6	-	ENSSSCG00000026898	ENSSSCT00000031242	1	+	ATAATTAATATTTTCTTTTTTTCCTCTTCTAGATTTGGTATTAGGGGAAAGAAGTTACATTTTTCATCTTCTTATGCTCCCAAAGGGTCTTCCATTGCCAAATCCCCTAGCTTGTGTTCCACGGAAAGAGAAGAGGAAGACTGTATAATTTTTTCTGAAGGAGTAATAGAGGAATATCTAGCATTTGATCACACAGATAT@ggaagaggggtttcatggaaaaaaatcagaagcaactacagagaaacagaaattagggtacccacccattgctccattttactgcatgaaagaagatgtccttgcttatgtgtttgatgatgtgtggagcaaggtcctaagctgtatggagcagctaacacgtagtcattgggagggatgtgcttctggtaaggctcc…	ENSSSCG00000010294->ENSSSCG00000026898	GT-AG	CanonicalPattern[Major]	1->	InFrame	75130	None		ENSSSCG00000010294	ENSSSCG00000026898
ssc-chimeric-85	21	46	16	+-	14	114439079	14	114510150	MYOF	ENSSSCT00000031511	7	+	ENSSSCG00000010476	ENSSSCT00000011464	53	-	TTTGTACCCATGGGGGTGAGGGGGAGGCCAAAGGGAGGGGTTTCAGGTGTGGGATGCAGAGGAGAGCAGAGGCCCATGTCTGTTTCTCTTGGCATTTCAGGAGCATTTCTGGAGTATTGACCAAACTGAATTTCGGCTCCCACCTAGACTGATCATTCAGATATGGGATAATGACAAGTTTTCTCTGGATGACTATTTGG@gtttcctggaacttgacttgcatcacaccatcattccagcaaaatcaccagagaaatgcaatttggacatgatcccggacctcaaagccatgaaccccctcaaagtgaaaactgcctctctctttgaacagaagtccatgaaaggatggtggccatgctatgtagataaagacggctcccgtgtgatggctgtatgag…	MYOF->ENSSSCG00000010476	GT-AG	CanonicalPattern[Major]	0->1	InFrame	71071	None		ENSSSCG00000025877	ENSSSCG00000010476
ssc-chimeric-86	25	126	0	+-	14	123618544	14	123534471	ENSSSCG00000024308	ENSSSCT00000030583	2	+	ENSSSCG00000010588	ENSSSCT00000011581	1	-	TCCAGTAACCTCACCTGAACGCCCTCTCCCGTGAGGGCTGAGCAGGACTGGATCTGCCAGACTCGGTCGCGGATGGTGTGCAGGTTCAGTCCTTCTGCGATTTCAGAGGCAGGGGCTGCTGTGAGCAGATCCTGCTTATTAGCAAAGATAAGCACTGGAACACAACTTAGCTTTTCTTCCTCCAGTAATTCAGCTAGTTC@ctgacccgtctcttcaaatctttttctgtctgcgctgtcaattacatatatctgtaaagtaaaagaagaaggtaactttaataagcagctatggaaaaagacagggcaactttcagggaaggagcagatgattccccaacagcagatttcacttagcagagcatacagaaactaagctggtaattctttttttttttt…	ENSSSCG00000024308->ENSSSCG00000010588	GT-AG	CanonicalPattern[Major]	2->0	InFrame	84073	None		ENSSSCG00000024308	ENSSSCG00000010588
ssc-chimeric-87	10	8	6	+-	14	140346945	14	140220475	ENSSSCG00000010676	ENSSSCT00000011677	3	+	ENSSSCG00000030019	ENSSSCT00000023068	1	-	AATACATAGTAAAAGAATAATAGAATATGCTTAACTTTACACATTTATCTGCACTTAAACCAATAAACCAAGGTATCTAGAAAGGGGAAAGAGACCTAACTTACCATATATATGAAAAGAGGCACAATGCTCTGCAATGCTCCCATATATTGTCCAAGAGCTAGATTAAATCTTTCAATATAAAGGTCTGGAGGGCTGGC@ctgcagctcctttgagactctttctaagtgattagttatctttttaatcagatcactatacatctgttccgagtgctgctggcatacacatttatacacacaactgtagggagatgggggggggagggggagagagaaaaaccaagttaacgatggaggacttaattcaaggtaaggttaaagcatattctccataaa…	ENSSSCG00000010676->ENSSSCG00000030019	GT-AG	CanonicalPattern[Major]	2->	InFrame	126470	None		ENSSSCG00000010676	ENSSSCG00000030019
ssc-chimeric-88	7	3	50	--	14	148045418	3	39251579	ENSSSCG00000010748	ENSSSCT00000011760	2	-	SRL	ENSSSCT00000008712	5	-	TTAAAATCATTCCTTTCCTCGTAACGTCGGGTGGGTCCCCGTCAGCACTGGATTCCTTCTGAGTGACTTTATGTGGACCCGCAGGGTGAAAGGCGCTGGCTCTCCTTTTAAAACGCTGTTGATTTAAAGAACCGTTCCCTTTAGGTTTGCTCTGGAGCCCCTCCTGCCGAAGAAAATGCACTCCCGCTCCCAGGACAAGC@agaagaggcggaggatgtgagtgaggaagctccgctgcgggaccgctcccacatcgagaaaacgctgatgctgaatgaggacaagccatccgatgatttctctggtaatcggaggcaggagccgggcaggcggggcaggatgggttggggagagcccctggccagcggccacgccgagcctggggcgggggcgctgca…	ENSSSCG00000010748->SRL	TG-TC	NonCanonicalPattern	0->2	FrameShift	-1	None		ENSSSCG00000010748	ENSSSCG00000007949
ssc-chimeric-89	7	1	10	--	14	148045418	3	39254203	ENSSSCG00000010748	ENSSSCT00000011760	2	-	SRL	ENSSSCT00000008712	1	-	TTAAAATCATTCCTTTCCTCGTAACGTCGGGTGGGTCCCCGTCAGCACTGGATTCCTTCTGAGTGACTTTATGTGGACCCGCAGGGTGAAAGGCGCTGGCTCTCCTTTTAAAACGCTGTTGATTTAAAGAACCGTTCCCTTTAGGTTTGCTCTGGAGCCCCTCCTGCCGAAGAAAATGCACTCCCGCTCCCAGGACAAGC@agaactgcaagtttccgcttcgggtggcacagaagatgttggcaatttgttggagaatcatttctctgctggagacgcaagtatagaggagaaggaaagggcgcttcaggcagaggcggccccgcgagagacgaaccagctccttcaccccccagatggcggggaggctgggagttcggagaagacggcccctggggg…	ENSSSCG00000010748->SRL	TG-CT	NonCanonicalPattern	0->2	FrameShift	-1	None		ENSSSCG00000010748	ENSSSCG00000007949
ssc-chimeric-90	29	34	34	-+	15	18646758	15	18593847	ENSSSCG00000015692	ENSSSCT00000017092	20	-	ENSSSCG00000030633	ENSSSCT00000023564	1	+	TGAAGCCCCTTTTCAGGAAATGCCCAAGGATCTTAATTATGTCTCAAATGGAGAAAACATTGTCTTTTTTTTTTTTTTCCAATTATATATTCATACCTGCACACTGGTGGCCTTGAAGCTGCTGGGAATTGCATGGTGAAGTAGTTCGAGGAAATTGTACTTGTTCTGATCCTGGATGTTGCAAGTAACCTACTGATGAG@cttaaattattttgttggccaggtggaatgacactatagtaaactggcattcctgctgtgggcatagatccttgattaggctgattagggaacataacaggctgttgataagtctgatgggcaattccttgagaaacttgaggcagtgaaacctaaaatttgaaagacaaagtgaaaaaaattcttcaaaaccttgca…	ENSSSCG00000015692->ENSSSCG00000030633	GT-AG	CanonicalPattern[Major]	1->	InFrame	52911	None		ENSSSCG00000015692	ENSSSCG00000030633
ssc-chimeric-91	12	11	7	-+	15	37931995	15	37994372	ENSSSCG00000023419	ENSSSCT00000031893	18	-	ARHGEF10	ENSSSCT00000031691	1	+	GCTTCCTGGCTGTTACAGGACCTCCCACGACAGCAGTGCCGGCGTATCCACCAGCCAGAGGTATTTATTGAAGTGGAGCGTTCCTCTGGGGCATGTGGAAGTGATCGAGTATGGTGGGGACGAAGGCGTGGGAGAAAACGGCCGCTGTCCCCTGGTGCACGTGCCCGAGAGCCTGGCCGTGGTGGCCAGCGCCAAGCCAA@acagagtttatatggggccagggcagctgtatcaagatctgcagaacttgctgcatgacttaaatgtcgtcggtcaaatcactcaattgattggaaccctgaaaggaaactaccaggtaagagtcgtagccgttcaattaaaaattccctctttgtttctaactcactgtctgcatgtgctcctgtgtcctcgttctc…	ENSSSCG00000023419->ARHGEF10	GT-AG	CanonicalPattern[Major]	0->	InFrame	62377	None		ENSSSCG00000023419	ENSSSCG00000026692
ssc-chimeric-92	5	6	0	+-	GL894765.1	36135	15	74245420	ENSSSCG00000015887	ENSSSCT00000017299	3	+	ITGB6	ENSSSCT00000017298	1	-	TTAACAGAATGAAACACTGCTCCTTTCAACATACCTTACACACAGCGGCTTGCATGATTGCATCAAATCCACCTTCCGGAGTATCAATATTAGCAGAAATTTTCTGATTCTTCACAATTTCATTGAATCTTTCAGCATCATTTGTCAACGGCAAAATGTGCTTGAATCCAAAGGTAGGCAAGCAGAAGTATGGAATACTA@ctgcaagggttggcgatttcttctggcgttgttttcataaatggggagatgggtttttccacaaaagagccaaagcccagtctaaagttgctcgttaatttagacatctccttggaaagcagggagcccagctctttgatcgtgttgaggtcgtcatccatggaggccgagaggtccatgaggtaatacaagtccact…	ENSSSCG00000015887->ITGB6	GT-AG	CanonicalPattern[Major]	1->2	InFrame	-1	Single		ENSSSCG00000015887	ENSSSCG00000015886
ssc-chimeric-93	4	1	3	-+	15	79683656	15	79412981	ENSSSCG00000015902	ENSSSCT00000017315	6	-	ENSSSCG00000025598	ENSSSCT00000030173	1	+	AAAAAAGACAACACAAATATAATGTTAACGGGAAAAGAGACATTACCAGTTACGTGACTGTTTTCATCACTTTGTTGCAGGGCTATTTTGGAGGGTGGGGAAGGTGCTTTTCGCTTTGTCCTTTTCAAAGATGAATTCCCAGTGGATCTGCTACTGAGCTGCAGAGAGCCTGTCCTCACTATGCCTGCTCCGCAGGAATT@ctcatctgtttcatccaggcttgtggatttcaccacacaggaagctggcctctcctggatgtgggcaaggtcctggggggcgctctgagaccccggcattggaggcagcggtgcacgcctcttcttgggtgcatcggatggcagggtgtttgaaatatactgcttggaaacggtattatacttcggaaaagttggacg…	ENSSSCG00000015902->ENSSSCG00000025598	GT-AG	CanonicalPattern[Major]	->0	InFrame	270675	Single		ENSSSCG00000015902	ENSSSCG00000025598
ssc-chimeric-94	14	23	6	-+	15	80882926	15	80698026	ENSSSCG00000015908	ENSSSCT00000017321	21	-	ENSSSCG00000015909	ENSSSCT00000017322	1	+	AGCTGTGGAATAGGCAGACTGCTGGATTCAACCAAGGTTGGGTTTTTTCCAAGGAGCATAATAGCCAGAGGAGAAAGGGAGTTGATTACATTAGAAAATATAATCAGTGGATATTTACCTGGTTTTCGTTCTAAAAGCTGCTGTAAATGAAACACGGCTTGTTCATAGTCCTGTTTTCTGAACATGATATCTGCCACCAT@catggtggcggcttcattgtcccggtcactctggaggagcagggcacagtgccgcagacaggcttcagggtcgtcctgtgctaggtataatcttgccagctccagcattatctatagagaagggcaagatcagtcagaaactgtttggaataaaaagtgaattaggaaaatgtctaggcatggattaaactatatttg…	ENSSSCG00000015908->ENSSSCG00000015909	GT-AG	CanonicalPattern[Major]	2->0	InFrame	184900	None	SameEnsemblGene	ENSSSCG00000015908	ENSSSCG00000015909
ssc-chimeric-95	12	23	1	++	GL894598.2	4923	15	87894496	ENSSSCG00000027764	ENSSSCT00000029241	4	+	ITGA6	ENSSSCT00000017372,ENSSSCT00000032236,ENSSSCT00000034490	30,28,1	+++	TCGGTGTTGTTTTCTTTTTAAAAAACCTGAAATAAAGTTTCTATCACAAAAGTCAAGGGTCAGATGTGACTTACCTTCCATAGTAAAAACACTAATAGAGCAAGCATCAAAATCCCAGCAAGAATAGCCACTAGAATGATCCACCAAGGGACTCCTGAATACTGAGCCGCAGTCTTTGAGGGAAACACAGTCACACGAAC@ctgagtgcctgcgtttggcagcttgatattctcggtggcagcagtcatatcaatggaagcccgcacgagaatgtccaggtagttcattttggagtactcctgtgtggagacaaagtcagtgaatgcactggtgtggagagagagagacacatcctaggaggcagcagacaagggggggcagagcctcggggcagggcc…	ENSSSCG00000027764->ITGA6	GT-AG	CanonicalPattern[Major]	2->0	InFrame	-1	Single		ENSSSCG00000027764	ENSSSCG00000015955
ssc-chimeric-96	36	87	116	-+	15	89652986	15	89532438	ENSSSCG00000029617	ENSSSCT00000028392	7	-	CIR1	ENSSSCT00000022567	1	+	TATATGCATATTGGAAAACATTAAGTAGCAATTCACAAGCAATCACATTTAGATTTATAGACATTTTCAGCTTACTGATAAAAAGATCATTACCTGTGATGGATCATTTGCGGTCAAGTTTCTCCCCAGTACATTTCGTTTCAGTGCAAACCCACTGTTTCTCATCTCCGCTATTAGCTCCGAGGGGTGCATCGATGGCC@ctgagccatcagtgggaactgaacttgcattaattccagaaagaccaaacaaaggacattctcgatctgtgttgacatgaccccatttgtgacatttaatgcacctcacatttcgaacctgagaaataatgaacattaattcttttggttaccaaattactaagaatctaaccaatgttcaaatcccttctccttagt…	ENSSSCG00000029617->CIR1	GT-AG	CanonicalPattern[Major]	0->1	InFrame	120548	None		ENSSSCG00000029617	ENSSSCG00000027516
ssc-chimeric-97	15	12	12	--	GL893835.2	54370	15	89942238	CHN1	ENSSSCT00000030212	6	-	ENSSSCG00000022345	ENSSSCT00000028760,ENSSSCT00000026691	11,10	--	CATTCAGTGGATCGGATGTCCTTTCACCTTTGCTCTCTTTGACTCTTAACATGTGAATGTGGTACCAGTATAAATTTCCAAGTCTGTGACTTGCCTCTTCAGATGCGCCATGAGGTACCGGAGGGTTTCGCAGTGAGCTGGCGGCAGCAGTTTCAGTGCTTCATGGAGGGTTTCTAATTGCTCATCAGGATCCATGATTT@tggcagactctatgaacttcgggtaggcgtcatacgtgatgagtggaattggtaaatccctgaagtacagtttcagcgcaccagtgataatgttgatatcttcatacatgttcacagaaatatctgctttctcaccatctttaaaggatgtcacaagaaacaaaagtaaatactgggactcacagcagctttaacaaa…	CHN1->ENSSSCG00000022345	GT-AG	CanonicalPattern[Major]	0->1	InFrame	-1	Single		ENSSSCG00000025550	ENSSSCG00000022345
ssc-chimeric-98	5	6	0	-+	15	101554461	15	101654960	CH242-9E10.1	ENSSSCT00000032696,ENSSSCT00000033065	2,2	--	ITGAV	ENSSSCT00000017452,ENSSSCT00000034833,ENSSSCT00000033375	2,1,1	+++	TAAATAAATCATAAGATATTATTTATGCTATGTGCCGCTTAAAATCTTGTTTTCCCTTTTGTGTTTTAACAGGATGTTTCTTCTGGTGGGAGCACCCAAAGCAAACACTACCCAGCCTGGGATTGTGGAGGGAGGGCAAGTCCTCAAGTGTGACTGGTCTTCTCACCGGGGGTGCCAGCCAATTGAATTTGATGCAACAG@gcaacagagactatgccaaggatgatccattggagtttaagtcccaccagtggtttggagcatctgtgaggtcaaaacaggataaaattttggtaagtgttttggatatttagtcacaggttaagtttagtcaatttatgtgtcaacacaggaagttttatgtttgaaagctggtagtaaaattcactactccagagc…	CH242-9E10.1->ITGAV	GT-AG	CanonicalPattern[Major]	0->1	InFrame	100499	None		ENSSSCG00000030776	ENSSSCG00000016027
ssc-chimeric-99	26	39	11	-+	15	112629685	15	112604372	RFTN2	ENSSSCT00000027562	2	-	ENSSSCG00000020929	ENSSSCT00000022922	1	+	CCCTAGCATGGGAACCTCCATACGGCTCAGGTGCAGCCCTAAAAAAAAAAGAAAGAAAGAAAGAAAAGAAAAGAAATGCTTCAGTATAACATTTAGCACATAAAGCATCAATTTTACTCACTTCTGGTGTTTGAGCAGCTGAATTCCACATAACTGGTCTCTGAAGAAACACAACTTGCTTTGTAGCCAAATTTCCTTCA@ctgtcatgtctcagtataggtgtaggcaacacgcttgtcagaagccatccaaactcagccagtgtgtgcagcagaggcccgtaatccgttttgatttcacagccctgcgtgaataagcatagagtgcatagtctaatgacaaagacaaccagccacacaagtgattacaataaagggtgaggcttgttaggataaggg…	RFTN2->ENSSSCG00000020929	GT-AG	CanonicalPattern[Major]	1->	InFrame	25313	None		ENSSSCG00000024271	ENSSSCG00000020929
ssc-chimeric-100	7	7	0	--	15	115686849	15	115963395	ENSSSCG00000029166	ENSSSCT00000028908	2	-	ENSSSCG00000016097	ENSSSCT00000017526	1	-	AAACAAAACTCCAATTCCTGACAATTTTTTTTTCTAGGAGTTTGCACCTCCAGACCCATCCATCCTTCCAAAGCTCCTGACTACCCTACGGAGGGAACACACAAAGTAGAATTCAGTGTTACGAACGACGAGGACCTGGACAAAGTCATTTCTGCAGTGAAAGGAATTCCAGGTGTTTCTGTCACTTCTTTTTCTGCTAG@gaccgatgatgaggaacaaacacagctcaatctgaattgtactcagcaggctttgatgcaggtggtggcttttctttcccagaacagacaactttatcagaagactgaaattctgtcactggagaaggtaataaaaatatctcatattattatgcatttttgtttggtaaactcatgtaaattgttatctcaatggcg…	ENSSSCG00000029166->ENSSSCG00000016097	GT-AG	CanonicalPattern[Major]	1->	InFrame	276546	None		ENSSSCG00000029166	ENSSSCG00000016097
ssc-chimeric-101	4	7	0	++	15	120087629	15	119988764	ENSSSCG00000026799	ENSSSCT00000024485	5	+	ENSSSCG00000016123	ENSSSCT00000017554	1	+	TCATTCTGACCCACCTTAAAAGCAGCACCTCCATGGATGATGGATTTGATAAAAATCCCCAAGTCTGTTCCAGTTTCTCGAGACTTGTTCCCCTTCAGGCTCACCCCAAGACCAGCAGAACCAGAATCATTTAGGGGGATCTCGAAGGTAAGCTGCTCAGTTGTCTCCAGGGAGAGCGCATAGCAGTCAGGTTCTCCTTT@cagttctcggggcagaaaagttccttcttggcgggcgatgaccagtgaagcagtctctccctgcttggtgctcctcagcatggccacgagctcttcctgagttcggccagtgatgtctctgccatttacctaatgcatgcaagcatatgagcagccacagttaccaaacttgccatctccttccaccctagatggttt…	ENSSSCG00000026799->ENSSSCG00000016123	GT-AG	CanonicalPattern[Major]	2->	InFrame	98865	None		ENSSSCG00000026799	ENSSSCG00000016123
ssc-chimeric-102	7	18	0	-+	15	133073968	15	133116561	TNS1	ENSSSCT00000024203	3	-	ENSSSCG00000026805	ENSSSCT00000024321	1	+	AAAGAGCCCAGCTTCTTCCTCCTCCTCTGCCTTCCTTCCAACTACCCAGAGCTCTTCAGGGCCTCAGCAGCCCCCGGCCTCTCTCCCTGGCCTCACCGCTCAGCCTCGGCTTCCACCAAAGGAGATGACTCCAGACCCATCTCGAACTCCGGAGGAGGAGCCATTGAATCTGGGGGGGCTGGTGGCCCACCGGGTGGCAG@gagtgcaggctcgggagaagcagcctgccgagcccccagcacctctccggaggcgggcagccagcgatgggcagtatgagaaccagtcgccggaacccacatccccccgtagccctggggttcgctcccctgtccagtgcgtctccccagagctggctctcaccatcgctctcaatcctggagggcgccccaaagagg…	TNS1->ENSSSCG00000026805	GT-AG	CanonicalPattern[Major]	0->1	InFrame	42593	Single		ENSSSCG00000027669	ENSSSCG00000026805
ssc-chimeric-103	15	30	0	+-	GL892871.2	19591	15	133370258	PNKD	ENSSSCT00000032339	6	+	ENSSSCG00000029002	ENSSSCT00000031141	1	-	GTTGGCTCCCTGAAGCCACTAGAGGTGGAGCTGTGTCACCTTTGGGCCAGGAGCTGGGTTGGCCAAGACTCTAGGGAAATATGGGGCTGGGAGAAGAGGGAGGGACACCTTACCAGGCCACAGCAGAGTGTCATCCCCTAGGCCTAGCACGGTGTCCAGCGAACTCAGCATGGTCTCTGCGGTGCCCTCAAAGGTCCGTC@cacagccagaaaggaagagcaggtcccctgagaagaggcaggagggacccttgtagggctccccatccagcaggtagaccagatggccttgagtgtggccgggggtggccagagcccggatctgaagccgtcccacactaaccacatcttgatgacacaggggactgaggagcaaggcaatagtggagaaggcactag…	PNKD->ENSSSCG00000029002	GT-AG	CanonicalPattern[Major]	0->1	InFrame	-1	Single		ENSSSCG00000029329	ENSSSCG00000029002
ssc-chimeric-104	7	7	5	+-	15	133815690	15	133856337	ENSSSCG00000016201	ENSSSCT00000017642	4	+	ENSSSCG00000023145	ENSSSCT00000025185	1	-	AGCTGTGCAAGGCACCTGTGGGTGCTTGCAGCTCTACCAAAAGACTAAGCCAAGATGTCTGAGGAAGAGCTGCCTGGGCTTGGTGGTACTGTGTGGCAGCCTCTCCCAGCTGGGACTTCTCTGCTTTTCCCCCCAGGAGACTCAGAGTGCTCCTCTTGCAGTGCCGTCTCCCCCAGCGAATCGGTGGCAGTGATTTCTCG@gaactgcatggagattatgaccaaacccctttccaatgagaaagttgtccgaccagccctcatctacagtctctttcccaacgtgccccctaccatctattttggcactcgggatgagagaggtaaatctggccaagtgtcagcccagaagagcctccaggagaaggatgccagcaaagttgggagggggcagcagta…	ENSSSCG00000016201->ENSSSCG00000023145	GT-AG	CanonicalPattern[Major]	1->	InFrame	40647	None		ENSSSCG00000016201	ENSSSCG00000023145
ssc-chimeric-105	4	5	0	+-	15	136936233	15	136874753	ENSSSCG00000016231	ENSSSCT00000017673,ENSSSCT00000028366	4,3	++	EPHA4	ENSSSCT00000017672	1	-	CAGCTGTTGGCATCCAAAAAATGGGAGACAAGCATACAACTTACGGGTGCAGGGCATAGAGGCAGCATCATTGTCGGCTCGGAAGAAGCCTCGGTCACAGGTGCAGGATGTGGCTCCTTCCCAGACAGAGTAGCTGTGAGGTGGGCACTTGGCACAGGTGGCATCTGTGGAGAGGGCCTTGTAATATCCAATTTTGCAAG@cttggcattctccattccgctcttcatgcccagcattgcatagacagttgccaatgggtaccagccattcaccatctgccccacagtacatttttggcacatccttctcttctgagttgttgacacaggagcctcgaacttccaccagagaagacgtatctgcccctgtgacggtgtctggaaactgggcgagattgc…	ENSSSCG00000016231->EPHA4	GT-AG	CanonicalPattern[Major]	0->	InFrame	61480	None		ENSSSCG00000016231	ENSSSCG00000016230
ssc-chimeric-106	27	86	61	++	15	137984032	15	137808684	ENSSSCG00000016226	ENSSSCT00000017668	11	+	ENSSSCG00000022904	ENSSSCT00000023908	1	+	TATTTCCTCTACTTTTATATACTGTTGAAATTTTTCATAATAACAAAATGATTTAAGTATACAAATGAAAAGTGACGCTTACCTCTGCTAGAATCTTTTATTACAACGTCAGAGATTTCAAACAGTTTTAGAGGAAGGGGCATCTTCCGATTCGCAGCTATGGTTTTTAGGAGGCCAGGAAGAAGGGTAGTGCGTGCCAC@ctgaaattcagctgttttaggattacttatgtggactgcctttgttgcagagatatccaaacccagtttatcagcaatatcttcttgagagcactaagaaacacacagaaatagatcaatatggaaaagcaatgactcaatctaatacaaaaagtatttaatgttgtaactcatcttttgatagtctcataagaatac…	ENSSSCG00000016226->ENSSSCG00000022904	GT-AG	CanonicalPattern[Major]	2->	InFrame	175348	None		ENSSSCG00000016226	ENSSSCG00000022904
ssc-chimeric-107	16	52	2	-+	15	142573530	15	142600425	ENSSSCG00000028196	ENSSSCT00000031699	1	-	ENSSSCG00000016246	ENSSSCT00000017690	3	+	TGTTCTTGTAAATTTTGTGAGTAGCCTTGGATTAAGGTTCTTTTGATGCTAAGCAGCTACTAGGCTGTTAAGAATATTTTCTATTTCTTTCCGTTTCTTTGTGCCAAACAGATCCGTTCCGTTGGCAGGCTAAAAAGAGAGCGCTCTATGAGTGAAAATGCTGTTCGCCAGAACGGACAGCTAGTCAGAACTGACTCCAT@acctgtgttgcgtggtgggtctgctgccgccacttctaatcctcatcatgacaacgtcaggtaaattttgagactttgtacaaaattaccagggtaaatagttgactgactatgtatttgcaggacatgatgcatgtagtagccatgcctttatatcatagcttgaacttcacggcttttctctaagagtacatatat…	ENSSSCG00000028196->ENSSSCG00000016246	GT-AG	CanonicalPattern[Major]	1->2	InFrame	26895	Both		ENSSSCG00000028196	ENSSSCG00000016246
ssc-chimeric-108	23	93	6	--	GL896300.1	5743	15	142573618	MFF	ENSSSCT00000027821	4	-	ENSSSCG00000028196	ENSSSCT00000031699	1	-	TTTTTAATATCTGAGTTTTAAAAAATAAGTACATTATTTAGAAAAGGATGGCACAGGGAGTATATGGAGAGAACTTATGAAGGAGATATAATGCTTAGTGCTTCTACTCACATGGAGTCAGTTCTGACTAGCTGTCCGTTCTGGCGAACAGCATTTTCACTCATAGAGCGCTCTCTTTTTAGCCTGCCAACGGAACGGAT@ttcttcattttgaggggttggaggaggtctttctaaatccagaaaatctagtggtctttcacttagtgtaagcacacgaggtggtgtttttagtgccagaggtttaaagggagttgactgtataaggtcaagatctgctggtcttgaaaatggaatgtcttcattatttcctgggagtaaaaaaaataaaataaaaag…	MFF->ENSSSCG00000028196	GT-AG	CanonicalPattern[Major]	2->	InFrame	-1	None		ENSSSCG00000029858	ENSSSCG00000028196
ssc-chimeric-109	14	21	3	+-	15	146596369	15	146741200	DIS3L2	ENSSSCT00000026575	10	+	ENSSSCG00000026703	ENSSSCT00000026675	1	-	AGGGACGCGAGAGAACTTAGCTCCACGTTGCCTACCGTTTAGCTTCTTTAAAGCTGGACTGCAGCGGGTGGTGTTTCCATTATTCACGGCATTGCTAATTATGTCTTCGATCTTTCCTAGGAAAGACTGCATCTTCACCATTGACCCATCAACTGCTCGAGACCTCGATGACGCCCTCTCCTGCAAGTCCCTCGCTGATG@gcaacttcgaagtgggggtgcacatcgctgacgtcagctactttgttcccgagggatccagcttggattcagtggccgctgagagagctacgagcgtctacttggttcagaaggtaaaaatcggtttccagtttctcggattgaaaaccatgcttctatttagtcattttcctttgtttgtttttccaaaaaaaattc…	DIS3L2->ENSSSCG00000026703	GT-AG	CanonicalPattern[Major]	->	InFrame	144831	None		ENSSSCG00000022177	ENSSSCG00000026703
ssc-chimeric-110	23	41	2	+-	16	3999731	16	4065357	ENSSSCG00000029792	ENSSSCT00000024898	8	+	ENSSSCG00000028803	ENSSSCT00000031572	1	-	ATCAAGTGCTGTTCATAGACATAATCTTTTTTTTTTTTTTTTTTTTTTTTTTTTTTCAATCTCCCAAGTACATGAGCAATGTGGACTCATGGTGCAAAGCCTGCGGCGAGGTGGACCTTCCCTCCGAGCTGCAGGACCTGGAGGACGCCATCCACCACCACCAGGGCATCTATGAGCACATCACCCTGGCTTACTCTGAG@gtgagccaggacgggaagtcgctccttgacaagctccagcggcccttgactcctggcagctccgactccctcacggcctctgccaactactccaaggccgtgcaccatgtcctggacgtcatccatgaggtgctgcaccaccaacggcagcttgaaaacatctggcagcaccgcaaggtccggctgcaccagaggctg…	ENSSSCG00000029792->ENSSSCG00000028803	GT-AG	CanonicalPattern[Major]	2->	InFrame	65626	None		ENSSSCG00000029792	ENSSSCG00000028803
ssc-chimeric-111	24	54	0	-+	16	4169050	16	4222443	ENSSSCG00000025756	ENSSSCT00000024118	13	-	ENSSSCG00000016781	ENSSSCT00000018268	1	+	AGCCTGCAACAGCACCGAGCTGACCATCCGCCGCGGCCAGACCGTGGAAGTCTTGGAGAGGCCCCACGACAAGCCTGACTGGTGTCTGGTGCGCACCACTGACCGGTCCCCCGCCGCAGAAGGCCTGGTGCCCTGTGGCTCTCTGTGCATCGCCCACTCTAGGAGCAGCATGGAAATGGAGGGCATCTTCAACCACAAAG@actcgttgtccgtctccagcaacgatgccagcccacccgcctccgtggcctccctccagccccacatgatgggggcgcagagctccccgggccccaagcgccccggcaacacccttcgcaagtggttgacgagccctgtgcggcggctgagcagcggcaaggccgatgggcacgtgaagaagctggcgcacaagcaca…	ENSSSCG00000025756->ENSSSCG00000016781	GT-AG	CanonicalPattern[Major]	0->1	InFrame	53393	None		ENSSSCG00000025756	ENSSSCG00000016781
ssc-chimeric-112	13	14	4	-+	16	29666100	16	29706049	ENSSSCG00000029546	ENSSSCT00000029291	3	-	NNT	ENSSSCT00000018381	1	+	GATAATCCCCAGGGCTGCAGCTTTGGAGCAGTTCAAGTCTCTGGGTGCTGAGCCCTTAGAGGTAGACCTGAAGGAGTCTGGCGAGGGACAGGGAGGATATGCAAAGGAGATGTCTAAAGAGTTCATTGAGGCCGAAATGAAACTCTTTGCCCAGCAGTGCAAGGAGGTGGACATCCTTATCAGCACGGCCCTTATTCCAG@gtaaaaaagctcctgtcttatttaataaagaaatgattgagtccatgaaggaaggttcagttgttgtggatttagctgctgaggctggcggaaactttgaaaccaccaagccgggagagctttatgttcataaggtaggcaaaaagcttcctctacctgtgaacctattcctagatctttagtgatttgtgaatgcat…	ENSSSCG00000029546->NNT	GT-AG	CanonicalPattern[Major]	0->1	InFrame	39949	None		ENSSSCG00000029546	ENSSSCG00000016877
ssc-chimeric-113	27	151	42	-+	16	34854151	16	34963258	ENSSSCG00000024947	ENSSSCT00000022508	2	-	NDUFS4	ENSSSCT00000018398,ENSSSCT00000027840	2,1	++	TTTCTGTTCTTTTTTGTTTTGTAAGACCGATATTGTTAAAGTAGCTGCTTTATGTAAGATTTGTCTGCTTTTCTTTTCTCATTGTATGGATCATTTTTTAACTTAAAGTCTTGCACTGCAGGTTGTTGAGCACTTCCACATGGAGACTGGCACAGGACCAAACTCAAGACACACAACTCATAGCGGTTGATGAAAAATTG@gatattaccactttaactggtgttccagaagagcatatcaaaactagaaaagtcaggatctttgttcctgctcgcaataacatgcagtctggagtaaacaacacgaagaaatggaagatggagttcgataccagagaaagatgggaaaatcctctgatgggttggtcatcaacgtgagtactttgctttaatttgaat…	ENSSSCG00000024947->NDUFS4	GT-AG	CanonicalPattern[Major]	2->0	InFrame	109107	Single		ENSSSCG00000024947	ENSSSCG00000016893
ssc-chimeric-114	11	15	6	+-	16	59890747	16	59972118	ENSSSCG00000026810	ENSSSCT00000025926	2	+	RARS	ENSSSCT00000018527	1	-	ATTAGTAATTAAATAATAAATTTCTCAAGGTAAAATGAATGTTTCCTATTTGTTTAAATTGTACATTTTCTTTATTTGATGACTTGTTTCCCTAGAGTTCAGTAAAATCTATGAGGCATTGGACATCTCTTTAATAGAGAGAGGGGAATCCTTCTATCAAGATAGAATGAATGATATTGTAAAGGAATTTGAAGATAGAG@gatttgtacaagtggatgatggcagaaagattgtgtttgttccaggatgtcctgtaccattaaccatagtaaaatcagatggagggtatacctatgatacatctgacctggctactataaagcaaagactgtttgaggaaaaagcagatatgatcatctatgtggtagacagtggacaagtgagtttgtagatttgtg…	ENSSSCG00000026810->RARS	GT-AG	CanonicalPattern[Major]	0->1	InFrame	81371	None		ENSSSCG00000026810	ENSSSCG00000017015
ssc-chimeric-115	4	7	0	+-	16	80926632	16	80624185	ENSSSCG00000027191	ENSSSCT00000030175	2	+	ADCY2	ENSSSCT00000018619	1	-	GTGTCTCCAGTGACACCATAACGCAGAGGTAGGGCTGAACATGCATTTACCTGCTGGCGTTTTTCGAACTCCAACTTGATCCGGGACTTGATGCAATTGCACGTGTCCTGATATGTTTGCTGCAGAGCAAGTTCCATGAGGTGCTTGTGGTACGCCCCCGCCAGGTTCCCGCAGATGAAAATGATCACGTTGGCCAGGAT@ctgccagaccaggtgctccttggccccaggcgttgcagacaggcagacgctcagcacgatggtgtgggaagaggaggtgaggacgctggcgatgatggcatctctcatgttgaagggcagcatggtgtacaccacaaagatgatgaagagaaagaaggacacctagaggtggggaagagacagtgagagagcatcctg…	ENSSSCG00000027191->ADCY2	GT-AG	CanonicalPattern[Major]	2->	InFrame	302447	None		ENSSSCG00000027191	ENSSSCG00000017101
ssc-chimeric-116	12	14	0	-+	16	82532034	8	116839725	ENSSSCG00000017107	ENSSSCT00000018625	1	-	ARSJ	ENSSSCT00000009989	1	+	GAGCACAGCGTAACTGCCAGCTCCCAGCCCCATCTCATTTTCATCCTAGCGGATGATCAGGGATTTAGAGATGTGGGTTACCACGGATCAGAGATAAAGACTCCCACTCTTGACAAGCTTGCAGCCGAAGGAGTTAAACTGGAGAACTACTATGTCCAGCCTATTTGCACACCGTCTAGGAGTCAGTTTATTACTGGAAA@gtatcagatacataccggacttcaacattctatcataaggcctacccagcccaactgcttacctctggacaatgcaaccctacctcagaagctgaaagaggttggatattcaacacatatggttggaaaatggcacttgggtttttatagaaaagaatgtatgcctaccaagagaggatttgatactttttttggttc…	ENSSSCG00000017107->ARSJ	GT-AG	CanonicalPattern[Major]	1->2	InFrame	-1	Single		ENSSSCG00000017107	ENSSSCG00000009122
ssc-chimeric-117	5	9	0	+-	17	12983074	17	12901392	ENSSSCG00000026968	ENSSSCT00000026753	4	+	ENSSSCG00000007027	ENSSSCT00000007696	1	-	CTGGGGAAGTTAATCATGGGTCACACCCGAGGCCTCAGGAATCAGACATTTGTGTAAACCAGAAGAATAAAAGAAGCCCTTACCTGCTATTTTCCTCCGCATCCACGGACACACAAAGAGCCACACAAAGAGGGCGAACAGCAGTGCAACGCCGAAGGAGATGAGAGCGATCGCCCACATGGGAAGGACCAGGCCCAGCA@ctggtgcccccgtgtacatgatggaaaagacgttgatggcgatggtggcggcatagaacacgggaagcgcccggaggccgttgggcacagggtcctcctgcatgataacgagacaaggggggaggtcaggactccgggggcctctgtgggcagcaaaggcaaaggacaccggacgctgttacggggacgtcctcccag…	ENSSSCG00000026968->ENSSSCG00000007027	GT-AG	CanonicalPattern[Major]	0->1	InFrame	81682	Single		ENSSSCG00000026968	ENSSSCG00000007027
ssc-chimeric-118	13	20	0	++	17	14885851	17	14843150	ENSSSCG00000025844	ENSSSCT00000031721	4	+	ENSSSCG00000023504	ENSSSCT00000024298	1	+	TGCCTGATTCCAGAAAGGATTCAAAGCTGCTGGGGGCAGCATGTCCAGGCCTCCCTTCCATCACCTGCATTAAAGGACCCCAATGACATATGTGGAAATAACTGCAATTACCTGTGGTGTTACATTTCCATTTATCTAAAGACAGGATGGCTCGAGCAGGGGCCAGAAATGCAAAAGCACTGGCCTGAAACAGGGGTAAC@ctgcatccaaaagttgtctgcaacaaagttgtgattcccacacagaagaaaatggtnnnnnnnnnnnnnnnnnnnnnnnnnnnnnnnnnnnnnnnnnnnnnnnnnnnnnnnnnnnnnnnnnnnnnnnnnnnnnnnnnnnnnnnnnnnnnnnnnnnncctcgatgcccggcatcacagttgtctgcacaaagttgtgat…	ENSSSCG00000025844->ENSSSCG00000023504	GT-AG	CanonicalPattern[Major]	1->	InFrame	42701	None		ENSSSCG00000025844	ENSSSCG00000023504
ssc-chimeric-119	8	15	1	++	17	31830782	17	32441746	ENSSSCG00000028257	ENSSSCT00000023356	4	+	ENSSSCG00000025340	ENSSSCT00000031916	1	+	CTCCTAGCATGGTAAGACACAAGGACGACGGCTACGCCGAGGAGAAGGATGTGAAGGCCTGTCCCCGGGACTCGGGCTATGACAGCCTCTCCAACAGGCTCAGTGTCCTGGACCGGCTCCTCCACACCCACCCCATCTGGCTGCAGCTGAGCCTGAGCGAGGAGGAGGCTGCTGCAGTCCTGCAGTCACAGCCTCCGGGG@attttcctggtccgtaaatccaccaaaatgcaaaagaaagtcctctcccttcgcctgccctgtgaatttggagccccgctcaaggaatttgccataaaggaaagcacatacagtaagtgagcttcgggtggttaggtcctggtgaagtaagggcctcgggtctttgagcagctggaaggggaaagagcctttgagaca…	ENSSSCG00000028257->ENSSSCG00000025340	GT-AG	CanonicalPattern[Major]	2->	InFrame	610964	None	SameEnsemblGene	ENSSSCG00000028257	ENSSSCG00000025340
ssc-chimeric-120	7	11	0	+-	17	35992198	17	35891224	ENSSSCG00000023107	ENSSSCT00000029169	2	+	SMOX	ENSSSCT00000007812	9	-	GGATCACCTCGCAGTCTTCGCACTCCACCAGCACCGGCCACTGCTCGTCCTCGTCCTGCCTCTCCCCGGGGGGCTCCTCTCCACCCTGGCTGCCCTCCCCAGCGTCATGGTTATGGTCACCCTCACCCCGGGGCTCAATCTCAGGGCCCCGGGGGCAAGCTGAGGCCTGGTTCCAGTGAACACAACGGACAGGTTTCCCC@agctggatgacgtgggccgggatgccttctgccagcagctccacaacccgcatgaagcccgaggggatgatgtgttgggcaccgggaatctcagtccactccccaaaggcgctcagggacacctcatccatgctgtgtgagctactctcacagctctccacctgtgggaagagccagaggggagccaggtgaccgcca…	ENSSSCG00000023107->SMOX	GG-CT	NonCanonicalPattern	1->2	InFrame	100974	None		ENSSSCG00000023107	ENSSSCG00000007140
ssc-chimeric-121	5	5	0	-+	17	35895354	17	35991702	SMOX	ENSSSCT00000007812	3	-	ENSSSCG00000023107	ENSSSCT00000029169	1	+	CGTGGATCCATGGCTCCCACGGGAATCCCATCTATCATCTAGCAGAAGCCAATGGCCTCCTGGAAGAGACAACTGATGGGGAGCGCAGTGTGGGCCGCATCAGCCTCTATTCCAAGAATGGCGTGGCCTGCTACCTCACCAACCATGGCCGCAGGATCCCCAAGGACGTGGTTGAGGAATTCAGTGATTTATACAACGAG@gtctataacttgacccaggagttcttccggcatggtaaaccagtcaatgctgagagtcagaacagtgtgggggtgttcacccgagaggaggtgcgaaaccgcatcagggatgaccctgatgagccggaggccaccaagcgcctgaagctcgccatgatccagcagtacctgaaggtatctttgccatctcggagctct…	SMOX->ENSSSCG00000023107	GT-AG	CanonicalPattern[Major]	2->	InFrame	96348	None		ENSSSCG00000007140	ENSSSCG00000023107
ssc-chimeric-122	15	19	25	+-	17	40452955	17	40417612	ENSSSCG00000025201	ENSSSCT00000026450	4	+	ENSSSCG00000007235	ENSSSCT00000007915	1	-	GCTATTATTACCATAGGAGCAAAGAGAGGTTAAAAAATCTATGCCAACTGATAGAAGCTGTGGCTACTTACACTTTCATTTTTTTGGAGGGTGGAATTTCATTGATAATTACAGGAGTAGCACATCTCTTGGCTTTCATTTTTACATGATGTTTTTCTTTCTGTACCAAATTCTTCTGAGCAGAGAGTCTAAGAGATCTT@ctctgaggctgagctggaatatttcttgatgtggtttctttaatttttatggaagaataagtatttgatgaaatggactcgtccaccagattttctttttctgcctctttgttatatgtgttgtcaactgcaagagagtaaaatctagtcagtactcgaatctcaaggaaatgagctagagatgagagatacatctat…	ENSSSCG00000025201->ENSSSCG00000007235	GT-AG	CanonicalPattern[Major]	1->2	InFrame	35343	None	InParalogueList	ENSSSCG00000025201	ENSSSCG00000007235
ssc-chimeric-123	20	69	3	-+	17	40766006	17	40696156	ENSSSCG00000022072	ENSSSCT00000026489	2	-	TM9SF4	ENSSSCT00000007928	1	+	CCAGGCTGGCAGGGAGCAGAGGACAACTCACAGGTGGACGTAGTAGTCCTCTGTGATTCGCTCGGCCACGAGCCGGCTCTGCTCCACGGTCAGGGTCACCGGCTTGTTGGACTGGCTGCACAGAACCTCACACTTCTTTTCACTGTTCATGAAAACCTGGAAAGGGGTGTTGACAATCCGGTCCCCTCTCAGCACCTCTC@ccagattctctgccttgtaggttatcttgctgggctggcagaagggcagtgagtagtactcataaggtagctgggttcgagagctggtgagcttcacagcctagtgggagaagagaggccattattcctgaacccagaaacccagatgactgtttccataatcctcctcggtacccactcatctttagcacacttgga…	ENSSSCG00000022072->TM9SF4	GT-AG	CanonicalPattern[Major]	0->1	InFrame	69850	None		ENSSSCG00000022072	ENSSSCG00000007246
ssc-chimeric-124	21	30	6	+-	17	44072594	GL894022.1	30826	ENSSSCG00000028993	ENSSSCT00000024698	4	+	ENSSSCG00000029153	ENSSSCT00000022805	1	-	AATAAAAAATGTCCTTAGACCTAATGAGAAGTAAAAGCATTCTTTAAAAAAAATTGCAACTAATTTTGTTTCTCTTCTTTTTGGTTAAAAAGCTTTCTACTACCAAGGACTCCTCACAGCCTGTTGAGGAGAAAGTTGGTGCCTTTACAAAGATAATAGAAGCCATGGGATTCACTGGACCTTTGAAATACAGTAAATGG@aagattaagattgcggccctgcgcatgtacactagctgtgtggagaaaactgactttgaggaattctttctaagtaagttactgtttnnnnnnnnnnnnnnnnnnnnnnnnnnnnnnnnnnnnnnnnnnnnnnnnnnnnnnnnnnnnnnnnnnnnnnnnnnnnnnnnnnnnnnnnnnnnnnnnnnnntagtttttttt…	ENSSSCG00000028993->ENSSSCG00000029153	GT-AG	CanonicalPattern[Major]	2->	InFrame	-1	Single		ENSSSCG00000028993	ENSSSCG00000029153
ssc-chimeric-125	13	20	1	+-	17	44562780	17	44608858	PHF20	ENSSSCT00000008000	4	+	ENSSSCG00000028378	ENSSSCT00000031797	1	-	TGAAAAGGGGAAGGTGTCAGAGAAGAACCTTCCTAAGAACGAGAAGGAAGATAAGGAGAACATTTCAGAAAATGACAGAGAGTATTCTGGAGATGCTCAAGTGGATAAGAAACCTGAAAATGACATTGTGAAGAGTCCACAAGAAAACTTGAGGGAGCCAAAAAGAAAACGAGGCAGACCCCCTTCCATAGCTCCTACTG@ctgtggattcaaacagtcaaactttgcaaccaataacgttggaactgagaagacggaaaatatcaaaaggaagtgaagtccccataaaacgtcctcggcttgacaaaaattcatgtgagttctcagtttgtgtctgtgtgattagaatttgacagtcattgtgttagttcccctatatccaggatgtcactcattcct…	PHF20->ENSSSCG00000028378	GT-AG	CanonicalPattern[Major]	0->	InFrame	46078	Single		ENSSSCG00000007311	ENSSSCG00000028378
ssc-chimeric-126	37	143	47	--	JH118447.1	51039	17	45874955	ENSSSCG00000028728	ENSSSCT00000027680	10	-	RPN2	ENSSSCT00000027093	1	-	GACAGCCTTCATTTGGAGTAGAAGCTGGGTCACTGCTGACACTGAAATGACATCTGGAGGGCTCAGGCCTTGGCGAGCTCCTCTCAGCTCAAGAGGCACCCCACCTACCGTGTGGTTTTGGGTGCAATGCTCTGATCCTTATCCACAGTGGAGAGATCAACATTTGTGATGCCAACTTCAGTGGAAATCTTGACTCTAAG@ctctacagtatttgcaatataacgattgtcaccctcaactttgacagaaaagtcataataaccactggaaaacttgacattcacgaagtttagctcaaaaacatctctgttaagaatgacagtggggttagcaagaactcacacagtaaaatcatgaatgtagcaaacgctacaaagcgaggccttccctaagacagc…	ENSSSCG00000028728->RPN2	GT-AG	CanonicalPattern[Major]	2->0	InFrame	-1	Single		ENSSSCG00000028728	ENSSSCG00000028227
ssc-chimeric-127	24	42	11	-+	17	46357205	17	46278679	ENSSSCG00000007337	ENSSSCT00000008029	6	-	CTNNBL1	ENSSSCT00000024027	1	+	GGGCGGAAATGCTCAAGCCAGCACCTGCAGATCACATCAGGTAGAGAGCCCTTCTCTCCCCGCCGGTCCTCGTCCTATCTTTACAGTCCAACAAGCACCCACCTTCTCGCTGTCATTTTCTGTGAATTTATTCAGAAGCCGGGTTCGCTGCTGCCCTCTCAGGTTCCGCAGGAGGGAAGCCAGGATCGAACAGACATGCT@cttcatgctccttctcagtggttcccactttcttgatcttcctgggagacttcataaaaaggggaaagatggttcttaagccaagaatgtcaacaaacttatggcagttgtccgtgccctcaggtccaatcatggcatggtccagcaccttcagggcactgctccgggaaatcttcttttctctgggaagaaaaaaac…	ENSSSCG00000007337->CTNNBL1	GT-AG	CanonicalPattern[Major]	0->1	InFrame	78526	None	SameEnsemblGene	ENSSSCG00000007337	ENSSSCG00000021553
ssc-chimeric-128	24	51	0	+-	17	47075323	17	47111088	ENSSSCG00000007345	ENSSSCT00000026825,ENSSSCT00000008037	23,22	++	ENSSSCG00000007347	ENSSSCT00000008039	1	-	GGCACGAAAAATTAAGGAATGGCATGGCCCAGCAGATTGCTTATGAGATACACCTTGAACAACAAAGTGAGGAGGAATTACAGAAGAGAAGTTTCCCTGATCCGGTTACAGATTGTAAGCCCCCTCCTCCTGCCCAAGAATTCCAAACAGCACGCCTTTTTCTTTCACACTTTGGATTTTTGTCCTTAGAAGCATTGAAG@gaacctgcaaatagtcgtctacctcctcaccttattgcacttgactccacgatacctggattttttgatgacatggggtatctggatctcttgccatgtcgtcccttcgacactgtttttattttctatatgaagccaggtcagaaaacaaaccaagaggtaagatttctgaatttgagggggtaactttttatgttg…	ENSSSCG00000007345->ENSSSCG00000007347	GT-AG	CanonicalPattern[Major]	2->	InFrame	35765	Single	SameEnsemblGene	ENSSSCG00000007345	ENSSSCG00000007347
ssc-chimeric-129	26	100	3	++	18	1560859	18	1417740	ENSSSCG00000030529	ENSSSCT00000030437	2	+	ENSSSCG00000026652	ENSSSCT00000025384	1	+	CATTAAATAGCTTTAAAGGATAGATTCTTCTCCCCACAACGAAAAAGCTGAAAAAATGTTTAATAAAAACTATTTAAAAGATCTTTCAGTCACACCTTATCTGCTTTAATGTCTTCTTGTTCTGACAGCCAGTGATTGGGCGGACAAAAGTTTCTCCTTGTGTCTCTGGACTTCAGCATTTTCACCAGGTTGGTGATAAC@cttaaacaactgaatccatcgtttctgttccatctgtatacactgctgcatttcagaattcgtcgtaactccaacgctctgaaaggctgtgacgtactcttcccgaacttccggttttgtttccggataagccaacttgatgatccctaagcaggcgtctcggaggcaccgagaaagcatcaccagctcctccaaagt…	ENSSSCG00000030529->ENSSSCG00000026652	GT-AG	CanonicalPattern[Major]	2->	InFrame	143119	None		ENSSSCG00000030529	ENSSSCG00000026652
ssc-chimeric-130	5	5	0	-+	18	3159967	18	3230661	ENSSSCG00000023077	ENSSSCT00000024944	6	-	ENSSSCG00000025221	ENSSSCT00000025847	1	+	TGTGTGCCAACGTGCCGCCGGTCCCGGGGGGCGTCCTGCCTCCCGAGGTCCGTGGGAACCTGGTGGCCCCGGGACAGGCCCTCCCGGGCTCCGAGAGGCCCGAGGCGATGGCCGCCTGGAGCCCGGCCGTGCGGACGCTGCGCAACATCACCAACAGCGCCGACATCCAGCAGATGAGCCGGCCCCCCAACGTGGCCCAC@atcttgcagtccctttcggccccaacgaaaagtttagaacagcaggtgaatcacagccagcagggccactcgaacgccgtgctgttcagccaagtaaaggtgaccacggagccgcatctgccccagccaccaccacaccccgtcctgcacctgccaccccaacaggcggtgcagctgcagcagcagttgccacacgcc…	ENSSSCG00000023077->ENSSSCG00000025221	GT-AG	CanonicalPattern[Major]	2->	InFrame	70694	None		ENSSSCG00000023077	ENSSSCG00000025221
ssc-chimeric-131	4	4	0	+-	18	6014053	18	6143583	ENSSSCG00000026023	ENSSSCT00000025093	5	+	PRKAG2	ENSSSCT00000017893	1	-	GGCGCCGCGCCCTGTGTCCCCGGCACCCCCGCCCTCCGCCCCCGCGCGCCGCCCCCGCCGCGTCCCCGCCCGCGCGGCCGGGGAAGAGCGCCGCCGAGCGCATGCTGATCCCTGTCCTCCTCCTCCTCAGGCGGCGCTGGCGGCGGCCCCGGGACCCGCGGAAGCCGGCATGCTGGAGAAATTCGAGTTGGAAGAAGAAG@aagactcagaaagtggcgtttacatgcgattcatgaggtcacacaagtgttacgacatcgttccaaccagctccaagcttgttgtctttgataccacgttgcaagtgagtgtgcccagttttcctgaattgggggtgtcttacccggatggctgcttgtgagggaatttcagtccagctgcacccgcagtcgctggct…	ENSSSCG00000026023->PRKAG2	GT-AG	CanonicalPattern[Major]	0->1	InFrame	129530	None	SameEnsemblGene	ENSSSCG00000026023	ENSSSCG00000016432
ssc-chimeric-132	6	6	1	+-	18	6014053	18	6143586	ENSSSCG00000026023	ENSSSCT00000025093	5	+	PRKAG2	ENSSSCT00000017893	1	-	GGCGCCGCGCCCTGTGTCCCCGGCACCCCCGCCCTCCGCCCCCGCGCGCCGCCCCCGCCGCGTCCCCGCCCGCGCGGCCGGGGAAGAGCGCCGCCGAGCGCATGCTGATCCCTGTCCTCCTCCTCCTCAGGCGGCGCTGGCGGCGGCCCCGGGACCCGCGGAAGCCGGCATGCTGGAGAAATTCGAGTTGGAAGAAGAAG@cagaagactcagaaagtggcgtttacatgcgattcatgaggtcacacaagtgttacgacatcgttccaaccagctccaagcttgttgtctttgataccacgttgcaagtgagtgtgcccagttttcctgaattgggggtgtcttacccggatggctgcttgtgagggaatttcagtccagctgcacccgcagtcgctg…	ENSSSCG00000026023->PRKAG2	GT-AG	CanonicalPattern[Major]	0->1	InFrame	129533	None	SameEnsemblGene	ENSSSCG00000026023	ENSSSCG00000016432
ssc-chimeric-133	8	24	0	+-	18	14454971	18	14411436	ENSSSCG00000030386	ENSSSCT00000031986	18	+	ENSSSCG00000026054	ENSSSCT00000030571	1	-	TCAAAGTCGCCACAGCTCATCATAAAATTCCTACCTCTTTTATCTCATCTGGGGGAAGTTGCTCCACATTCTGCAGCTTGTTGACACTCCGTCGATGACTGTCATAGTAGCTGAAGAAATCATTAGCACTCTGTTTCAGCAGGTAGACAATAATGCCAAACCAGGCAGCCGCCAGTATGGAACCACTGGAGCTTGGGTGT@cttgccgaggcccatctctattactggtttcggacaggctaggggtaaagagacacacaccatgctgaaaggtaggggaactctgtaacatgagtgactggcaatattccatgacattggcacaaatctacaaaagaacagcagtaacaaaaatattagctccccaagagccctactatcatggaaatccaggtttgc…	ENSSSCG00000030386->ENSSSCG00000026054	GT-AG	CanonicalPattern[Major]	0->2	FrameShift	43535	None		ENSSSCG00000030386	ENSSSCG00000026054
ssc-chimeric-134	15	19	3	-+	18	14510677	18	14414190	ENSSSCG00000028914	ENSSSCT00000028454	4	-	ENSSSCG00000030386	ENSSSCT00000031986	1	+	AAGGAAACAAATGCCTACGTGTCTTATGCCTGTACCTGGGTCTTGCAGGTTTGTGGTACTGACAGGTTTCTTTAATTCAAAGCCCAATAGGTAGAGAGCAAGATTGGGTGGATTGCGTTCCAAAGAGGTGATGAGAAGATTCAAGATGTGGATTCTTGTTTCGTGACGGATTCCAGCTAATTTCTTTTCCAGTTCTGATC@cttcttctagacgtacaaattcttccatatcttcactatccaaacactctacaaatccagccatcagcctctgacttatactctgaagttcaaataaagattttaaaatgacaaattataaaaaggttctaaatattagagaaactaggataatatgatatatatttataaacatttgattataaagaaaaaaagcaa…	ENSSSCG00000028914->ENSSSCG00000030386	GT-NN	NonCanonicalPattern	0->	InFrame	96487	None		ENSSSCG00000028914	ENSSSCG00000030386
ssc-chimeric-135	12	16	7	+-	18	14732820	18	14766324	ENSSSCG00000021354	ENSSSCT00000029334	6	+	CNOT4	ENSSSCT00000017996	1	-	ATTCAGAAAGTACATCAGTATTTTATACCAGCCACTTTGTGAATCCCACTGCAGTTTTAATTTCTCTTCCACTAGGCGGGTAAACACCAAGAATATGAACAGAAGCTACTTCAAGAATTATATAAATTAAACCCCAATTTTCTTCAGCTGTCTACGGGTTCAGTTGATAAGAATAAGAACAAAGTGACACCACTGCAGAG@ccccattgacaaaccttctgattctctcagcatagggaatggtgataattcccagcaggtaagattttggtactgtatttcttcatttatctgccatcgcctgaaacaagacattctatgcaagtgaattttctagatagtgaaaaatactttaaatgctgagacaatttaaaacacgtgtagtggacacatttatta…	ENSSSCG00000021354->CNOT4	GT-AG	CanonicalPattern[Major]	1->2	InFrame	33504	None	SameEnsemblGene	ENSSSCG00000021354	ENSSSCG00000016528
ssc-chimeric-136	6	6	1	+-	18	14732829	18	14766324	ENSSSCG00000021354	ENSSSCT00000029334	6	+	CNOT4	ENSSSCT00000017996	1	-	GTACATCAGTATTTTATACCAGCCACTTTGTGAATCCCACTGCAGTTTTAATTTCTCTTCCACTAGGCGGGTAAACACCAAGAATATGAACAGAAGCTACTTCAAGAATTATATAAATTAAACCCCAATTTTCTTCAGCTGTCTACGGGTTCAGTTGATAAGAATAAGAACAAAGTGACACCACTGCAGAGGTATGATAC@ccccattgacaaaccttctgattctctcagcatagggaatggtgataattcccagcaggtaagattttggtactgtatttcttcatttatctgccatcgcctgaaacaagacattctatgcaagtgaattttctagatagtgaaaaatactttaaatgctgagacaatttaaaacacgtgtagtggacacatttatta…	ENSSSCG00000021354->CNOT4	GT-AG	CanonicalPattern[Major]	1->2	InFrame	33495	Single	SameEnsemblGene	ENSSSCG00000021354	ENSSSCG00000016528
ssc-chimeric-137	7	4	10	+-	18	31693829	18	31507686	MET	ENSSSCT00000018110,ENSSSCT00000032595	10,9	++	ENSSSCG00000024351	ENSSSCT00000018111	1	-	TCATTGCCTATTGAGATCATCACTGGCTTTTCAAAAGGCTTAAACACAGGATTATGTACATAAATGAGATCAAAGTATTTGGAATGAATCCCATCTAACATGAAAAATGCCTTGGTTTTCAGGGGGAGTTGTAGGTTCAGCTGTTGTAGTGAAGGAGTTGTACAGCAGATTATCTCTGAATTAGAGCGATGCTGACATGC@cactgtaaaatttctttctgcttcatgcacatttattaccatcctcaggacactaactgaattcaggtttcttccaacacctgttattgtgctccctccactggcaaaataaaatagaaaaacaataatattgagaggttctttctctaccaagtattttaagagagaaattaaattaaatcacatgtagtgactgca…	MET->ENSSSCG00000024351	GT-AG	CanonicalPattern[Major]	2->	InFrame	186143	Single	SameEnsemblGene	ENSSSCG00000016633	ENSSSCG00000024351
ssc-chimeric-138	17	29	5	++	GL894832.2	548	18	42190501	ENSSSCG00000023456	ENSSSCT00000026704	1	+	ENSSSCG00000027389	ENSSSCT00000024969	1	+	ACCCAAAAGGGCTGATTTTAAGTATCTAAAAACTAAACTGAATGGATATCAATGACACTTCAGAACATATCTCCTCTGACACTCTTGAGTATCTGGTATCAAACAGTGGTAGAAAAGCTTACTTTTCTGAGAATGTCTTTCAGCTGCAGATGATCAGGAAGCAGTCTGCCCGAATACACCAATCTCTGATCCTTCGTCAA@tggtttgctagggtacacgttagacagatgcgtttttagtttccccacggtccagttcaagaagcagctaatagtctggtcactgtatttctgattcggtgctttaatgatgagggtcacaggaatctccatcccattttggtccatggtgcccccaaagtcgaacagagtcacaaggagcagcagttaagcctaaac…	ENSSSCG00000023456->ENSSSCG00000027389	GT-AG	CanonicalPattern[Major]	2->0	InFrame	-1	Both		ENSSSCG00000023456	ENSSSCG00000027389
ssc-chimeric-139	4	4	2	-+	18	56233382	JH118657.1	1537	ENSSSCG00000016758	ENSSSCT00000018240	3	-	ENSSSCG00000023901	ENSSSCT00000032059	1	+	TTTTAAAGAGTCCTTTCCCTTTTTCTGTTTCAAATGTGCTTCTCATCTCCTCTAGTGCCGCTGGGGGCGAGATCTTTGACCAGTGTGTGGCAGACAGAGAAGAAGCCTTTACGGAAAAAGATGTTCAGAGACTCATGAGGCAGATCTTAGAAGGTGTCCGCTTTTTACACGCTCACGATGTGGTGCATCTTGATCTGAAG@cctcagaatattctgctgacaagtgaatctccgttgggtgacattaagatagtcgacttcggactttcgagannnnnnnnnnnnnnnnnnnnnnnnnnnnnnnnnnnnnnnnnnnnnnnnnnnnnnnnnnnnnnnnnnnnnnnnnnnnnnnnnnnnnnnnnnnnnnnnnnnnctgcgggagattatgggcacccctga…	ENSSSCG00000016758->ENSSSCG00000023901	GT-AG	CanonicalPattern[Major]	2->	InFrame	-1	Single		ENSSSCG00000016758	ENSSSCG00000023901
ssc-chimeric-140	17	22	1	-+	1	10697954	1	10660123	ENSSSCG00000022710	ENSSSCT00000027733	3	-	ENSSSCG00000029686	ENSSSCT00000028106	1	+	CCTGGAGCCAGCGCGCTACCTTGGGGCGGGGAGTAGTCGTCGGAGTCGGTGTCGCTCTCGCTGCTGTCCTCCACCAGGAAGGCGGGGTAGTTCCAGGACATGCTGAGGATGCCGTCCGACTCGTGCAGGAGGACGTGGGCCAGCATCCTGCCGTGGCAGTCCATGACGATCACCTGCCCGTCCGCCGTGCCAAAGAGGAC@ctgttggtcatcaggagtccatatgccacacgtgatctgactttccaagttgatctcagatgaccagtgtctttgtccactgacagaaccaaccaggacaaacccatctcgataggaaataagtgcttgagtcccatcatggctccacgtgaagtcactcacctttgggacacacagacaaaagcagtcaatttgtaa…	ENSSSCG00000022710->ENSSSCG00000029686	GT-AG	CanonicalPattern[Major]	2->	InFrame	37831	None		ENSSSCG00000022710	ENSSSCG00000029686
ssc-chimeric-141	14	20	1	-+	GL893785.2	12804	1	11849149	ENSSSCG00000029409	ENSSSCT00000028107	5	-	ARID1B	ENSSSCT00000004493	1	+	AGCGGGGGGGGGGGGGGGGGGCAGCCCTCAGAGGCACGGAGCCACCAAGGTTACCTGTTGAGCTGTTCACCATATTGGGCGTCATGCTGTAGGGGGGCGCCTGGGTGTTGATCAGCCCGGAGCTGTTGTTCATGGGCTGGCTGTAGGGAGAGCTGGAAGCCATAAGTCCACTCTGGTTCATGCCGGGAAAAGCACCTTGC@ctgctttgggccgagtttgcagcggcctgcatcactgcggcagctgcctcctgtgccttacggttcacggttggcattggtggccccattcctggccctccctgctgagacatgccaggagagctgggggtcatgctgctcatatttccaggaaatggcctgttctgcatcccagctgatggcattcgtcccaggggc…	ENSSSCG00000029409->ARID1B	GT-AG	CanonicalPattern[Major]	1->2	InFrame	-1	None		ENSSSCG00000029409	ENSSSCG00000004064
ssc-chimeric-142	4	5	1	++	GL895723.1	1742	1	43531352	TBK1	ENSSSCT00000029397	4	+	TRDN	ENSSSCT00000029492	6	+	ATTATTGTATTTCCTTTCAGATATATTCACTTATACAAGTCTTTTACTCCCATTTGAAGTCTGCTCTTGGTCTTTTTCAGTAACTAATTTTACTGCATCTGCTTCTTGCCCAACATTCTCTTAGAGCCTCTGGCCGCCTCCTCTGAATGTTTACCTTTCTGTTCATGCTTGGACAGAGCTGCAGCATCTTTCTCATCCTT@tcttctgacttatccaaaaatgcctcatactttttaacacattcttctgtaaagtgggtcatagcttttgttgcatgataaaatagtttttgcctgcaatttagaaataatcagaggcttaaaccaccatcactgtttctatttccaatagtaaagaattttcaaatacatgaaattcatgtttcctgtcatgactat…	TBK1->TRDN	AT-GG	NonCanonicalPattern	1->0	FrameShift	-1	None		ENSSSCG00000025918	ENSSSCG00000027613
ssc-chimeric-143	13	35	1	++	1	44540267	1	44437423	ENSSSCG00000025075	ENSSSCT00000028955	2	+	ENSSSCG00000004237	ENSSSCT00000004682	1	+	CTAACCAGGGTGGAGGAAAAAAGGCAAAAGCAAAACAAAGAGTTACAGTTCCAGGGAACAATTATTTCAATTCCCTAATAAAATATCAAAATCACACAATTAAAAAAAAAAATTTCTTACCAGTTGTAAAAGTTCCTTCTGGAATGAAGAAAGCCCCAATAATAATTGCAATTGCTACAGCAAATTTAAAGAACCAGAAT@ccattatgcactgcagctctaggatcactgctgctctttactttgatcatcagtagagacaggagaagatgaaacattgccaatccaaagcacaaacggtatacagctttatagccaaccagaatattacaagggaccactcctttctcattctcacaaaatccaggaatctgaaaaacaaaaacaaacatttgtgat…	ENSSSCG00000025075->ENSSSCG00000004237	GT-AG	CanonicalPattern[Major]	1->2	InFrame	102844	None		ENSSSCG00000025075	ENSSSCG00000004237
ssc-chimeric-144	8	2	12	-+	1	62646002	1	62592276	ENSSSCG00000004305	ENSSSCT00000004760	4	-	ENSSSCG00000004303	ENSSSCT00000004757	1	+	AATTTTTCCATGTATAATTTTGTGAGATCCCAGATGTTAATGGTAAAAGACTCACCTGCCCAAGTGCGTTAACCACCACATAAGATAGGTAGGCACTCACCTGAATTCAACCACAATCTTCTTCTGGGGAAGGCCAGAAAAAAGCTCACTTTTTAATCCATATTTTGAGCCATCTTCAATCACCTGCTGCAGCACTGTCT@ttgttaacagttctctgtttattttaaaatttacggtcccttgaccagtgctgatttcactgaccactgtatcacattttagctgaaaagagaacaggtcaagtaaaacaggtatgttaggaaacagacctaatgcgatctgtagttctaatgccatcagactgactttcaagggcagcagagtgtcctctctcacag…	ENSSSCG00000004305->ENSSSCG00000004303	AG-TC	NonCanonicalPattern	0->1	InFrame	53726	None		ENSSSCG00000004305	ENSSSCG00000004303
ssc-chimeric-145	7	10	0	-+	JH118404.1	97861	1	74964885	ENSSSCG00000029337	ENSSSCT00000028667	3	-	ENSSSCG00000004349	ENSSSCT00000004806	1	+	AGCATGTATAACTTTTATAATAGTTAAAACATTAAAAGCAAATAACATTACACATTTGTTTATTTAAAATAAACAATATTATTTGTTAAAGAGACAGAAGAAGCATAAGCCCACTTCTTCTCAATTGTTTTCCCCAGTTAAAAATGGCAAGAAAGTTATAAACTACTTACTTCTGTTAACAATCCACCACCACAGCCAAC@atcaagaatcttcatcccagacaaaggttttccaggctggtgattagcaactgtttttaaaagattgtctcttaaaaaaaaaaaaaaaannnnnnnnnnnnnnnnnnnnnnnnnnnnnnnnnnnnnnnnnnnnnnnnnnnnnnnnnnnnnnnnnnnnnnnnnnnnnnnnnnnnnnnnnnnnnnnnnnnntataaaaac…	ENSSSCG00000029337->ENSSSCG00000004349	GT-AT	NonCanonicalPattern	2->0	InFrame	-1	None		ENSSSCG00000029337	ENSSSCG00000004349
ssc-chimeric-146	8	16	7	--	GL893176.2	2231	1	76168725	ENSSSCG00000027647	ENSSSCT00000026851	3	-	ENSSSCG00000004358	ENSSSCT00000004815	1	-	AAACTTTTTGGTATCATTAGAAGCAAAAGCCCTATTGTTAAAGAACTGGGCAATCTTTTCAATTGCAACATGTATGACCAAGTCGTACCTCTCCAATTTCAATACAATAGGATTGTTCCAATTCAACCAGAGACTTTTCAACCAGATTGGACAGAAACTTGTTCACGGAATCATGGCTCACATCACTCAAATTGTAGTAG@ctggggttcatgataagacgtcggaaaaaataagtccaggtgatataatccattgcatcttgcttagatgttattgtaccaccagcgatctctgcatttaaatggtcagcgagcactcctaataagctatggagtgaacaagacatgggaaacatacatgaacattaaatgaaaagcactttatctcaaacagtcaag…	ENSSSCG00000027647->ENSSSCG00000004358	GT-AG	CanonicalPattern[Major]	1->	InFrame	-1	None		ENSSSCG00000027647	ENSSSCG00000004358
ssc-chimeric-147	8	9	1	--	GL894097.2	15967	1	80892383	ENSSSCG00000023194	ENSSSCT00000031503	6	-	PREP;	ENSSSCT00000004829	1	-	AGAAGGTTTCTTGGGAAATCAATGAGAAGACCAACAGAATTGCTTTTTAATGGAGCTTCCTGGAATAATTGTCCATGCCTGAACACCAACTTACCGGTGATGCCATTGGACTCCTGCTGCAGGTCACAGTACCAGAGTCGGTTCACTGGGTCGCAGCCCTCCCTTATTGACAACAAGACGTAGCGACCATCGTCGGATAA@ctcagctccacccatccacttaggctcatcaggaaactcagcacacaaaatatcttctgactgatcggttcccaagacatggtagtagagcttttggtggagnnnnnnnnnnnnnnnnnnnnnnnnnnnnnnnnnnnnnnnnnnnnnnnnnnnnnnnnnnnnnnnnnnnnnnnnnnnnnnnnnnnnnnnnnnnnnnnn…	ENSSSCG00000023194->PREP;	GT-AG	CanonicalPattern[Major]	2->0	InFrame	-1	Single		ENSSSCG00000023194	ENSSSCG00000004368
ssc-chimeric-148	23	60	6	-+	1	108575998	1	108480412	ENSSSCG00000030463	ENSSSCT00000029230	3	-	ENSSSCG00000027951	ENSSSCT00000030202	1	+	TAAAGTAAGAAGACAAGACAAGAAATATAGATTTATACAATAAAAAACTAGACAAATTTAAAATAGAAACATACCAGCGACCTCGCATCAAATACTTGTGACTGATACTCTGTCGCAAAACTTCTTTATGGAACAGTTGGCAGGAAAGGAAAACCACCATTGTTGACACAGCTTCTACGGATATTTCATATGTAATATCT@aagagtggaatatcagtgattaactgcatcaaacagcagagcaattcttccaaaagatcttcggagtcagaacctagtaagacacataaaaaatttttttaacaaagcataaaatagaatttggttgtttagaagttcagttttaattcctaatgataagagctattattagacactcaaacactaatgttgacccct…	ENSSSCG00000030463->ENSSSCG00000027951	GT-AG	CanonicalPattern[Major]	1->	InFrame	95586	None		ENSSSCG00000030463	ENSSSCG00000027951
ssc-chimeric-149	26	53	22	+-	1	108482233	JH118464.1	83611	ENSSSCG00000027951	ENSSSCT00000030202	2	+	ENSSSCG00000030402	ENSSSCT00000024612	1	-	ATAATACAAAGTCAGATGAGTCCCATAAATATGAGTTTCTTTTTTCTTTTCCTGTAGTCTTCCATACACCAGCAAACTTGTGAAAACCTTATTGTATAACTTTATCAGACAAGAAAAGCCTCCGCCTCCAGGAGCACATGTTCTCCCCCAGCAGTCGGACAGCGGGGGACTGCTGTATGGACTGGCCTCAGGAGTAGCAA@ctggactctggactgtcttcacactgggtggtgtgggcagcaaagcagctgctgctccagaactttcttcccctctggccaaccagagtctcctgcttctgctggtgctggccaacctgacagatgctgcagacgcaccaaacccctacagacaggccatcatgtccttcaagaatactcaaggtttgtgggggtttc…	ENSSSCG00000027951->ENSSSCG00000030402	GT-AG	CanonicalPattern[Major]	0->	InFrame	-1	None		ENSSSCG00000027951	ENSSSCG00000030402
ssc-chimeric-150	8	32	0	-+	GL892764.1	9227	1	110083610	MAPK3	ENSSSCT00000028308	4	-	MAPK4	ENSSSCT00000033301,ENSSSCT00000032864,ENSSSCT00000004992	1,1,1	+++	ATACCCTGAACATTCTTGAGGATTCCATTGACCACCTGCATCAGCAACCCAGCCAGACGTACCTTGTGTGAGTAATGCTGATCAACGATCCTTGCCAACCCAAAATCCCCGATCTTGAGCACGAGGTCTTCCGTGCTGATGAAGATGTTGGCGGGCTTCAGGTCCCTGTGCAGCACGTTGGCGGAGTGGATGTACTTGAG@gccccgcaggatctggtagaggaagtagcagatgtggtcgttgctcagctgctggcttttgagcaacttgtacaggtctgtctccatcaggtcctgcacaatgtagctgcaggtggtaccagagattccccccccccaggtgggggcggcaggtggcacttggttaagaaaaacaggctctggtgactaggatgcgcc…	MAPK3->MAPK4	CN-GG	NonCanonicalPattern	2->0	InFrame	-1	Single	InFamilyList	ENSSSCG00000021684	ENSSSCG00000004520
ssc-chimeric-151	4	5	0	+-	1	118050683	1	118027873	ENSSSCG00000020916	ENSSSCT00000030481	2	+	ENSSSCG00000004547	ENSSSCT00000005022	1	-	GTCTCAGAGAGCCTTCCATGGGTGACCTTCTCCAGCAGATCCTATCCTGGACAGAAGTCAGCCAGGAGGGGGCCTGGCCATACCTTGTTCCCTGGGGACCGCAGCAGGATAAAGCGGTGTTTCCTCTTGAGAAGGGCACGAAGGTCCTGGCACTTTTCATAGCTGCCCAGCTCCACTGTCTCCACACACTTCTGCTCGTC@ctcattctcgtagaccagcagctgggcctggcagaggagcagatagcggtctttccagagccccaggaagcccccgctgctctttttgatccagccagccttatccgctgtttgcgctccccgaggcttctcgctcgcctccttcacaccctgtaacacagtattgggacacgccatgaggccacccgagggatgtgt…	ENSSSCG00000020916->ENSSSCG00000004547	GT-AG	CanonicalPattern[Major]	2->0	InFrame	22810	Single	SameEnsemblGene	ENSSSCG00000020916	ENSSSCG00000004547
ssc-chimeric-152	4	8	0	-+	1	118608831	1	118712240	ENSSSCG00000022697	ENSSSCT00000024331	1	-	ENSSSCG00000004558	ENSSSCT00000005035	1	+	GACTTTGTCGTGTATTATCATGGACCATCCTAGTAGGGAGAAGGATGAAAGACAACGGACAACTAAACCCATGGCACAAAGGAGTGCACACTGTTCGCGACCATCTGGCTCCTCAACATCCTCTGGGGTTCTTATGGTGGGACCCAACTTCAGGGTTGGCAAGAAGATAGGGTGTGGGAACTTCGGAGAGCTCAGATTAG@gtaaaaatctctacaccaatgaatatgtagctatcaaactggtgagtagaatctgtatttgtggtacttatgttttagtgctctcacccttcacatatttttttacaggaggtaattgtaagcattcacaaatcaaaaaatactgatttttttttttccctcgcatatgatcccacagagtcatttcctttaaaatat…	ENSSSCG00000022697->ENSSSCG00000004558	GT-AG	CanonicalPattern[Major]	0->	InFrame	103409	None		ENSSSCG00000022697	ENSSSCG00000004558
ssc-chimeric-153	4	2	2	--	1	118904609	GL894473.2	24606	ENSSSCG00000004560	ENSSSCT00000005037	2	-	ENSSSCG00000023049	ENSSSCT00000024703	1	-	AAGTGCCGGGAGAAGAGCACGGGACTGGAGTACGCCGCCAAGTTCATCAAGAAGCGGCAGAGCCGGGCCAGCCGGCGGGGCGTGTGCCGGGAAGAGATTGAGCGGGAGGTGGGCATCCTGCGGCAGGTGCTGCACCCCAACGTCATCACGCTGCACGACGTCTTTGAGAACCGCACCGACGTGGTGCTCATCCTCGAGCT@agtgtctggaggagagctcttcgacttcctggcccagaaggagtccctgagtgaggaggaggcgaccagcttcattaagcagatcctggatggggtgaactaccttcatgccaagaaaattgctcactttgatctcaaggtcagtggcagggggcaggtggagaagaatcagtttaggaagaatgggcctggtctctc…	ENSSSCG00000004560->ENSSSCG00000023049	GT-AG	CanonicalPattern[Major]	1->2	InFrame	-1	None		ENSSSCG00000004560	ENSSSCG00000023049
ssc-chimeric-154	11	14	1	-+	1	119639317	1	119589318	ENSSSCG00000029654	ENSSSCT00000028774	3	-	ENSSSCG00000004563	ENSSSCT00000005040	2	+	TTTGATGACACTAAAAACATGATGAAGTTGTAGAACTCATAAACAAAAATCCACTCAGAAACTGTAAAAGGCCCCTCAACCCCATTCCATTCCCTTTCCCAAGGCCTACTACTTACTTTTCCAAGTTCTGTAAGTGTTCTCTGACTTTCTGTACCAGTCCCAGCTTGGTGTCATTAACCACAAAATCATCACAGCGATAA@caatatgtactgtagctactgcaatccatacacactgtgtgctgagctttttcttgcttttctgatttcttatgattggttaaaggtatttgtgcatcttcataatgtttttttgcatggccattcacataccttacaaaaatcaaatgaaaatttattttaatctaaatattgctttggaagttaaagcagtatgag…	ENSSSCG00000029654->ENSSSCG00000004563	GT-AG	CanonicalPattern[Major]	1->2	InFrame	49999	Single		ENSSSCG00000029654	ENSSSCG00000004563
ssc-chimeric-155	20	37	8	+-	1	125167702	1	125223164	ENSSSCG00000004592	ENSSSCT00000005073	14	+	ENSSSCG00000004590	ENSSSCT00000005071	1	-	TTTAACTTCTAGTCCTCTTATTTTTTCCTTCTATAGATTCATGGAAGAAGCAAGGAAAAGGAGAGAGCTAGCTTAGATAAAAAAAGGGACAAAGACTACAGGAGGAAAGACATCTTGCCTTTTGAAAAGATGAAGGAACAGAGATTGAGAGAACATTTAGTTCGTTTTGAAAGACTGAGAAGAGCAATGGAACTTCGAAG@acgaagagagattgcagaaagagagcgtcgagagcgagaacgcattagaataattcgtgaacgggaagaacgggaacgcttacagagagagagagagcgcctagaaattgaaaggcaaaaactagagagagagaggatggaacgcgaacgcttggaaagggaacgcattcgtattgaacaggtgcagtcagaaaatct…	ENSSSCG00000004592->ENSSSCG00000004590	GT-AG	CanonicalPattern[Major]	1->	InFrame	55462	None		ENSSSCG00000004592	ENSSSCG00000004590
ssc-chimeric-156	5	3	9	-+	1	126147153	1	126092089	ALDH1A2	ENSSSCT00000024465	6	-	ENSSSCG00000025578	ENSSSCT00000027950	1	+	AAGACCTTCTTCTTAGTGTCCTGTCAAAAGTGGAGATCACAAGAAAGCACAGAAGGGCAGTGTGCCAGGACATGCAGGAGATCTGTGGAAGACTTACAATCAGCATCTGCAAAAATAATATTGGGGCTTTTCCCTCCAAGTTCCAGAGTTACTCTCTTCAAATTACTTCTCCCAGCTGCTTCTTGGATGAGTTTTCCAAC@ctcggtagaccctgtgaacgcaatcttgtctatgccaacgtgagaagctattgctgccccggccgttggcccgtatcctggcaaaatattgatgactcctggtggaaagccagcctaacaaaacagaattggaggaaacgtggcttgtgaaagctgatgaagcacattaaatcagatatgctccagtaggccccaact…	ALDH1A2->ENSSSCG00000025578	GT-AG	CanonicalPattern[Major]	2->0	InFrame	55064	None		ENSSSCG00000023356	ENSSSCG00000025578
ssc-chimeric-157	4	4	1	+-	1	128256636	1	128431766	ENSSSCG00000024210	ENSSSCT00000029885	2	+	ENSSSCG00000024042	ENSSSCT00000031799	1	-	TGCTTTGTGAAAAAAATGTAGTTTTAGGGTATAATGCCTAATCCTAATAAGGAGCTTTACTTATTTTTTCATAGTATGGGTAATGAATTACCATGTCTGTTTGAGAATATTTTGAAAATTTAATAAATTTATCATTCTTATTAACCTAACTTTCTTTTTCTTTTAGCAAAACTATACAATCTAAAGTGGACTGCATTTTG@caagaagttgagaagtttacagacttagagaaactctacctctaccttcagctgccttctggtctcagcaatggagagaaaaggtatatttcttcttgtctttgccttgattacagtgtttatacatctatgttgtgatttttattattttgcactattcctaaaattatcagaggactgaatggtaaaacagtagat…	ENSSSCG00000024210->ENSSSCG00000024042	GT-AG	CanonicalPattern[Major]	2->0	InFrame	175130	None		ENSSSCG00000024210	ENSSSCG00000024042
ssc-chimeric-158	7	9	1	-+	1	128429707	1	128274905	ENSSSCG00000024042	ENSSSCT00000031799	2	-	RFX7	ENSSSCT00000005084	1	+	TAGTTGAAGTACAACAGCAGATGTTCTGTAATAAGTTAGAACTTGAAGAGATTACTAAAAACAATTCTGATAAAAAAGGATATTTAGATTTGCCTCTCGTGCCCAGACGACGTGCCTTCATGTTTGGAAAGACATTTTTCATGATCTTTCCAAAGTCAGCAGCACTTAATGGATGGTAACCAAGATTGTCACAATAGCTC@ttatactcatcatagacttcctgtttgggcagtgaagtctcaggatgctcctctagggtattccgaatccaagaaaaggcatgcatttgctgtgcccgactagatgacatggcattctgatcactaatcataaaacaaaaacatgttttagctgaactagacagcaattcactgacaatttttgagccaggcctaaat…	ENSSSCG00000024042->RFX7	GT-AG	CanonicalPattern[Major]	1->2	InFrame	154802	None		ENSSSCG00000024042	ENSSSCG00000004603
ssc-chimeric-159	37	84	31	++	1	141994380	1	141682675	ENSSSCG00000004693	ENSSSCT00000005183	7	+	ENSSSCG00000023996	ENSSSCT00000025826	1	+	CCCTAAAAAAGACAAAAAAAAAAAAAAACCAAAAAACAAAAAACAATACATGACTAGTAAACTGATTTTCAAATGGAATTATAAGAATAAAACTTCAATACCTTGAACTATATTTGGGGACAGAGGCTGTCCAGTTGGAAGATGGGATATTGTTTGATGACTTTCATATTGAGAAAAGGAAAGAGGGGGTTTCTTTAAAC@cagtgggcagatcttcagcttttgcaacatcattttcttctatttcaggcattcctgcatcaccacctcctttgatttgttctgcccaagtgacaaaaaatataattctatatttttccttacataaattgaaaatattttgaaggaacataatcagtctgtaaagcaataagctacaccaactgaatagctttgcat…	ENSSSCG00000004693->ENSSSCG00000023996	GT-AG	CanonicalPattern[Major]	0->1	InFrame	311705	Single		ENSSSCG00000004693	ENSSSCG00000023996
ssc-chimeric-160	7	9	0	-+	1	143140796	1	143205264	ENSSSCG00000023179	ENSSSCT00000022268	3	-	UBR1	ENSSSCT00000032277,ENSSSCT00000005209	1,1	++	AGTTCAATTTATTTTCTTATACAGTTTGTGTATTGAATAGGAAACTCATTCACATTTTTTTATAGTCATACCTTGAGCATCAGTGGGAATCATCTAAGTTTTGGAATCTTATCTTTTTCAGGGACTGTGCAATTGATCCAACATGTGTACTCTGTATGGACTGCTTCCAGAATAGTGTTCATAAAAATCATCGTTACAAG@atgcatacctctactggaggaggattttgtgactgtggagacactgaagcatggaaaactggccctttttgtttaagtcatgaacctggcagagcaggtactacaaaagaggtaagaatattgttatttttcaattgctaactattttaatcttggtaaaattaaatagaaataaatgttatgtgtatgagttaaatt…	ENSSSCG00000023179->UBR1	GT-AG	CanonicalPattern[Major]	2->0	InFrame	64468	None		ENSSSCG00000023179	ENSSSCG00000004717
ssc-chimeric-161	6	12	2	--	GL892378.2	167889	1	163257820	MBP	ENSSSCT00000024623	1	-	ENSSSCG00000022768	ENSSSCT00000022334	1	-	AGAGCTGTGACCTGGGGGCAGGGCCGGGGGCCCTCTCACCCCACCACCTTGACCCCCCGGCCTGCCAGGCACCGCGGGAAAGGCACACTCACGATGTTCTTGAAGAAATGCACTACAGGGTTTTCATCCTGGGGCCGGCCGTGCTGTGCCTTCTGGGGCAGGGAGCCGTAGTGGGTGGTCCTGGCCGCGTGGTGTCCATC@cttgcccgagccccgcttgggcgcacccctgtcagcgccaaagaagcggccgagggagtcgaggatgccagtgtctctgtgcctgggaaggaagccgtgcctggcgtggtccatggtgctcgcggaggccaggtactttgatccgtgcctctgggagggtctcttctgtgacgccatcacatccaggccctcgggagc…	MBP->ENSSSCG00000022768	GT-AG	CanonicalPattern[Major]	2->0	InFrame	-1	Single		ENSSSCG00000020865	ENSSSCG00000022768
ssc-chimeric-162	4	3	1	-+	1	175329654	GL896083.1	8826	SERPINB10	ENSSSCT00000005395	8	-	SERPINB9	ENSSSCT00000023346	9	+	AGCAAAGCTGATTTCTCAGGAATGTCTCTGGAGAGAAACCTATTTCTGTCCAATGTTTTCCACAAGTCTTTTGTGGAAGTAAATGAACAAGGTACAGAGGCTGCAGGAGGCACTGGGAGTGAGGTGAGTTTTCGAATTAAACTCCCCTCCATTGAAATCAATGCAGATCACCCATTCCTCTTCTTCATCAGGCACAACAA@ggccaagagcatcctcttctgtggcaggttttcctccccgtgagcggtgcacccgcctcgcgcgggagcctgtccccttctgcggccctgagtccccccaccaagccccaagggtggccaggcagacgcccacccgctccacgcgccttccccaggcggaccactcatccacgcccctcagtccagaccgcaggcctg…	SERPINB10->SERPINB9	AA-NN	NonCanonicalPattern	1->	InFrame	-1	None	InFamilyList	ENSSSCG00000004889	ENSSSCG00000030663
ssc-chimeric-163	12	22	0	-+	1	183427035	1	183509983	ENSSSCG00000023615	ENSSSCT00000025567	5	-	MAP2K5	ENSSSCT00000036194	9	+	CCAAAATAAAAGAAAGGGGATATATGCTAATGCTTTGGCCAAGAATTGAACATGATTAATTTTGAAAACATTCTAATTCCAGGAGAAATAGTCAGTGGTGGATTATAGCACAAATTAACAAGTGATATAGATAAAATGACTTTTTCTCTTACAGCATGCGAAAACAGCCAAAAGAAAGGCCAGCACCTGAGGAACTGATG@ggccacccattcatcatgcagttcaatgacggaaattccaccgtggtgtccatgtgggtgtgcagggcgctggaggagaggcggagccagcaggggcccccctgagactgcagcaggatgctgaaagcccaggacttgtcaccaaggggaagatccacctcgtgcccttctccgtttgctgtctgcaccagaagagct…	ENSSSCG00000023615->MAP2K5	GT-AG	CanonicalPattern[Major]	2->0	InFrame	82948	Single		ENSSSCG00000023615	ENSSSCG00000025135
ssc-chimeric-164	6	4	4	-+	1	187487437	1	187876303	ENSSSCG00000021112	ENSSSCT00000023869	3	-	THSD4	ENSSSCT00000005492,ENSSSCT00000005493	2,2	++	CTCAATAAAAAATACAGAAAGAAAAAAGATGCTGATTGATTTTGGTTGTTTTCCTTTTGGTAGTCAAGGGCAATCGGAAATGTGAGCTGAATTGCCAGGCCATGGGCTACCGCTTCTACGTCCGGCAAGCTGAGAAGGTCATTGATGGTACCCCCTGTGACCAGAATGGCACCGCCATCTGCGTGTCTGGGCAGTGCAAG@agcattggctgtgatgactacctaggctccgacaaagtcgtggacaaatgcggggtgtgcggaggcgataacacaggctgtcaggttgtgtcgggtgtgtttaagcatgccctcaccagcctgggctaccaccgagttgttgagattccccaaggagccacaaaaatcaacatcaccgagatgtacaagagcaacaac…	ENSSSCG00000021112->THSD4	GT-AG	CanonicalPattern[Major]	2->	InFrame	388866	Single		ENSSSCG00000021112	ENSSSCG00000004980
ssc-chimeric-165	30	124	10	+-	1	195292061	1	195189760	ENSSSCG00000021217	ENSSSCT00000026628	3	+	FKBP3	ENSSSCT00000005513	2	-	ACTGCCAAGACAAATATTCTGCAATGCCTTGAAGCCAAAGAGGTAAGATTACATTTACACTTACTTGTTTGAATGTTAGTATCAAAGACAGTCCCGTCTTGTAGTGTTCCTGTATACCAGCAGTGAACAACATCTCCCTTTTTGGGAAAGTTGGTTTTATCTCCTTTTTTAAGAACAGATTTTGTATATTTTGGTGGACC@ctcatccagagtctcttcagacttcgtttctttgggtttatcttcattaagcttcacatttttcacctgttcagacactttagttatactttcagtacccttgaaacgctgaaaggaaaatggtttaatgtttaacatattcaagaacaaagaaagaatcttatgttaagcttttttttaagatcaagttgattttat…	ENSSSCG00000021217->FKBP3	GT-AG	CanonicalPattern[Major]	2->0	InFrame	102301	Single		ENSSSCG00000021217	ENSSSCG00000004998
ssc-chimeric-166	5	40	0	+-	1	195292059	1	195190065	ENSSSCG00000021217	ENSSSCT00000026628	3	+	FKBP3	ENSSSCT00000005513	1	-	AGTTTTAGTTTTTATAACAAACTATTCTGCTTTTGGTTCTGAGTTTAAAAAAACGTACTAATTCTATTCAAGTCTGTCATGAGAATAAACTAGCATATCTATAATTTCAAATAACTTCAGCTTCTTTGGAAACCAGTGTTCTTTTGCCCATAAAGTGAATAGTTATTTCCCAAGGTTAGCAATACCATTACAATTTAACT@catccagagtctcttcagacttcgtttctttgggtttatcttcattaagcttcacatttttcacctgttcagacactttagttatactttcagtacccttgaaacgctgaaaggaaaatggtttaatgtttaacatattcaagaacaaagaaagaatcttatgttaagcttttttttaagatcaagttgattttattt…	ENSSSCG00000021217->FKBP3	AG-GG	NonCanonicalPattern	0->1	InFrame	101994	None		ENSSSCG00000021217	ENSSSCG00000004998
ssc-chimeric-167	45	376	15	+-	1	202873392	1	202816050	ENSSSCG00000005042	ENSSSCT00000005558	3	+	FERMT2	ENSSSCT00000005557	1	-	AAGGGCTTGAGGCTTGAACATTTTCGCCAAGATTTCTGGTGATGTTATTGGTTGACTGACGGCAAGTATACCGGGGTTGCCTTCTGACAAAGCACTGTCACCGAACCAAGCAGAAGTCGGTGACAAGGGGCTTCCATCATGAGCATCGTAAGTGGGGGTCATTGTTTTACTATAAAGTCCTGGGCTTGAATATATACTTC@ctggtccaggggtgataagaggcccctctaattcaagtgcctcatcctcagactggtcatctagctttttcttttttttctttgttggatctctcggttttttcaagagagaaagctcttcagggtgtctgatatctgttaaaataagaaaacattattttactagaataatggaaaattcaaacatttaacacttgg…	ENSSSCG00000005042->FERMT2	GT-AG	CanonicalPattern[Major]	0->1	InFrame	57342	None		ENSSSCG00000005042	ENSSSCG00000005041
ssc-chimeric-168	9	62	0	+-	1	204302395	JH118455.1	247687	CDKN3	ENSSSCT00000005564	6	+	ENSSSCG00000027884	ENSSSCT00000029608	2	-	TAAGCACTGTTTGCTCTTAATTAAGTCAAAAACACTTCTTAATTTCTGGGAACAAGGCACGGTGCTAGGCATTAGAGTAGAAACAGAAAGCAGGGAGAGCAAGTCTTTAGTTTGTAATTGTTGGGATGGAATGAAAATGTAGACTTCAAAACTGTCCTTCCCTTTCAGCTGTTACGGAGGACTTGGGAGATCTTGTCTTG@tagctgcttgtctcctcctgtatctatctgacacggtatcaccacagcaggccatcgacagcctgagagacctgagagggtctggagccatacagaccataaaggtaagtggcagtgactgttgcagtgaggctatgctggggggtgggcagacagttacaagacattctctattcatgtatcccctgtttatatttt…	CDKN3->ENSSSCG00000027884	GT-AG	CanonicalPattern[Major]	0->1	InFrame	-1	Both		ENSSSCG00000005047	ENSSSCG00000027884
ssc-chimeric-169	15	62	1	+-	1	216664764	1	216628079	PPP2R5E	ENSSSCT00000005636	2	+	ENSSSCG00000026382	ENSSSCT00000032151	1	-	TTTGTTTACAGGGTGATATAACTGTCACTGCAAGATTTTTTTAACAAACATCAAGAGAAAATGACATACTGAAAAATAAATACATGCAACCACAAGAATACACTTACCTGTAATACAAACTTCTGATCTATGTATTTTTTGGCAATACTGGGTTGGAATTCTTGGCTTTCCAAAAATCTTATGAAAAATTCATATACAAG@ctgtaagtgtggccacgatgcctcaagggtaggttcatcttcttctggatcaaattcactgctgtcactaggagggagggttctgaatatattgcaagatacctaaaaataaacaagcagcaggattagctgggatggatagcagtcttacacaaggtttctgtggccagccgaagcaagcccaggtgacaggaacac…	PPP2R5E->ENSSSCG00000026382	GT-AG	CanonicalPattern[Major]	2->0	InFrame	36685	None		ENSSSCG00000005113	ENSSSCG00000026382
ssc-chimeric-170	5	4	1	-+	1	225618623	1	225547952	ENSSSCG00000027739	ENSSSCT00000026902	2	-	ENSSSCG00000005165	ENSSSCT00000005693	1	+	CAATCTAATTTTCTATTCAGGTCACATCCTAAAAGCAGAATTTGAAGATGTTAAAAACACTTGATATTTACCAAAGTTTAGCCTCATAAGTGGAGAGAGGAGTGAAGCCCAGTTCACAGGAGGATACTGGTAGGTTTCCCCAACAGTTGCTATGGGTTTCATCACTACTTTGAGAAGGGAAGGAGGCACAGATTCAGGAC@ctttttttcctcctgtaatgaagaagccaatggctgctctaataaaactgctttcaggcaaatagcaatagtcagtaggaactgtggagacagaaaatgatcaaattaaccagtgaacttggcgggactaatgaaggaaagataatgatctcatgctgccatatcaaactagagacaaagaggagatgtttatgccat…	ENSSSCG00000027739->ENSSSCG00000005165	GC-AG	CanonicalPattern[Minor]	0->1	InFrame	70671	None		ENSSSCG00000027739	ENSSSCG00000005165
ssc-chimeric-171	5	4	2	--	1	249850891	1	249918475	ENSSSCG00000030142	ENSSSCT00000022526	3	-	ENSSSCG00000026830	ENSSSCT00000029379	1	-	GCTCAGATTCGACCCCTAGCCTGGAACTTCCATGTGCTGGGAGTGCAGCCCTAAAAACCAAAAAAAAAGAATCTCGATCTGACAGAATCTGTGATTGTTAATCTGGGAATGTTATCACACGGCTCACTTTGTCTTTTTATGTCTTAGGTTGGCTTTTTTGTGAAGAGAGGATGTTCCAAAGGCATGGTTGAAATTGAATT@gttcaggacttctggaaatcttgtaatcactcgtgagattgacgtggcaaaaaatcagtccttttggttcatcaacaaaaaacctacaacccagaaagttgtagaagagcaagttgcagccttaaatattcaagtgggcaatctttgccagtttctacctcaggtatgagagaattacatgtaaaggtgggaaatatt…	ENSSSCG00000030142->ENSSSCG00000026830	GT-AG	CanonicalPattern[Major]	1->2	InFrame	67584	None		ENSSSCG00000030142	ENSSSCG00000026830
ssc-chimeric-172	12	18	2	-+	1	267513225	1	267580581	ENSSSCG00000029895	ENSSSCT00000026076	3	-	NCBP1	ENSSSCT00000005906	1	+	TAGTGCCTTATGCATAAATATTTTTATGATCACCCCTGGAAAATTTTAACGCACTAATTGCTGAGTACTTGACGAATATTTAATATGCTCTCCTTACAGAGTGCCTGCTCTTTGGAGAGCAACCTAGAAGGCTTGGCTGGTGTTTTGGAAGCAGATCTTCCTAACTACAAGAGCAAGATCTTAAGGCTTCTCTGTACAGT@tgcacgtctgttacctgagaagttgacaatttatacaacactagttggactgctgaatgccaggaattacaactttggtggagaatttgtagaagccatgattcgtcaacttaaagaatcgttgaaagcaaacaattataatgaagctgtatatctggtaagtttttcggtttgggaggcttttttgatatgatatgt…	ENSSSCG00000029895->NCBP1	GT-AG	CanonicalPattern[Major]	1->2	InFrame	67356	None		ENSSSCG00000029895	ENSSSCG00000005366
ssc-chimeric-173	5	8	0	+-	1	286039000	1	285840856	COL27A1	ENSSSCT00000006033	16	+	ENSSSCG00000030047	ENSSSCT00000032074	1	-	AGAGACAATGAGAGGGGGGAATGGAGGATGGAGAAGACAGGACAGCTAGAGGCCATCTTGCAGGTGAGTCTTGACCCAGGACGGGAGGAAAAGCAGAGCCAGAGGAGAGCAGGGCCGGGGGGCAGGTGCGACTCTGCTGCATTTACCTTGTCTCCTTGGAATCCGGTATCTCCTGACACACCTGGAACCCCTTGTTCACC@cttatcacctttcagtccgggttcccccacgttgcccatcagtccctgcaagacagaggccagggttcagctgtgagggaccttcacagccccagaagtcagggccctggcagaaacccactagtttgctgcaagaccccagatgagacaccccagcctagggctcagttgtcccatctgtcaaagggggaaatgaac…	COL27A1->ENSSSCG00000030047	GT-AG	CanonicalPattern[Major]	2->0	InFrame	198144	Both		ENSSSCG00000005487	ENSSSCG00000030047
ssc-chimeric-174	5	5	1	-+	1	292597654	1	292546997	ENSSSCG00000028117	ENSSSCT00000025473	13	-	ENSSSCG00000028551	ENSSSCT00000030006	1	+	ATACGTGCCAGAGAAGAATATGAATTTGCATGTGAACGTCCAGCTTCAGTCAAACTTACCTCAGAGGAGATGATTTTGCTGCCTGGTGATGGAGAAGAGCACTTTTCTGTTATTAAGTCTTCACTCCTGAACTCAAGATCCTCTGCAGTCATTAAATAGCGGTTCTGTGGCAAAGCTTCCAAATCTTTGTCGCTGAATTT@ctgaagcgacaagtccttctggttggcacgttctgttagacttctgatcacttgctcttgactgtgcaattttttattactttcactcaaaaggctcttgtaacgattctccactgctttctctctctcattcacctcattgcgtaatctctcgacttcatttctaaggtcctacaagaagaaaaagaacatggaaaa…	ENSSSCG00000028117->ENSSSCG00000028551	GT-AG	CanonicalPattern[Major]	2->	InFrame	50657	None		ENSSSCG00000028117	ENSSSCG00000028551
ssc-chimeric-175	16	24	12	+-	1	292961439	1	292887666	ENSSSCG00000005507	ENSSSCT00000006057	9	+	PSMD5	ENSSSCT00000022255	1	-	TAGTAAGTTAACCAGTATTATGTTGATTCATACAGATTTCTTCTCCCCTACATATCCCTAAGTCCTTTATTAATTTCCCAGTCTACTTACTGGTAAATAAAAAAGAGAGGAAACTGCATCCAAACACCTAATTTTGAGCTCTGTTGAGGCATTCTTCGCTTGATATCCTATTTTCATGAGCAATCGTTCAAAGCGAGTTC@ctgttttctgtaaaacctgttttccttcaacattggatcccaggattccaatcgtgtccactgctacaccaatcatggtggggtcctgactttctgtcatttcaaagactttctccacaaagacaggataacgctcacagatttgttgaggactatccatgatagccaggtttccaaaaaacttcacaaatcctaaag…	ENSSSCG00000005507->PSMD5	GT-AG	CanonicalPattern[Major]	0->	InFrame	73773	None		ENSSSCG00000005507	ENSSSCG00000030054
ssc-chimeric-176	7	10	0	-+	1	300757612	1	300987892	ENSSSCG00000005605	ENSSSCT00000006163	3	-	MVB12B	ENSSSCT00000031815	1	+	GTTAATTGGCCCAGGTACGACGAAGCTGCTCGCACAGCCCTCAGCTGCATCTCGCCTTACCTGCCGTCCTCTTCTCCGTCTCTTTGGTGTAGGTTGCGCAGACAGCAGATGGCGTGGATGCTGACCTCTGGAAAGACGGCTTATTTAAATCCAAGGTTACCAGATACCTGTGTTTCACAAGATCATTTTCCAAAGAAAAT@agtcatttagggaacgtgctagtggatatgaagctcattgacatcaaggacactctgcctgtaggcttcatcccgattcaggagaccgtggacacacgtgagtcagcctttagtaccgctcttcacggggagagttttctggctccaggtatagttttaggcatttttatgtgcattttttcttcagaaacattttag…	ENSSSCG00000005605->MVB12B	GT-AG	CanonicalPattern[Major]	2->	InFrame	230280	None		ENSSSCG00000005605	ENSSSCG00000027126
ssc-chimeric-177	5	6	0	--	1	311422004	1	311466666	ENSSSCG00000005785	ENSSSCT00000006361	6	-	ENSSSCG00000005784	ENSSSCT00000006360	1	-	AGCTTTCGTTTGCTCTCAGAAAGGTCATGTGAGAATAAACCGTAACTAAATTAGAATTTTGGAAAGGATATGAAAACCTGCCTTTCTTTTCAACAGCCTTGCACGGGGCAGCTGTATTCCAGACTGTGAGCCGGGCACCTACTTTGACTCTGAGCAGATCAGGTGTGGGGAATGCCATCACACCTGCCAGACCTGTGTAG@ggcccagcagagaagaatgtattcactgtgccacaaacttccacttccaagactggagatgtgtgccggcctgtggcgagggcttctacccagaggagatgccgggcttgccccacaaagtgtgtcgaaggtaggtgacccttccaggcagtcctccgggcagcctccgagactgccggggaaggagagcaggagggc…	ENSSSCG00000005785->ENSSSCG00000005784	GT-AG	CanonicalPattern[Major]	0->1	InFrame	44662	None		ENSSSCG00000005785	ENSSSCG00000005784
ssc-chimeric-178	13	31	6	++	1	311694688	1	311558221	ENSSSCG00000024959	ENSSSCT00000027561	6	+	ENSSSCG00000005787	ENSSSCT00000006363	1	+	AATGTTCTATCTGCCGGCCGGGGAGGCCACCCACCTCTCTTTCTCGCTTGAGGTTCCCGGGGCCCAGATGGAGCATTGATGTCGCCTATGCCCTGGAAATACACGTATTTCTTCACAGTTATCAGGTTGGGGGCAAACTTCCAGACATCTTCTCGGTCATCGATAATGCAAACCATTGAGTCTCCACAAGGGAACAGATT@cctgaggttccctgttttggaaaacgggtcaatacattcatccctcgataaaattcgatgagaaaagagcttcttctcaggatctaaaaaacctgtgaaaaggaaagaggataaggtcagatgtctaagacgcactggcatctggccccatgtgcagcaaagctgtgacactgtccagggcagagtgcttcctcttgg…	ENSSSCG00000024959->ENSSSCG00000005787	TA-GA	NonCanonicalPattern	2->0	InFrame	136467	None		ENSSSCG00000024959	ENSSSCG00000005787
ssc-chimeric-179	7	16	0	++	2	1518034	2	1487681	ENSSSCG00000021469	ENSSSCT00000022998	5	+	ENSSSCG00000022123	ENSSSCT00000027596	1	+	CCTGAACAGCGAAGAGGCTGCTGGGAACCACCGACCTTGCCCGAAGGACTCCCTGCCGGGGTGTCCAGGTCGGCCCTTTTCTTTCTTGCCAAACAAGCGGCCGATGGAGGACTTGATGCCTTTCTTCTTAGGGGCTTTGTGGAGCGAGTCCTGGCTGCTGTTACTGCTGCTGGGATTGCTCACGGGGCCGTCCTGAGAGC@ctgtggagctttggggacagaaagcaatcttcaacaggtgcccccgtaccgccaaacatcgcacccgcctgaactggcaccccgccacgctctcgacacttgttcttggcacctcacagcaaactggcgcttcacagggccagtttctcccacgagaatctccttcacgaaatgcacgaggcacgagcagtgagcctg…	ENSSSCG00000021469->ENSSSCG00000022123	GC-AG	CanonicalPattern[Minor]	0->1	InFrame	30353	None	SameEnsemblGene	ENSSSCG00000021469	ENSSSCG00000022123
ssc-chimeric-180	24	55	3	-+	2	5760450	JH118486.1	69532	ENSSSCG00000012982	ENSSSCT00000014192	9	-	ENSSSCG00000028220	ENSSSCT00000023732	16	+	GCGCTGTCTCTGCAGGAGCCCAGCCGGCGGGGGGCTGCCGAGCCTGTGCAGGAGGAGGCCCCAGCCGTGGCCCTGCTGCCTACCACGCAGCAGCTGCTGCAAGTGTGTCTGAATGATGGCAGTGGTCCTCCAGGGCCCGCAGACCTGGCCGAGGAGAGGACCGAGTTCCTGCACAGCCAGAACCCGCCATCGCCCTGCAG@ctccctgtcagatgaggcccccgtcctgcccaacaccaccccggacctcctccttgccacgacggccaagccggcagcacccagtgctggcagggagacaccccccacccaggtgagcagaaacaaggcnnnnnnnnnnnnnnnnnnnnnnnnnnnnnnnnnnnnnnnnnnnnnnnnnnnnnnnnnnnnnnnnnnnnn…	ENSSSCG00000012982->ENSSSCG00000028220	GT-AG	CanonicalPattern[Major]	->2	InFrame	-1	None		ENSSSCG00000012982	ENSSSCG00000028220
ssc-chimeric-181	4	9	1	--	GL892581.1	22391	2	16327974	GEMIN7	ENSSSCT00000022742	1	-	ENSSSCG00000013233	ENSSSCT00000014453	1	-	ATTTTTAAAATTTAATACGCTTGGCCTGCTTAACTTTTGGGAACAATCAAATGCACATGCTCTGGCCTTTGATGGCCAACTGTCCTAGCACTTTCCCCCTTTCATTCAACTGCCCCTTACCTCCATGGTCTGTGCTTGGTGCATTGCCTTGATAGCCGTCTGTGCCATGGCTCTTGTTGTAAAAGTCACAAATGCACACC@ctcggctcaggccatccgggccccgggggagccggagcacaggcacggggatggccagcggcgtctgcattatcctggctgttgggggaagaagaagagtggggagcnnnnnnnnnnnnnnnnnnnnnnnnnnnnnnnnnnnnnnnnnnnnnnnnnnnnnnnnnnnnnnnnnnnnnnnnnnnnnnnnnnnnnnnnnnn…	GEMIN7->ENSSSCG00000013233	GC-AG	CanonicalPattern[Minor]	0->1	InFrame	-1	None		ENSSSCG00000024498	ENSSSCG00000013233
ssc-chimeric-182	28	50	12	++	2	16495559	2	16383642	ENSSSCG00000029890	ENSSSCT00000025570	2	+	ENSSSCG00000013240	ENSSSCT00000014460	1	+	ACACCACCACCTGCCCCTGTTCCCCCTCCCTCCTGCCCCACCTCACAACACTCCATGGCACTGCCCAGATGGCCCAGCAGGCGATATGCCACAGCCATGTGGTACTGGCTCATGGCCCGGTACTTGAGGCTCCAGCCTTTGCCGTAGTCGTTGACAAGCTCAGCAGCCTTGCAGGGGAAGAACAGGGCTTTCTCGTAGTC@cttgacctgggcgtagaagctgcccaggctgcagcagacgcggcactcgagcatggcatcgtcgttgttgtgggcatagcgcagggccttctcgaagctctccagggccttctggaagaggctgaggcccaggaaggcgttgcccatgctcaggctgacctggccaccgagctgggcgcctgcccgggtgccaggcag…	ENSSSCG00000029890->ENSSSCG00000013240	GT-AG	CanonicalPattern[Major]	2->	InFrame	111917	None		ENSSSCG00000029890	ENSSSCG00000013240
ssc-chimeric-183	4	2	3	-+	2	16517284	2	16501190	MADD	ENSSSCT00000014455	21	-	ENSSSCG00000025402	ENSSSCT00000029405	2	+	AAGCCAAGCAGCTACTTATTCAGTGCCCCCTCTTCCCCAGCTGAGTACAGCTTCCTTCCAGGGTAAGGGGTCTTTCCAGGCTATTTCTCACCTAGGAGTCCCTCGTAGAGATAGACACGCTGGCTTACGTCTTCGGAGGAGCGAACTGGGCTGCCCATCAGCTTCTCCTTTACACTTGGCTTCAAGCTGTGGGCTTTACC@aaagatggcactggtggcagagttggtttcaatttcactatcagacaaagtgccccgagagcctgccaagcgggcacttccctcaccgcctggtccatcacctgcattgctgctcaggtcactgtctgctccaagagtctctccagagctattactcacctggaaaggaaaaaaggtagtaaggggtattccccaggg…	MADD->ENSSSCG00000025402	GT-AG	CanonicalPattern[Major]	2->	InFrame	16094	Single		ENSSSCG00000013235	ENSSSCG00000025402
ssc-chimeric-184	24	22	14	-+	2	16912080	2	17094654	ENSSSCG00000028351	ENSSSCT00000030061	13	-	CKAP5	ENSSSCT00000014469	1	+	TCAATTCCATTCTCCAGATAAAAGAATGTTCAGAAAAAGTAGAGCTGATCCATGGTAAGAAAGCTGGACTAGCAGCTGACAAGAAGGAGGTCAAGCCTGTGCCCGGAAGGACTGCTGCTTCGGGGGCTGCAGGAGATAAGGACACAAAGGACGTTTCAGCACCCAAACCAGGACCCTTAAAAAAGGCACCTGCTACTAAG@cctggagggccaccaaagaaggggaagccagctgcacaaggaggcacagggagcactggaaccaagaacaagaaaggattggagactaaagaaatagtggagcccgagctgtcggtcagtattagacagtatgtttcaaactcaaaaccgtggaaagtcagtccctgtgaggagatttgagttctttgctgagcactg…	ENSSSCG00000028351->CKAP5	GT-AG	CanonicalPattern[Major]	2->0	InFrame	182574	Single		ENSSSCG00000028351	ENSSSCG00000013249
ssc-chimeric-185	15	34	2	+-	2	30326499	2	30418794	ENSSSCG00000030563	ENSSSCT00000031850	4	+	ENSSSCG00000030025	ENSSSCT00000026727	1	-	ATAGTTTTTGATTTTCCATGTCAATAGTTGATTACTTATAATATAACTGATGGCATTTCTTATCCAATATCAGGGAAGCTGTTGGATCTTATGCAGAAAATCAGAGAATAACAGCTGTTAGAAGAGTTTATCAACGAGGTTGTGTTAATCCAATGATCAACATTGAACAACTGTGGCGAGACTATAACAAGTATGAAGAG@ggtatcaatattcatttagctaaaaaaatgattgaagatcggagcagagattacatgaatgctaggcgtgtagcaaaggtatggaattccatcaggcacttactttaatgtttattatgagtatgttatttacacaggagccttccctatccggtattagtcttaatattttcaatcattagctatcttaactaaaga…	ENSSSCG00000030563->ENSSSCG00000030025	GT-AG	CanonicalPattern[Major]	2->	InFrame	92295	None		ENSSSCG00000030563	ENSSSCG00000030025
ssc-chimeric-186	33	78	32	-+	2	39869318	2	39931759	GAS2	ENSSSCT00000030262	4	-	ENSSSCG00000022254	ENSSSCT00000023876	1	+	AGCATTAGTCGTTCAGAGGTCTTTGTGTCCATATAACAAATTAATCTAAATGGAACCAGATTAAGGAGAATGAACTTGCTCTTCTGTTTCAGGTGAAACAGATTTCTGAAGATCCTCCTTGCAAATGCCCAAGCAAGTTCTGTGTGGAGAGGCTCTCTCAAGGAAGATACCGAGTGGGAGAAAAGATCCTCTTCATCAGG@atgctgcacaacaagcatgtcatggtccgtgtgggaggaggttgggaaacatttgcagggtatttgttgaaacacgacccctgccggatgctgcagatctcccgtgtggatggcaagacatcccccatccagagtaaatctccaacccttagggacatgaatccagataattacctggtggtctctgccaattataag…	GAS2->ENSSSCG00000022254	GT-AG	CanonicalPattern[Major]	2->0	InFrame	62441	Single		ENSSSCG00000030498	ENSSSCG00000022254
ssc-chimeric-187	7	8	2	++	2	59255661	2	59187624	ENSSSCG00000013895	ENSSSCT00000015181	18	+	ENSSSCG00000029924	ENSSSCT00000031672	1	+	CAACTCCCAGCAGGTTTGGAAGCTGGATCTACTTATATCCCCACCCCCGGCCAGCCCACCTACCGGACCTCGGTGCTCAGCCGGCGCCCATAGTCCCCTTCGCTGCTCCGATCCCACCCTTCTTCCCGGTCCTCACTGAAGCTTCGTTCTGCAAAGGTTGGGGTGGGCTGGGCAGCCAAGAACTCAGAGCTGCTGTAGAC@cttgctaaagcggtgggaacaggaagagaactgggggatctccgtggatgactcctcgtcgttggtctcatcgtcctcagagcccaggtggcggtaacgctctgagcgcgctgtgggagggaaaggcatggaaggtgggtacaagggctgtgggagggggtcccaggcggggagacactgtcagggcaaagacattga…	ENSSSCG00000013895->ENSSSCG00000029924	GT-AG	CanonicalPattern[Major]	2->	InFrame	68037	None		ENSSSCG00000013895	ENSSSCG00000029924
ssc-chimeric-188	45	212	14	-+	2	65194139	2	65150334	ENSSSCG00000013779	ENSSSCT00000015055	12	-	ENSSSCG00000013783	ENSSSCT00000015060	1	+	AGGAACTTGAAATCCTCGAGGGTCAGGGGTGACTTCCTCAGAGGGCTGTGGAAAGAGGAGACTGGTGGACATGCAATAGCAGGCAGGGGTGGTGGGTGGTGGGCAGGGGAGGGGTGTCACCTGCACAGAGTGGGGCCTGGGGTCTCCTGGGTCTCCGAAGGCAGCTGGGGAGTGGTGGAAGTTTCCTGGATTGGGGAACT@cagacttgatgggctggaaggaggacccagagggctcttctggggcgagccgtccaagtcagtcccgaggttcagcttctccacagatatgtcactgcagcacaagggaggaaggtgcatgaagacccagcacccagggaggcaaccaggggcagctggaaccccggggccctccctccttaccctgtggaccgagcc…	ENSSSCG00000013779->ENSSSCG00000013783	GT-AG	CanonicalPattern[Major]	2->0	InFrame	43805	Single		ENSSSCG00000013779	ENSSSCG00000013783
ssc-chimeric-189	8	10	0	+-	2	73914853	2	73885259	SAFB2	ENSSSCT00000014770	6	+	SAFB	ENSSSCT00000014769	7	-	TGCTGTTGACTCGCTGGCCAAATCTAAATCACCCTCCTCCGGATGGGCGCTGCCAAAAAGGTCCTCTTCCTCCGCAAGCTTTCTGTCTGGCCCCACGCTACTTGTATCCTGTGCAAATGGCTGCTCCAGCTCGGAACCTTCTTCTTTTACTGGCTCAGATTTACAAGTTTCCCCCAAAATGTCGAGTATTTTCTCATTTT@ctggctccaatagaggctgttcttcaatatcctattgaaagaaaaaagaagacaaagaaaattcacaaagactttaaaaattgggcagattcccctaacagatacaactttcaatcacatatgaataaatccttgctccaaacaagattctccattcaaaacaatgtattgcaatctagggagttctcttgtggtgca…	SAFB2->SAFB	GT-AG	CanonicalPattern[Major]	0->1	InFrame	29594	Single	InFamilyList	ENSSSCG00000013523	ENSSSCG00000013522
ssc-chimeric-190	19	20	16	-+	2	82380159	2	82120327	ENSSSCG00000014045	ENSSSCT00000015342	1	-	NSD1	ENSSSCT00000015341	1	+	AGGCAACTGCAAGTTTATAATTCCATAGTGTATTTTATCATGTATTATCACCTATAAGTATTACCTTTCATTTTTGAATGTGTATTAATCAATGGATCTGAACAAATCCTGCAGGGCCACCATGGACGTCTCTTGAATTTTGCCCAGATGAGATCTCCAACTTCATACTTCAATGGCGTAGCCTTTTTCTTGGGTTGACA@aaatggcaattcctgtgaagtagatgatgatgaagttccaggtaattctagcatgtttcctaatgtactggtactggagtctggatcatcctgaaaagataaatttattgagtttaattgctcttctatggtaacctttgcatctcctagtgaaaagggggctgggagaagggatgctttttcattgctgccgtccac…	ENSSSCG00000014045->NSD1	GT-AG	CanonicalPattern[Major]	2->0	InFrame	259832	None		ENSSSCG00000014045	ENSSSCG00000014044
ssc-chimeric-191	24	36	22	+-	2	87123585	2	87215862	ENSSSCG00000014087	ENSSSCT00000015388	9	+	IQGAP2	ENSSSCT00000015389	1	-	GTATTGAGTTCACATGATGTAGTGAATGATTTTTCGCACTCTTTTTTTACTTTTGAGTATCAAGCTTTGGAATCATTTAACCTCAGGAATCAGTGAAGCCTTTGTTTTGCAGAATAACTGTATTTCAGAAGAAGAAAGAGATGCATATGAAGAATTGCTGACACAAGCAGAAATCCAAGGCCACATTAATAAAGTCAACA@ggctggctgcggtggaccacatcaacactgtccttcgggaaggtgaccctgagaacacgctgcttgccctgcagaaaccagaggcccagctgcccactgtttatccctttgctgctccaatgtatcagaacgagcttttcaacctccagaaacagaacgccatggtaagtcaacctccagaaacagaacgccatggta…	ENSSSCG00000014087->IQGAP2	GT-AG	CanonicalPattern[Major]	0->	InFrame	92277	None		ENSSSCG00000014087	ENSSSCG00000014088
ssc-chimeric-192	21	63	5	+-	2	88766572	2	88569384	AP3B1	ENSSSCT00000029238	7	+	ENSSSCG00000014101	ENSSSCT00000015403	40	-	ATAGGAAGTTTCTTCTCCCCTATGTGGATATTTTCTATCTTCCGATCAGTGGTATTATTCAATGTTATTTGCACAGAGACCATCTTGTCACCAAAAATGCAAGGCTGTCTTGGAAAGGAATAATGGGCCGCTAGTCCTTTCCCACTCATCCGATGAAGCAGCACATGAGTCGTCATTGGTACAAAGACAGGAGTACTGAC@actgatgaccgatgaagaagctgacaagtttaaaccttcaagatcagctatcaagcttggggagagagctggtacgggaagtgcaacgggagtggacactgggttaactgcaagaaaaggctcaagttagccgatgtgcatggaaatttcatattactaaaagcaacattttaattttcctagtaaatctaattaaat…	AP3B1->ENSSSCG00000014101	GT-AG	CanonicalPattern[Major]	2->0	InFrame	197188	Single		ENSSSCG00000027810	ENSSSCG00000014101
ssc-chimeric-193	25	55	3	-+	2	88602890	2	88734312	ENSSSCG00000014101	ENSSSCT00000015403	14	-	AP3B1	ENSSSCT00000029238	1	+	ATATAATTTATTTCTAATATCAGGTTCCTGTGGCTAGAGCAAGTATTCTTTGGCTAATTGGAGAAAACTGTGAACGAGTTCCTATTATTGCCCCTGATGTTTTGAGGAAGATGGCTAAAAGCTTCACCAGTGAAGATGATCTGGTAAAACTGCAGATTTTAAATCTGGGAGCGAAATTGTATTTAACCAACTCCAGACAG@acaaaattgcttacccagtacatattaaatctcggcaagtatgatcaaaactacgacatcagagaccgtacaagatttattaggcagcttattgttccgaatgagaagagtggagctttaagtaaatacgccaaaaaaatattcctggcgcagaaacccgcaccactgcttgagtctccttttaaaggtattataatc…	ENSSSCG00000014101->AP3B1	GT-AG	CanonicalPattern[Major]	2->0	InFrame	131422	Single		ENSSSCG00000014101	ENSSSCG00000027810
ssc-chimeric-194	20	48	1	-+	JH118701.1	16917	2	90946074	ENSSSCG00000022138	ENSSSCT00000024491,ENSSSCT00000027041	16,16	--	ENSSSCG00000014121	ENSSSCT00000027416,ENSSSCT00000015425	20,21	++	TCAAATCAGTTAGATTTTGGAAACAAAAAATTCCTACCCTTTATTTCCCTTTTCTTCAGAGTCTACCCAGCAGATATCCACATATTCTCTCATGTCTACAGCATCAGCTTTCCCACATGTAATTTTAAAGTCTTTTTGTTCTCGTAGAGCTAGCCGCAAGCCATCCATTGTCTCTGGGGTAATTTGTACCATTAAGCCAT@cttcaactatgctggatttggcaagaaaccctgaagatgcttttaaagctccattgaataccacaaaacttgcacctgtcactgattaaaaaaaataataattattacttatgttttaacctgctcttttttatgctatatatttgttaaatgcataacgtagaacatagcacattttaagtaactgatatatgccac…	ENSSSCG00000022138->ENSSSCG00000014121	GT-AG	CanonicalPattern[Major]	0->1	InFrame	-1	Both		ENSSSCG00000022138	ENSSSCG00000014121
ssc-chimeric-195	11	21	1	-+	2	91890160	GL894077.1	178258	SSBP2	ENSSSCT00000023648,ENSSSCT00000015435	8,8	--	SSBP3	ENSSSCT00000028100	1	+	ATGCATTCAAAGAAAATAAATTATGGAGAAAATATGTTTCCTCTGCTATTTTCAAATTGGATTATTATAAAGTCTAACTTCTGTTTTTCCTTATATTGCTTAATGAAATGCCTTACTTTTACTGAACTTTTGTATAATTATTTAGGGTCCTCCAGGAGGTGGAGGGCCACCAGGAACACCCATCATGCCTAGTCCAGCAG@attcaacaaattccagtgacaacatctacacaatgattaatccggtgccgcctggaggcagccgatccaacgtaagtctgctttctaataatttacatatcagataccataacaaatcataattaacttcatcagctgaggggaaagcaagtttaattgatttcagccatttgttaccaaagatgaataaaataaacc…	SSBP2->SSBP3	GT-AG	CanonicalPattern[Major]	0->	InFrame	-1	Single		ENSSSCG00000014131	ENSSSCG00000030189
ssc-chimeric-196	5	6	0	+-	2	112635475	2	112712693	ENSSSCG00000025802	ENSSSCT00000023670	7	+	PPIP5K2	ENSSSCT00000031964	1	-	TTGAAATATCAATGATGGAAAGATAGTAAGAAGGGTTTTATAAAACTGAGGAGAATAATTTAGTTTTCATATTAATGGACTTTTTTAAAAATTTTCAGATTGGCAGTAGAAGTAGTGTTTATTCTCCAGAAAGCAGTGTACGAAAAACAGGTTCATATATATATGAAGAGTTTATGCCCACAGACGGTACTGATGTTAAG@gtttatacagtgggtccagattatgcccatgctgaagctcgaaaatctcctgcactcgatggcaaggtggaaagagatagtgaaggaaaagaagtaagataccctgttattctcaatgcaagagagaaattaattgcttggaaagtctgccttgcatttaaggtaagatgttatgcaggcagtagacccttggaaaaa…	ENSSSCG00000025802->PPIP5K2	GT-AG	CanonicalPattern[Major]	2->	InFrame	77218	None		ENSSSCG00000025802	ENSSSCG00000024999
ssc-chimeric-197	22	40	3	--	2	118846107	2	118961796	ENSSSCG00000014194	ENSSSCT00000015509	4	-	ENSSSCG00000022845	ENSSSCT00000026253	1	-	ATAAAATGTGATGACTATGATGGAGAGCATGACTGTATGTTCTTGGATCTGCCTTTCTCAAGAGTTACACAGAGAGAAACAGAAAATAACCAAATAACACCAGAAAATGGAGCCTCAGCAGGAAGGCAGGAAGTTGTGGATAACACATTTTGGAATGGCTGTGGAGATTACTACCAACTATATGACAAAGATGAAGATAG@ttcagaatgcagtgatggagaatggtctgcttctttgcctcatcgattttctggtacagaaaaagatcagtcctctagtgatgaaagctgggagactctgccaggaaaagatgaaaatgaacctgaactacaaagtgatagcagtggtcctgaagaagaaaaccaagaactatctcttcaggaagggtatgtccgcag…	ENSSSCG00000014194->ENSSSCG00000022845	GT-AG	CanonicalPattern[Major]	1->	InFrame	115689	None		ENSSSCG00000014194	ENSSSCG00000022845
ssc-chimeric-198	12	17	1	-+	2	121986386	2	122134200	EPB41L4A	ENSSSCT00000015527	18	-	ENSSSCG00000029860	ENSSSCT00000025962	1	+	TTTAAAAGCAACTTTAACATGAACTGATAAACAAAGCCTCACACGTCTGGATGTTAACTTGATATAAATGGTCTTTTCAGAATACGGCAGGAGAATGATATGGTTGATTCAGCGCCTCAGTGGGAAGCTGTATTAAGGAGACAAAAGGAAAAAAGCCAGGCTGACCCCAACAACAGACGATCCAGACACAGATCTCGCTC@gagaagtcctgatatccaagcaaaagaagagttatggaagcatattcagtgagtactgcttttccctcctccgttgttattttaaaactcatgtggtttgaaggcatttacaaggaagcccactgacaccaagaggcagccctgggctgaagcctgtcacgtggccctcactgccatcattttgtggaacgtggcgct…	EPB41L4A->ENSSSCG00000029860	GT-AG	CanonicalPattern[Major]	1->2	InFrame	147814	None		ENSSSCG00000014209	ENSSSCG00000029860
ssc-chimeric-199	6	4	5	--	2	147137211	2	147212170	ENSSSCG00000024934	ENSSSCT00000027520	2	-	DNAJC18	ENSSSCT00000015685	1	-	TGTTCCTTTGCAGCTTACATTGACGCAGTTAGAAGAAACAAATACCCAGAGGACAGACCTCCTGAAAGTCATGACCCCTGTGGTTGCTGTAACTGCATGAAGGCACAGAGTGAAAAGAAGCCTGAGAATGAGTGGACTCAGACCCGACAGGGTGAGGGGAATGCCACTTACACTGAAGAGCAGTTGCTTGGAGTACAAAG@gatcaagaaatgcagaaattactatgaaattctgggagtttcacgaaatgccagtgatgaagagcttaagaaagcttaccgaaaacttgccctgaaatttcatcctgacaagaactgtgctcctggagctacagatgctttcaaaggtctgatcctaaattaatgcttgaagtttggtcactgctggtcgttttcagc…	ENSSSCG00000024934->DNAJC18	GT-AG	CanonicalPattern[Major]	1->2	InFrame	74959	None		ENSSSCG00000024934	ENSSSCG00000014356
ssc-chimeric-200	10	15	1	-+	2	154149997	2	154039668	ENSSSCG00000014414	ENSSSCT00000015753	8	-	ENSSSCG00000014409	ENSSSCT00000015747	1	+	CCACAGTGGTGGATGGCCACCTGTAGCAAAGCTTACCTGGGACCAGAGGGGTGGGGCTGGAGACTGAGGTATGGTACCCAATGGAGGATCCCATGAGGTTTCGAGGTGGCACCAAACGAGCTGCCAACAGAGGAGGCGGTGTCCCCAACTGAAGTCGCTCAGATGCAGCAGCACCATGTTCGCGAGAGTACATGGGCTGT@cgttctgacactgtataaaggaggttctggggtaaaggaggaggtagtcttgctcccactggtgcaagattgggcactgcacttgtcccaggctggtcacggttgtttatcaagcttgactgtgttatgggtggtcctacagacaacaaacaatgaaaggttaagcactaatatttcctaactaataaaaatactata…	ENSSSCG00000014414->ENSSSCG00000014409	TG-NN	NonCanonicalPattern	1->	InFrame	110329	None		ENSSSCG00000014414	ENSSSCG00000014409
ssc-chimeric-201	37	243	3	--	2	158058831	2	158121727	PDGFRB	ENSSSCT00000015788,ENSSSCT00000025374,ENSSSCT00000035484	14,14,13	---	ENSSSCG00000022741	ENSSSCT00000015789	1	-	AGACCAGGGCAGAAGGGCCAGAGGCCTTGGTGGGGCCTCCACGGGCCTCGGCGACGGCCCCGGCCTGAGGCCCCCCCTCTGTCCCGCAGCCACAGCGCGCAGCAGTGAGAAGCAAGCCCTCATGTCGGAGCTGAAGATCATGAGTCATCTCGGGCCTCATCTGAACGTGGTCAACCTGCTGGGGGCCTGCACTAAAGGAG@gtcccatctacatcatcaccgagtactgccgctacggcgacctggtggacttcctgcaccgcaacaagcacaccttcctgcagcgctgctccgacaagcgccggccacccagcgccgagctctacagcaacgccctgcccgtcgggctcccgctgcccaggtaccgagggggcggcccggcccgggcgggaggcagag…	PDGFRB->ENSSSCG00000022741	GT-AG	CanonicalPattern[Major]	0->	InFrame	62896	Single		ENSSSCG00000014442	ENSSSCG00000022741
ssc-chimeric-202	25	65	4	+-	3	9393837	3	9489014	CUX1	ENSSSCT00000008422	10	+	ENSSSCG00000007683	ENSSSCT00000008424	1	-	TGCAGAGCATCCTCCAGGGGTCGGAGCGGGGGCCGTGGGGTCCGGGGGCCCCGGGGGCGGGGGGGTGGCCGGCCCCACAGTGAGCCCGCTCTGCCTCGTCTAGGACGCATCCAGGCCCCTGGAGGTGCTGCTGCTGGAGAAGAACCGCTCGCTGCAGTCCGAGAACGCCGCCCTGCGCATCTCCAACAGCGACCTGAGCG@ggcgctgtgcggagctgcaggtccacgtgacggaggtcatggccacggcagccgagcagagggagctgatcgcccgcttggagcaggacctcagcaccatccagtccatccagaggccggatgcggaggtgagcgcccccccccacatcgcaccccctcaccccctgcccaaggctcttccagcctcacaaaacacca…	CUX1->ENSSSCG00000007683	GT-AG	CanonicalPattern[Major]	0->	InFrame	95177	Single		ENSSSCG00000007681	ENSSSCG00000007683
ssc-chimeric-203	7	4	4	-+	3	23604769	3	23526296	USP31	ENSSSCT00000031593	6	-	ENSSSCG00000030424	ENSSSCT00000025945	1	+	AGCCCCCCGCCCCCTGCCCCGCAGGATCATAAGAAACTTGGTCACAGGTTTCTCCCCCCCGTTACAGAGGATGTCCTTACCTGTCGAAATCTCTTCAGATGTATAATCAGCACATCGGGCAGAGTCCAGAGGCTTAACGTAATGCTCCCCTGCTGCAGCTGCTTACAGTGTGGGCAACGCCAGGCGTCGTCTGGGGCAAG@ccgttcctctttggtgtagagttggaaacactgggataaagtgcaagtttgaggctgatggtgacgctccctttgcagacggacactttctgcatcggggatatattcctcttcagtatttacaaataagctgcagttaggggagaaaaagcagcattcgtcagagaatgtcttgcaaagctcacacaaaaatacaat…	USP31->ENSSSCG00000030424	GT-AG	CanonicalPattern[Major]	2->	InFrame	78473	None	SameEnsemblGene	ENSSSCG00000026544	ENSSSCG00000030424
ssc-chimeric-204	6	5	4	-+	3	29082788	3	29050506	ABCC1	ENSSSCT00000008629	21	-	ENSSSCG00000007873	ENSSSCT00000008628	14	+	CTGTTGGCCACGATGCTGGGGTAATAGGCCTTCTGGTTCTCGTCCACCTTTAGGTCGCTCTGGCGGATGAAGCGCTCCTGTTCCTCGAAGGCGCGGATGACGCTGACCCCCAGCAAGGTCTCGTTGAAGTGGGAATAAACTGGGGAGCGGCTGACGGACTCGAGGCGCTTCAGCTGCCGGGAGGAGGCCACGTAGAACCT@ctggacaaagaagtaaatgaggcccaggggggggatgatgacggctgccacgggggtggccagcaggatgatgatgcaggcgcccaccacgttgaacagggagcccatgaacatcttgatgacctgtgggatcatcgagtccaccgtgtccagctccttggagaagcggttcaccaggttcccgctgggcgttcgctc…	ABCC1->ENSSSCG00000007873	GT-AG	CanonicalPattern[Major]	2->0	InFrame	32282	Single		ENSSSCG00000007874	ENSSSCG00000007873
ssc-chimeric-205	58	311	948	-+	3	43317828	3	43250528	ENSSSCG00000008074	ENSSSCT00000008847	3	-	OGN	ENSSSCT00000030914	1	+	AACAAGAGTGAATACTAATACGTGATTTAAAATTAACTTACGTATATCTGCAAAATCTTTGGCAGTCAACTTTTTAATTTTGTTGAATCGTGCATAAAGATAGGCTGATTCCTTTGGCAAGGGTGGTACAGCTTTAATGTCAATTTCTTCACAGTATACAGAGCCACTTAAACAAACACACAGCAGACATGTGGGCATTT@catcgttttctttcttgggggataatggtattgtactctcgtctttttgtaattcaaaacttttctcatcaggtattctgatagcctctttttcctattgaaaaaatacaaatttattatcaggcgcgatatgcccaatttggactgtaaaactaagggattacagacaactttttcctataagtattctggttgaac…	ENSSSCG00000008074->OGN	GT-AG	CanonicalPattern[Major]	0->1	InFrame	67300	None		ENSSSCG00000008074	ENSSSCG00000030143
ssc-chimeric-206	10	11	1	-+	3	43317828	3	43253020	ENSSSCG00000008074	ENSSSCT00000008847	3	-	OGN	ENSSSCT00000030914	2	+	GAATGCATTTGCTTTTATTCCCCTACTCTTGATTTTGTTGCGTTTTGCATTAAATAACGTAAGCTTAGGAGGGAGAACTGGAAGTTTCAGTAGTTGATTGTCAGCTAGTATAAGTTCTTCTAACAGAGAGAGTTTTGAGAAAGTGCCATCTTCTATATCTTCAATCAAATTTCCCGTAAAATCAAGTCGTCTTAAGTTAG@catcgttttctttcttgggggataatggtattgtactctcgtctttttgtaattcaaaacttttctcatcaggtattctgatagcctctttttcctattgaaaaaatacaaatttattatcaggcgcgatatgcccaatttggactgtaaaactaagggattacagacaactttttcctataagtattctggttgaac…	ENSSSCG00000008074->OGN	GT-AG	CanonicalPattern[Major]	0->1	InFrame	64808	Single		ENSSSCG00000008074	ENSSSCG00000030143
ssc-chimeric-207	35	90	8	+-	3	43480360	3	43399997	ENSSSCG00000028549	ENSSSCT00000024689	6	+	ENSSSCG00000028244	ENSSSCT00000032452	1	-	GTGTACTGTATTTAAAATACATTCTGAAGAAGATATCCATACCTCAATAGAAGCAGGAAGACCCTGTGGTATAATTCTAAATTTATTTCTTCCCAGACGCAAGTAGGATAGGCTCTTCAAAGGTTTAAAAGCTAAAGAGTTGACATTGATTTCACTGAGATTGTTTCCTTCCAATTCTAAGGTGACCAATTGATTTAAGT@ctgataaactttcttcatcgataacctgaagattgttgtcattgattttaagttcttctaatgtagatggtaatcctgaaggaatcgctaccaaattgtttccatccatattcaggcgcattaaattctttagaagcttaaaaagcaaatctcaaaattacttttttatcttgtcatggttgtacagtcatatatatc…	ENSSSCG00000028549->ENSSSCG00000028244	GT-AG	CanonicalPattern[Major]	->1	InFrame	80363	None	SameEnsemblGene	ENSSSCG00000028549	ENSSSCG00000028244
ssc-chimeric-208	13	17	1	+-	3	47584144	3	47464506	ENSSSCG00000030469	ENSSSCT00000025163	19	+	ENSSSCG00000022937	ENSSSCT00000030621	1	-	TAAAAACTCTGGCAGTCCTTAAAGAAGGGCTGGAGCGATGCATTCCACTACAGTTTCAAAAGTCAAGCTAGAGAGAAAACGGAGAGAGAGAGCCATGTAGGGCCCACAATACCTGAACTTTCTTTCTTTCGAGGTTTCCACCAGGTTTCTTTCACAAGAATCCAAAGTCATGTGGGTATACTGTTTTGCTACCACATTTT@ctttatcttctagagggtgcactgaatccactggaagtttgtggaagggtgtagacgcaagctgtgcagcagacgtgaagtctccggggcccttgggactgggtgccagggttttgttgcagcggggaccccatacggttgaatcatccagaaattcttctgtgtgaggtacttcctacgacaaaagatgaactggat…	ENSSSCG00000030469->ENSSSCG00000022937	GT-AG	CanonicalPattern[Major]	->	InFrame	119638	None		ENSSSCG00000030469	ENSSSCG00000022937
ssc-chimeric-209	14	23	1	-+	3	49069843	GL895315.2	6711	ENSSSCG00000008125	ENSSSCT00000008901	6	-	ENSSSCG00000020811	ENSSSCT00000023095	1	+	GACTCAGGTTGCTGCAGTGACAACACTGGATCCTTAAACTGCTGTGTCACAGTGAAACTCCATTGCTCCTTTTAGATGGAAGTGCAGTTGAAACAGGAACAACCAAGAAGGCTCCGAAACCAAGGAAGAAGCACTCATGTAAAACCGTAGAGCAGAATATAAACAACCTCAACGTATCTGCAGCAGATCGAAAGTGTGAG@gtggatcccatgttccagaagacggcagcctcgtttgatgagtgcagcacagcaggggtgtttctctccaccctgcactgccacgactatagcagtgagctgctcttcccctccgatgtccagactctctccaccggagaacccccggagttgcccgatttaggttgggtggagatgaccgatttaaaaggtaagtcc…	ENSSSCG00000008125->ENSSSCG00000020811	GT-AG	CanonicalPattern[Major]	2->	InFrame	-1	Single		ENSSSCG00000008125	ENSSSCG00000020811
ssc-chimeric-210	8	10	3	+-	3	56556673	3	56622844	ENSSSCG00000008176	ENSSSCT00000023061,ENSSSCT00000008954	10,8	++	ENSSSCG00000022565	ENSSSCT00000030399	1	-	AGGGGAGCCGTGCTCCTAACACTGACAACCTGAGTTATTATCTGCCTCAGTATTACTTACCATTGTCTTTTGTCACAGTTGTTGGCCAGCAGGAATTTTAATATAACGACTCTGGCCGAAGAATTAATACTGCGCTATCTGTCGGATGAACTGTCTGACAGGAAGAGAATTTACGACGAGGAAATGACGGAGCTGTCAAA@tctgaccagagatgtgcccatctttgtgtgcgccatggccttccccaccgtcccctgtcccctccacgttttcgagccccgctatcggcttatgatcagaagatgcatggaaactggcaccaaacggttcggcatgtgtttatctgctgagcacgcggggtaagaatcaccagcctccaaaggaagggtcctgattaa…	ENSSSCG00000008176->ENSSSCG00000022565	GT-AG	CanonicalPattern[Major]	1->	InFrame	66171	Single		ENSSSCG00000008176	ENSSSCG00000022565
ssc-chimeric-211	10	11	0	-+	3	72035540	3	71982481	ENSSSCG00000024965	ENSSSCT00000029184	2	-	MOB1A	ENSSSCT00000009079	1	+	CAAGTAAATAGGTGAGAAAAACAAGTCTTTATTATTTAATTTATATCAATTGGTGATTAGCTTTATTTAGTAATTCAAACGCAAATATAATAGCCAATATATGTACCTTGGACCTGCAGACATGACTGGACAACTTGCTTCAGTGCAGAATTCTGTGATAGTTCCATATAACATGTTGATCTGGTTGAAGAAATCCACAG@tgttaacagcaatccattcattcaggtcctctccttctggcaacataacagcttgtctcagattcccactgcctagagttgcttctgcatgttttaagagttcatactgatgagacccttcagggatattcttctttggtttgaatgttttagaagaacggctactactgttaggttaaaagtaaaagtgtatcactt…	ENSSSCG00000024965->MOB1A	GT-AG	CanonicalPattern[Major]	0->1	InFrame	53059	None		ENSSSCG00000024965	ENSSSCG00000008290
ssc-chimeric-212	8	6	2	+-	3	80833330	3	80754397	SLC1A4	ENSSSCT00000029680	4	+	ENSSSCG00000027527	ENSSSCT00000024583	1	-	TGACGAGGCCCAGGAGGAACCTGAATGGGTTTTTCCGCGTGAAAACAAAATAAATCAGGGGCAGAACAATTCCTCCATGAATAAGGTGGCCCAATATGGAGGTGAAGATATATTTCCCCAGGCTGGTCACCAGCACGATGAGGTCCTTCATTTCCACAATCTTGCTTCCCACCAGGAACGTGATGCCAACAGGTACGTAC@cacataatccatgacaccagcaccatcgttgcctcattgaaggcattgaaaaaacgaatgagctcctctccttcagagccgagtttcttcagggctactcccaacaccaaggcaaaaaggaccaaacctaaaatgttcatcccttcaatctcggtgccaatggggatctgtagggtcagaggggacagcggaactaag…	SLC1A4->ENSSSCG00000027527	GT-AG	CanonicalPattern[Major]	1->	InFrame	78933	None		ENSSSCG00000028282	ENSSSCG00000027527
ssc-chimeric-213	24	101	0	-+	3	84139238	3	84163552	XPO1	ENSSSCT00000031751	4	-	ENSSSCG00000028228	ENSSSCT00000031737	1	+	TAAACTTGGTAGCATAATGTTTTTGAAATTTTAGATGTAAATGTGTGAATGTCTGTCCATTTGTGAATCCTAAAAGTTGCCTGTCTTATAGCAATATATTCACATGCTTCTATTCTCCAATTTTCAGTATTATGGACTACAAATTTTGGAAAATGTGATAAAAACAAGGTGGAAGATTCTTCCGAGGAACCAATGCGAAG@gaataaaaaaatatgttgttggcctcattatcaagacgtcatctgacccaacttgtgtagaggtaagagcttttttggagattattgccacagtgtaaaatcatttaaacattggatctttaatttaaacttgcttctgtcacagacatacagacacacatgtatgtatgcataatcattttcagtagatctgcagtc…	XPO1->ENSSSCG00000028228	GT-AG	CanonicalPattern[Major]	0->1	InFrame	24314	None		ENSSSCG00000028100	ENSSSCG00000028228
ssc-chimeric-214	21	69	0	-+	3	92198033	3	92361686	ENSSSCG00000026974	ENSSSCT00000029581	3	-	PSME4	ENSSSCT00000009212	1	+	ACTATCCTCCCTGTGTAGTACGTGTATTATGCACACCCTTGTGCACACATACACAAATATGTGTTTACTTTTTCTTTAATTAGGAAAAAGGAACTTCTTTCAAGAGATGATTTGGAGTTACCTTGGAGACCACTTTATGACATGGTGGAAAGAATATTATATTCCAAGACAGAGCACCTGGGATTAAATTGGTTTCCTAA@ttctgtagaaaatgttctcaaaacactcgtgaaaagctgccgaccgtaagtaatttctcgatttataaagcctcttattgtttctgtgagcttttctccatctttagtatgctttgaagaggaatgtaaaggtataaactatatgatgtgataatagtccctgggcacaaggtatcatttccagctcttgaacttttc…	ENSSSCG00000026974->PSME4	GT-AG	CanonicalPattern[Major]	1->2	InFrame	163653	None		ENSSSCG00000026974	ENSSSCG00000008412
ssc-chimeric-215	29	64	4	+-	3	103821979	3	103885769	MTA3	ENSSSCT00000009266	5	+	ENSSSCG00000027800	ENSSSCT00000024310	1	-	TTTTTTTGTAGTTTCATGCTATGGATACGTTGTATAGGCACAGCTATGATTTAAGCAGTGCAATTAGTGTCTTAGTACCACTTGGGGGACCTGTTTTATGCAGAGATGAAATGGAAGAATGGTCAGCCTCTGAAGCTAGTTTATTTGAAGAGGCACTGGAAAAATATGGCAAAGACTTCAATGACATACGTCAAGATTTT@ctcccttggaaatcattgactagcatcattgaatattattacatgtggaaaactactgacagatacgtgcagcaggtaattttttcatattgctgtcaatacagtttcatcaaaatgaactttctatttctacattaatgtttcttagaatatacttaatgtaaattttttgtttgctttatcttttctagaccattt…	MTA3->ENSSSCG00000027800	GT-AG	CanonicalPattern[Major]	2->	InFrame	63790	None		ENSSSCG00000008464	ENSSSCG00000027800
ssc-chimeric-216	7	5	8	-+	3	107569717	3	107665453	ENSSSCG00000008479	ENSSSCT00000009281	10	-	ENSSSCG00000025389	ENSSSCT00000027140	1	+	GTTACAGGATGGGAGCCCGTACGCGCGCTCCACGAAGCAGATGTCAAAGGAAAAGCTCAGGGCGAGGCGCAACCGAACCGCCTTTGAGGAGGTGGAGGAGGACCTGAGGCTCTCCCTGCACCTTCAGGATCAGGACTCTGTCAAAGACGCGCTGCCTGATCAGCAGTTAGATTTTAAGCAGCTCCTGGCCCGCTATAAAG@gggtcagcaaatcggtcatcaaaacaatgtccatcatggattttgaaaaggttaatcttgaattgatcgaggccttattagagtggattgtggacggaaagcactcctaccctccaggtaactgcagccagtcatcatttatggatgagatgggaagggatcctccttcctgagatggtggggactgtggggacagcc…	ENSSSCG00000008479->ENSSSCG00000025389	GT-AG	CanonicalPattern[Major]	0->1	InFrame	95736	None		ENSSSCG00000008479	ENSSSCG00000025389
ssc-chimeric-217	13	25	0	+-	3	134956114	3	135033934	TAF1B	ENSSSCT00000009449	2	+	ENSSSCG00000008636	ENSSSCT00000009448	1	-	TGGATGATTCTTTATTTATAGAGTAAAAGGGCCAGGAGTCCTCTCAGTAGAACTGCAGGATTTAGGAATGATGTATTGAATGTGGTTTTCTTCTCCTACAGAAAGAGTTCAAAGAACGATGTACTCAGTGTGCTGCTGTGTCTTGGGGACTTACTGATGAAGGCAAATATTATTGTACTTCTTGCCACAATGTTACAGAA@agatctaaggaagtgataaacactggggctattcctaacactaaaatacaagccatcaaccggggactcaaaaggaaacgaaaactcggtaagctcgctctgcccccacgtgtgcttaacgtcttctggtcatgtcttcaccttcatgatctaggaatgtgggatggaactttaagtagattctggaaaagctgccag…	TAF1B->ENSSSCG00000008636	GT-AG	CanonicalPattern[Major]	2->0	InFrame	77820	Single		ENSSSCG00000008637	ENSSSCG00000008636
ssc-chimeric-218	14	20	0	-+	3	135029602	3	134958503	ENSSSCG00000008636	ENSSSCT00000009448	3	-	TAF1B	ENSSSCT00000009449	6	+	TGCACTGCCGGTTTCAGAATTCTAGGTAGTGTGATTCTCATTTTACCTGAGTGTGATGCTTTGATGATGCGGAAAGGCTTTTGAGTGTGGACATCAGGCTGAGACTCTGCTCCACTTTCAACAAATGAAGGACAACTGAAGTCACTCAGCAGCTCGGGCTCACTATCCCAGTCGGAATGGCTTGGATTATCTTCTAATAC@cgtagttttccttctgctggtatgaactgggtttttacaatacgcttgcttgcttttctgaaggtaccgcttccaaaaattatgtaagacttcatcctaaggtggaagggaaacgagcttcaggtcatgatgacaaatgcgccggcacgaccacaccacacaacctcctcctctggtgctgtacacactgccttccgt…	ENSSSCG00000008636->TAF1B	GT-AG	CanonicalPattern[Major]	2->0	InFrame	71099	Single		ENSSSCG00000008636	ENSSSCG00000008637
ssc-chimeric-219	6	7	0	--	GL896386.1	13358	3	135803980	ID3	ENSSSCT00000024312	1	-	ID2	ENSSSCT00000009458	1	-	CGCGGCCGCGAGCGGGGCACCAGGAGCAGGTCTTACCTGCAAGGACAGGATGCTGATGTCCGTATTTAGGGTGGTCAGCGGCGTCCTGGATGCCTGGCTCTGCCCGGGTCGCTGGTGGTGCAGGCTGACAATAGTGGGGTGCGAGTCCAGGGCGATCTGCAGGTCCAAGATGTAGTCGATGACGTGCTGCAGGATTTCCA@cctggctaagctgagtgcctcgcgggactccgggtaccagttcccggagacgcgagtagcagtggttcatgtcatcaagcaggcnnnnnnnnnnnnnnnnnnnnnnnnnnnnnnnnnnnnnnnnnnnnnnnnnnnnnnnnnnnnnnnnnnnnnnnnnnnnnnnnnnnnnnnnnnnnnnnnnnnnctgcgttccgatag…	ID3->ID2	TG-GA	NonCanonicalPattern	0->1	InFrame	-1	None	InFamilyList	ENSSSCG00000027450	ENSSSCG00000008645
ssc-chimeric-220	11	7	6	+-	4	1025955	4	1228646	ENSSSCG00000006956	ENSSSCT00000007621	2	+	ZC3H3	ENSSSCT00000025766	1	-	CAGCCTTCCTGGGGACAAGAAGAGCAGCCCCCCGCATGCCGCTGCTGCCAAGAGTCAGTTCAGCCTGCGGCGGAGGCAGGCGCTGCGGGGGAAGAGCAGCCCCGTTCTGAAGAAGACCCCCGGCCGGGGCCCGCCGCAGGTCACCAGGCACCGGCTGTGCAGCCTGCCTCCAAGCCGGGCCCACCTCCCCAGCAAGGAAG@cctccggcctgcacagcccgcggcccgcgcctgccagcaaagtcatccagactcgctaccgcattgtcaaggagaccccagcgtcgcctctcagcaccgcccccggccccccggccctgccctcctggcgggcacgacggctctccctgtccaggtaggaggcccggggctggtggggttggaagcgcacaggctgag…	ENSSSCG00000006956->ZC3H3	GT-AG	CanonicalPattern[Major]	0->1	InFrame	202691	None		ENSSSCG00000006956	ENSSSCG00000027691
ssc-chimeric-221	14	26	2	-+	4	9124401	GL893076.2	69385	EFR3A	ENSSSCT00000006538	10	-	ENSSSCG00000028165	ENSSSCT00000027871	1	+	TGTTTATGTGTTACTTATTTTTGCTTAGTAACAAATAATACTGAATGACTTTTGTTTTGATCAACTTGACAGGCTTCCAAAATCTTTAGAGAAGCATGACAAAAATTTGTATTTTCTGACCAACAAGATTGCAGAGTCACTGGGTGGAAGTGGCTATAGTGTTGAGAGATTGTCTGTACCATACGTACCACAAGTAACAG@atgaagatcgactttctagaaggaagagtattgtggacactgtatccattcaggtggatattttacccaacagcattccttccgatgatgtggtaagttgccgcaagtttatgatagagtactgtcttgagatagacagcaacttaaaagaactttttgcccctccatacttttaaacaggagcaaatacaactctta…	EFR3A->ENSSSCG00000028165	GT-AG	CanonicalPattern[Major]	0->1	InFrame	-1	None		ENSSSCG00000005955	ENSSSCG00000028165
ssc-chimeric-222	9	6	7	+-	4	37658409	4	37783940	ENSSSCG00000024200	ENSSSCT00000029978	4	+	CU633679.1	ENSSSCT00000035758	1	-	CCAGAGGACATTAATTTTTCTCTGCTGTCGTTGTGATTAAATTGTTTTAGAAAATACCAGAAATAATTATTTTGGTGAGATAATACATATCATTCTTCTAAATTTCAGGATATTTTTGAGTGTCGAACTTGTGGCTTGCTGGAGTCGCTCTGTTGTTGTACAGAATGTGCCAGGGTTTGTCATAAAGGTCATGATTGCAA@actcaaacggacatcaccaacagcctattgtgattgttgggagaaatgtaaatgtaaaactctaattgctggacagaaatctgctcgtcttgatctactttatcgcctgcttaccgctactaatttggtcacgctgccaaacagcaggcaagttgtgggactttgaggatataaattgcaaaagcaccttccctcttc…	ENSSSCG00000024200->CU633679.1	GT-AG	CanonicalPattern[Major]	1->2	InFrame	125531	None		ENSSSCG00000024200	ENSSSCG00000022479
ssc-chimeric-223	6	7	2	-+	4	67884090	4	67947307	ENSSSCG00000022013	ENSSSCT00000030517	2	-	ENSSSCG00000006179	ENSSSCT00000006773	1	+	TCGATTGTATGCTTTTTTAATGGAAATATTTCACTTGTGTGCCTTTAATATTTCTTTTAAACAGGTAGTATAACTCCAACTGTGGAACTGAATGGGCTTGCTATGAAAAGGGGAGAGCCTGCCATCTACAGGCCATTAGATCCAAAGCCTTTCCCAAATTATAGAGCTAATTACAACTTTCGGGGCATGTACAATCAGAG@gtatcattgcccaatacccaagatcttctatgttcagctgacagtaggaaataatgaattttttggggaaggaaagactcgacaagccgctagacacaatgccgcaatgaaagcccttcaagcactgcagaatgaacctattccagaaaaatcagctcaggtgtgttgctgccgcatgtggcagcctatttcgtgtgg…	ENSSSCG00000022013->ENSSSCG00000006179	GT-AG	CanonicalPattern[Major]	1->2	InFrame	63217	Single		ENSSSCG00000022013	ENSSSCG00000006179
ssc-chimeric-224	7	10	0	++	4	101920120	7	57270691	HDGF	ENSSSCT00000007085	2	+	ENSSSCG00000001799	ENSSSCT00000002015	1	+	GGGCTTTTATGTCTGACTTTTGACCAAAGTTCCAAAAAGTACTAAAAATGTGCTAAGAATGTGTCTCCTGGGTCCCTCTCAGTCTGATTTTTCACAAAGGTGGCTTCGCAATCGGCCCCTCAACCCCTACCCCCCAGCCCCAAACTCATGACCTCAGGACTCCAGTTCACACGCACTTTCCTTCTCTTGCTCTCAGATTG@acgaactcccagagggagctgtgaaacctccagcaaataagtatcctatcttcttttttggcacccatgaaacgtaagtcaacaaaacaaattttcaacagttctaatttaattctgccagactacgttatttataaatgatctatagcatttatatgttgttaagaaatcattacaatcaattatatagaattacaa…	HDGF->ENSSSCG00000001799	AC-TG	NonCanonicalPattern	0->1	InFrame	-1	None		ENSSSCG00000006468	ENSSSCG00000001799
ssc-chimeric-225	5	5	0	++	4	104049840	GL893884.1	17991	UBE2Q1	ENSSSCT00000007169	2	+	UBE2Q2	ENSSSCT00000032240	4	+	AAGGGTCCTCCCAGGGACTTTTTCTCCTGGTCTGGGATTTCTTTGGAACCTGCTGAGCTGGGCGAGTGGGGGGGGTGGTGGCGTTGGTGGAGAGCGAAGGGACTAGAAGTCTTGGGGAGTGTAAAGCAGGCCAAATCTAGCTTTTCCCTCTGGAGTCTCCCATCTTGATTGTTCTCCCTGCTCTTTTGCCCTCAGGAATC@ttatccatcttcgtcaccaatatggtttgtggactccgatgacccaaatttgacatcagtcctggaacgtctagaagacactaagaacaacaattcggtgagaaaataagccacactgctttttttctcctcatgaacatatagaaataagtgttgaggtaatatgatataaaagcctgatgaaagattatttgataa…	UBE2Q1->UBE2Q2	AT-TC	NonCanonicalPattern	1->2	InFrame	-1	None	InFamilyList	ENSSSCG00000006544	ENSSSCG00000027457
ssc-chimeric-226	4	4	0	-+	4	109494371	4	109268441	ENSSSCG00000006694	ENSSSCT00000007333	9	-	ENSSSCG00000021304	ENSSSCT00000029430	1	+	ACTGGATTTGGAATTTAGTTCAATGTTTCAACCAAACCCAATTTTCTCCCTCTGCCTTTACCAGGGAAAGTCACCTAAACCTTGACAGTTAAAAATAATATACTTACCATAAAAATTTTCCAAACACAGTAAATAGAGAAAAAGTAACCCAGAAAATTAAAATATTTCCCTTTGAAAGTTTTGGAGTATTCTATTCTCTC@cttggtagcatatagatcagctgtttccagaaaaagctgcctgcttagttcttccaaagcatccacttcctgttgaataagagtaagatctggcacaaatgggcatcaaggttcaaaccatacagaagtttcaaggaatagcaatgaagaaagcgtatgctttcagtttcttctatagtgagtacgaacaactgctta…	ENSSSCG00000006694->ENSSSCG00000021304	GT-AG	CanonicalPattern[Major]	->	InFrame	225930	None		ENSSSCG00000006694	ENSSSCG00000021304
ssc-chimeric-227	8	12	2	+-	4	111862643	4	111924709	WARS	ENSSSCT00000007362	4	+	ENSSSCG00000027153	ENSSSCT00000027281	1	-	ATAAACATCTGTTTAGATCTTCTGACCATTTTATAATTTGGTTGTTTGTTTTAATTTAACATTGTAATTAAGTTGATGTTGGATTTGTGTCCCTCCTGTCTTTCACCCCCACAGGCAAAGACTGATAAGGAGAAGCAGGATGGAACCATGGGGCTGCTCACGTACCCAGTGCTCCAGGCAGCTGACATTCTGCTGTACAA@gtccacacatgttcctgttggggaggatcaagtccagcacatggagctagttcaagatctagcacaaaggtttaacaagaagtatggggagttcttcccagtgcccaagtccattctgagtaagtaagaaacacgtgattgttaaatcagggtgcattttgaagagaggattagataatggaccaatgcttggaagtt…	WARS->ENSSSCG00000027153	GT-AG	CanonicalPattern[Major]	1->2	InFrame	62066	None		ENSSSCG00000006721	ENSSSCG00000027153
ssc-chimeric-228	12	17	3	++	4	116351068	GL892638.2	46929	ENSSSCG00000006757	ENSSSCT00000007402	11	+	ENSSSCG00000024801	ENSSSCT00000029002,ENSSSCT00000022292,ENSSSCT00000030965	16,17,10	+++	ACTCAAACCCGGGGCATGCTGGACCCTTTCCTGTTGTGTCGGTGCACAACAACCCAGTCAATCCAACCAGCCCTACTACAGCTACCATGGCAAATGCAAATCGAGGTCCCACCAGCCCGTCTGTTACAGCAATAGAACTAATTCCCTCAGTGACCAATCCAGAAAACCTTCCATCGCTTCCAGATATTCCACCCATACAG@ttggaagatgctggttcaagtagtttagataatctactaagtagatatatctcaggcagtcacctacccccacagcccacaagcaccatgaatccctccccaggaccctctgccctgtctccaggatcatcaggtaaagtgagctgaggtaccgcctcatttctttaacaccttaaaaatgtatctctcatcatatgt…	ENSSSCG00000006757->ENSSSCG00000024801	GT-AG	CanonicalPattern[Major]	2->0	InFrame	-1	Single		ENSSSCG00000006757	ENSSSCG00000024801
ssc-chimeric-229	33	135	14	-+	4	127084424	4	127267396	ENSSSCG00000030699	ENSSSCT00000027256	4	-	COL11A1	ENSSSCT00000007510	1	+	CTTTGGAACTCATCAAAGGATTATTTGGCTTTTTAAGGTGGCACCGGGTAGCAATCAGTGTGGAGAAGAAAACTGTGACAATGATTGTCGATTGTAAGAAGAAAACCACAAAACCACTTGACAGAAGTGAGAGAGCAATCGTTGACACCAATGGAATTACGGTTTTTGGAACAAGAATTTTGGATGAAGAAGTTTTTGAG@ggggacatccagcagttgttgatcataggtgaccccaaagcggcatatgactactgcgagcattacagtccagactgtgactcctcagcgcccaaggctgctcaggctcaggaacctcagatcgatgaggtgaggaccctaatattggggcacattttctcatttcaatagttgggatgtaagtttgaagtttttttt…	ENSSSCG00000030699->COL11A1	GT-AG	CanonicalPattern[Major]	2->0	InFrame	182972	None		ENSSSCG00000030699	ENSSSCG00000006857
ssc-chimeric-230	27	86	0	++	4	129613263	GL895228.2	4483	ENSSSCG00000006867	ENSSSCT00000007520	4	+	LRRC39	ENSSSCT00000031743,ENSSSCT00000028311,ENSSSCT00000032281	6,7,7	+++	ACTTAATACCTGGAAATATTTTTTATATCCATCTGCTCTCTATTGTGTATTGTTTTTCTGTAGGACTGCTCACTAGACTTCAGGAACTGAATCTTAGTTACAACAAAATCAAGACTGTCCCCAGTGAACTAAGTCACTGTGCCAGCTTGGAGAAACTAGAGCTTGCTGTTAACAGAGATATATGTGATCTTCCACATGAG@ctgagcaatttgttgaagcttactcacctggatttgagtatgaaccactttacaacaattccttctgctgtgttgaacatgcctgcccttgagtggcttgatatgggaagcaacagacttgaacaacttcctgataccatagaaaggtaaaataaataatttttggttttgctaccaagagatgtgttgaaatcatct…	ENSSSCG00000006867->LRRC39	GT-AG	CanonicalPattern[Major]	2->0	InFrame	-1	None		ENSSSCG00000006867	ENSSSCG00000021555
ssc-chimeric-231	27	43	64	+-	5	16599724	5	16492645	ENSSSCG00000030600	ENSSSCT00000022832	4	+	LIMA1	ENSSSCT00000024008	1	-	AAAAGCCAAAGACTCCCTCCAGAGGCCCATCCATACAGAGGGACAGCTTATTTTGGTCTGGCTCACCTGAGTTTGTTGTTGCAATAGGAACAACGGAAGCAGCTGATGTGAAACACCTGCTGGTTGGCCAAGAGACGCTCCATCGGGTAGACTGTTTTCTGACATTCCACGCAGGTCTCTCTGGCAGGTGCCTGAAACTT@cttcactgctttgggaggagaactttcagaaaggctggaggctctggcaactggactcagtggcttgggatgcacaggctgctggacatcactcttaacctgggatttacctgctggagttacaaaaggaagacggtttatagtgtctcctgggaagtctcaaaaaaggttcctccccaaagcaaaggttaggcacct…	ENSSSCG00000030600->LIMA1	GT-AG	CanonicalPattern[Major]	2->0	InFrame	107079	None	SameEnsemblGene	ENSSSCG00000030600	ENSSSCG00000022766
ssc-chimeric-232	22	82	1	+-	5	18753870	5	18908202	ENSSSCG00000000254	ENSSSCT00000000273	7	+	ENSSSCG00000000263	ENSSSCT00000000282	1	-	ACTACGTGCTTGTGCCTGTGCTGCCAGCCTTTGAACCTGGCACAGGTGAGTCTACCTGGGATGTATTCTGTGGCAGGGGGGCTGTCCCCCATCCCCCTCCACTCAGCACCCCTCATGTGCCATCTTCTTGCCCCTCCAGGCTTCCAGCCCTTCCTCAAGATCTACCAGTCCATGCAGCTTGTCTACACATCTGGAATCTA@tcacattgcaggccctagtccccagcagctctgcatcagcctggagccagccctcctcctcaaaggcgatgtcatggtgaggggaccttagcgatggggggagtcccgggggtgaggcaaggggtggaggtcgtctaacctgccagctgctcaatctctggggagccgtccttcaaggcagatgggagggccttgatg…	ENSSSCG00000000254->ENSSSCG00000000263	GT-AG	CanonicalPattern[Major]	->	InFrame	154332	None		ENSSSCG00000000254	ENSSSCG00000000263
ssc-chimeric-233	6	5	2	--	JH118787.1	77189	5	20695229	ENSSSCG00000025167	ENSSSCT00000022707	7	-	ENSSSCG00000000295	ENSSSCT00000000316	1	-	TTCCCCCTTCTTTAATGTAGTGCCCGGCTGGCTCTCAAAGGCCCAGGTCCTCACTTGGTGACAATGCTGCGGTTCTTCCTGTGACTCTCAGCGCCTGGCTTGTCCCTCTCAGGCTCTCCTTTTCTGGGAGTTTGCCTCTGCTTCATGGTTTTCTTGTTCTTGGCCTTGCTGATGGTAGTGGCACAGTGCTTAGGTAGAAG@ctgctcgctcaggtttcgctgctcagcacagatctccaggacacagttgctggtctgtttggccaactcttccaggaaggagttgcagtgatgaaggccatggttcttcaggtgggggtactttgagaaagagaaaccaaggaagaaactgtcatcaccaagacggccacttcctcctcatgatactgctctgctccc…	ENSSSCG00000025167->ENSSSCG00000000295	GT-AG	CanonicalPattern[Major]	2->0	InFrame	-1	None		ENSSSCG00000025167	ENSSSCG00000000295
ssc-chimeric-234	46	568	39	--	5	22894103	5	23106699	ENSSSCG00000022666	ENSSSCT00000023025	5	-	ENSSSCG00000000377	ENSSSCT00000000403	1	-	CCTGACCACTGGCTGCCCTTACGTAAGGGTACATAGATATTACCTGAATGACCAGCTGAGTTAAAGACTGGTCCAGGAAGGCACTGACTGCATTTCCTTATCTACAGGGAACCCAAGTAACAGGGCGGAAAGCAGATGTCATTAAGGCAGCTCACCTTTGTGCTGAGGCTGCCCTACGCCTTGTTAAACCTGGAAACCAG@aacacacaagtgacagaagcctggaacaaagttgcccactcatttaattgcacacccatagaaggtgagacctcagatagcagggttggagggtgtctaggtagtttaacagacttaagacttttgctcccttgaggatccatcctggctctgttgttacaagccaagcccaaaacctcagtgccctgggctctcatt…	ENSSSCG00000022666->ENSSSCG00000000377	GT-AG	CanonicalPattern[Major]	2->	InFrame	212596	None		ENSSSCG00000022666	ENSSSCG00000000377
ssc-chimeric-235	6	9	0	--	5	24800153	5	24838893	ENSSSCG00000028851	ENSSSCT00000029166	2	-	GLI1	ENSSSCT00000000478	1	-	GAGTGATATTTTGACCGCCCCCCCATTTCCCCCAGTTTGAGGGGTGCCGGAAATCATACTCACGCCTGGAAAATCTGAAGACACACCTGCGGTCACACACGGGTGAGAAGCCATACATGTGTGAGCATGAGGGCTGCAGTAAAGCCTTCAGCAACGCCAGTGACCGAGCCAAGCACCAGAATCGGACCCACTCCAATGAG@aagccgtatgtgtgtaagctccctggctgcaccaaacgctacacagatcccagctcgctccggaaacatgtcaagacagtgcacggtcctgatgcccacgtgaccaagcggcaccgaggagatggccccctgcctcgggcctcggctctttccacggtggagcctaagagggagcgggatggaggccccgtcagggag…	ENSSSCG00000028851->GLI1	GT-AG	CanonicalPattern[Major]	2->0	InFrame	38740	None		ENSSSCG00000028851	ENSSSCG00000000443
ssc-chimeric-236	31	74	17	--	5	32134222	GL896320.1	20259	ENSSSCG00000023715	ENSSSCT00000032527	9	-	ENSSSCG00000022732	ENSSSCT00000026293	1	-	AATTTCTTTTTTTTTCTACTTATTGAATGAATGCATGCATGAATGACTCTTCTGTCCCGGCTTTGTCTTTGACCACTTGTTTTTTTTTACTTGCAGGCCAGTTTTCTTTGCCTATAGACAAAAGGCAGCTGTATGAGTTCGATATCAAAGTTCCACTGTTGGTTCGAGGACCTGGTATCAAACCCAATCAGACAACGAAG@atgcttgttgccaacatcgacttgggtcctaccatcttggacatcgctggctataacctgaataagacgcagatggatgggatgtccttcttgcccattttggtgagtatacagccttcattcaggcctgagcaaagactctgaaataaattccaagctatataagtgtgnnnnnnnnnnnnnnnnnnnnnnnnnnnn…	ENSSSCG00000023715->ENSSSCG00000022732	GT-AG	CanonicalPattern[Major]	2->0	InFrame	-1	None		ENSSSCG00000023715	ENSSSCG00000022732
ssc-chimeric-237	8	9	4	--	GL894377.1	8456	5	35958342	CPM	ENSSSCT00000027863	5	-	ENSSSCG00000027797	ENSSSCT00000031897	1	-	ATTATTAATTCTATAATACTTTAATAACAATAACTAGCATTGCATACTCACCTCTATTACATAGGACCCAGGCAAGAGAAGGAGGTAATACTCTCCAAATTTGTTGGTTCTGTAAGGGCAAATATGTTTTCTGTCTTGGACTTCTACAATTACATTGGGTAAGGGAGTCTCATTCTGATCAAACACTTGACCCTTTACAC@ctatgtgcacttgtttcatgtattcgagcagtgagtctttgttatcgttccagaagcctggaagcttctcttctcgaggatatttacagcacgacagctccaatgtaatttcaaaacactgggcccagatgtagttgtaatcttgcattccacctaaacacaaacatatttaatttggaatgaggtctaaaattgggg…	CPM->ENSSSCG00000027797	GT-AG	CanonicalPattern[Major]	0->1	InFrame	-1	None		ENSSSCG00000023630	ENSSSCG00000027797
ssc-chimeric-238	7	11	0	-+	5	62806332	5	62800913	HEBP1;	ENSSSCT00000000666	2	-	HEBP1	ENSSSCT00000022318	2	+	CCCACCCCGGATGCACTGGCTCAATCACTCATGCCTTTACCAGCCAGACCTCGTTGCGACGTCCGTAGGGCTTCATGGGAGGGTCATAGCCTGTGCAGAAGTAGACGTCACTCCGGCAGGTGGCTATGCCCTCCAGGGCAGTGCGCAGCTGGGCGGCACGAGCCACATAGTCAGCTTCCTTGGCGTAACCACCAAACTGC@aaggaatagacggtgatgctttccctctcctcgatcttaatgctgtcatcgctgggaactggtgggttgctttgaaattcatttggaatccggaaccagacttttaatttcttctgtagggagccaccgtcgctggggaacacggcaaaggaaataggaacggtcattcccatcccaattcctgaaaacacaaatccc…	HEBP1;->HEBP1	GT-AG	CanonicalPattern[Major]	1->2	InFrame	5419	Single		ENSSSCG00000000620	ENSSSCG00000030611
ssc-chimeric-239	4	5	0	++	5	69193435	JH118753.1	22522	ENSSSCG00000000734	ENSSSCT00000000797	4	+	ENSSSCG00000027824	ENSSSCT00000030946	5	+	TCCTGCAGGTGGGGGGCGCTGCGGTCATGGCCGTGGGCGTCTGGACCCTGGTGGAGAAGAGCGGCTACCTCAGCGTCCTGGCCTCCAGTACCTTCGCCACGTCCGCCTACATCCTCATCTTCGCGGGCGCCCTCGTCATGGTGACTGGCTTCCTGGGCTTTGGCGCCATCATCCGTGAGGACAGGAGCTGCCTCTCCACG@tatttctgcctgttgctggtgatcttcctcgttgagctggtggcgggggtcctggcccacatgtactaccagagggtgagtggggcgtcctcctgtacccgccatcggcgcccccgggagggacacaagcgagggtgcannnnnnnnnnnnnnnnnnnnnnnnnnnnnnnnnnnnnnnnnnnnnnnnnnnnnnnnnnn…	ENSSSCG00000000734->ENSSSCG00000027824	GT-AG	CanonicalPattern[Major]	2->0	InFrame	-1	Both		ENSSSCG00000000734	ENSSSCG00000027824
ssc-chimeric-240	7	8	2	++	5	70085221	5	70039582	ENSSSCG00000029464	ENSSSCT00000023353	10	+	ENSSSCG00000020797	ENSSSCT00000022573	1	+	CAGTTCATCTGTGAGACAGCATTACCTGAATGGTAGGACAATTCAAAAGGCTCTTTACCTGAATAGCTTCCACTTTAGTTGTCCATTCTCGAGCCTTTTGTAAGGCTTCTTTCAGGGATAACACATTGGGTAGAAAGGCTGGAATGTTCTTGGCTTCATTCACAATGCTTTCTAAACTTGCCACGCTGTGCCGTGGTCTT@gcctgtaggcagaccttagccttttcttcccaccgctcagagactgtaaggagctcctgaagttcagccatagctttctccacagcatggtggggggccagccccaccccagagtctatcaatttcttcatgacatccaaagtgacttgctgaggatctgatagggtcagtcttacttcatccaaccatcgagcctgc…	ENSSSCG00000029464->ENSSSCG00000020797	AA-TT	NonCanonicalPattern	1->2	InFrame	45639	None		ENSSSCG00000029464	ENSSSCG00000020797
ssc-chimeric-241	5	6	0	+-	5	86377123	5	86541201	ENSSSCG00000000862	ENSSSCT00000028915	2	+	ENSSSCG00000023236	ENSSSCT00000030865	2	-	ACAGCAGGAACTCCCCCTTTAGTAGTTTTTAATGAATTTTTAAAAAATTAAAGTTATATACTCTTTGTATTTGTTGTAAAGAAAACATTGCTTCTTTTTCTTTTTTTTTCCTAGGTGGTTCTGGAATGGAGCCGGGATCAATACCACGTTTTGTTTGATTCTTACAGAGATAATATTGCTGGGAAGTCCTTTCAGAATCG@gctctgtctgcccatgccgattgatgtggtttacacctgggtaaatggcacagatctcgatctactgaaggaactgcagcaagtcagagaacagatggaggaggagcagaaagcaatgaggtaaaactgatgtcaaaatacaaaacacagaaagttccacaattactagtcatggtacattgcagaaggttaagatgc…	ENSSSCG00000000862->ENSSSCG00000023236	GT-AG	CanonicalPattern[Major]	1->	InFrame	164078	Both		ENSSSCG00000000862	ENSSSCG00000023236
ssc-chimeric-242	7	14	0	-+	5	86522733	5	86388549	ENSSSCG00000023236	ENSSSCT00000030865	6	-	ENSSSCG00000000862	ENSSSCT00000028915,ENSSSCT00000000941	13,1	++	CTCAATTTGGATTTTAAAAGAACTTCTGTATCCTGTACCTGGCTGATGGCACTCAGGTCCCACAGTAAATACGCAGGACTTATGGTCAGTTCCTTTCCATCGACAGTCATGTTCTTCTTCGTCTGCTTATTCAGTTCTTGGAAATCTTTGGGGTTATTCAACTTCAGAAGTGCTACACTGGCCTCTGAATACAACTGCAA@cagttttattttagaagaaagattttccggcaattttgtttttagttgatttgtttccttgaatgtcggtggaaatccactcaggaaagccaaatcttgcattagcactagcccagggacctctttatctgttgtctgaaataagaagggaacaaacacaattcactttccacatcattagcctggtgaaaaacgtac…	ENSSSCG00000023236->ENSSSCG00000000862	GT-AG	CanonicalPattern[Major]	2->0	InFrame	134184	Single		ENSSSCG00000023236	ENSSSCG00000000862
ssc-chimeric-243	10	22	0	+-	5	98834052	5	98853720	KITL	ENSSSCT00000001007	4	+	ENSSSCG00000028852	ENSSSCT00000028019	1	-	GACTATTTGAAAAATACAACTCTGTATTTTCCTCTTCCAGAATGTAAGAAAATCATCTAAGAGCCCAGAACCCAGGCTGTTTACTCCTGAAAAATTCTTTGGGATTTTTAATAGATCCATCGATGCCTTCAAGGATTTGGAGATGGTGGCACCTAAAACTAGTGAATGTGTGATTTCTTCAACATTAACTCCTGAAAAAG@attccagagtcagtgtcacaaaaccatttatgttaccccctgttgcagccagctcccttaggaatgacagcagtagcagtaatagtaagtacacatatctgatttaatgcatgcatggctccaattagcatctgtaggagtattgcatgtgctttcacggaaatttctacaatcattactattaatactgttctatta…	KITL->ENSSSCG00000028852	GT-AG	CanonicalPattern[Major]	->1	InFrame	19668	None		ENSSSCG00000000922	ENSSSCG00000028852
ssc-chimeric-244	4	2	4	--	9	51583116	5	103757971	C1QTNF5	ENSSSCT00000026848	3	-	ENSSSCG00000025663	ENSSSCT00000030219	1	-	ACAGCTCCGATTTGACCCCTAGCCTGGGAACCTCCATATGCCGCGGGAGCGGCCCAAGAAATAGCAAAAAAAGACAAAAAAAAAAATTAAAATTAAAAAAAAAAATTACTGTTTACTTACCCATCATGTTGTACAAGCTCTGTGGGGCAAACTGCCTTGGCATTTTCTGGATTGCCTCCTTGTACACACTAAGGGCATCC@tcgtaatgtccctgctcgttcaccagcacgcggtcgaagggtaggggcgcgtccgatggcggtggcactcggctctcggagcgcttggcgctgaaggcggagcgcggaggcactgagcactcgcccgcaggccccatcgcccccaccgggcccgcctctcctcgcggcccgggctccccacgcggccccgggaggcct…	C1QTNF5->ENSSSCG00000025663	CG-TA	NonCanonicalPattern	1->	InFrame	-1	None		ENSSSCG00000024936	ENSSSCG00000025663
ssc-chimeric-245	22	51	3	-+	5	103839614	5	103774497	ENSSSCG00000024065	ENSSSCT00000029091	2	-	ENSSSCG00000021419	ENSSSCT00000029567	1	+	AGCAACAGCCAAAGGTTCTTGGTTGGCAGGTACAAGAAGGTGAGGGTGCGAGCCAAGAGGCTATCCGAATCGGCGGCGGGGTTGTCAGAGTTGGAGAAGCTTGGTGGTTTGTTTCCCATCCAGTATAAACGGGCACCCAAAAGGGAGGTGCCCCAAAACGTTAACAAACTAATGCTGAGAAAAAGAGACAAGTTCTTCCT@cttgtaaatggtggggaagacgtctctcaccttcagcctgtgaaacacaaagacgtcatacacggccgacaccgccaggaccgtcaatccctgctccttccacaacatgctgcatcccgcacacagtccggtccccaggaaccagccccaggtcctggccgaggagcctctcgtggagcagtgcttcatgtagcagag…	ENSSSCG00000024065->ENSSSCG00000021419	GT-AG	CanonicalPattern[Major]	2->	InFrame	65117	None		ENSSSCG00000024065	ENSSSCG00000021419
ssc-chimeric-246	12	20	6	++	5	108231765	5	108030113	ENSSSCG00000029249	ENSSSCT00000026141,ENSSSCT00000029790	16,19	++	ENSSSCG00000023494	ENSSSCT00000025791	1	+	CAGCATCCCGGAGAAGGGGGGACTTACGCAGAGGCAGACTGCGAGGGCTTCATGGAGGCTGAGCCACAGTCACCCGCACCGTGGGGTAGCTTGGGGGATGCTGGAAGGGATGAGTCCGTGAGCTCTTCAATGTCCGAATGAGAGGAGGGAGGCTTGGTGGACTTCTTCTTCCCAAAGGCTTGTTTGAATGAGCTTCTCAG@ccagtttttctttttcttcttcttggagtcagcatcattaccactgccaatactggaatggctcgtggcactgttgatactagaaacgctttctgaagaatgctgtcttctgatgcggaggtctagcaacagatagagatgatcacatgtgttatcaagacttttcaatctgaacaaacaagactttgaggcttgctg…	ENSSSCG00000029249->ENSSSCG00000023494	GT-AG	CanonicalPattern[Major]	->	InFrame	201652	None		ENSSSCG00000029249	ENSSSCG00000023494
ssc-chimeric-247	10	14	0	+-	6	13408740	6	13296492	ENSSSCG00000002724	ENSSSCT00000003018	6	+	PDPR	ENSSSCT00000024246	1	-	CTGTCCTCAGCGGGACGGCAGCCTTTGCAGAGGACAGACCGGGGCAAGGAAACGAGATGGAAGACAAAGCGCAGGTCCTCACTTGGTGTGTTGCTCTGCAGAGGGGTCTCCCAGGGGCGAGTCAGAAGGTAGAAGTGTTCGCAGGCATGGACCGGGATACTAACCGGCTCCTCGTTGGACAGACCCAGCTCGTATGCCCA@ctgaccagcacagttgacaaaatactggcactggatctgtcctttatctgtctccacaccagtgacttgaccttttttgaccataacgtgaagaatgcttgtgcggtcatagatctgaacacctgttccacgggaaagagagagttggtgtcaccatctgatgtttcaggatgaggcgcctgcggcagaccctcaact…	ENSSSCG00000002724->PDPR	GT-AG	CanonicalPattern[Major]	2->0	InFrame	112248	None		ENSSSCG00000002724	ENSSSCG00000025121
ssc-chimeric-248	8	11	0	--	6	14465663	JH118898.1	151614	IST1	ENSSSCT00000003039	8	-	ENSSSCG00000022587	ENSSSCT00000024143	1	-	TGAGAAAATAGTTCCACAAACACCCTTATTTCTCCCTTCCCATACACAGACTTCAGAAATTGCAGATCGAGGGCAGTGTGTCTGACGTTGCCTTTCTCCTCTTGCAGTCGGATTTCAATGGATTGCCAGTGGGAACTTATCAGGCCTTTCCCAATATTCATCCACCTCAGATTCCAGCAACTCCCCCATCGTATGAATCT@atcgttggtgagtgtgggtcagaaaccctcagtggtcagtactcaaccctctgctgtgttttcccatcgctgctcccttagactgtttttatgtttggggattctgcccacacgccctgtccctcccacatgtcatggtgaaaaccaaactcatgatttccttcttataaaaagaaaagatcttgcctggctccaaaa…	IST1->ENSSSCG00000022587	GT-AG	CanonicalPattern[Major]	2->0	InFrame	-1	None		ENSSSCG00000002743	ENSSSCG00000022587
ssc-chimeric-249	45	293	6	--	6	14465663	JH118898.1	151653	IST1	ENSSSCT00000003039	8	-	ENSSSCG00000022587	ENSSSCT00000024143	1	-	TGAGAAAATAGTTCCACAAACACCCTTATTTCTCCCTTCCCATACACAGACTTCAGAAATTGCAGATCGAGGGCAGTGTGTCTGACGTTGCCTTTCTCCTCTTGCAGTCGGATTTCAATGGATTGCCAGTGGGAACTTATCAGGCCTTTCCCAATATTCATCCACCTCAGATTCCAGCAACTCCCCCATCGTATGAATCT@gttgatgacattaatgctgataagaatgtctcttcgcagatcgttggtgagtgtgggtcagaaaccctcagtggtcagtactcaaccctctgctgtgttttcccatcgctgctcccttagactgtttttatgtttggggattctgcccacacgccctgtccctcccacatgtcatggtgaaaaccaaactcatgattt…	IST1->ENSSSCG00000022587	GT-AG	CanonicalPattern[Major]	2->0	InFrame	-1	None		ENSSSCG00000002743	ENSSSCG00000022587
ssc-chimeric-250	9	12	0	-+	6	31800795	6	31883752	ENSSSCG00000027276	ENSSSCT00000027699	3	-	ENSSSCG00000028289	ENSSSCT00000024009	1	+	AAATTGAAGAAAAGAGTGCTGGAGTACTTGGCTGTCAGACAGCTGAAAAACAACCTGAAGGGCCCCATTCTGTGCTTTGTTGGCCCTCCTGGTGTTGGTAAAACAAGTGTGGGAAGATCAGTGGCCAAGACTCTGGGTCGAGAGTTCCACAGGATAGCCCTTGGAGGCGTGTGTGATCAGTCTGACATTCGCGGACACAG@gcgcacctatgtgggcagcatgcctggccggataatcaatggcttgaagactgtcggggtgaacaatccagtgttcctgttggatgaggtggacaaactaggaaaaagtctacagggtgatcctgcagcagctctgcttgaggtaagagttagaaaatgccctgtctgtaatcacacctgaaggtgagtgagagcagg…	ENSSSCG00000027276->ENSSSCG00000028289	GT-AG	CanonicalPattern[Major]	1->2	InFrame	82957	None		ENSSSCG00000027276	ENSSSCG00000028289
ssc-chimeric-251	29	99	11	+-	6	31903232	6	31875389	ENSSSCG00000028289	ENSSSCT00000024009	4	+	ENSSSCG00000002843	ENSSSCT00000003144	1	-	CCCAATCAACCCACGGAGTAAACCGGTGGGCATCGAGAACGAAATGAGAATGCTCACCTCCATTTCATACATTGGGGGCCCGAGGATGTCTTTCAGAGCATGGAAGTCAATCAAAATTGGCATTTCAGGTGGTAGGCCCAAGTCAGTAGTGTCATCGATGGAGTCCGGTTTTGCATCTTCTAGGATGTGTTCTTTGCCAC@cttctccctcagccacgccaggacggtccaacttggcttctcggtgctgtccctctgccaccttcacggcaacagctcggcaaatggcccccagcttcctgtccagagagcggacccctgcctctctggtgtacctgtcgccaaagaaaaagatttcatttttggtcaaacaccccctggaaaaatagagagaagcag…	ENSSSCG00000028289->ENSSSCG00000002843	GT-AG	CanonicalPattern[Major]	0->	InFrame	27843	None	SameEnsemblGene	ENSSSCG00000028289	ENSSSCG00000002843
ssc-chimeric-252	5	4	1	+-	6	33224660	6	33288406	ENSSSCG00000002849	ENSSSCT00000003150	5	+	ENSSSCG00000028141	ENSSSCT00000024648	1	-	TAGTATCAGCTCTACGTTATTTCTAATATTGGAAAAGATATATTCCTTCTTAAAGCATTTGATTGCATGTTTTCATCATAGTCATTCATCGTGGCAAGACTACATTGGAAAACTGTGTTCTGCAATGTGAAACTACAGGAGTCACTGTACGAACATCAGCAGAATTTTTAATGAAGAACTCAGATTTATATGGTGCCAAG@ggtgctggtatcgaaatatatcctgggagtaagtgcaccctgtgtgacaacgggatccatcactgcaaggaaggcattctcattaaggtgagcacctgcggagacaccctctttccaggttagaatggttttacctaagaaataattatgttttattaaattcccattttggattctattgggttttggttttgaaaa…	ENSSSCG00000002849->ENSSSCG00000028141	GT-AG	CanonicalPattern[Major]	2->	InFrame	63746	None		ENSSSCG00000002849	ENSSSCG00000028141
ssc-chimeric-253	8	11	3	--	6	42522912	6	42644185	ENSSSCG00000002950	ENSSSCT00000003272	13	-	ENSSSCG00000023220	ENSSSCT00000030231	1	-	TACCCCGCTCAGGTTCACAAGACGGCCAGCGCAGAGACCCCGCGGCCCGCACAGCTGGCCCAGCCCAGCGCCTTCCAGCTCTCCGCCTCCGTCCCCAAGTCCTTCTTCTCCAAGCAGCCCGTGCGCAACAAGCACCCAGCAGGGTGGAAGAGAACAGACGAGCCCCCGCCACGGCCGCTCCCCTTCACCGACCCAAAGAA@gcaggtggacagcaacacgaaaaacgtctttggtcagccgaggctgagggcctccctccgagacctccgctccccgcggaagaactacaagtccaccatcgaggatgacctgaagaagctcatcatcatggacaacctgccgcccgagcaggagagagacgccggcgtgcgtagaggctgcccccgtcccctgcacac…	ENSSSCG00000002950->ENSSSCG00000023220	GT-AG	CanonicalPattern[Major]	1->2	InFrame	121273	None		ENSSSCG00000002950	ENSSSCG00000023220
ssc-chimeric-254	22	44	3	-+	6	46148340	6	46229912	ETHE1	ENSSSCT00000024822	3	-	ENSSSCG00000003064	ENSSSCT00000003401	1	+	GGTTGGAAATCCTGCGTGCCCTCCAGAACCTGGCCCTCCTCTCTCTCCTAGTGAACACCCACTGCCATGCGGACCACATTACGGGCTCCGGGCTGCTCCGGTCCCTCCTTCCCGGCTGCCAGTCTGTCATCTCCCGCCTTAGTGGGGCCCAGGCTGATTTGCACATTGAGGATGGAGACTCCATCCGCTTCGGGCGCTTC@gccttggagacccgggccagccccggccacaccccaggctgtgtcaccttcgtcctgaatgaccagagcatggccttcactggagacgccctgcttatccgtggatgtgggcggacagacttccagcaaggtccaggcccctttccccagcacaagatcttagtatggttatatgggtaccagggttttaagtgtcag…	ETHE1->ENSSSCG00000003064	GT-AG	CanonicalPattern[Major]	2->0	InFrame	81572	Single		ENSSSCG00000030364	ENSSSCG00000003064
ssc-chimeric-255	5	5	0	-+	6	46148649	6	46229912	ETHE1	ENSSSCT00000024822	2	-	ENSSSCG00000003064	ENSSSCT00000003401	1	+	GCAGTGAGTGGGAGTCTGGTTCTGTGCCTTAACCTGCCCCCCTCCCCTTTCCCAGCTGTTTGAGCCCAAGAGCTGCACCTATACTTACCTCCTGGGTGACAGAGAGTCTCGAGAGGCCATTCTGATAGACCCGGTTCTGGAGACGGCGCATCGGGATGCCCAGTTGGTCAAGGAGCTGGGACTGCGGCTCCTGTATGCTG@gccttggagacccgggccagccccggccacaccccaggctgtgtcaccttcgtcctgaatgaccagagcatggccttcactggagacgccctgcttatccgtggatgtgggcggacagacttccagcaaggtccaggcccctttccccagcacaagatcttagtatggttatatgggtaccagggttttaagtgtcag…	ETHE1->ENSSSCG00000003064	GT-AG	CanonicalPattern[Major]	0->0	FrameShift	81263	Both		ENSSSCG00000030364	ENSSSCG00000003064
ssc-chimeric-256	20	39	10	-+	6	64281203	6	64377223	ENSSSCG00000003398	ENSSSCT00000003769	21	-	ENSSSCG00000027687	ENSSSCT00000024710	1	+	GGACATTGTGATGTTCCTCGTCGTGATGCTGTGCAACCAGAACTACATCCGGAACCCGTATCTCGTGGCCAAACTCGTGGAAGTCATGTTTATGACCAACCCGGCTGTTCAGCCCCGAACCCAGAAGTTTTTTGAAATGATTGAGAACCATCCTCTCTCCACCAAGTTGTTGGTCCCCTCACTGATGAAGTTCTACACAG@atgtggagcatacgggagccaccagcgagttctatgacaagttcaccattcgctatcatattagcaccatttttaaaagcctttggcaaaacctagctcatcatggcacctttatggacgagttcaagtgagtattgggcccctgtgtcccagcttgctctcttgcaagtcgcaggtagagtggctgctgaaaagttt…	ENSSSCG00000003398->ENSSSCG00000027687	GT-AG	CanonicalPattern[Major]	0->	InFrame	96020	Single		ENSSSCG00000003398	ENSSSCG00000027687
ssc-chimeric-257	6	4	3	+-	6	66545435	6	66598445	VPS13D	ENSSSCT00000003816	52	+	ENSSSCG00000028578	ENSSSCT00000026650	1	-	TTTCTTCTTCTCTCCTTGCTCCATTCTGACAGGAACTCCTCAGCCAGGCAGCTCGGATCCTGGGATCGGTGGACTTCCTTGGCAACCCCATGGGGCTCTTGAATGACGTTTCCGAAGGGGTTACGGGACTGATAAAGTACGGAAATGTTGGTGGCCTTATCAGAAATGTTACACACGGAGTATCAAACTCTGCTGCCAAG@tttgcagggacgctctcggatggcttggggaagacgatggacaatcgccatcagtcggagcgggagtacatcagataccacgcggccacgagcggtgagcacctggtagctggcatccacggcctggcccacggtgagtcatgtgacaccaggctggaggagacaggctcttcggccagggcgcctccgaggcgcctc…	VPS13D->ENSSSCG00000028578	GT-AG	CanonicalPattern[Major]	2->	InFrame	53010	Single		ENSSSCG00000003438	ENSSSCG00000028578
ssc-chimeric-258	12	20	2	-+	6	66595180	6	66626388	ENSSSCG00000028578	ENSSSCT00000026650	2	-	VPS13D	ENSSSCT00000003816	64	+	CTAGGTATCATTGGTGGACTGACCAGTGTTATCACCTCGACCGTGGAAGGTGTGAAAACAGAAGGGGGTGTCAGCGGTTTCATATCTGGCCTTGGGAAAGGGCTTGTTGGCACTGTAACCAAGCCAGTAGCGGGCGCCCTGGATTTTGCATCAGAAACAGCCCAGGCGGTGAGAGACACAGCCACACTTAGTGGCCCCAG@gactcaagcccagagggtccggaagccgcgctgctgcaccgggccccagggcctgctgccccgctactccgagagccaggcagaaggccaggagcagctcttcaaactcacagacaacatacaagacgaattgtaagtcggagccacaggaaaccagggccttgggttctccaagttgtatttgctgtctttgagtct…	ENSSSCG00000028578->VPS13D	GT-AG	CanonicalPattern[Major]	1->2	InFrame	31208	None		ENSSSCG00000028578	ENSSSCG00000003438
ssc-chimeric-259	15	43	2	+-	GL895417.2	942	6	73879292	ENSSSCG00000024197	ENSSSCT00000026724	1	+	USP48	ENSSSCT00000003906	1	-	TCACAACTTAAAGGTTTTACCTAGATCTTCCTCAATCCCTAGTTGTAATTTCTTGCCCTCCATCTTTTCTATGTCTTCGTCATTAAACTTGTACCATTCGCCGGACTGCGGATCCTTCACGTGGGCGATGTAGTGACCAGAGTAAGCGCTCACGCCTCTGTGTATGAGGACTGCACTGAGTTCATACACATAGGACCCAC@ctttgtgttccacataaggctccatatccaaaatttctgagaagccaatgtaggtattcagctttttcttatgtccagtttgcctaaccaaaaagaaagctaattgtatttatatgtaaaacaaccataaaacaatgtataagctctatcagctatttattaaaatagcagctaggtagatttcacttagcaatcttg…	ENSSSCG00000024197->USP48	GT-AG	CanonicalPattern[Major]	0->1	InFrame	-1	None		ENSSSCG00000024197	ENSSSCG00000003516
ssc-chimeric-260	32	54	33	-+	6	73960133	6	74087748	ENSSSCG00000025626	ENSSSCT00000031124	4	-	ENSSSCG00000027402	ENSSSCT00000026299	1	+	GCGGTGAGGGCCGGGCAGGACCACGGGGGTGGGGGAGACCCACCGAGGGCCACTGGCTGAACCGTGCCCTGTCCCCCCAGGCCCCGCCCCGCCCTGTGAGCCCAATGAGTTCCCCTGTGGAAATGGACACTGTGCCCTCAAGCTGTGGCGCTGTGATGGCGACTTTGACTGTGAGGACCGCACCGATGAGGCTGACTGCC@ccgtcaagcgccccgaggacgtatgcgggcccacgcagttccgctgtgtatccacaaacacatgcatcccggccagcttccactgtgatgaggagagtgactgcccggaccgcagcgacgagtttggctgcagtgagcggggagctggggggcgagctctgggcccgggcccctccccacagtctctcctcccgcctg…	ENSSSCG00000025626->ENSSSCG00000027402	GT-AG	CanonicalPattern[Major]	->	InFrame	127615	None		ENSSSCG00000025626	ENSSSCG00000027402
ssc-chimeric-261	18	72	2	--	6	77344573	6	77418217	DHDDS	ENSSSCT00000003950	6	-	ENSSSCG00000025057	ENSSSCT00000029348	1	-	TGTGTTTGTTCTCCCACAGAAGGGGTACACTGCAGTCAGTGATTCCACTCCTTGGACCTTGCTCCCTTTGGTACCTTATTCTCTTCTTCCCTTCTCAGGTGTTTCCTGAATGTCTGCTTTGCATACACATCTCGTCACGAGATCAGCAATGCTGTGAGAGAGATGGCCTGGGGAGTGGAGCAAGGCCTGCTGGATCCCAG@tgatgtctctgagtctctgctcgataagtgcctctataccaaccactctcctcatcctgacatcttgatacggacttctggggaagtgaggctcagcgacttccttctgtggcaggtaggtcatttccaaccactgttccctttgtgtaaaaactgaaaacggtgactgcatccacaaaacagattggagggggagct…	DHDDS->ENSSSCG00000025057	GT-AG	CanonicalPattern[Major]	->2	InFrame	73644	None		ENSSSCG00000003556	ENSSSCG00000025057
ssc-chimeric-262	32	85	19	-+	6	81306905	6	81186125	PUM1	ENSSSCT00000025839	9	-	ENSSSCG00000003591	ENSSSCT00000003986	1	+	AACATCTAAAATTCACACTTAGATGGGGTAAATTTTATTTCCATTTACCTGCTGCTGCCCCTGCTGAGCCTGTGGGGTGGTCTGCTGATTAGCAGAATTTGTTGCTGCGGCGGCAGCAGCAGCTTGCTGCTGGAAAAGACTGGCAGGGTAGACTCCCCAAGGAGTAACTCCATAATACTGGTGAGGGACCACAGCTGGGC@ctagtgtcgctgctgcagccaatccagctgtgtaggggtccgtccctgggggcgcggcactgatgatgtatggattggggacaaacgcagcgggagctaaacctgctgaaaacatacctgtcagtaaaaacaaacttgactaaaactgcagccctaccaaacacctacacagtttggctaatcattccaggctatagg…	PUM1->ENSSSCG00000003591	GT-AG	CanonicalPattern[Major]	0->1	InFrame	120780	None		ENSSSCG00000028074	ENSSSCG00000003591
ssc-chimeric-263	21	43	2	+-	6	81603515	6	81646576	ENSSSCG00000028826	ENSSSCT00000024346	3	+	ENSSSCG00000023946	ENSSSCT00000028948	1	-	AGAACATTTGATAGAATAGCAGCAGTTTTGCAGCAGAGGAAGTCAGTACCAAGTAGAAATGCAGGGAGACTAGGCTAAAGGCTATAGGAGAGAGAGATTCTCATTTGAATGACATAGTTTTTGTTTGTTTTTTTCTTTTTAGGTTGCTATGGTGACAGACTATGGAGCCTTTATCAAAATCCCAGGCTGTCGGAAACAAG@gtctggtccatcgaactcacatgtcatcctgtcgagtggataagccttctgagatagtagatgtcggagacaaagtgtgggtgaagctaattggccgagaggtaaagtcctgtgcagctttaactggttacaaaggactaggaaagctgggattttcttagtatttcatgatgatattccatgagtgtgtatatgttg…	ENSSSCG00000028826->ENSSSCG00000023946	GT-AG	CanonicalPattern[Major]	0->1	InFrame	43061	None		ENSSSCG00000028826	ENSSSCG00000023946
ssc-chimeric-264	8	4	6	-+	6	83624126	6	83589115	ENSSSCG00000029181	ENSSSCT00000030588	2	-	PHC2	ENSSSCT00000024539,ENSSSCT00000027954	1,1	++	GAAAGGCTCCGCCCCCTCCTGGATCACAAACCCTTCGATAACATGCGTCAGGATTTGGGGTTTCACAATGGCCTGTGGTGGTTTATTCTCACCATTCTGGGGGGCAGTGCCGGTGATGCTGGAGGCAGAGTTTCCGTTCCCTGAGGTCATGCCGGGGCTGCTGAGGTCGGTCAGTGCATGAACAATGCCCTGCCCTGTCT@cgtgagccggggactgctggatgttgggactcttgggcacaggcaagccacctggcagggcagtgacgatggcttgctgatgcggtgatgggccagaccgcatctcaggcacactcttctccccaggtaccacttccttccagtcatcgggggtgcactgctggggctgttaaagggcaggacagagatgattttctc…	ENSSSCG00000029181->PHC2	GT-AG	CanonicalPattern[Major]	0->1	InFrame	35011	None		ENSSSCG00000029181	ENSSSCG00000025344
ssc-chimeric-265	12	22	0	-+	GL893425.2	36718	6	89653421	ENSSSCG00000025855	ENSSSCT00000027735	3	-	ENSSSCG00000027352	ENSSSCT00000029413	1	+	CTCAAAGCACATTTTTAAAAAAGAGCTGATTTTTAAATCATTTACCCAACCTAAAAACACAAAAAACAGACCAAAAAAACATACCTTTGAACAATCAGCAGTAATAAATTCTGCACTGAAAATATATTCATTGTCACGACAACGATTTTTCATGTCCTCATACCTCTGCTGACACTGTTTGACAGAAACATCAGCAATGT@cagtacaaactagcttgtcaattcttccctttttccatttgagcaaatctccacctttaccacatcccaggtccaaaacagtgatatcacgtttttttttctgccgcaccttctctaaaaattctcctagaaaagagaaaaagtcataataaatgaggacttttccatttttactaaaacataaactcttacccctaa…	ENSSSCG00000025855->ENSSSCG00000027352	GT-AG	CanonicalPattern[Major]	0->	InFrame	-1	None		ENSSSCG00000025855	ENSSSCG00000027352
ssc-chimeric-266	31	74	17	-+	6	110739438	6	110934504	ENSSSCG00000028047	ENSSSCT00000024859	9	-	DTNA	ENSSSCT00000032134	3	+	TGCCGTAGATATGGCCCTAAAAAGAAAAGAAAAAAAAATGTTGATTCTTATCTCGAACCTTCCTCTTCCTTCCAGAAATCACCTGCCAAGAAACTCACTAATGCATTAAGCAAGTCTCTGAGCTGTGCTTCCAGCCGTGAACCTTTGCATCCCATGTTCCCCGACCAGCCTGAGAAACCACTCAACTTGGCCCACATTGT@gccgcccagacctgtaaccagcatgaacgacagcctgttctcccactctgtcccctcctcaggaagtccttttattaccaggaggtaagttccaatcccattataaaataaaccctgtctttggtaatgagccgtgattctgtggccaggaaaaaattttctaatataggccaagcacagaagattattgttagaaac…	ENSSSCG00000028047->DTNA	GT-AG	CanonicalPattern[Major]	1->2	InFrame	195066	Single		ENSSSCG00000028047	ENSSSCG00000029762
ssc-chimeric-267	6	8	2	+-	6	127115934	6	126695510	ST6GALNAC3	ENSSSCT00000026106	1	+	ENSSSCG00000024494	ENSSSCT00000028573	1	-	GTTTCTCAGATTTATGGTATTAAAATGAATGGTGATATTTTGACAAGATATCAGAATTGGAGATGCATAAAAATAATTTCCTGTGATCTTACTTGCAATAGGTGTCATTTATCATCCCGTAGACGTGAATGCCGTAACAGGCATCCATGGCCAGAATGAAGGTAAACCACCCGGTGCTGAGATAAGAGCCAGACTGGACT@ctgtctttcccagtttccttcttgaacacgccatcgcagtaactcatgcgcttctctgtggtcacgtaaatttgggcatggggatagatgtcgacagtctttttcaacatgttgtaaacaatgccgttgccgtccttcctcatattgcggaaagggccccaaataacatagatagtagtgtttgcttccttgaaaaaa…	ST6GALNAC3->ENSSSCG00000024494	GT-AG	CanonicalPattern[Major]	1->	InFrame	420424	None		ENSSSCG00000024441	ENSSSCG00000024494
ssc-chimeric-268	14	10	17	+-	6	138172803	GL893793.1	26239	DOCK7	ENSSSCT00000004225	29	+	ENSSSCG00000025165	ENSSSCT00000027337	1	-	AATAAATTTTCTTTTATTTATTTCTGTGTCCCCCTCCTCCCCCAGAAACCCACAATCAGCGAGGAAGACCAATCTGCATAGCCACTGATGACTATGAAAGTGAGAGTGGAAGCATGATAAGCCAGACAGTTGCCATGGCAATTGCAGGAACATCAGTTCCTCAACTAACAAGGCCTGGCAGTTTCCTCCTTACATCAACG@agtggcaggcaacatactaccttttcagcagaatcaagtcggagtctcttgatctgtttgctttgggttctcaagaatgcagatgagacagttctacaaaagtggtttacagatctctcagtcctgcagctaaaccggctattagatctgctttatctttgtgtatcttgctttgagtacaaagtaagtgatcattat…	DOCK7->ENSSSCG00000025165	GT-AG	CanonicalPattern[Major]	->	InFrame	-1	None		ENSSSCG00000003818	ENSSSCG00000025165
ssc-chimeric-269	11	21	1	+-	7	43215346	7	43288791	UBR2	ENSSSCT00000001825	36	+	ENSSSCG00000023960	ENSSSCT00000024790	1	-	TTTTTACTTCTCATCCAGAGTTAATTCTTGTGAAATGACTTAGAGATTTCAAAACTTGAAAATATTGTGCATTCTACAGAATTTTTTTTTGCTTCTTTTAAAATTTGCACTAAAATGTACATCTTAACCATCTTTAATCTGCAGAAAGAATTTTAAGCGATGAAGACAAACCGTTATTTGGTCCTTTTCCTTGCAGACTG@gatgactgtcttaggtcgctaacaagatttgctgcagcacattggacagtggcctccctttcagtggtgcaaggacacttctgtaaactttttgcatgtgagtattaatacatgtaccgtatcttctcatcttctgtaattttgtatttagtggtgaaacttctccattacgaaagaaatattttagtaatactatat…	UBR2->ENSSSCG00000023960	GT-AG	CanonicalPattern[Major]	2->	InFrame	73445	None	SameEnsemblGene	ENSSSCG00000001641	ENSSSCG00000023960
ssc-chimeric-270	7	26	0	+-	7	43523818	7	129868113	PPP2R5D	ENSSSCT00000001840	11	+	PPP2R5C	ENSSSCT00000002821	16	-	TTACCCCCATGGCCTCCTCTTCCCTGCAGGTGATCGTGGGACTTCTCAAGTTCTGGCCCAAGACCCACAGCCCCAAGGAGGTGATGTTCCTGAATGAGCTGGAGGAAATTCTGGATGTCATTGAACCTTCAGAGTTCAGCAAAGTGATGGAGCCACTCTTCCGCCAGCTTGCCAAGTGCGTCTCCAGCCCCCATTTCCAG@gtggccgagcgggcgctctattactggaacaacgagtacatcatgagtctgatcagcgacaacgcagccaagatcctgcccatcatgttcccgtccttgtaccgcaactcgaagacccactggaacaagtaaggaccggccacctcgcgtccagtcgtttttaagctttgcaggttctgctggtacttgaaacccatg…	PPP2R5D->PPP2R5C	GT-AG	CanonicalPattern[Major]	2->0	InFrame	86344295	Both	InFamilyList	ENSSSCG00000001654	ENSSSCG00000002540
ssc-chimeric-271	12	16	1	--	7	53408460	7	53478403	ENSSSCG00000001758	ENSSSCT00000001964	7	-	ENSSSCG00000027477	ENSSSCT00000027095	1	-	AGCATGGCACCCTGCGGACGGCCACGGTGCCTGGGGCTGGGCCGGGAGGCTGGCGCTTACCTTGTTCTCCGTTTGCTTTTAGATTGGTGGCCGTGGCCCTCCTGTACCTGGAGCAAGAGGACGCTTTCTGGTGTCTAGTCACCATAGTGGAAGTTTTCATGCCTCGAGACTATTACACAAAGACTCTTTTAGGATCCCAG@gtggaccagcgggtgttcagagacctcatgagtgagaagctgcctcgactgcacacccactttgaacagtacaaagtcgactacaccctcatcacgttcaactggtttctggtggtgtttgtggacagtgtcgttagtgacatcctctttaaaatatgggactctttcctttatgagggaccaaaggtgggtctgctt…	ENSSSCG00000001758->ENSSSCG00000027477	GT-AG	CanonicalPattern[Major]	2->0	InFrame	69943	None		ENSSSCG00000001758	ENSSSCG00000027477
ssc-chimeric-272	12	15	2	+-	7	53498145	7	53426041	ENSSSCG00000022711	ENSSSCT00000032525	3	+	ENSSSCG00000001758	ENSSSCT00000001964	1	-	GGAGAGAATGACAGACAACAGGAACCACATGGATACCTTTGTTCCCTTCGGCGATCGGCTTCTTCCTTTCCTCCTGTACCATGGACTCCTCCAGGTCCTTAGGGCTTGGCTCTAAAAGCTCCCACTCTTCACTGGTATAAAACACACTCTTCCGACTGTCATTATTCCCTCTTCCAGGACGAAAAGAAGACATTGAATTT@ttgagctcagtgccccattgtttcaaagagaagttgatggaatttggatgtcctggggcgggctgatttgcagcttgctctcccaccagctctccaggggcagtttccacagctaggacatttctggctttttccgcagaagcatttgcgtgtgggttaattaaatctgaaaaaacaaacaaacaagtgtcagttact…	ENSSSCG00000022711->ENSSSCG00000001758	GT-AG	CanonicalPattern[Major]	1->2	InFrame	72104	None		ENSSSCG00000022711	ENSSSCG00000001758
ssc-chimeric-273	12	29	0	+-	7	56787408	7	56671934	ENSSSCG00000001794	ENSSSCT00000002010	5	+	ENSSSCG00000001793	ENSSSCT00000002009	1	-	TGGCCTAGGCTGGTGTCTACAGCTCTGATTAGACTCCTAGCCTGGGGACCTCCATATGCCACAGGTGCAGCCCTAAAAAGACAAAAAGGCCCCCCTCCCCAAATAAAAGATTAAATTCTACTTACAGAGATGGGCAGGTCCTTTCACTGTAATTCTCACACTTCGACTCCCCAAAGGAACAGCAATTACGTTTTCTTCCC@ttttttcaggagaaacgtttgactttgattgtccccgcaccagcctgcaggtggcgccgtcaccggcacagacgccacagttgtcttctttggcgtggctccccagttgccggtcgcagcccactgcctgcggacagaagcagggcggtcaggcgtgggcgagaacacggggaggtggggccctaggtattccagaaa…	ENSSSCG00000001794->ENSSSCG00000001793	GT-AG	CanonicalPattern[Major]	0->	InFrame	115474	Single		ENSSSCG00000001794	ENSSSCG00000001793
ssc-chimeric-274	4	5	1	+-	7	58379885	7	58406939	ENSSSCG00000030323	ENSSSCT00000022280	3	+	ENSSSCG00000001815	ENSSSCT00000002034	1	-	AATTATTAAAATAACCTATGTTTATCAACTGTTTTAGATAATTGTGAAAAGGAGAAAAGCTTGGAAGAAACAGAATTACATTCAGTTGAGAAATCTTCATGTATTGAGCTCAATGAAGATGATTATGACATAGATTATGTTCCACCTTCTCCAGAAGAAGGAATGACTTCTACCTCTTCATCCTCTTTAAAATGCTCTAG@tatgttgaaagatcttgacacctccgacagaagggatggtcttggcacatcagaggacttgtcagaacctgagaaaatgacttcacagcaacctaatccagaaaccagcacaaactgtgaaggtacaaaagtgtcttagagataacacttttttggccacccagtggcacttggggttcccagtttagggatcagatc…	ENSSSCG00000030323->ENSSSCG00000001815	GT-AG	CanonicalPattern[Major]	1->2	InFrame	27054	None		ENSSSCG00000030323	ENSSSCG00000001815
ssc-chimeric-275	10	16	1	+-	GL895829.1	33213	7	64785676	ENSSSCG00000030713	ENSSSCT00000029515	4	+	ENSSSCG00000001921	ENSSSCT00000002150	1	-	AGATATTAAAGGTTTCAGAGATAGGTTTCTTTGAAAAATACTTACTACAATCTTAAAGTAATCACTTGGGATAACCATATCCCCATTCTTGACCCACTTTACAGTTGGAGTTGGCTTCCCAGTCACTTCACATTCAAATATAATATCCATAGATTCATGAGCATATATATTAGTAGGCTGCTTCAGGAATTCAGGTTGGA@cttgtactgtaagctctgcttgagcttcaattgtctcatttccattatcagctatacaaaaataagtcccagcatcatcctcggtgacatcactgatctccagactaccacctgctagcaacaccaatctttcagagctgcattaaaaaaaacccaaaaaacaaaaaacaaacaaacaaaaaacagtgatacatttca…	ENSSSCG00000030713->ENSSSCG00000001921	GT-AG	CanonicalPattern[Major]	0->1	InFrame	-1	None		ENSSSCG00000030713	ENSSSCG00000001921
ssc-chimeric-276	6	6	2	--	7	72211423	7	72370423	ENSSSCG00000001966	ENSSSCT00000002199	3	-	ENSSSCG00000027799	ENSSSCT00000028957	1	-	TATTCTGAAGGAAATTAATTTTAATAGTTTTAACTTGAATATGTTTTCTTATAGCAGAAAAAGAAAACTAAGAACTTCAATCCACCAACACGTAGAAATTGGGAAAGTAATTACTTTGGGATGCCCCTCCAAGATCTGGTTACAGCTGAGAAGCCCATACCACTATTTGTTGAAAAATGTGTGGAATTTATTGAAGATAC@aggattatgtactgagggactctaccgtgttagtggaaacaaaactgatcaagataatattcaaaagcagtttgatcaaggtaagaagataattacataaaataaaatcattgttttattattttcttttttggaatttcatatgaaaacctccaaagcatatggatattgaggggagaaagttatgaagtagaatta…	ENSSSCG00000001966->ENSSSCG00000027799	AG-TT	NonCanonicalPattern	1->	InFrame	159000	None		ENSSSCG00000001966	ENSSSCG00000027799
ssc-chimeric-277	10	20	0	++	7	86475408	GL895866.1	14097	ENSSSCG00000002247	ENSSSCT00000002502	2	+	AVEN	ENSSSCT00000032377	1	+	GATTTTTCTCTAATGATTGCAGCCTGAAGATGATTGGGATGCAGAGACCTATGGAGAAGAGAACGATGAACAGGGAAATTATTCTAAAAGGAAGATAGTCTCTAACTGGGATCGATACCAAGATACTGAAAAAGAGGTCGATAATGAAAGTGGAGAAGCACAGAGGGGGACAGATTTCAGTGTCCTTCTCAGCTCTGCAG@gggactccttctcgcagttccggtttgctgaggagaaagagtgggatggtgaagcttcatgtcccaaacaggtaaggtaaagctttgtcttgaatgtggattggctcttttcaggactgaagaccagcacttttttttttttnnnnnnnnnnnnnnnnnnnnnnnnnnnnnnnnnnnnnnnnnnnnnnnnnnnnnnnn…	ENSSSCG00000002247->AVEN	GT-AG	CanonicalPattern[Major]	0->1	InFrame	-1	None		ENSSSCG00000002247	ENSSSCG00000029474
ssc-chimeric-278	7	13	0	+-	7	94987868	GL896522.1	1789	HSPA2	ENSSSCT00000002532	1	+	HSP70.2	ENSSSCT00000032249	1	-	GAGGCCGCGGATTTTCTGTGCCAGGTGTTCTCGTCTAACGTCGCTTGCTCGTCTTTCAGTCAGGATGTCTGCCCGCGGCCCGGCTATCGGCATCGACCTGGGCACTACCTACTCGTGCGTGGGGGTCTTCCAACATGGCAAGGTGGAGATCATCGCCAACGACCAGGGCAACCGCACCACCCCCAGCTACGTGGCCTTCA@cggacaccgagcggctgatcggcgatgcggccaagaaccaggtggcgctgaacccgcagaacacggtgtttgacgcgaagcggctgatcgggcgcaagttcggcgacccggtggtgcaggcggacatgaagcactggcccttccgggtgatcaacgacggggacaagcccaaggtgcaggtgagctacaagggcgaga…	HSPA2->HSP70.2	CC-CA	NonCanonicalPattern	0->1	InFrame	-1	None		ENSSSCG00000002274	ENSSSCG00000030368
ssc-chimeric-279	19	36	5	+-	7	98895122	7	98874026	ENSSSCG00000025196	ENSSSCT00000025622	5	+	ACTN1	ENSSSCT00000029512	1	-	ACACCCCCACCTCCCACGGGGCCCCAGCCCCTCGCTGGCCTGCACCTACTTGAGCTCCTGCGCGATGGCAGCGATCTGCTCCACGCGGTCCTGGTGGGCGGCCAGGTCGCTCTCGAAGGCCTCGTGCTTCTTGAGCAGGGCCTTGATCTCTGAGAGGGTGGCCGTCTCGTAATCCTTCTGCCGCAGCATGGCCTCTTTGC@catccgtccaggcctcgtggatggaggccttctgccggaacttctctgccaggtggtcaagcctctccagcctccggatctcattcagcagccactcctcatagcccttctccgcctgctccaggcagccccaggcattgttgatgtcctatagggattaggggggcacagggtcagcccacctggcccctgaggccc…	ENSSSCG00000025196->ACTN1	GT-AG	CanonicalPattern[Major]	0->1	InFrame	21096	None		ENSSSCG00000025196	ENSSSCG00000020703
ssc-chimeric-280	20	33	4	-+	7	102828184	7	102665606	ENSSSCG00000002350	ENSSSCT00000002614	2	-	ENSSSCG00000002345	ENSSSCT00000002609	1	+	TCAAAGCTCCGCTCAGAGGGGTGGTCGGCGAGGCGGACGGGGGAGCGCAGGTGGCTCTGGTACGGGGTGATGTTGGAGTAGACGGGAGGGGCGATGAAAGTGCCCGCCTTGGTGGGGATGATCAGGGGCTCAGGCCTCGGCCGCTGCTTTGGTTTCCGCACTGAAGGTTCTCCCTCCAACTTGACGTTCATGTCCTCAGC@ctgagctggggcatccgtcccagggatacgggtggaccgcctgcgggtgacgatgactgatggcttgtgttcagcggggttctgttcaggaccccttccatcctcgtctacacctccagcttgggccgcctcagttgggtccacagcccgcacaggcacagacacgggaatgatgaggggtaccatcccgctgtcctc…	ENSSSCG00000002350->ENSSSCG00000002345	GT-AG	CanonicalPattern[Major]	2->	InFrame	162578	None		ENSSSCG00000002350	ENSSSCG00000002345
ssc-chimeric-281	7	8	1	+-	7	129364912	7	129318682	ENSSSCG00000002528	ENSSSCT00000002807	9	+	ENSSSCG00000024055	ENSSSCT00000028166	1	-	GGCTCTGGAGGGCCGCCTCCAGTCACCTGTCTGCAGGTACAGGTCTCCGTTTGTCCTGATGATCCAGGCCGTGTCGTCGCTCAGGGCCACGAACACCGCCTGGGGCAGAGCTTCGTACCAGTGACGCTTCCCCTTGATGGTCACTTTTCCACAAGCAAAGGCGCGGTTGGATTTCTGCTCAATCTTCCAGAGAAGGGCTC@ctgagggggagactgccacctgctggacggcatcttcaaacctctgccagcgcagcccggcccccggcagcgcgctgcagaacaggccgcctttgtagtccagacaccagacgtacttctcggagaccgccaagctgagaatgccgtggccggggccggagtagcccatccagctttctgcaaactaacaaggacaga…	ENSSSCG00000002528->ENSSSCG00000024055	GT-AG	CanonicalPattern[Major]	0->1	InFrame	46230	None		ENSSSCG00000002528	ENSSSCG00000024055
ssc-chimeric-282	17	60	3	-+	8	30952024	8	31012141	ENSSSCG00000022262	ENSSSCT00000023939	6	-	TBC1D1	ENSSSCT00000009599	1	+	AAGCTAAAATACCTGTTTCTATCTCCCACCAGTCACAAATAATTTGTCTTGTAATTTTAGGGACTTTGAATCTAAAGCCAACCATCTCGGTGACTCCCCTGGGACCCCGGTAAAGACACGGAGACACTCGTGGAGACAGCAGATCTTCCTCCGAGTGGCCACCCCACAGAAAGCCTGTGATTCCTCTGGCAGATACGAAG@attattcagacctgggagagcttcccccacgatctcctctagagccagtttgtgaagatgggccctttggccctgtcccagaggaaaagaaaaggacatctcgtgagcttcgagagctgtggcaaaaggccattctacaacagatactgctgctaaggatggagaaggaaaatcagaagctgcaaggtcggtttgcca…	ENSSSCG00000022262->TBC1D1	GT-AG	CanonicalPattern[Major]	0->1	InFrame	60117	None	SameEnsemblGene	ENSSSCG00000022262	ENSSSCG00000008774
ssc-chimeric-283	5	6	0	--	8	40572430	8	40691447	ENSSSCG00000008827	ENSSSCT00000009661	9	-	ENSSSCG00000008826	ENSSSCT00000009658,ENSSSCT00000031947	1,1	--	GATCTTAGCTTTCTGATAAAATTACAGTGCTTACAAAATTATTGCAATGTTAAAAATGTATTTAATCTTCCTCTGTTGTAAATCTCCTGTACCTTTTCCCTCTCAAGGAATGTGCTCAGTATTTCTTGGAAGTAAAAGATAAAGATATAAAACACGCCCTTGCTGGTTTATTTGTGGAGATTCTTATCCCTGTAGCTGCT@gctgttaaaaatgaagtgaatgtgccctgcttgaaaaattttgtggagatgctttatcagactacttttgaactgagttccagaaagaagcattcattggtattgagaccatttcaaaccttcacatattaaataggagttgtagtcattgatttatgaatttagtagttttaagagaattgtaaaaattggaagtat…	ENSSSCG00000008827->ENSSSCG00000008826	GT-AG	CanonicalPattern[Major]	2->0	InFrame	119017	Single	SameEnsemblGene	ENSSSCG00000008827	ENSSSCG00000008826
ssc-chimeric-284	19	22	39	+-	8	43046213	8	43081654	PDGFRA	ENSSSCT00000009678,ENSSSCT00000034014	20,18	++	ENSSSCG00000028873	ENSSSCT00000028611	1	-	TTGGCCCAGAGGGAACCCCTTTCTGTTTCTGCTGCAGTAGATCGTCGGTGTGTATGCTGCGTTTAATGTCCATTCCTCTTCCCTGCAGACTTTCCTCCCGGTGAAGTGGATGGCTCCTGAGAGCATCTTTGACAACCTCTACACCACACTGAGCGACGTCTGGTCTTACGGCATTCTGCTCTGGGAGATCTTTTCCCTTG@gtggcacaccctaccctggcatgatggtggattctactttctacaataagatcaagagtgggtaccggatggccaagcctgaccacgctaccagtgaagtgtgagctcccttcccaccctgtgggccttgtgttcacgcccagtgggtcggtgggggtggcagtgccctggtgttccaccctgtgctcactctgagtc…	PDGFRA->ENSSSCG00000028873	GT-AG	CanonicalPattern[Major]	->	InFrame	35441	Single		ENSSSCG00000008841	ENSSSCG00000028873
ssc-chimeric-285	16	24	6	+-	8	46605555	8	46765474	ENSSSCG00000030504	ENSSSCT00000028460	5	+	GUCY1B3	ENSSSCT00000009710	1	-	AGAACCTCGATGCTCTACATGACCACCTTGCCACCATCTACCCAGGTATGCGGGCACCTTCCTTTAGGTGCACAGATGCAGAAAAAGGCAAAGGACTCATACTGCACTACTACTCAGAGAGAGAAGGACTGCAGGATATTGTCATCGGAATCATCAAAACAGTAGCTCAGCAAATACACGGCACTGAAATAGACATGAAG@gttattcagcaaagaaatgaagaatgtgatcatactcaatttttgattgaagaaaaagagtcaaaagaagaggatttttatgaagatcttgacagatttgaagaaaatggtacccaggagtcacgcatcagcccgtataccttctgcaaagcttttccctttcacataatatttgaccgggatctagtagtcactcag…	ENSSSCG00000030504->GUCY1B3	GT-AG	CanonicalPattern[Major]	2->0	InFrame	159919	None		ENSSSCG00000030504	ENSSSCG00000008870
ssc-chimeric-286	17	24	7	-+	8	58659366	8	58740054	CLOCK	ENSSSCT00000009755	13	-	ENSSSCG00000008911	ENSSSCT00000009757	1	+	TGTGGTGCATAAAAAATAGTCTGGAGTTAGGAATGAACAAATAAGACACATAAGTGCTAAATGGTTGCACCTCTGCAGTATTTTAAATGAATGATCAAACACTGAAATTTTTTTCCGTTTGTAGTTATGCGGAAGTTAGGGCTGAAAGACGACGAGAACTTGGCATTGAAGAGTCTCTTCCGGAGACAGCTGCTGACAAA@agccaagattctgggtctgataatcgtataagtacaatcagtctcaaggaagcgttggaaaggtttgaccgcagcccgactccgtccgcttcctcacggagttcgaggaagtcctcacacacagccgtctcagactctgcctgtgagtgtgccctagctgaaagcagacatgctctgaagagagtgcttctcccttgt…	CLOCK->ENSSSCG00000008911	GT-AG	CanonicalPattern[Major]	2->0	InFrame	80688	None		ENSSSCG00000008909	ENSSSCG00000008911
ssc-chimeric-287	43	65	63	+-	8	86095748	8	86042328	ENSSSCG00000030635	ENSSSCT00000025940	6	+	ARHGAP10	ENSSSCT00000009888	1	-	ACCCACTGTACCACCAGAGAACTCAAATAATTTTTAATTAGTTATTCATCACTGTTGTCAAGCCACTTACTTTTTTCCTGTATGTACAAGTAGCCTTCCGCTGTGAACTGACTTGCTCTTTTATGGTCCTTGGGATTTTGTCTAATTTTGTTCATAAGCTCTTCGACTTCTGACCTTGTTCCTTCAAAACGATTCCGTGT@attctgaatgttgatctgtagttccattttgtagtgattaaagtctttggcaagttcatggccctgatgatagaaagtaaacattccctggaaaaatgacagcatctaaaacaaaggagaaaaagggacattagcacaagaaacaaaaacaaaaaacacctcagggaaaaaaaataaaataaaaacagccacatattt…	ENSSSCG00000030635->ARHGAP10	GT-AG	CanonicalPattern[Major]	2->	InFrame	53420	None		ENSSSCG00000030635	ENSSSCG00000009029
ssc-chimeric-288	18	53	0	+-	8	106818895	GL894466.1	22237	ENSSSCG00000009080	ENSSSCT00000009946	1	+	ANKRD50	ENSSSCT00000025096	1	-	CGCCAGGCTTTGGCTTTTCACTTCTGCAAAGCCCAGGATTCTGACACTTTGTGTGTTGGAGGGTTCATTAGAGGTCTGGTTGCCCAGATCTGCCGCAGCGGACTACTCCAAGGATATGAAGACAAGCTAAGGGATCCAGCAGTTCAAAGCCTCCTACAGCCCGGGGAATGTGAGAGAAACCCAGCTGAAGCATTTAAAAG@gtgtgttctgctccctcttttgggaatgaagcctccccagcaaagcctctatctgcttgtggattctgttgatgaagggtgtaatgttaccgaaggtgaacaggcatctaccagcttatctgggactgtggctgagcttttagctggtcaccacgagttctttccaccatggctattgcttctctgttctgcccgaaa…	ENSSSCG00000009080->ANKRD50	GT-AG	CanonicalPattern[Major]	1->	InFrame	-1	None		ENSSSCG00000009080	ENSSSCG00000022173
ssc-chimeric-289	21	50	28	+-	8	112703268	8	112789489	ENSSSCG00000009112	ENSSSCT00000009979	19	+	SEC24D	ENSSSCT00000032140	1	-	ATTTGTTCTTTTTTATTATCATTTGACGAGATCTATTTCTGAGCTAACTTTGATGCCCTTTTTATTGTTTTGTACAAATAGCTTTCAAAGCTGTTCTACACCAGCCCCTGAAGGTCATCCGGGAAATTCTAGTTAATCAGACCGCCCACATGTTGGCCTGTTACCGGAAGAATTGTGCCAGTCCATCCGCAGCCAGCCAG@cttattttaccagactccatgaaagtcctgccagtgtacatgaactgtttgttaaaaaactgtgtgctgctcagcagaccagagatctccacagacgagcgggcgttccagagacagctggtcatgaccatgggtgtggctgactctcagcttttcttctacccgcagcttctgccaatagtaagcacactgtactgg…	ENSSSCG00000009112->SEC24D	GT-AG	CanonicalPattern[Major]	2->	InFrame	86221	None		ENSSSCG00000009112	ENSSSCG00000030024
ssc-chimeric-290	10	764	0	--	9	952109	9	779596	ENSSSCG00000022059	ENSSSCT00000026597	2	-	ENSSSCG00000014569	ENSSSCT00000015919	1	-	GAGCCCCGCTCAATCTGCAGGCCCCCAAATGATATCAAATCCTCTCAAAGCGGAGGGTTTTCAGAGAAAAGGCCAACGGCTAACGATCAAGTTCGACGGGCTCCACCGCACAAAGCTTCACCCACCTCTCTAAGCTCATCTGCCGGGGACAGCCCGAGGCCGGCCAGGACGGGAAACCGGCACTTACCGATGCGGCCGTG@gccgtggctcacgtggccgcggagtttccgggtcttccttagtctggacggctgtgtgggaaaaggtgcccggggtgaggccctgggaggtggggcgggggccacgcttgccagcctgggaaggggctggggcgggggtctgctctgcggcgccttcagcgaagctgaggtcaccgcctggttctcatcagggaggcg…	ENSSSCG00000022059->ENSSSCG00000014569	CA-GC	NonCanonicalPattern	2->0	InFrame	172513	None		ENSSSCG00000022059	ENSSSCG00000014569
ssc-chimeric-291	4	4	7	++	GL896479.1	812	9	1902763	CD81	ENSSSCT00000031159	1	+	ENSSSCG00000014592	ENSSSCT00000015942	1	+	GCATGGGGATCACCACCATGTAGAACACAGACACCACCTTGTTCTGGTTCGTGGAGTAGCTGGACTTGGGCATCACGTAAATGAAGGTGATGGTCCCATAGAACAGAGTGACCGCGGTGAGGTGGGAGGTGCAGGTGGAGAAGGCCTTGTGTCTTCCCTCAGTGGAGGGCATCTTCAGGACGGTGATGAGGATGTAGATG@cccacatagaaggtattgggtgcgggcttgtctccgagctccaggtagaggaggctggtagtctgggggtcgtggcgaagccacagggccacgcccaggatcacgcctccagccagctggggaaagagaagggcaggggttacttgcggccccaggcccggcggtggtgcgaacccccccacaccagacacacaggga…	CD81->ENSSSCG00000014592	TA-TA	NonCanonicalPattern	1->2	InFrame	-1	None		ENSSSCG00000021209	ENSSSCG00000014592
ssc-chimeric-292	4	2	2	-+	9	11209215	9	11252773	ENSSSCG00000022902	ENSSSCT00000029886	5	-	UVRAG	ENSSSCT00000025652	1	+	TGCAGCTCAGTGATTTGTTTTCTTCTGGCCTGTGAGATGGAGCCAGCCTGTTTCTCAGCGTTGAAGTAGGTCCTGTCGTTTTCTGATCACATTAAAACTAATAGTGTGTTTTCCTCCTCTCTTAGATTCATGCCCGCAACCAAAATGAAATAATTTTTGGGCTGAATGATGGCTATTATGGTGCTCCATTTGAACAGAAG@ggttattcaaatgctcagaagaatattcttcttcaggtagatcagaactgtgttcgcaattcttatgatgtcttctctttgctgcggtaagaaacttcttagactcctcctgcgtttttgaaagattcttcctcactttgaatttgtgacatttcattgtgaggaaatgtatgggagctttagaagccgttacacact…	ENSSSCG00000022902->UVRAG	GT-AG	CanonicalPattern[Major]	2->0	InFrame	43558	None		ENSSSCG00000022902	ENSSSCG00000028979
ssc-chimeric-293	12	15	0	--	9	13516002	9	13735468	ENSSSCG00000023531	ENSSSCT00000025299	4	-	INTS4	ENSSSCT00000016238	1	-	ACAAAAATCTTTATTCTTTACTCAAGTAAATGTAGTTTCTGCAATGAACTCTTTTTGAAATTCTACAACCCAACTTTGCGTCTTCCTTTCTAGAGTCTCATCAAGTCCTAGCTCAACTCTTGGACACTTTGCTTGCAATTGGTACTAAACTCCCAGAGAATCAAGCTGTCCAGATGCGATTAGTTGATGTAGCCTGCAAG@cacttgacagatacctcacatggtgtaagaaataagtgcctgcaattacttggcaatcttggttctttggagaaaactgtcgcaaaagatgcagaaggcctagcagtcagagatgtccagaagattataggggattacttcagtgaccaagacccacgtgtcagaacagcagctataaaagccatggtaaagaggatt…	ENSSSCG00000023531->INTS4	GT-AG	CanonicalPattern[Major]	2->0	InFrame	219466	None		ENSSSCG00000023531	ENSSSCG00000014884
ssc-chimeric-294	32	103	108	--	9	22356187	9	22501577	ENSSSCG00000022594	ENSSSCT00000030954	2	-	ENSSSCG00000021210	ENSSSCT00000031507	1	-	TGTTTTTGACTTGCCCGATTATGAAAATATCAACCATGTTGTGGTTTTTATGCTGGGAACAATCCCATTTCCTGAGGGAATGGGAGGATCTGTCTACTTTTCCTATCCTGATTCAAATGGAATGCCAGTATGGCAGCTCCTAGGATTTGTCACGAATGGGAAACCAAGTGCCATCTTCAAAATTTCAGGTCTTAAATCTG@gtgaaggaagccaacacccttttggagccatgaatattgtccaaactccgtctgttgctcagattggaatttcagtggaattactggacagtctggctcagcagactcctgtaggtaatgctgctgtatcatcagttgactcattcactcaggtaacgcaatgcatatttcattattttctaaaataatataaaaatc…	ENSSSCG00000022594->ENSSSCG00000021210	GT-AG	CanonicalPattern[Major]	0->	InFrame	145390	None		ENSSSCG00000022594	ENSSSCG00000021210
ssc-chimeric-295	11	15	38	-+	9	22356187	GL895392.2	49372	ENSSSCG00000022594	ENSSSCT00000030954	2	-	ENSSSCG00000014916	ENSSSCT00000016272	1	+	TGTTTTTGACTTGCCCGATTATGAAAATATCAACCATGTTGTGGTTTTTATGCTGGGAACAATCCCATTTCCTGAGGGAATGGGAGGATCTGTCTACTTTTCCTATCCTGATTCAAATGGAATGCCAGTATGGCAGCTCCTAGGATTTGTCACGAATGGGAAACCAAGTGCCATCTTCAAAATTTCAGGTCTTAAATCTG@gtgaaggaagccagcacccttttggagccatgaatattgtccaaactccgtctgttgctcagattggaatttcagtggaattactggacagtctggctcagcagactcctgtaggtaatgctgctgtatcatcagttgactcattcactcaggtaacgcaatgcatatttcattattttctaaaataatataaaaatc…	ENSSSCG00000022594->ENSSSCG00000014916	GT-AG	CanonicalPattern[Major]	0->	InFrame	-1	None		ENSSSCG00000022594	ENSSSCG00000014916
ssc-chimeric-296	6	10	0	++	9	23115725	9	23052452	ENSSSCG00000014922	ENSSSCT00000016278	2	+	ENSSSCG00000024272	ENSSSCT00000028393	1	+	TAACTCTATCCTTTAAAACAGGGGCAGAAAATATTCTCAAATTTTAGTAGGTTTCCTTTTTATTCCCCCCCTTTTTCTCAAGGGAACTTGATTCCAAAAAAAGGTATAAAAGTGAATGGAAAAACCTCAAAAGCAAGAAGCCAAAAAGCAAAAAAGAATTACTTACCAAGTTGGCCATATAAATTGTGAGCAGCCCCCTC@ctgctttttctttcaatcagaatggccacataagatgctggcaaagcggcaccaaagccaggactccatgagtagaatttgccaagtatcttcctgaaattcaaatttggaataactgtatgaaatttctagttggtcattttggttattatgcatagaagttccccttctcagtccaccctctgtgtcaatgtccca…	ENSSSCG00000014922->ENSSSCG00000024272	GT-AG	CanonicalPattern[Major]	1->	InFrame	63273	None		ENSSSCG00000014922	ENSSSCG00000024272
ssc-chimeric-297	5	5	0	--	9	40746631	9	40866659	ATM	ENSSSCT00000028051	57	-	ENSSSCG00000027597	ENSSSCT00000031637	1	-	TGTGCTTTTTTATTCAGTATACAAAAGATCTTTTCGTATAGTCATGATAATGAATTATATTTTAAGATTTTTGTTTTTATATGCAGAATGATCCCAGGCTAAAACTTATACACATAGAATGTCTACGAGTTTGTGGCACCTGGTTAGCAGAAACTTGTTTAGAAAATCCTGCAGTCATCATGCAGACCTATCTAGAAAAG@gcagtggaacttgctggaaattatgacggagaaagcaatgatgagctcagaaatggaaaaatgaaggcatttctctctttagcacggttctcagatactcagtaccaaagaattgaaaactacatgaaatcatcagaatttgaaaacaagcaggctcttctgaaaagagccaaagaggaagtgggccttcttagggaa…	ATM->ENSSSCG00000027597	GT-AG	CanonicalPattern[Major]	2->	InFrame	120028	None		ENSSSCG00000025606	ENSSSCG00000027597
ssc-chimeric-298	6	9	0	-+	9	40859458	9	40926059	ENSSSCG00000027597	ENSSSCT00000031637	8	-	ATM	ENSSSCT00000016371,ENSSSCT00000034631	1,1	++	TTTAGCTGTCCTCAGATGACTGTATCATCTGACAATGAAGAAATGAACTGTGCTTAGTTATTCATATTGTGATTATTCTGAAGGGCCGTGATGACCTGAGACAAGATGCAGTCATGCAGCAGGTTTTCCAGATGTGTAATACGTTACTGCAGAGAAACACTGAAACCAGGAAGAGGAAACTGACTATCTGCACATATAAG@gtggttcccctttcgcagagaagtggtgttcttgaatggtgcacaggaactgtccctattggtgaatatcttgttaacaatgacactggtgctcataaaagatacaggccaaaggatttcagtcctgttcaatgccaaaagaaaatgatggtgagtaacactcaaaaatatatgttattgcaggattacttaatatct…	ENSSSCG00000027597->ATM	GT-AG	CanonicalPattern[Major]	2->0	InFrame	66601	Single		ENSSSCG00000027597	ENSSSCG00000015007
ssc-chimeric-299	10	13	0	-+	9	44250044	9	44262871	SIK2	ENSSSCT00000025795	5	-	ENSSSCG00000025649	ENSSSCT00000027405	1	+	TGTGCCCAAACGTTCTGCTCTTGCCCTATTTGCAGGCACAAACTGTGGGGCTCCCAGTGACCGTGCACTCGCCAAACGTGCGACTGATGCGATCTGCCCTCCTCCCACCGGCATCCAACGTGGACGCCTTTGCGTTTCCAGCCTCGGGCTGTCAGGCGGAAGCAGCCTTCATGGAGGAAGAGTGCGTGGACACGCCAAAG@gtaaacggctgtctgctggaccctgtgcctcccatcctggtgaggaaggggtgccagtctctgcccagcaacatgatggagacctccatcgacgaaggactggagacggaaggagaggccgaagaagaccccagtcaggccttcgacaccttccagtccacgcgcagcggacagaggcggcacactctctcggaggtg…	SIK2->ENSSSCG00000025649	GT-AG	CanonicalPattern[Major]	2->	InFrame	12827	None		ENSSSCG00000024512	ENSSSCG00000025649
ssc-chimeric-300	10	11	2	+-	9	44389104	9	44346175	ENSSSCG00000022950	ENSSSCT00000024052	5	+	ENSSSCG00000021820	ENSSSCT00000030331	1	-	CAATGTGGATTCTAATTTTTGCTCTTACTAGTTAGTCCTGGTACATTTCTTAGGAGTAAAACCACATACCTAGAAGCATCAAGGAATGGTCTGTAGGCCAAGTTGATCCATTCTTCTCTATTGGACGAGTATTTTGGCTCCCGAGGTGTTTCTCTCATGGTGTCCAAATCCACTAAATAATGGCATTTACTGATGTCAAT@atatctggatggctcctctaggttctggtcattcatgtcagtaggaacaatccgggtggccaggggtccctctgcaaaaggttttggtaactggcctctgaactctgatggaatgaactgaagctgccaactgtcagaaacacaaataaggagaataagaaaaacacaaggggctcgtcttgctaaatgtacttgaaa…	ENSSSCG00000022950->ENSSSCG00000021820	GT-AG	CanonicalPattern[Major]	2->	InFrame	42929	None		ENSSSCG00000022950	ENSSSCG00000021820
ssc-chimeric-301	6	3	3	-+	9	44395930	9	44381642	ENSSSCG00000015023	ENSSSCT00000016387	7	-	ENSSSCG00000022950	ENSSSCT00000024052	1	+	TAGACACTCTTTCGCTTCTTGGTATACAGTGTTACTCCTCTCCCCCGCCCCAATCCATCACCCCTTATGCCACTCACCATGAAATCTCTGCAGTAGGTGTTCCATCAAAGAAGTCAAAGGTAGGACCAGGAGAGCCAAAGCAAAGACTACATTAAAATTCAGAAACCCATTAATTAAATAGAAATGCCAGGGTTCTGTAC@cataaagatcaggtccatgaggagtaaagacattatacagaacaatgttgagtggtgcaatcaccaacttcccataatagtagctgtcaatgaccaccacaggcacctagaacagagcagagtatagatagcaattgcagggttttgctctggaaacattctcacatctctcacaatgctaataggacacacttgaga…	ENSSSCG00000015023->ENSSSCG00000022950	GT-AG	CanonicalPattern[Major]	->	InFrame	14288	None		ENSSSCG00000015023	ENSSSCG00000022950
ssc-chimeric-302	4	5	0	+-	9	49680482	GL894918.2	7586	PTMAP	ENSSSCT00000016444,ENSSSCT00000033620	3,1	++	PTMA	ENSSSCT00000023814	1	-	ATCCTGGCTCTCCTCTCTCCACGCTCCACAGCCCTCTCCTCCACACTCCTCTTCTGCCACCGCAGACTCCCGCAGCTTTATCACCAGAGTCCTTGGACTCCCACTTCCTTTTTAATCCGCTGCATCAGATCACCGGCGTGCCCCATCATGTCAGATGCGGCTGTGGACACCAGCTCCGAGATCATCACCAAGGACTTAAA@agagaagaaggaagtcgtggaggaggcggagaatgggagagaggcccctgctaatggcaatgctgtgagtgtccggccgccttgctcatgacccatctcctggcagtttttggccaagattccttagatcctgggcttagttgggggggcgggagggttgaggccttaggtgattgttgtgtcgggatctcctgggtc…	PTMAP->PTMA	AA-AA	NonCanonicalPattern	->2	InFrame	-1	None		ENSSSCG00000015078	ENSSSCG00000023690
ssc-chimeric-303	4	6	0	+-	9	49680490	GL894918.2	7580	PTMAP	ENSSSCT00000016444,ENSSSCT00000033620	4,1	++	PTMA	ENSSSCT00000023814	1	-	TCTCCTCTCTCCACGCTCCACAGCCCTCTCCTCCACACTCCTCTTCTGCCACCGCAGACTCCCGCAGCTTTATCACCAGAGTCCTTGGACTCCCACTTCCTTTTTAATCCGCTGCATCAGATCACCGGCGTGCCCCATCATGTCAGATGCGGCTGTGGACACCAGCTCCGAGATCATCACCAAGGACTTAAAAAGAAGAA@gaaggaagtcgtggaggaggcggagaatgggagagaggcccctgctaatggcaatgctgtgagtgtccggccgccttgctcatgacccatctcctggcagtttttggccaagattccttagatcctgggcttagttgggggggcgggagggttgaggccttaggtgattgttgtgtcgggatctcctgggtctcttca…	PTMAP->PTMA	GG-AA	NonCanonicalPattern	->2	InFrame	-1	None		ENSSSCG00000015078	ENSSSCG00000023690
ssc-chimeric-304	16	30	0	+-	9	61808937	9	61822972	FLI1	ENSSSCT00000016603	6	+	ENSSSCG00000024457	ENSSSCT00000025369	1	-	TGTTTTCTTTTTTCTCTCAAAGAGACATCCTGCCCTCCATCCTTCTCCCTGTCTCCTCTCTTCTCATCCCATCACCAAATCTTGATCCCAGGAAAGTGTCTTGGTTATAACCCGACGTTTTGCTTCCTTTTCAGGTTCACTGTTGGCCTATAACACAACCTCCCACACGGACCCATCCCCACGGCTGAATGTCAAAGAAG@acccttcctatgactcggtcaggagaggaggatggggcaacaacatgaattctggcctcaacaaaagtaagtaaatgccattctcttctttgggaggaagaccttgttctgaggacggggtggagaagaggagtaaaggaggcacaggagtgggcactttgttgtcctgcttttggagtggacatcaacatgaatggc…	FLI1->ENSSSCG00000024457	GT-AG	CanonicalPattern[Major]	->1	InFrame	14035	Single		ENSSSCG00000015237	ENSSSCG00000024457
ssc-chimeric-305	12	41	0	+-	9	70765346	9	70814782	ENSSSCG00000015273	ENSSSCT00000016642	11	+	ENSSSCG00000028069	ENSSSCT00000024637	1	-	AAAACCGAGTGTGCTCTGCTGGGCTTTGTCACGGACCTGAAGCAGGATTACCACGCCGTGCGTAGCGAGGTGCCGGAGGAGAAGCTCTACAAGGTGTACACCTTCAACTCCGTGCGCAAGTCCATGAGCACCGTCATTGAGAAGCCCGGCGGCGGCTACCGCATGTACAGCAAGGGTGCTTCTGAGATCATCTTGCGCAA@gtgtaatcgaatcctggacaagaaaggggaagcagtgccattcaagagtaaggaccgagatgagatggtacgcactgtcattgagcccatggcctgtgagggacttcggaccatctgcttagcttaccgggatttcaatgacgtagagcccctgtgggacaacgagagcgaaatcctcactgagctgacctgtatcgc…	ENSSSCG00000015273->ENSSSCG00000028069	GT-AG	CanonicalPattern[Major]	1->	InFrame	49436	None		ENSSSCG00000015273	ENSSSCG00000028069
ssc-chimeric-306	11	12	2	+-	9	79965291	9	80002912	ENSSSCG00000027092	ENSSSCT00000031022	4	+	ENSSSCG00000024381	ENSSSCT00000028924	1	-	TTTTTATGGTTTCCTTGTAATTATAGAGTAACAGATTTTAATTGTGTTCTACTGAATTTTTATTTTTTTTCTTTTCAGGTAAATATATGCAGATGATGAACATTCTTAAACCAATTGCTTTTGATGTTATCCATTTCATGTCTCAGCTATTTGATTATTACTTGTATGCAATATATACCTTTTTTGGTCGGAATGATTCA@ttggaatcaacaggactaggccttagtagtagtagactaagaacaactctaaacagaatacaggagagtctcattgatatggtaagtaatcagtgggaatcaattattttgggttatggaaaatagaaattagctaatcaacgacatgtgaatagaaattagctaacaactgcatgtaaatgtatgtgtgtatttatg…	ENSSSCG00000027092->ENSSSCG00000024381	GT-AG	CanonicalPattern[Major]	2->	InFrame	37621	None	SameEnsemblGene	ENSSSCG00000027092	ENSSSCG00000024381
ssc-chimeric-307	4	11	0	-+	GL893359.2	5696	9	81389812	COL2A1	ENSSSCT00000031054	55	-	COL1A2	ENSSSCT00000016699	49	+	CCCAAATATCTTGTTATTCTAAATATAAGTGGGAACTGATTTTGAAAAACCCAACTTGTGAGACAAGTTGGTCTGGTTGGACATCTCTACCTACCACTACTCCATTCTGGGTGGCTGAGTCTCAAGTCACGGCATGTGCGAGCTGGGTTCTTCCTAGAGCCTTCTGGAGTAAGTAGAGTCTCAATCTGGTTGTTGAGAGA@cttgagcgtggcatccacctcagcatcgtgctgcctcaggttgccggccgcctcgtcggcccgcatgtactgcagggggtgggggcccnnnnnnnnnnnnnnnnnnnnnnnnnnnnnnnnnnnnnnnnnnnnnnnnnnnnnnnnnnnnnnnnnnnnnnnnnnnnnnnnnnnnnnnnnnnnnnnnnnnngccagcaaag…	COL2A1->COL1A2	TC-AA	NonCanonicalPattern	2->0	InFrame	-1	None	InFamilyList	ENSSSCG00000025523	ENSSSCG00000015326
ssc-chimeric-308	4	5	0	+-	9	81389868	GL896296.2	5336	COL1A2	ENSSSCT00000016699	49	+	ENSSSCG00000021943	ENSSSCT00000026995	1	-	GTCCTCCTGGCCCTCCTGGACCACCTGGCCCAAGTGGTGGTGGTTATGATTTTGGATATGAAGGAGACTTCTACAGGGCTGACCAGCCTCGCTCACCACCTTCTCTCAGACCCAAGGATTATGAAGTTGATGCTACTCTGAAATCTCTCAACAACCAGATTGAGACTCTACTTACTCCAGAAGGCTCTAGGAAGAACCCA@gcccgcacctgccgcgacctcaagatgtgccactccgactggaagagcggtgagggccggcccggctgtccctcctcctcctcagccacatagagggctgagcccagaggggcccatgtcccgtacctcccctgacgccatcttgctctgccccgccgcaggagaatactggattgaccccaaccaaggctgcaacct…	COL1A2->ENSSSCG00000021943	GC-CC	NonCanonicalPattern	2->	InFrame	-1	None		ENSSSCG00000015326	ENSSSCG00000021943
ssc-chimeric-309	7	16	0	--	9	81814473	9	81988509	ENSSSCG00000015329	ENSSSCT00000016702	1	-	ENSSSCG00000028254	ENSSSCT00000027999	1	-	GTGACTATAATGTATATAGGGTAAGATCCAGGTATAATTCTGACTGGGGAGAGACAGGCACTGAACAAGATGAGCAGGAGGATAGTGATGAAAACAGTTACTATCAACCTGATTTGGAATACTCAGAAATTGTTGGATTGCCAGAAGAAGAAGATATCCCAGCAAATAGGAAAATTAAGTTTAGTAGTGCTCCAATTAAG@gtcttcagtacatactccaatgaagactatgacaggagaaatgatgaagttgaccccgtggcagcttcggctgagtatgaacttgaaaagcgtgtagaaaagctggaacttttcccagtggaattagagaaaggtatatgagctctatagcggcaacaatattatattgctatgttaataatacagaaattactttat…	ENSSSCG00000015329->ENSSSCG00000028254	GT-AG	CanonicalPattern[Major]	2->0	InFrame	174036	None		ENSSSCG00000015329	ENSSSCG00000028254
ssc-chimeric-310	7	6	3	+-	9	94424756	9	94431052	ENSSSCG00000027138	ENSSSCT00000023320	3	+	ENSSSCG00000029648	ENSSSCT00000029064	1	-	CTTGATAGGTATTTGAATGTTTATGTAAAAGCTCTCCATTTCTATCCTTGAATTAACTCTTAAGTCATTTATGTATGTCTTTTCACTTTATTTTTATAATCTTTCAGGTTATGACCTCTGATTTTGAAGAAACCCATAAATTACTGAATATGCTTGAAGAAAGTAATCTTTCCATTTTATATCCTGTTGTTGTTATTTCA@gtacattttcttgattataaatcggtaccatttggtcagacaatggaaaacctaatgcccattagagaatttgccaaggaagtgaaaaaaagaaatattttattatatggccttctcatatattacccacaggtaggtaaaatattagccttttcagatattatattctgtagactagttttagtggtgggaatctga…	ENSSSCG00000027138->ENSSSCG00000029648	GT-AG	CanonicalPattern[Major]	2->0	InFrame	6296	None	SameEnsemblGene	ENSSSCG00000027138	ENSSSCG00000029648
ssc-chimeric-311	21	35	16	-+	9	105378602	9	105474547	ENSSSCG00000027856	ENSSSCT00000025180	5	-	SEMA3D	ENSSSCT00000016771	1	+	CTATCATGGCTGAATTATTTCAGTATTTTAATGTATAGCTTCTTTACTTCCAAACAGGAGCAAAATTTATTGGAACTTTCTCTATCCCGGACACCTATAATCCAGATGATGATAAAATATATTTCTTCTTTCGTGAATCATCTCAAGAAGGGAGTACTTCTGATAAGACCATTCTTTCTCGAGTTGGAAGAGTTTGTAAG@aatgatgtaggtggacaacgcagcctgataaacaaatggaccacttttctcaaggccagattgatttgctcaattcctgggagtgatggggcagatacgcattttgatgagcttcgtaagtcacatgtttctttttttcttaaaaaaagtcttattgcctaattaagtcttcagcatttacttcattttagacccaaa…	ENSSSCG00000027856->SEMA3D	GC-AG	CanonicalPattern[Minor]	2->	InFrame	95945	None		ENSSSCG00000027856	ENSSSCG00000015396
ssc-chimeric-312	27	44	9	+-	9	109733157	9	109802579	ENSSSCG00000026456	ENSSSCT00000023922	3	+	SEMA3C	ENSSSCT00000031885	1	-	CAACATGCGAACCACTAAGGAGTTCCCGGATGACGTTGTCACTTTTATTCGGAACCATCCTCTCATGTACAATTCCATCTACCCAATCCACAGAAGGCCTTTGATTGTTCGGATAGGCACTGATTATAAGTACACAAAAATAGCTGTGGATCGAGTGAATGCTGCTGATGGTAGATACCATGTCCTGTTTCTTGGAACCA@atcgaggtactgtgcagaaggtggttgttcttcctactaacagctcttccagtggggagctcattcttgaggagctggaagtctttaaggtttgaactaattctattaattagtcttgacatatgaatgatgaatggaattctttgaacttacatccactcacgtggaaaaaatattggataaaagatcaaataaatt…	ENSSSCG00000026456->SEMA3C	GT-AG	CanonicalPattern[Major]	0->	InFrame	69422	None		ENSSSCG00000026456	ENSSSCG00000023784
ssc-chimeric-313	10	16	0	--	9	116123437	GL894647.2	34399	ENSSSCG00000015428	ENSSSCT00000016808	7	-	PUS7	ENSSSCT00000028990	1	-	GAGTGTATTTTTAAATAAAGTTCCTCCTTATTCTTTTATTGTTAGAATTTTTAGTACATTTATTTTAAATCTTAAATTGTGAGAAGTGTAACTTCCTTATGGTTTTGTTTTTGTCTTATCAGAGTCAAGCCAAACATATTCTCGTACATGGGAACCAAAGATAAAAGGGCCATAACTGTTCAAGAGATTGCTGTTCTCAA@gataactgcacaaagacttgctcacttaaataagtgcttgatgaactttaagctagggaatttcagctatcagaaaaaacctctgaagttgggagagcttcaagggaatcacttcactgttgttctcaggtaaagagagtctgtgagtaggaatgtggaccggggagggtcttactgggtcaccatgagtctgtttag…	ENSSSCG00000015428->PUS7	GT-AG	CanonicalPattern[Major]	1->	InFrame	-1	Single		ENSSSCG00000015428	ENSSSCG00000025225
ssc-chimeric-314	30	100	2	++	9	119211078	9	119027170	ENSSSCG00000025643	ENSSSCT00000026281	4	+	ENSSSCG00000027699	ENSSSCT00000016827	1	+	TGACCTTCTGTGTCCGTAGCACTGTTGATGACATTAGACAGTTTGGTTTTCAGGCTGGTGTACGTTGTGGTGTTTCTCACGTCGCTCTCGTAACGTCCGGTGCCCAAGGACACTATGCACTCTAACGGCACGTCTGGCCAAAGACATTTACACTCGTGCATTGCTAGTGCTGAAGGGTTATTCAGAAGCAGACCTCCATC@ttgatgaagatcatttcccaaggcatattctgcaaagtagcctggagcagcagatgaggccctgatggcctgccacattttatagtgacagcctcccagatagtgagagttgactccaggaaagtgaccatagtttctgaacacgaaagcttttgggcgttatccctctgttcactatggtacttactgcagctacct…	ENSSSCG00000025643->ENSSSCG00000027699	GT-AG	CanonicalPattern[Major]	->	InFrame	183908	None		ENSSSCG00000025643	ENSSSCG00000027699
ssc-chimeric-315	14	30	0	-+	9	119139826	9	119201072	ENSSSCG00000015446	ENSSSCT00000016828	4	-	ENSSSCG00000025643	ENSSSCT00000026281	1	+	TTTCATTCTGATTTGACAAAATACAAAATAACTTTTCTTTCAATATAGGAAAAAATTATTCCATATTTACTACGATTGAGACAAATTAAGGATGAAACTCTTCAGGCTGCAGTTAGAGAAATTTTGGCCTTAATTGGCTATGTGGATCCAGTGAAAGGAAGAGGAATCCGGATTCTCTCAATTGATGGTGGAGGAATAAG@gggtgtggttgctcttcagacactacgaaaattagttgaacttactcagaagccagtgcatcaactctttgattacatttgtggtgtaagcacaggtaattgttactctgtggaagtggtgcatcccagtggtgccctgagaaaatgaacagtaaagacttatgtttaaaatcatggctgtttcctgaaatgatgggt…	ENSSSCG00000015446->ENSSSCG00000025643	GT-AG	CanonicalPattern[Major]	1->	InFrame	61246	None		ENSSSCG00000015446	ENSSSCG00000025643
ssc-chimeric-316	4	4	0	-+	9	128249497	9	128463432	ENSSSCG00000026540	ENSSSCT00000026846	2	-	RABGAP1L	ENSSSCT00000023973	1	+	TCAGCAGTGGTGAAGGGAGTATGAATGGTTTATTTTCTTGTTTTCTCAGGCACAGTAACCTTGGGGCACGACCAAAAGGGCTATCCACTCTGGTGAAGAGTGGTGTTCCTGAAGCATTGAGGGCAGAGGTATGGCAATTATTAGCAGGCTGCCATGACAACCAGGCAATGCTGGATAGATACCGACTTCTTATCACAAAG@gactcagcccaggagagtgttattacccgagatattcaccgtacgtttcctgcacatgattactttaaagatactggaggagacggccaggaatcgctctataagatctgcaaggtaagaccctccccctcattttcgtctaacttattttacagggctatattttaggaacccatcttaaagatttttagatcccct…	ENSSSCG00000026540->RABGAP1L	GT-AG	CanonicalPattern[Major]	2->	InFrame	213935	None		ENSSSCG00000026540	ENSSSCG00000022119
ssc-chimeric-317	6	7	7	-+	9	129664193	9	129651936	RFWD2	ENSSSCT00000016896	11	-	ENSSSCG00000023839	ENSSSCT00000023432	1	+	ATAGACACTAATTGTTATAAACACATGGTATTATGCAAAGAAAATCATGTAAATACCTGATTTTGGAATTGCAGGTCATTTCATTTTCAGGGTAATGAATATCCACTGCATCCTGAATGACTGTGCCATATTCATAGACTTTAATCTTCTTTGTAACCCCAGCAATTGCAAAGTAGTCACAATCTCTGTCAAATTCGATA@cttgaaactatgctggaaccattatagagatcactagcatatgataacgtagccaaaggtcgtactgaattatatcgagtaaacttggacaagcattcctgaaattcatccaactggcttgcagttcgactgtcatctatatgaagaaaacaaaataaaataaatgagctgcaacacaggtcgaaagcaatatccatg…	RFWD2->ENSSSCG00000023839	GT-AG	CanonicalPattern[Major]	1->	InFrame	12257	None		ENSSSCG00000015509	ENSSSCG00000023839
ssc-chimeric-318	4	2	2	+-	9	133405259	9	133318326	ENSSSCG00000029261	ENSSSCT00000026612	1	+	ENSSSCG00000030251	ENSSSCT00000030836	1	-	GTGCTGTACAAACTCGTCTTACCCTCCGGAAGATCCCTGAGACCTGTGTCGGTCATGTTTGCGCTCTGTCTCTTCAGACGTTGGGATCCTTTTCTCTTAGTGTCTGGCTTTTCTCGAAGGTGTCTTGTTTTCTTCTTGTCCCAAGCCCCACCAGGCTCATGCTTCTCCGGGACCCAAGAAACAAAGCATATATACGGTGA@aaattctagcggggctttaaatcgtcgactgtcaacgtcaggagagcccttcgagggtcctttctgctccccaacgccgggctgcacccctccgacgcggcagaacagaacgtcgtccccgtcccagcccacgtgacggcgacctccgaggggagggcaggcgcccgcggaatgctgggactggtaggcgccggcccc…	ENSSSCG00000029261->ENSSSCG00000030251	GT-AG	CanonicalPattern[Major]	->	InFrame	86933	Single		ENSSSCG00000029261	ENSSSCG00000030251
ssc-chimeric-319	7	8	0	+-	9	141092913	9	141156593	ENSSSCG00000027469	ENSSSCT00000025352	2	+	KCNK2	ENSSSCT00000031583	1	-	CCATTAATGTTATGAAATGGAAGACGGTCTCTACGATTTTCCTGGTGGTTGTCCTCTATCTGATCATTGGAGCCACTGTGTTCAAAGCGTTGGAGCAGCCTCATGAGATTTCCCAGAGGACCACCATTGTGATCCAGAAGCAGACATTCATTTCCCAACACTCCTGTGTCAACTCAACCGAGCTGGACGAGCTCATCCAG@caaatagtggcagcaataaatgcagggattatacctttaggaaacacctccaatcaaatcagtcactgggatttgggaagttccttcttctttgctggcactgttattacaaccataggtaggagacaacttactttgttttttaattttgctacagcttatgagctaaaattcatttgtttgaatttttttacagtt…	ENSSSCG00000027469->KCNK2	GT-AG	CanonicalPattern[Major]	2->0	InFrame	63680	None		ENSSSCG00000027469	ENSSSCG00000023451
ssc-chimeric-320	14	22	0	-+	9	143299432	9	143198081	ENSSSCG00000015587	ENSSSCT00000016980	6	-	RPS6KC1	ENSSSCT00000016979	1	+	TCAAACATTTTAGTTTGACGAAACAGCCAAGAGAAAAACAGCAAAAATGGCTAAAGAAAATACACAATGAAACATCAGACATACCTGAGATATATCATCAAGTTGAGGTTTTACATAAAGGCTAGAGAGACGCTCTGCTCGCATGAGATACTCTGCGGTTCTTCTCTTCACAGCTTCTCGGCGGGTAGGGCTTGATTCTC@cttggacaccttcaaggagtaaatcaactcccttcctataaaaatcagaagcagcttcatagtcgtcgtcttcttccttttttaaggccagctttattaactctcccgctttctccaaataatctctcttgccaagcctggattttaaactgccaggaaagagacttcgactttctcgttcttcttctgttttggtcg…	ENSSSCG00000015587->RPS6KC1	GT-AG	CanonicalPattern[Major]	0->1	InFrame	101351	None	InBlackList	ENSSSCG00000015587	ENSSSCG00000015586
ssc-chimeric-321	6	7	1	+-	9	144389524	9	144351737	ENSSSCG00000021090	ENSSSCT00000027255	2	+	ENSSSCG00000015602	ENSSSCT00000016995	1	-	TTATAGAGGAAACAACTTGAAATACCAACACAAATAAAGGATCGGCATGTTATCCATATATTATCTCCTTTCTTCTCTTTACCTGAAGCTATGCTGAAGTAATGTTTGACAGCGATGGTCCCTGACAGCGTGGAAAGAACAGACAACATCCCAAGTTTCAAGCTGTCATAGGGAGTCTGGAGAGCACATTCACAGAGAGC@ctgaatgttttccctgctccaagtatgtggtgttttattggcaagtaatttcagatcttgaatagcaagtctctttactgctttcctgggatcattcttcaaatactgcaatagaagctgaatctataaaggaaataagtccctccatgaatgaaaccctcactgaagctgtcattagggatgtagtgaggtttagtc…	ENSSSCG00000021090->ENSSSCG00000015602	GT-AG	CanonicalPattern[Major]	2->	InFrame	37787	None		ENSSSCG00000021090	ENSSSCG00000015602
ssc-chimeric-322	14	18	4	--	9	146290018	9	146400265	ENSSSCG00000015614	ENSSSCT00000017008	5	-	ENSSSCG00000015611	ENSSSCT00000017005	1	-	GGGAAGAAGGATCATTTGTCATCATGAAGAATAGCATGTCATCCACGGGGAGAGACTGAAAATCTGTGCCATTTGCTCTAAGGGTTATAATAGTCTCTGTTTCTCAATTAGATCCATTTGTACAGCATGTGCACAAAGAACTGAAAGAAAAAGAAATCCAGGCTGTTGCCACAAATCCCAAAACTACTCATGAGCTAAAA@tggcccatcctgggccagcttgtcttttcatccaagtttcagaagttggaaacctttaaacctccaaaggacattgacttaaagtcgcttcatctccagaagcctctggaatccacctggaccaagaccaacagccagttcctctcaggttcccaaaaatcaggcagccctttcacacccctccagaaagagctcttc…	ENSSSCG00000015614->ENSSSCG00000015611	GT-AG	CanonicalPattern[Major]	2->0	InFrame	110247	None		ENSSSCG00000015614	ENSSSCG00000015611
ssc-chimeric-323	6	8	0	-+	9	150689701	9	150557766	ENSSSCG00000015632	ENSSSCT00000017026	5	-	COBL	ENSSSCT00000017027	1	+	ACTGCCACACATATTTAGAAAAACGCCAAGCCACGCCCAGAACAGATGCCCACGAAGCTGTGTGTGCAGAAGGCAGAGTCATGTGCGTAGTTAATCACTTACCTTACTGTTGCTTCTTTTATTAACTCTGAAAAATCCCAGAAATTTTTTCTTCTCTTTATCTGTTTCATCATTCTCAAGGGATGATTTTCTAAAAGTTT@ctcggcagctcagggagggctccgattgcgttttggtcagaagaactggaaaaggcagacgacagagagtgacgacgggcttctcgacccgcggtggcacaaagcctccagccctgcgtcaacttgtgccaggggtcgcggggggcgggggtggggcggttccctggggggcccagcacgcgaaggcccgcgtcccgg…	ENSSSCG00000015632->COBL	GT-AG	CanonicalPattern[Major]	0->1	InFrame	131935	None		ENSSSCG00000015632	ENSSSCG00000025867
ssc-chimeric-324	16	28	1	+-	X	58775852	X	58763171	VSIG4	ENSSSCT00000013521	2	+	ENSSSCG00000028241	ENSSSCT00000027782	1	-	TTCCTTTATTACTATTTTCCCTCTGCAGAACCCAGCAACCTCTTATTACCCATTTAATGCCATTAGGCCTCCTCCCTTGGCTTCCAAAACACCATTTCAAACCTTTCCTAATCCTACAAAATCCTAGTAAAACTCACCTTCCAAGGGTGATTGCATAGTTGGAGGTGTCTTAGTCTTGGCTTCAAGTGGATTTGAGGAAT@ctttgacgacaaacttcacagtgtcactgtgctgctcagagcctacccgacccttggcagtacagaaataggagcccgaatcggtcaccactgctggcttgaagagcaatgtacccaaggctcctatcttgatgggtgcttcatttttagtctgtttcttgtaccaagcataactgatgggaggagaaccctgagcct…	VSIG4->ENSSSCG00000028241	GT-AG	CanonicalPattern[Major]	->1	InFrame	12681	None		ENSSSCG00000012364	ENSSSCG00000028241
ssc-chimeric-325	4	5	1	-+	X	85729279	X	85891093	ENSSSCG00000027012	ENSSSCT00000027617	3	-	DIAPH2	ENSSSCT00000013641	1	+	TGACTTACCATTTTTAGATGAACTATTTATTAAATCATCTCTGAAACTCTTAAGCAGAAATTTGCTCATGCTCACAATAAATGTTCTTTTAACAGGAGGACATGAACCTTAATGAAGAACGAAAAGCTCCTTTACGAAACAAAGATTTTACCACCAAGCGTGAGATGGTTGTCCAGTATATTTCTGCTACTGCCAAATCT@ggagggctgaaaaacagcaaacatgagtgcaccctgtcttcacaagagtatgttcatgaattacgatctggtatttcagatgagaaacttcttaactgcctagaatctctgagggtttctttaaccagcaatcctgtaaggtaagtgctttttactgttttggtataatttatacagttcgtactgtatataagtgtc…	ENSSSCG00000027012->DIAPH2	GT-AG	CanonicalPattern[Major]	2->	InFrame	161814	None	SameEnsemblGene	ENSSSCG00000027012	ENSSSCG00000012474
ssc-chimeric-326	7	78	0	-+	X	113745997	GL896347.1	4280	SLC25A5	ENSSSCT00000013802	1	-	SLC25A6	ENSSSCT00000024370	1	+	GCCATTTGCTTCGCTCCGCCCCGCAGCCTCGGAGTCCAAGCCGGTTCCTTACCGTTCCCGCAGTCGCCCGCCTCCTCTTTCCTTCCAACATGACAGATGCTGCCGTGTCCTTCGCCAAGGACTTCCTGGCAGGTGGAGTAGCCGCGGCCATCTCCAAGACTGCCGTAGCGCCCATCGAGCGGGTCAAGCTGCTGCTGCAG@gtgcagcacgccagcaagcagatcgcggccgacaagcagtacaagggcatcgtggactgcatcgtgcgcatccccaaggagcagggcgtgctgtccttctggaggggcaacctggccaatgtcatccgctacttccccacgcaagccctcaacttcgccttcaaggataagtacaagcagattttcctgggcggcgtg…	SLC25A5->SLC25A6	GT-AG	CanonicalPattern[Major]	2->0	InFrame	-1	Single	InFamilyList	ENSSSCG00000012623	ENSSSCG00000026631
ssc-chimeric-327	28	88	20	+-	X	114991764	X	115103861	ENSSSCG00000012636	ENSSSCT00000013817	4	+	ENSSSCG00000012637	ENSSSCT00000013818	3	-	AAGGTGGAATGAAAGAACAAGATTTAATGTGCATTAAGCTTCATGGCGTGAGCAAAGTCGGTTTAAGGAAAATTATTGATTTCATTTACACTGCAAAGCTTTCTCTTAATATGGACAACCTTCAAGACACACTGGAAGCTGCCAGTTTTCTACAGATTCTGCCAGTTTTGGACTTCTGCAAAGTATTTCTCATATCTGGG@gtcactttggacaattgtgtcgaagttgggcggattgccaacacctacaatctgacagaagtggataaatacgtgaacagtttcgtcttgaagaattttcctgcattactgagcaccggagagttcttgaaactccctttcgaacggcttgccttcgtgctttccagtaatagccttaagcactgcacagaacttgag…	ENSSSCG00000012636->ENSSSCG00000012637	GT-AG	CanonicalPattern[Major]	2->0	InFrame	112097	Both		ENSSSCG00000012636	ENSSSCG00000012637
ssc-chimeric-328	10	18	0	-+	X	129812862	X	129613878	ENSSSCG00000012710	ENSSSCT00000013896	1	-	FGF13	ENSSSCT00000029012	1	+	CCTGTTACCCTTACGAAGGAGGCGAGAAAGCGATCGCTTCCCACGCACGCACACCGGCGAGGTGGCCAAATCCGCACTGGATGGGCCAACGATAAACTCGCCTTCGCTTACATCCACGCCCTCCAGCCCCCTCCACACTCGTAAAGTATGGGGGCCCAAAAGAAAAGCAAAGAAAGCCAGCCAAGAGCCCCTTCCAACCT@tcgggctctgtgttttctttgtgatgcacttgcttcagcgggcagcagaagatttcgtgacacttagcacgaaagggggactcttttttctttaattccgcagattggatggaatcttgccgtaacataatgtattcctgtgtgccagggggggcgtcatccagaactgtggtcaccacataacaaaatgaactcaag…	ENSSSCG00000012710->FGF13	AG-CC	NonCanonicalPattern	1->2	InFrame	198984	None		ENSSSCG00000012710	ENSSSCG00000022331
ssc-chimeric-329	4	7	1	+-	JH118963.1	43081	Y	660033	ENSSSCG00000025611	ENSSSCT00000032192	1	+	ENSSSCG00000027046	ENSSSCT00000029625	1	-	AGTGAATTTTCTTAAGATAACTTAAAATGACAATAGCTTTCATAATTACTTTATAAATTATTCAGAACAACCAGCATTGTTTACTATTCCATAGTACCGAAGACAATACAGCTTCATGTCCTACCTGATTCTGGAAGAGAGGCTGAGAATGTCCATCAGGAGCCTGGCCCTGGCTGTCATTCCCTCCTACAGGAGAGCCA@cgagtcgtggctgtcatactcgacacagggcaaatctttgcaattttgtctgcttatgtagttgtcttgaaaaaagaaattatagtccacttatagaagatgaagtaccagcatttgtcagtcttaaaaagctccaattcaagaataaaccatcttgcagagaccattgcataacctacaagcaggaaaaaagcacat…	ENSSSCG00000025611->ENSSSCG00000027046	NN-CG	NonCanonicalPattern	1->2	InFrame	-1	None		ENSSSCG00000025611	ENSSSCG00000027046
ssc-chimeric-330	9	13	0	--	JH118919.1	45000	GL893785.2	76125	ENSSSCG00000026021	ENSSSCT00000022912	3	-	ENSSSCG00000029409	ENSSSCT00000028107	1	-	GGAGAGACAGATCGCTCCTTCCTGACACCTGGCGTAAATTGAACACCAGCTTCTCAGAACTCTTAGTTTCCAGGCCATGCCTGTGCTCTGGTGTCTGGGGCTAGACTCAAAGAAGGTTTTTGATAGTGCCTAAATTATTTTTTTCCTTATGATTTCAGGTTGAAGTCTTGACCTCGGAGGATACTGCCTTTGGACTCAAG@gacctgtctggctccatcgacgacctccccacgggaacggaagcagctctgagctctgcagtcagtgcatccgggtccacgagcagccaaggggatcagagcaacccagctcagtcgcctttctctnnnnnnnnnnnnnnnnnnnnnnnnnnnnnnnnnnnnnnnnnnnnnnnnnnnnnnnnnnnnnnnnnnnnnnnn…	ENSSSCG00000026021->ENSSSCG00000029409	GT-AG	CanonicalPattern[Major]	2->0	InFrame	-1	Single		ENSSSCG00000026021	ENSSSCG00000029409
ssc-chimeric-331	16	43	1	--	JH118919.1	126143	GL893785.2	76125	ENSSSCG00000026021	ENSSSCT00000022912	2	-	ENSSSCG00000029409	ENSSSCT00000028107	1	-	GTGACAATCCTTCGCTTCATCGTGATTCCCAAAGACACTTATAACTCATTGAGGTATTTATGAACCGCTTTATGTTTGTGTTTGTCTAGGACATGTCTCAGGAAGGCTATGGAACTAGGTCTCAACCTCCTCTGGCTCCCGGAAAACCTAACCATGAAGACTTGAACTTGATACAGCAAGAAAGACCGTCGAGTTTACCA@gacctgtctggctccatcgacgacctccccacgggaacggaagcagctctgagctctgcagtcagtgcatccgggtccacgagcagccaaggggatcagagcaacccagctcagtcgcctttctctnnnnnnnnnnnnnnnnnnnnnnnnnnnnnnnnnnnnnnnnnnnnnnnnnnnnnnnnnnnnnnnnnnnnnnnn…	ENSSSCG00000026021->ENSSSCG00000029409	GT-AG	CanonicalPattern[Major]	2->0	InFrame	-1	Both		ENSSSCG00000026021	ENSSSCG00000029409
ssc-chimeric-332	14	22	1	++	GL895186.1	19722	GL893735.2	196	ENSSSCG00000024946	ENSSSCT00000032376	5	+	ENSSSCG00000027324	ENSSSCT00000023704	1	+	AGGGTTTACACGTTGAGAGAGCTTTAAGGCAATCTCGATGTGGAAAGCCAATGGGTTTCATGAATTCGTGATCATGGAACTATCATATCGATTAACCGTTCTGATTACCTGTGTTCTCTTACCTGTTTGAATGTGAGGAGGAAGTCAAAAAAGTTCTTATTTAGGCTTTCTTTGAGATGTGGTGCCACCTCCATGCCCAC@cctgcacaggtaggccctggcgtacaccgacaccagcgggtccccgatcccccggatcatgcaggtcagcctcggcagacactctgagatccccctgttagagacgaaaagacggcacagcgtcacattccgtgctggaactccgctcatttagcttcaaaataaaaacgaacgggcgttcccgtcgtggctcagctn…	ENSSSCG00000024946->ENSSSCG00000027324	GT-AG	CanonicalPattern[Major]	2->	InFrame	-1	None		ENSSSCG00000024946	ENSSSCG00000027324
ssc-chimeric-333	17	21	4	+-	JH118990.1	126181	GL896157.1	13681	EGFR	ENSSSCT00000023216	23	+	ENSSSCG00000023985	ENSSSCT00000027571	1	-	CTCTCCTCCCCCAGGAAGCCTACGTGATGGCCAGTGTGGACAATCCTCATGTGTGCCGCCTCCTGGGCATCTGCCTGACCTCCACGGTGCAGCTCATCACGCAGCTCATGCCCTTCGGCTGCCTCCTGGACTACGTCCGCGAGCACAAGGACAACATCGGCTCCCAGCACCTGCTCAACTGGTGTGTGCAGATCGCAAAG@ggcatgaactatctggaagaccggcgcttggtgcaccgagacctggcggccaggaatgtgctggtgaagacaccgcagcatgtcaagatcactgacttcgggctggccaagctgctgggcgccgaggagaaagagtaccacgcggaaggaggcaaagtgaggggctggctcagggaagggctgcgttctctgcccgca…	EGFR->ENSSSCG00000023985	GT-AG	CanonicalPattern[Major]	2->	InFrame	-1	Single		ENSSSCG00000022126	ENSSSCG00000023985
ssc-chimeric-334	8	12	1	++	GL894864.1	55859	GL892422.2	13578	ENSSSCG00000026147	ENSSSCT00000017871	3	+	ENSSSCG00000026797	ENSSSCT00000023803	1	+	GTAAAGTGGCTGTTTAAGCCTACTTTTTCTAGTTCACCGTGAATGATACTTACTTCTGAATTTAAGAAATTCAATTCCAAAACATAATTTACATACCTTTTTCAGGCCGGCAAAACCTTCTGATTCCAGAAAGAAAAAGGCAAAGGGCATCAATACAAATAAACAAAGATTGGAAAAGAGAGAGGCAAGGTTCCACAAAC@catggatcagggagccattcagccactggatgtagtagttctgcggaaaggagagcaggatctcattgctgattattgaaaagggcaaaagcaaaacagccccggctgaaaccgccagcgtgaaggtgctcaagaacaacctggaagagaagagaggcaccgtcacccggagcgcgggagggactcaggagaaacaac…	ENSSSCG00000026147->ENSSSCG00000026797	GT-AG	CanonicalPattern[Major]	0->	InFrame	-1	None		ENSSSCG00000026147	ENSSSCG00000026797
ssc-chimeric-335	18	35	0	+-	GL895952.1	6158	GL893911.1	71372	ENSSSCG00000024878	ENSSSCT00000028003	2	+	LRBA	ENSSSCT00000026615	1	-	ATTCCAATTTGCATGCAAATGGTTTATCAGGAAAATTCCATTCCCAGCAACCAGCAAGTGAAAAACAACTGTAATCTACACTTCAGGGCCACCATACAGAGCTTAATGAATCGCAAAGAGAGAAGGAAGTGACAGACCTATGAGAGGATCGATTTCCACTGGCAGCTGGTATGGCTGGTCTTGTACAGCACCTTGATGAG@ccggaaggttgtgccacttgttcactgcgaagagcctgttggcagtgactgtgatcacggcaggaattgccaacccaggctgggtgttggccgccacgtgagtgacaggggagttggaggggaactttagaaccatgataacgtcctgctgagcttggtctgtgaacatcaatggactctgcaggaggagatactgtt…	ENSSSCG00000024878->LRBA	GT-AG	CanonicalPattern[Major]	0->	InFrame	-1	None		ENSSSCG00000024878	ENSSSCG00000029036
ssc-chimeric-336	6	12	0	--	GL894022.1	9043	GL892260.2	46785	ENSSSCG00000029153	ENSSSCT00000022805	3	-	UQCC	ENSSSCT00000029827	1	-	AAATACTAAACCATAATGGCAAGCAGTGACAATGGTCCCCGACGCCGCTCTCAGAGATTCTCATCAAAAGCCTTTGTTGGGGGAGGCCACTGTTCTGCCTAAGGCTTAATGAATAATCTTACCTCATCATAGCCCAAGATTGCTGCATAGAAATTATTTGTCATAAGCATCATGTTCTTCTTCAGGATATAGGAATTAAC@ccccatgattctgccacgctgttcaacatcctcccacataaaatgaactatgatacgacacatgtatttcccactccggccttcttgcttcattcggactagacacatcctgcaagggaagaagacatagagtcattggctgtttgcatttttcacattacacagttctactgaaggtcagctcatctgagtgatttt…	ENSSSCG00000029153->UQCC	GT-AG	CanonicalPattern[Major]	2->0	InFrame	-1	None		ENSSSCG00000029153	ENSSSCG00000021953
ssc-chimeric-337	21	56	9	-+	JH118468.1	5352	GL895186.1	2687	ENSSSCG00000026102	ENSSSCT00000031371	2	-	ENSSSCG00000024946	ENSSSCT00000032376	1	+	GTTCAGGGTGGGCGGGCGTCCCGCAGTGTGTGTTATCCCTGCGCCTTTATCCTTCTCCTTTCTGCCCACAGGGATCCCAGAAGGAGCTGTTGAATTTGACTCAACAGGATTATGTGAACCGCATTGAGGAGCTCAACCAGTCGCTGAAGGACGCCTGGGCCTCGGACCAGAAAGTGAAGGCTCTAAAAATAGTCATCCAG@tgttcaaagcttctttcggacacaagtgtcattcagttctatccaagcaaatttgttcttatcaccgacatacttgacacatttggtaagtactcattctatatatcttagatctaagaagtacatttgttttgccagaagttggatggtggacttgcttttttttttttttttnnnnnnnnnnnnnnnnnnnnnnnn…	ENSSSCG00000026102->ENSSSCG00000024946	GT-AG	CanonicalPattern[Major]	2->	InFrame	-1	None		ENSSSCG00000026102	ENSSSCG00000024946
ssc-chimeric-338	21	65	2	++	GL895028.1	54000	GL896229.1	2566	ENSSSCG00000025306	ENSSSCT00000031369	6	+	PAK3	ENSSSCT00000026617	1	+	TCTTGCATTTGTAACAAAAATTTTTGTCTTAAAGATCTATACTCGTTCCGTGGTTGAATCCATTGCTTCACCAGCAGCACCAAATAAAGAGGTCACACCACCTTCTGCTGAGAATGCCAATTCCAGTACTTTGTATAGAAACACAGATCGGCAAAGGAAAAAATCCAAGATGACAGATGAGGAGATCCTAGAGAAGCTAA@gaagcattgtgagtgttggtgacccaaagaaaaaatacacaagatttgaaaaaataggtcaagggtaagtgattattatttgaaataccaaaagttgcgcaccaaagacatatattcaaattgcaataacagcttgaatgtctgataaattatgcttctcctttcctagattatcttcatgttttgcattctcaatta…	ENSSSCG00000025306->PAK3	GT-AG	CanonicalPattern[Major]	0->	InFrame	-1	None		ENSSSCG00000025306	ENSSSCG00000022821
ssc-chimeric-339	21	93	7	--	GL893573.1	718	GL896519.1	1763	SAMM50	ENSSSCT00000027711	16	-	ENSSSCG00000025223	ENSSSCT00000024039	1	-	NNNNNNNNNNNNNNNNNNNNNNNNNNNNNNNNNNNNNNNNNNNNNNNNNNNNNNNNNNNNNNNNNNNNNNNNNNTTCTGTCGCCCGGCGACCTGCCCACCCGCTTCCCTCTGACGTCTGCCTCCTCTTCCAGGTTTTACCTCGGGGGACCCACGAGCGTGCGCGGCTTCAGCATGCACAGCGTTGGGCCGCAGAGCGAAG@gagactacctgggtggagaggcgtactgggccggcggcctgcacctgtacaccccgttacctttccgacccggccagggcggctttggagagctcttccgaacgcacttttttctcaacgccggaaacctctgcaacctcaactatggtaaaagctggactatttagcagcctctcagcacagtcagccttaggttta…	SAMM50->ENSSSCG00000025223	GT-AG	CanonicalPattern[Major]	0->1	InFrame	-1	None		ENSSSCG00000028346	ENSSSCG00000025223
ssc-chimeric-340	19	22	0	-+	GL893496.1	307	GL892369.1	227	RAPGEF3	ENSSSCT00000028695	26	-	ENSSSCG00000025364	ENSSSCT00000022479	1	+	CCAAGGGGATGGCACTCTCCTTGGTGGGGTGGGCATTTGGCTGCGCTGAGACACGTGGTGGGTGGTGGCGGGCAGGACCCTCCCCTTCTCACCATGACTTCTTCCCTCTCAGGACCCCTCATGGAACCACCGAGTGTACCGTGTAGCCCTCACCAAGCTGTCCCCTCCTGTCATCCCCTTCATGCCCCTTCTTCTCAAAG@acatgaccttcatccatgagggaaaccacaccctggtggagaatctcatcaactttgagaagatggtgagcgcgaggagactggnnnnnnnnnnnnnnnnnnnnnnnnnnnnnnnnnnnnnnnnnnnnnnnnnnnnnnnnnnnnnnnnnnnnnnnnnnnnnnnnnnnnnnnnnnnnnnnnnnnncagggggtgggaga…	RAPGEF3->ENSSSCG00000025364	GT-AG	CanonicalPattern[Major]	->	InFrame	-1	None		ENSSSCG00000023526	ENSSSCG00000025364
ssc-chimeric-341	11	14	2	++	GL895812.1	2298	GL894187.1	1721	ENSSSCG00000022481	ENSSSCT00000026796	2	+	COG4	ENSSSCT00000026146	1	+	ATAAGATTAAATTAAAGGAATCAAACTAGTGAGAAAAGAAGAAAATCTAGGAAGCAGGTGTGAGCAGTATTGGAGGGTGGAGAAAGAGGCTTGCCTTCAAACAGAAGAGTGAGTGTATCTGCAAAGATGACTGCAGCTCTTCGATCGCTCATATCTGTCCCGAGAACCAAGAGTAGATTCTCCTCAGCTTTACTGGCCAC@ctgcttgcaaaggtattctgagaacttgcttagtccgtcctcatgcaaacccagcagtgggaagatcttgaagaagcgctccacctggggcagatccccttccttagttgcaatggcaaacttctctgtgacaatggctttgagacgctgctcagcttcctgcagcaatttcaggttggcatcaatcatgctgcctac…	ENSSSCG00000022481->COG4	GT-AG	CanonicalPattern[Major]	2->0	InFrame	-1	None		ENSSSCG00000022481	ENSSSCG00000027973
ssc-chimeric-342	9	11	4	-+	GL896221.1	1569	GL895812.1	426	ENSSSCG00000029083	ENSSSCT00000028469	3	-	ENSSSCG00000022481	ENSSSCT00000026796	1	+	AGTTTCCGTCTACAAAAAAGTTCTTCCATGTCTCCGTCTACTATCTACCCGAATGGATATATGTGCCGACAATGTATGTTTCTAGTCCCAACCTGCAGTTGATTGAAGGAGATGCAAAGCAGCTGGCTGGAATGATCACCTTCACCTGCAACCTAGCTGAGAATGTGTCCAGTAAAGTCCGTCAGCTTGACTTGGCCAAG@aatcgcctctatcaagccattcagagagctgatgacatcttggacctgaagttctgcatggatggggttcagactgctttgagaaatgaagattatgagcaggctgcagcccacattcatcgctacttgtgcctggacaagtcagttatagagctcagccgacagggcaaagaaggttcgcatcccaaactattgatt…	ENSSSCG00000029083->ENSSSCG00000022481	GT-AG	CanonicalPattern[Major]	2->	InFrame	-1	None		ENSSSCG00000029083	ENSSSCG00000022481
ssc-chimeric-343	32	107	16	++	GL894943.1	36174	GL896278.1	4680	ENSSSCG00000025627	ENSSSCT00000031628	6	+	ENSSSCG00000023266	ENSSSCT00000024723	1	+	CCTCATAGGTTTGATGGAGAGTATGAGACAGGCAGATCTCAAGAACTGGTCTTTAGATCAGGTTCAATTTGCTGATCTCTGTTCTTCTCTTAATCAGTTCTTTACACAAACTGGCCTTATCCACTCACAGAGTAACGTTCAGCAGAATGTCTGCCATGGTGCCATGCATCCAACAAAACCCTCCCAACACATCGGAACAG@gaaacctgtacatggactccaggcaaaatctccctccttcggtgatgccaacccctggatatcctcacatcccacaggcacttagcactcccggaacaacgatggcaggtaattggggctgtggtgtggtgggtacgcagagtgggatattgaaaggcttcaggggtcccggcagtgacggaggcggccgcaggcgtg…	ENSSSCG00000025627->ENSSSCG00000023266	GT-AG	CanonicalPattern[Major]	0->	InFrame	-1	None		ENSSSCG00000025627	ENSSSCG00000023266
ssc-chimeric-344	8	17	0	-+	GL893171.1	5494	GL895352.1	1277	ENSSSCG00000023914	ENSSSCT00000023083	4	-	ENSSSCG00000028097	ENSSSCT00000027380	1	+	ACTGCTTGTCTTAGTTGAAGGCAATGGGAAACCAGGCGGCTTGGCGTCACCCCCCTCACCTCTCTGGGAGAGCTGAAAACCACACCGCCGGCCAGGACCACTGGTTTGGTCACGGAGACTGGACTGGTGAAAGCAGACTCCCGGCTAGAGGACAGGGATCCTGACTTGTGTTCCATTCTGTTCGTTTTCCACGCGCTGGG@cttggatggaggtggtacaggcttaggaaccaggttcttatagacacttggaaccatagcggacgatttgtttccatttgcatggtgagatcctggtgaggtgaatgcagcagagaaggcagcagcaggatcttctttggaaacttttttgatgactagcattttggagggttgcttggcactaggtgggttttctgt…	ENSSSCG00000023914->ENSSSCG00000028097	GT-AG	CanonicalPattern[Major]	2->	InFrame	-1	None		ENSSSCG00000023914	ENSSSCG00000028097
ssc-chimeric-345	17	26	11	-+	GL894277.1	5221	GL893784.1	737	ENSSSCG00000025076	ENSSSCT00000024305	4	-	GLB1	ENSSSCT00000028253	1	+	AAACAAGAGAACAGACAGTACTTTATCATGAACCCACAGTTATGGAGGATGGCCTTCTCTCCAAAAATCAACACTCACATGTTCACATTTGCACCAAGGGCAAGTATGTCGTGGAGGAAAGAAGCCACCACTTGAGTCTTGACTGTCGAGTGAGGTTGGCCCCAATGGTCTAACCAGCCAGTGTAGAATTCAGAATTGAT@caagggtcctctgggttcatacttcctctgcattagaaaagcagctgtgatgttggcatctgaaaataagggaggggggaaaaaggtcaaccttgggaatgacataaagttaaataaaaagatctctttgtagaacttgagcctgaagccctacctgccgccacacccccatgggcctggaacacctccaagctggct…	ENSSSCG00000025076->GLB1	GT-AG	CanonicalPattern[Major]	2->	InFrame	-1	None		ENSSSCG00000025076	ENSSSCG00000024119
ssc-chimeric-346	5	11	0	--	GL893793.1	1604	GL895204.1	27823	ENSSSCG00000025165	ENSSSCT00000027337	11	-	ENSSSCG00000024572	ENSSSCT00000026885	1	-	GAATTTATAAATCATAATTACACTTTCTTACTGATGTAAAAGAAAGCAATATCATATTATTCTTATAGGCTGGCATGTATGAAGCAGTTAACGAGGTTTACAAAGTACTTATTCCTATTCATGAAGCTAATCGGGATGCAAAGAAACTATCCACGATTCATGGTAAACTTCAAGAAGCATTCAGCAAAATTGTTCATCAG@gacggtaagcggatgtttggcacctattttcgtgttggtttttatggaaccaagttcggggatttggacgaacaggaatttgtttacaaggagcctgcaataaccaaacttgcagagatatctcacagattggaggtgaatgctgtagtgcttcataaaatgtcatctttaatttgcattttctgtgattaaatagac…	ENSSSCG00000025165->ENSSSCG00000024572	GT-AG	CanonicalPattern[Major]	2->0	InFrame	-1	None		ENSSSCG00000025165	ENSSSCG00000024572
ssc-chimeric-347	9	15	0	+-	GL896286.1	27932	GL896372.1	16337	ENSSSCG00000029726	ENSSSCT00000023359	3	+	ACAP2	ENSSSCT00000026813	1	-	GGTAACATTTATAGCCTATTTTAGTGGCTCTTAAATGACTTGGCTTTCTTTTTTCTTTTTTTTAAAATGTTTATCGAAAGATAGTTGATTTACAATGTTGTGTTACTTTAAAATGACTTGGTTTTCTTTTGGTTTCTTTCTCATAGACAAGTTTGACCAAGTTTTCTGACAGTCTTCAAGAAATGATAAATTTTCACACA@atcctatttgaccaaactcagagatcaattaaggcacagcttcagaactttgttaaagagtaagtcaattgcagtgaagacaacagaaaagcaactagttaattatcacatctgggagctggtatcttttgagagaacttatgaaccatgacttactgaaaatattgaaattattgtttatttttttgctttgtgaaa…	ENSSSCG00000029726->ACAP2	GT-AG	CanonicalPattern[Major]	2->0	InFrame	-1	None		ENSSSCG00000029726	ENSSSCG00000026372
ssc-chimeric-348	11	15	3	++	GL894782.1	26750	GL896111.1	1202	HOOK3	ENSSSCT00000031247	8	+	ENSSSCG00000022125	ENSSSCT00000029494	1	+	ACTCTCCCTTATCAAAGAGAAATAAACCTGGGTACATTGTGTGTTTTCAGCTCTTTGACTAGAGAACTTACTGAGGGTCCGCTCAGTTATTTACTACTATACTTTTAATTTTTAAAATAATTTATTAGCTAAAATGTTAATAATTTTTTTATTTTCCATTTTTAGTCAGTTCTTCTAAAAAAGAAGCTTGAAGAACATCT@agagaagctgcacgaggccaataatgaattgcagaagaagagagccatcatcgaagatctcgaaccaagatttaacaacagctgtgagttttcctaattagcctagttgtaaactgataagctgtacattaccttagtaaaagtgaattcatgtaaaaattggctttttcagagatggcccttttnnnnnnnnnnnnn…	HOOK3->ENSSSCG00000022125	GT-AG	CanonicalPattern[Major]	1->	InFrame	-1	None		ENSSSCG00000024486	ENSSSCG00000022125
ssc-chimeric-349	12	38	8	+-	GL896056.1	17337	GL895879.1	7204	MEAF1	ENSSSCT00000030180	5	+	ENSSSCG00000022875	ENSSSCT00000023185	1	-	TCAGTTACTTCAGCAGCCGTAAGTGAGGCAGGGGGCTCTTTCTGTGCCCATTTTTAAGAAAGACCTCAGTTAAATTTCTCTTTCCCTCCATCTCTGAGTGCTCTCCTGAGGTCTGTGATAATTTTTCTAGTAACTGGTGATGTTTTTCTTTTAGGCAGTAAGTGCATTGGCTGGAGTTCAGGACCAGCTCATTGAGAAGA@gggaaccaggaagtgggacggaaagtgatacttctcctgacttccacaatcaggaaaacgagcccagccaggaggaccctgaggatctggatggatctgtgcagggagtgaaacctcagaaggctgcttcttctacttcctcagggagtcatcacagcagccataaaaaacggaagaataaaaaccggcacaggtcag…	MEAF1->ENSSSCG00000022875	GT-AG	CanonicalPattern[Major]	0->1	InFrame	-1	Single		ENSSSCG00000024137	ENSSSCG00000022875
ssc-chimeric-350	10	25	1	--	GL895802.1	2037	GL896501.1	23718	ENSSSCG00000023530	ENSSSCT00000026001	3	-	ENSSSCG00000028547	ENSSSCT00000032088	1	-	AGGACCAACCCCCACATCCTAGAGAAACGTGGCTTTGGGGGCTTGGGCTGGCACCATTTGCCAGGTTTATTAATGTGGGCTGCTACAGATGACCAGAGGAATCAGACGGACTTGGCTTACCTCCAGGATGGGTTGCACCAAAAGACTGGTCAATCTGCTCAATGGTGGGAGCTATGGCTTGAGAATTGAAATGCACGCCA@caatattttaactttactttagtcaagtcatatacttcaatcacctaaaaacaaaaacaaaaaacaannnnnnnnnnnnnnnnnnnnnnnnnnnnnnnnnnnnnnnnnnnnnnnnnnnnnnnnnnnnnnnnnnnnnnnnnnnnnnnnnnnnnnnnnnnnnnnnnnnnagcagaggtacaggtccaatcctcagcccag…	ENSSSCG00000023530->ENSSSCG00000028547	GT-AG	CanonicalPattern[Major]	1->2	InFrame	-1	None		ENSSSCG00000023530	ENSSSCG00000028547
ssc-chimeric-351	15	17	10	++	GL896344.1	15423	GL895430.1	677	ENSSSCG00000027385	ENSSSCT00000031076	4	+	ENSSSCG00000021099	ENSSSCT00000027949	1	+	TTACGTTTGATTATGACTTTTCTTTTCCTGTTTTTCTCCCCCCCCACCACCCTCCAGAAGAAAAATTTGCCCAAGCAGTGTGTTTTTTGCTTGTAGACCTCTATATATTAACCTACCAAGCTGAGAAAGCTTTACATCTTCTTGCTGTTTTGGAAAAAATGATTTCACAGGGCAACAATAACAAAAATGGAAAGAATGAG@gctggtaataacaccaacaaagacacgtctaaccataaaggtgaaagtggagctctcatagaagctgcaaagtcaaagatacatcaggtagcgtaaatgttaagagttatatgtcacataaatttacttataaatgatgaaaaatatgataggtcattgaaaacagtaaataatagaagacatgtatgcttatttggc…	ENSSSCG00000027385->ENSSSCG00000021099	GT-AG	CanonicalPattern[Major]	2->	InFrame	-1	None		ENSSSCG00000027385	ENSSSCG00000021099
