# Supplementary material for: Transcriptome analysis revealed chimeric RNAs, single nucleotide polymorphisms and allele-specific expression in porcine prenatal skeletal muscle
Source: Sci Rep. 2016 Jun 29;6:29039. doi: 10.1038/srep29039 (PMC4926253; doi:10.1038/srep29039)
Supplement: Supplementary Data 4 [file srep29039-s5.xls]

## Sheet: Sheet1
# Pig chimeric mRNAs were aligned to known human and mouse chimeric transcripts deposited in the ChiTaRS 2.1 database using the BLAST program with defult parameters.
# The blow table represents the fusion junctions of pig putative chimeric mRNAs matched to human and mouse known chimeric mRNAs
Query Pig chimeric RNA ID	Subject ID	Species	% Identity	Alignment length	E-value	Bit score
ssc-chimeric-47	BE797876	Human	91.84	343	2e-133	472
ssc-chimeric-48	AK125397	Human	97.71	175	3e-82	302
ssc-chimeric-131	DB486204	Human	90.62	128	4e-41	165
ssc-chimeric-131	DB487487	Human	89.74	156	2e-49	193
ssc-chimeric-143	DA436799	Human	92.49	253	4e-100	361
ssc-chimeric-144	BI833146	Human	91.53	189	2e-69	259
ssc-chimeric-165	M90820	Human	94.76	248	7e-108	387
ssc-chimeric-165	M90309	Human	94.76	248	7e-108	387
ssc-chimeric-185	BC040331	Human	94.66	206	7e-88	320
ssc-chimeric-232	AW818437	Human	96.48	142	3e-62	235
ssc-chimeric-257	BF741687	Human	87.86	140	4e-41	165
ssc-chimeric-257	AL833320	Human	88.52	305	7e-103	370
ssc-chimeric-258	AL833320	Human	93.62	329	1e-139	492
ssc-chimeric-7	BC059840	Mouse	88.19	237	2e-76	281
ssc-chimeric-189	BU743722	Mouse	91.33	173	6e-62	233
