# Supplementary material for: Transcriptome analysis revealed chimeric RNAs, single nucleotide polymorphisms and allele-specific expression in porcine prenatal skeletal muscle
Source: Sci Rep. 2016 Jun 29;6:29039. doi: 10.1038/srep29039 (PMC4926253; doi:10.1038/srep29039)
Supplement: Supplementary Data 5 [file srep29039-s6.xls]

## Sheet: Sheet1
##Primer information of selected chimeric RNAs for RT-PCR validation.
No.	ID	Genes_5p	Genes_3p	Size	Forward prime (5'-3')	Reverse prime (5'-3')	Validation
1	ssc-chimeric-75	ENSSSCG00000025997	ENSSSCG00000021991	229	GAGTATTTCGCGGACTCGCT	GGCATGCGGAATTTGGAGAG	+
2	ssc-chimeric-167	ENSSSCG00000005042	ENSSSCG00000005041	195	GACGGCAAGTATACCGGGG	TCTGAGGATGAGGCACTTGAAT	+
3	ssc-chimeric-205	ENSSSCG00000008074	ENSSSCG00000030143	231	CCTTTGGCAAGGGTGGTACA	AAATTGGGCATATCGCGCCT	-
4	ssc-chimeric-201	ENSSSCG00000014442	ENSSSCG00000022741	137	GTCATCTCGGGCCTCATCTG	CAGGAAGGTGTGCTTGTTGC	+
5	ssc-chimeric-80	ENSSSCG00000010150	ENSSSCG00000026819	302	CAGGAAGGTGTGCTTGTTGC	CAGGAAGGTGTGCTTGTTGC	+
6	ssc-chimeric-229	ENSSSCG00000030699	ENSSSCG00000006857	201	CACCGGGTAGCAATCAGTGT	CGCTTTGGGGTCACCTATGA	+
7	ssc-chimeric-86	ENSSSCG00000024308	ENSSSCG00000010588	261	CAGGTTCAGTCCTTCTGCGA	TGTTGGGGAATCATCTGCTCC	-
8	ssc-chimeric-165	ENSSSCG00000021217	ENSSSCG00000004998	296	GCAATGCCTTGAAGCCAAAGA	CCTTTCAGCGTTTCAAGGGT	-
9	ssc-chimeric-294	ENSSSCG00000022594	ENSSSCG00000021210	209	TGGGAAACCAAGTGCCATCT	TGCATTGCGTTACCTGAGTGA	+
10	ssc-chimeric-207	ENSSSCG00000028549	ENSSSCG00000028244	257	AGCAGGAAGACCCTGTGGTAT	TGGATGGAAACAATTTGGTAGCG	+
11	ssc-chimeric-327	ENSSSCG00000012636	ENSSSCG00000012637	361	GGTGGAATGAAAGAACAAG	AAAGCACGAAGGCAAG	+
12	ssc-chimeric-96	ENSSSCG00000029617	ENSSSCG00000027516	288	TTGCGGTCAAGTTTCTCCCC	AAGGAGAAGGGATTTGAACATTGG	-
13	ssc-chimeric-106	ENSSSCG00000016226	ENSSSCG00000022904	178	GGAAGGGGCATCTTCCGATT	TTCTGTGTGTTTCTTAGTGCTCTC	+
14	ssc-chimeric-64	ENSSSCG00000011843	ENSSSCG00000011842	299	TTCTGTGTGTTTCTTAGTGCTCTC	CACCAGAGGTGGTTACACGG	-
15	ssc-chimeric-262	ENSSSCG00000028074	ENSSSCG00000003591	224	CACCAGAGGTGGTTACACGG	TAGGTGTTTGGTAGGGCTGC	+
16	ssc-chimeric-159	ENSSSCG00000004693	ENSSSCG00000023996	191	ACTATATTTGGGGACAGAGGCT	TTTGTCACTTGGGCAGAACAA	+
17	ssc-chimeric-232	ENSSSCG00000000254	ENSSSCG00000000263	235	ATGTGCCATCTTCTTGCCCC	CAGCTGGCAGGTTAGACGAC	-
18	ssc-chimeric-186	ENSSSCG00000030498	ENSSSCG00000022254	213	ATCCTCCTTGCAAATGCCCA	GGGATGTCTTGCCATCCACA	+
19	ssc-chimeric-266	ENSSSCG00000028047	ENSSSCG00000029762	112	CAGCCGTGAACCTTTGCATC	GGAGAACAGGCTGTCGTTCA	+
20	ssc-chimeric-261	ENSSSCG00000003556	ENSSSCG00000025057	300	CCCACAGAAGGGGTACACTG	CCACAGAAGGAAGTCGCTGA	-
21	ssc-chimeric-123	ENSSSCG00000022072	ENSSSCG00000007246	283	GGGAGCAGAGGACAACTCAC	AAGCTCACCAGCTCTCGAAC	+(weak)
22	ssc-chimeric-214	ENSSSCG00000026974	ENSSSCG00000008412	249	TCCTCCCTGTGTAGTACGTGT	TTACTTACGGTCGGCAGCTT	-
23	ssc-chimeric-202	ENSSSCG00000007681	ENSSSCG00000007683	267	CTGCTGGAGAAGAACCGCTC	CTGCTGGAGAAGAACCGCTC	+
24	ssc-chimeric-287	ENSSSCG00000030635	ENSSSCG00000009029	264	CCCACTGTACCACCAGAGAAC	AGGGCCATGAACTTGCCAAA	+
25	ssc-chimeric-215	ENSSSCG00000008464	ENSSSCG00000027800	237	TAGTACCACTTGGGGGACCT	TGAAACTGTATTGACAGCAATATGA	-
26	ssc-chimeric-192	ENSSSCG00000027810	ENSSSCG00000014101	211	AGTCCTTTCCCACTCATCCG	CCATGCACATCGGCTAACTTG	+
27	ssc-chimeric-169	ENSSSCG00000005113	ENSSSCG00000026382	223	TGGGTTGGAATTCTTGGCTTT	TGGGTTGGAATTCTTGGCTTT	+(weak)
28	ssc-chimeric-21	ENSSSCG00000030146	ENSSSCG00000028678	267	TCATCACACCAGGTTTCGCA	TCATCACACCAGGTTTCGCA	+
29	ssc-chimeric-148	ENSSSCG00000030463	ENSSSCG00000027951	259	GGCAGGAAAGGAAAACCACC	GGGGTCAACATTAGTGTTTGAGTG	+(weak)
