# Supplementary material for: Transcriptome analysis revealed chimeric RNAs, single nucleotide polymorphisms and allele-specific expression in porcine prenatal skeletal muscle
Source: Sci Rep. 2016 Jun 29;6:29039. doi: 10.1038/srep29039 (PMC4926253; doi:10.1038/srep29039)
Supplement: Supplementary Data 6 [file srep29039-s7.xls]

##fileformat=VCFv4.1
##FILTER=<ID=DP,Description="DP < 5.0">
##FILTER=<ID=FS,Description="FS > 30.0">
##FILTER=<ID=LowQual,Description="Low quality">
##FILTER=<ID=QD,Description="QD < 2.0">
##FILTER=<ID=SnpCluster,Description="SNPs found in clusters">
##FORMAT=<ID=AD,Number=.,Type=Integer,Description="Allelic depths for the ref and alt alleles in the order listed">
##FORMAT=<ID=DP,Number=1,Type=Integer,Description="Approximate read depth (reads with MQ=255 or with bad mates are filtered)">
##FORMAT=<ID=GQ,Number=1,Type=Integer,Description="Genotype Quality">
##FORMAT=<ID=GT,Number=1,Type=String,Description="Genotype">
##FORMAT=<ID=PL,Number=G,Type=Integer,Description="Normalized, Phred-scaled likelihoods for genotypes as defined in the VCF specification">
##GATKCommandLine=<ID=HaplotypeCaller,Version=3.3-0-g37228af,Date="Sun Jun 07 13:50:19 CST 2015",Epoch=1433656219003,CommandLineOptions="analysis_type=HaplotypeCaller input_file=[/public/agis/tangzhonglin_group/yangyalan/result/Lmapping/fusions/DR_cybil/cybil.bqsr.bam] showFullBamList=false read_buffer_size=null phone_home=AWS gatk_key=null tag=NA read_filter=[] intervals=null excludeIntervals=nu…
##GATKCommandLine=<ID=VariantFiltration,Version=3.3-0-g37228af,Date="Thu Jul 16 16:19:00 CST 2015",Epoch=1437034740886,CommandLineOptions="analysis_type=VariantFiltration input_file=[] showFullBamList=false read_buffer_size=null phone_home=AWS gatk_key=null tag=NA read_filter=[] intervals=null excludeIntervals=null interval_set_rule=UNION interval_merging=ALL interval_padding=0 reference_sequence…
##INFO=<ID=AC,Number=A,Type=Integer,Description="Allele count in genotypes, for each ALT allele, in the same order as listed">
##INFO=<ID=AF,Number=A,Type=Float,Description="Allele Frequency, for each ALT allele, in the same order as listed">
##INFO=<ID=AN,Number=1,Type=Integer,Description="Total number of alleles in called genotypes">
##INFO=<ID=BaseQRankSum,Number=1,Type=Float,Description="Z-score from Wilcoxon rank sum test of Alt Vs. Ref base qualities">
##INFO=<ID=ClippingRankSum,Number=1,Type=Float,Description="Z-score From Wilcoxon rank sum test of Alt vs. Ref number of hard clipped bases">
##INFO=<ID=DP,Number=1,Type=Integer,Description="Approximate read depth; some reads may have been filtered">
##INFO=<ID=DS,Number=0,Type=Flag,Description="Were any of the samples downsampled?">
##INFO=<ID=FS,Number=1,Type=Float,Description="Phred-scaled p-value using Fisher's exact test to detect strand bias">
##INFO=<ID=HaplotypeScore,Number=1,Type=Float,Description="Consistency of the site with at most two segregating haplotypes">
##INFO=<ID=InbreedingCoeff,Number=1,Type=Float,Description="Inbreeding coefficient as estimated from the genotype likelihoods per-sample when compared against the Hardy-Weinberg expectation">
##INFO=<ID=MLEAC,Number=A,Type=Integer,Description="Maximum likelihood expectation (MLE) for the allele counts (not necessarily the same as the AC), for each ALT allele, in the same order as listed">
##INFO=<ID=MLEAF,Number=A,Type=Float,Description="Maximum likelihood expectation (MLE) for the allele frequency (not necessarily the same as the AF), for each ALT allele, in the same order as listed">
##INFO=<ID=MQ,Number=1,Type=Float,Description="RMS Mapping Quality">
##INFO=<ID=MQ0,Number=1,Type=Integer,Description="Total Mapping Quality Zero Reads">
##INFO=<ID=MQRankSum,Number=1,Type=Float,Description="Z-score From Wilcoxon rank sum test of Alt vs. Ref read mapping qualities">
##INFO=<ID=QD,Number=1,Type=Float,Description="Variant Confidence/Quality by Depth">
##INFO=<ID=ReadPosRankSum,Number=1,Type=Float,Description="Z-score from Wilcoxon rank sum test of Alt vs. Ref read position bias">
##INFO=<ID=SOR,Number=1,Type=Float,Description="Symmetric Odds Ratio of 2x2 contingency table to detect strand bias">
##contig=<ID=10,length=79102373>
##contig=<ID=11,length=87690581>
##contig=<ID=12,length=63588571>
##contig=<ID=13,length=218635234>
##contig=<ID=14,length=153851969>
##contig=<ID=15,length=157681621>
##contig=<ID=16,length=86898991>
##contig=<ID=17,length=69701581>
##contig=<ID=18,length=61220071>
##contig=<ID=1,length=315321322>
##contig=<ID=2,length=162569375>
##contig=<ID=3,length=144787322>
##contig=<ID=4,length=143465943>
##contig=<ID=5,length=111506441>
##contig=<ID=6,length=157765593>
##contig=<ID=7,length=134764511>
##contig=<ID=8,length=148491826>
##contig=<ID=9,length=153670197>
##contig=<ID=MT,length=16613>
##contig=<ID=X,length=144288218>
##contig=<ID=Y,length=1637716>
##reference=file:///public/agis/tangzhonglin_group/yangyalan/software/GATKindex/ssc10.2.78.fa
##VEP=v81 cache=/data_ensembl/vep/ensembl/release-81/sus_scrofa/81_Sscrofa10.2 db=sus_scrofa_core_81_102@ensdbweb-1-vip sift=sift5.2.2 genebuild=2012-05 dbSNP=143 assembly=Sscrofa10.2
##INFO=<ID=CSQ,Number=.,Type=String,Description="Consequence annotations from Ensembl VEP. Format: Allele|Consequence|IMPACT|SYMBOL|Gene|Feature_type|Feature|BIOTYPE|EXON|INTRON|HGVSc|HGVSp|cDNA_position|CDS_position|Protein_position|Amino_acids|Codons|Existing_variation|DISTANCE|STRAND|SYMBOL_SOURCE|HGNC_ID|TSL|SIFT|CLIN_SIG|SOMATIC|PHENO">
#CHROM	POS	ID	REF	ALT	QUAL	FILTER	INFO	FORMAT	cybil
10	23999	.	G	C	125.9	PASS	CSQ=C|synonymous_variant|LOW|PALB2|ENSSSCG00000010794|Transcript|ENSSSCT00000011810|protein_coding|5/16||||657|474|158|S|tcG/tcC|rs334289136||1|HGNC|HGNC:26144|||||	GT:AD:DP:GQ:PL	1/1:0,5:5:15:154,15,0
10	24162	.	G	A	125.9	PASS	CSQ=A|missense_variant|MODERATE|PALB2|ENSSSCG00000010794|Transcript|ENSSSCT00000011810|protein_coding|5/16||||820|637|213|V/I|Gtt/Att|rs337617305||1|HGNC|HGNC:26144||tolerated(0.11)|||	GT:AD:DP:GQ:PL	1/1:0,5:5:15:154,15,0
10	24441	.	A	G	308.77	PASS	CSQ=G|missense_variant|MODERATE|PALB2|ENSSSCG00000010794|Transcript|ENSSSCT00000011810|protein_coding|5/16||||1099|916|306|K/E|Aaa/Gaa|rs319306019||1|HGNC|HGNC:26144||tolerated(0.4)|||	GT:AD:DP:GQ:PL	1/1:0,11:11:33:337,33,0
10	43772	.	A	G	125.9	PASS	CSQ=G|3_prime_UTR_variant|MODIFIER|PALB2|ENSSSCG00000010794|Transcript|ENSSSCT00000011810|protein_coding|16/16||||3820|||||rs337897801||1|HGNC|HGNC:26144|||||	GT:AD:DP:GQ:PL	1/1:0,5:5:15:154,15,0
10	50649	.	A	C	214.78	PASS	CSQ=C|5_prime_UTR_variant|MODIFIER|NDUFAB1|ENSSSCG00000010795|Transcript|ENSSSCT00000011811|protein_coding|1/5||||61|||||rs331345997||1|HGNC|HGNC:7694|||||	GT:AD:DP:GQ:PL	1/1:0,8:8:24:243,24,0
10	59103	.	G	A	496.89	PASS	CSQ=A|missense_variant|MODERATE|NDUFAB1|ENSSSCG00000010795|Transcript|ENSSSCT00000011811|protein_coding|2/5||||252|175|59|G/S|Ggc/Agc|rs320044846||1|HGNC|HGNC:7694||tolerated(0.29)|||	GT:AD:DP:GQ:PL	1/1:2,19:21:2:523,2,0
10	59118	.	A	C	1478.77	PASS	CSQ=C|missense_variant|MODERATE|NDUFAB1|ENSSSCG00000010795|Transcript|ENSSSCT00000011811|protein_coding|2/5||||267|190|64|M/L|Atg/Ctg|rs328187699||1|HGNC|HGNC:7694||tolerated(1)|||	GT:AD:DP:GQ:PL	1/1:0,49:49:99:1507,147,0
10	59951	.	T	A	127.8	PASS	CSQ=A|intron_variant|MODIFIER|NDUFAB1|ENSSSCG00000010795|Transcript|ENSSSCT00000011811|protein_coding||2/4||||||||rs323886218||1|HGNC|HGNC:7694|||||	GT:AD:DP:GQ:PL	1/1:0,6:6:18:165,18,0
10	61045	.	G	A	156.84	PASS	CSQ=A|intron_variant|MODIFIER|NDUFAB1|ENSSSCG00000010795|Transcript|ENSSSCT00000011811|protein_coding||3/4||||||||rs328341451||1|HGNC|HGNC:7694|||||	GT:AD:DP:GQ:PL	1/1:0,6:6:18:185,18,0
10	61245	.	C	T	248.78	PASS	CSQ=T|intron_variant|MODIFIER|NDUFAB1|ENSSSCG00000010795|Transcript|ENSSSCT00000011811|protein_coding||3/4||||||||rs342942320||1|HGNC|HGNC:7694|||||	GT:AD:DP:GQ:PL	1/1:0,9:9:27:277,27,0
10	61697	.	G	T	279.77	PASS	CSQ=T|splice_region_variant&intron_variant|LOW|NDUFAB1|ENSSSCG00000010795|Transcript|ENSSSCT00000011811|protein_coding||4/4||||||||rs337757736||1|HGNC|HGNC:7694|||||	GT:AD:DP:GQ:PL	1/1:0,10:10:30:308,30,0
10	61802	.	T	C	340.77	PASS	CSQ=C|intron_variant|MODIFIER|NDUFAB1|ENSSSCG00000010795|Transcript|ENSSSCT00000011811|protein_coding||4/4||||||||rs329092420||1|HGNC|HGNC:7694|||||	GT:AD:DP:GQ:PL	1/1:0,12:12:36:369,36,0
10	61813	.	T	C	371.77	PASS	CSQ=C|intron_variant|MODIFIER|NDUFAB1|ENSSSCG00000010795|Transcript|ENSSSCT00000011811|protein_coding||4/4||||||||rs339311527||1|HGNC|HGNC:7694|||||	GT:AD:DP:GQ:PL	1/1:0,13:13:39:400,39,0
10	62211	.	C	A	156.84	PASS	CSQ=A|intron_variant|MODIFIER|NDUFAB1|ENSSSCG00000010795|Transcript|ENSSSCT00000011811|protein_coding||4/4||||||||rs333921163||1|HGNC|HGNC:7694|||||	GT:AD:DP:GQ:PL	1/1:0,6:6:18:185,18,0
10	71208	.	A	G	709.77	PASS	CSQ=G|downstream_gene_variant|MODIFIER|UBFD1|ENSSSCG00000010796|Transcript|ENSSSCT00000011812|protein_coding||||||||||rs322149071|3226|-1|HGNC|HGNC:30565|||||	GT:AD:DP:GQ:PL	1/1:0,24:24:72:738,72,0
10	71412	.	T	G	1347.77	PASS	CSQ=G|downstream_gene_variant|MODIFIER|UBFD1|ENSSSCG00000010796|Transcript|ENSSSCT00000011812|protein_coding||||||||||rs333104483|3022|-1|HGNC|HGNC:30565|||||	GT:AD:DP:GQ:PL	0/1:9,51:60:72:1376,0,72
10	71435	.	A	G	1566.77	PASS	CSQ=G|downstream_gene_variant|MODIFIER|UBFD1|ENSSSCG00000010796|Transcript|ENSSSCT00000011812|protein_coding||||||||||rs344283173|2999|-1|HGNC|HGNC:30565|||||	GT:AD:DP:GQ:PL	1/1:0,41:41:99:1595,126,0
10	71496	.	C	G	1702.77	PASS	CSQ=G|downstream_gene_variant|MODIFIER|UBFD1|ENSSSCG00000010796|Transcript|ENSSSCT00000011812|protein_coding||||||||||rs327854965|2938|-1|HGNC|HGNC:30565|||||	GT:AD:DP:GQ:PL	1/1:0,57:57:99:1731,171,0
10	71526	.	A	G	1402.77	PASS	CSQ=G|downstream_gene_variant|MODIFIER|UBFD1|ENSSSCG00000010796|Transcript|ENSSSCT00000011812|protein_coding||||||||||rs332235773|2908|-1|HGNC|HGNC:30565|||||	GT:AD:DP:GQ:PL	1/1:4,51:55:28:1431,28,0
10	71970	.	A	G	1756.77	PASS	CSQ=G|downstream_gene_variant|MODIFIER|UBFD1|ENSSSCG00000010796|Transcript|ENSSSCT00000011812|protein_coding||||||||||rs321492400|2464|-1|HGNC|HGNC:30565|||||	GT:AD:DP:GQ:PL	1/1:0,60:60:99:1785,185,0
10	72130	.	C	T	2862.77	PASS	CSQ=T|downstream_gene_variant|MODIFIER|UBFD1|ENSSSCG00000010796|Transcript|ENSSSCT00000011812|protein_coding||||||||||rs320739743|2304|-1|HGNC|HGNC:30565|||||	GT:AD:DP:GQ:PL	1/1:3,97:100:99:2891,208,0
10	72361	.	C	T	1507.77	PASS	CSQ=T|downstream_gene_variant|MODIFIER|UBFD1|ENSSSCG00000010796|Transcript|ENSSSCT00000011812|protein_coding||||||||||rs319795565|2073|-1|HGNC|HGNC:30565|||||	GT:AD:DP:GQ:PL	1/1:2,52:54:99:1536,101,0
10	72437	.	A	G	1005.77	PASS	CSQ=G|downstream_gene_variant|MODIFIER|UBFD1|ENSSSCG00000010796|Transcript|ENSSSCT00000011812|protein_coding||||||||||rs341850004|1997|-1|HGNC|HGNC:30565|||||	GT:AD:DP:GQ:PL	1/1:0,34:34:99:1034,102,0
10	72966	.	C	T	648.77	PASS	CSQ=T|downstream_gene_variant|MODIFIER|UBFD1|ENSSSCG00000010796|Transcript|ENSSSCT00000011812|protein_coding||||||||||rs334413082|1468|-1|HGNC|HGNC:30565|||||	GT:AD:DP:GQ:PL	1/1:1,23:24:41:677,41,0
10	72996	.	T	C	489.77	PASS	CSQ=C|downstream_gene_variant|MODIFIER|UBFD1|ENSSSCG00000010796|Transcript|ENSSSCT00000011812|protein_coding||||||||||rs342262859|1438|-1|HGNC|HGNC:30565|||||	GT:AD:DP:GQ:PL	1/1:0,17:17:51:518,51,0
10	73009	.	T	C	248.78	PASS	CSQ=C|downstream_gene_variant|MODIFIER|UBFD1|ENSSSCG00000010796|Transcript|ENSSSCT00000011812|protein_coding||||||||||rs326192183|1425|-1|HGNC|HGNC:30565|||||	GT:AD:DP:GQ:PL	1/1:0,9:9:27:277,27,0
10	73125	.	G	C	402.85	PASS	CSQ=C|downstream_gene_variant|MODIFIER|UBFD1|ENSSSCG00000010796|Transcript|ENSSSCT00000011812|protein_coding||||||||||rs337137194|1309|-1|HGNC|HGNC:30565|||||	GT:AD:DP:GQ:PL	1/1:1,15:16:17:431,17,0
10	73264	.	C	T	432.77	PASS	CSQ=T|downstream_gene_variant|MODIFIER|UBFD1|ENSSSCG00000010796|Transcript|ENSSSCT00000011812|protein_coding||||||||||rs702447402|1170|-1|HGNC|HGNC:30565|||||	GT:AD:DP:GQ:PL	1/1:0,15:15:45:461,45,0
10	73619	.	T	C	739.77	PASS	CSQ=C|downstream_gene_variant|MODIFIER|UBFD1|ENSSSCG00000010796|Transcript|ENSSSCT00000011812|protein_coding||||||||||rs345255494|815|-1|HGNC|HGNC:30565|||||	GT:AD:DP:GQ:PL	1/1:0,25:25:75:768,75,0
10	73864	.	A	C	770.77	PASS	CSQ=C|downstream_gene_variant|MODIFIER|UBFD1|ENSSSCG00000010796|Transcript|ENSSSCT00000011812|protein_coding||||||||||rs337120392|570|-1|HGNC|HGNC:30565|||||	GT:AD:DP:GQ:PL	1/1:0,26:26:78:799,78,0
10	74586	.	G	A	64.77	PASS	CSQ=A|3_prime_UTR_variant|MODIFIER|UBFD1|ENSSSCG00000010796|Transcript|ENSSSCT00000011812|protein_coding|7/7||||1231|||||rs707438419||-1|HGNC|HGNC:30565|||||	GT:AD:DP:GQ:PL	0/1:6,4:10:93:93,0,154
10	75048	.	G	A	340.77	PASS	CSQ=A|intron_variant|MODIFIER|UBFD1|ENSSSCG00000010796|Transcript|ENSSSCT00000011812|protein_coding||6/6||||||||rs341495174||-1|HGNC|HGNC:30565|||||	GT:AD:DP:GQ:PL	1/1:0,12:12:36:369,36,0
10	75838	.	A	C	942.77	PASS	CSQ=C|intron_variant|MODIFIER|UBFD1|ENSSSCG00000010796|Transcript|ENSSSCT00000011812|protein_coding||6/6||||||||rs342794510||-1|HGNC|HGNC:30565|||||	GT:AD:DP:GQ:PL	1/1:0,32:32:96:971,96,0
10	75881	.	T	C	309.77	PASS	CSQ=C|intron_variant|MODIFIER|UBFD1|ENSSSCG00000010796|Transcript|ENSSSCT00000011812|protein_coding||6/6||||||||rs331494828||-1|HGNC|HGNC:30565|||||	GT:AD:DP:GQ:PL	1/1:0,11:11:33:338,33,0
10	83722	.	G	T	371.77	PASS	CSQ=T|intron_variant|MODIFIER|UBFD1|ENSSSCG00000010796|Transcript|ENSSSCT00000011812|protein_coding||3/6||||||||rs325380481||-1|HGNC|HGNC:30565|||||,T|upstream_gene_variant|MODIFIER|EARS2|ENSSSCG00000010797|Transcript|ENSSSCT00000011813|protein_coding||||||||||rs325380481|2743|1|HGNC|HGNC:29419|||||	GT:AD:DP:GQ:PL	1/1:0,13:13:39:400,39,0
10	83735	.	G	T	370.77	PASS	CSQ=T|intron_variant|MODIFIER|UBFD1|ENSSSCG00000010796|Transcript|ENSSSCT00000011812|protein_coding||3/6||||||||rs338347800||-1|HGNC|HGNC:30565|||||,T|upstream_gene_variant|MODIFIER|EARS2|ENSSSCG00000010797|Transcript|ENSSSCT00000011813|protein_coding||||||||||rs338347800|2730|1|HGNC|HGNC:29419|||||	GT:AD:DP:GQ:PL	1/1:0,13:13:39:399,39,0
10	85673	.	C	G	820.77	PASS	CSQ=G|synonymous_variant|LOW|UBFD1|ENSSSCG00000010796|Transcript|ENSSSCT00000011812|protein_coding|2/7||||372|372|124|A|gcG/gcC|rs81212641||-1|HGNC|HGNC:30565|||||,G|upstream_gene_variant|MODIFIER|EARS2|ENSSSCG00000010797|Transcript|ENSSSCT00000011813|protein_coding||||||||||rs81212641|792|1|HGNC|HGNC:29419|||||	GT:AD:DP:GQ:PL	1/1:0,28:28:84:849,84,0
10	86458	.	G	A	139.9	PASS	CSQ=A|upstream_gene_variant|MODIFIER|UBFD1|ENSSSCG00000010796|Transcript|ENSSSCT00000011812|protein_coding||||||||||rs337106616|230|-1|HGNC|HGNC:30565|||||,A|upstream_gene_variant|MODIFIER|EARS2|ENSSSCG00000010797|Transcript|ENSSSCT00000011813|protein_coding||||||||||rs337106616|7|1|HGNC|HGNC:29419|||||	GT:AD:DP:GQ:PL	1/1:0,5:5:15:168,15,0
10	86547	.	G	A	245.78	PASS	CSQ=A|upstream_gene_variant|MODIFIER|UBFD1|ENSSSCG00000010796|Transcript|ENSSSCT00000011812|protein_coding||||||||||rs321638775|319|-1|HGNC|HGNC:30565|||||,A|missense_variant|MODERATE|EARS2|ENSSSCG00000010797|Transcript|ENSSSCT00000011813|protein_coding|1/9||||83|83|28|S/N|aGc/aAc|rs321638775||1|HGNC|HGNC:29419||tolerated_low_confidence(0.05)|||	GT:AD:DP:GQ:PL	1/1:0,9:9:27:274,27,0
10	97680	.	G	T	646.77	PASS	CSQ=T|missense_variant|MODERATE|EARS2|ENSSSCG00000010797|Transcript|ENSSSCT00000011813|protein_coding|3/9||||364|364|122|A/S|Gca/Tca|rs345416336||1|HGNC|HGNC:29419||tolerated(0.12)|||	GT:AD:DP:GQ:PL	1/1:0,15:15:45:675,45,0
10	97698	.	A	G	738.77	PASS	CSQ=G|missense_variant|MODERATE|EARS2|ENSSSCG00000010797|Transcript|ENSSSCT00000011813|protein_coding|3/9||||382|382|128|T/A|Act/Gct|rs322155974||1|HGNC|HGNC:29419||tolerated(1)|||	GT:AD:DP:GQ:PL	1/1:0,18:18:54:767,54,0
10	102581	.	G	C	906.77	PASS	CSQ=C|synonymous_variant|LOW|EARS2|ENSSSCG00000010797|Transcript|ENSSSCT00000011813|protein_coding|4/9||||744|744|248|S|tcG/tcC|rs345732744||1|HGNC|HGNC:29419|||||	GT:AD:DP:GQ:PL	1/1:0,29:29:87:935,87,0
10	113806	.	C	T	402.77	PASS	CSQ=T|3_prime_UTR_variant|MODIFIER|EARS2|ENSSSCG00000010797|Transcript|ENSSSCT00000011813|protein_coding|9/9||||1783|||||rs318558244||1|HGNC|HGNC:29419|||||	GT:AD:DP:GQ:PL	1/1:0,14:14:42:431,42,0
10	113919	.	T	C	753.77	PASS	CSQ=C|3_prime_UTR_variant|MODIFIER|EARS2|ENSSSCG00000010797|Transcript|ENSSSCT00000011813|protein_coding|9/9||||1896|||||rs329635989||1|HGNC|HGNC:29419|||||	GT:AD:DP:GQ:PL	1/1:0,18:18:54:782,54,0
10	114062	.	C	G	1272.77	PASS	CSQ=G|3_prime_UTR_variant|MODIFIER|EARS2|ENSSSCG00000010797|Transcript|ENSSSCT00000011813|protein_coding|9/9||||2039|||||rs340635328||1|HGNC|HGNC:29419|||||	GT:AD:DP:GQ:PL	1/1:0,30:30:90:1301,90,0
10	114086	.	C	T	1186.77	PASS	CSQ=T|3_prime_UTR_variant|MODIFIER|EARS2|ENSSSCG00000010797|Transcript|ENSSSCT00000011813|protein_coding|9/9||||2063|||||rs324381478||1|HGNC|HGNC:29419|||||	GT:AD:DP:GQ:PL	1/1:0,27:27:81:1215,81,0
10	114326	.	C	G	331.78	PASS	CSQ=G|3_prime_UTR_variant|MODIFIER|EARS2|ENSSSCG00000010797|Transcript|ENSSSCT00000011813|protein_coding|9/9||||2303|||||rs335364413||1|HGNC|HGNC:29419|||||	GT:AD:DP:GQ:PL	1/1:0,8:8:24:360,24,0
10	114335	.	G	A	331.78	PASS	CSQ=A|3_prime_UTR_variant|MODIFIER|EARS2|ENSSSCG00000010797|Transcript|ENSSSCT00000011813|protein_coding|9/9||||2312|||||rs345726551||1|HGNC|HGNC:29419|||||	GT:AD:DP:GQ:PL	1/1:0,8:8:24:360,24,0
10	114525	.	G	A	335.89	PASS	CSQ=A|3_prime_UTR_variant|MODIFIER|EARS2|ENSSSCG00000010797|Transcript|ENSSSCT00000011813|protein_coding|9/9||||2502|||||rs344638361||1|HGNC|HGNC:29419|||||	GT:AD:DP:GQ:PL	1/1:1,10:11:2:362,2,0
10	114532	.	C	T	272.8	PASS	CSQ=T|3_prime_UTR_variant|MODIFIER|EARS2|ENSSSCG00000010797|Transcript|ENSSSCT00000011813|protein_coding|9/9||||2509|||||rs328220956||1|HGNC|HGNC:29419|||||	GT:AD:DP:GQ:PL	1/1:0,6:6:21:301,21,0
10	114598	.	A	G	555.77	PASS	CSQ=G|3_prime_UTR_variant|MODIFIER|EARS2|ENSSSCG00000010797|Transcript|ENSSSCT00000011813|protein_coding|9/9||||2575|||||rs337692679||1|HGNC|HGNC:29419|||||	GT:AD:DP:GQ:PL	1/1:0,19:19:57:584,57,0
10	114642	.	A	G	505.77	PASS	CSQ=G|3_prime_UTR_variant|MODIFIER|EARS2|ENSSSCG00000010797|Transcript|ENSSSCT00000011813|protein_coding|9/9||||2619|||||rs345841384||1|HGNC|HGNC:29419|||||	GT:AD:DP:GQ:PL	1/1:0,16:16:48:534,48,0
10	114743	.	A	C	371.77	PASS	CSQ=C|3_prime_UTR_variant|MODIFIER|EARS2|ENSSSCG00000010797|Transcript|ENSSSCT00000011813|protein_coding|9/9||||2720|||||rs327220126||1|HGNC|HGNC:29419|||||	GT:AD:DP:GQ:PL	1/1:0,13:13:39:400,39,0
10	114960	.	C	A	912.82	PASS	CSQ=A|3_prime_UTR_variant|MODIFIER|EARS2|ENSSSCG00000010797|Transcript|ENSSSCT00000011813|protein_coding|9/9||||2937|||||rs341277638||1|HGNC|HGNC:29419|||||	GT:AD:DP:GQ:PL	1/1:3,34:37:19:941,19,0
10	115045	.	T	A	1415.77	PASS	CSQ=A|3_prime_UTR_variant|MODIFIER|EARS2|ENSSSCG00000010797|Transcript|ENSSSCT00000011813|protein_coding|9/9||||3022|||||rs318495535||1|HGNC|HGNC:29419|||||	GT:AD:DP:GQ:PL	1/1:0,47:47:99:1444,141,0
10	115093	.	C	T	389.85	PASS	CSQ=T|3_prime_UTR_variant|MODIFIER|EARS2|ENSSSCG00000010797|Transcript|ENSSSCT00000011813|protein_coding|9/9||||3070|||||rs336664388||1|HGNC|HGNC:29419|||||	GT:AD:DP:GQ:PL	1/1:1,15:16:17:418,17,0
10	115452	.	C	T	1817.77	PASS	CSQ=T|3_prime_UTR_variant|MODIFIER|EARS2|ENSSSCG00000010797|Transcript|ENSSSCT00000011813|protein_coding|9/9||||3429|||||rs323781070||1|HGNC|HGNC:29419|||||	GT:AD:DP:GQ:PL	1/1:0,40:40:99:1846,129,0
10	143622	.	C	T	863.77	PASS	CSQ=T|synonymous_variant|LOW|GGA2|ENSSSCG00000010798|Transcript|ENSSSCT00000011814|protein_coding|6/23||||378|378|126|P|ccC/ccT|rs323359561||1|HGNC|HGNC:16064|||||	GT:AD:DP:GQ:PL	1/1:0,29:29:87:892,87,0
10	147130	.	C	T	1939.77	PASS	CSQ=T|synonymous_variant|LOW|GGA2|ENSSSCG00000010798|Transcript|ENSSSCT00000011814|protein_coding|9/23||||648|648|216|S|agC/agT|rs343181798||1|HGNC|HGNC:16064|||||	GT:AD:DP:GQ:PL	1/1:6,70:76:44:1968,44,0
10	148335	.	C	T	95.98	PASS	CSQ=T|intron_variant|MODIFIER|GGA2|ENSSSCG00000010798|Transcript|ENSSSCT00000011814|protein_coding||9/22||||||||rs344725247||1|HGNC|HGNC:16064|||||	GT:AD:DP:GQ:PL	0/1:1,5:6:13:124,0,13
10	156882	.	C	T	101.77	PASS	CSQ=T|missense_variant|MODERATE|GGA2|ENSSSCG00000010798|Transcript|ENSSSCT00000011814|protein_coding|15/23||||1205|1205|402|T/I|aCc/aTc|rs326301096||1|HGNC|HGNC:16064||tolerated(0.19)|||	GT:AD:DP:GQ:PL	0/1:3,5:8:68:130,0,68
10	156897	.	C	T	70.77	PASS	CSQ=T|missense_variant|MODERATE|GGA2|ENSSSCG00000010798|Transcript|ENSSSCT00000011814|protein_coding|15/23||||1220|1220|407|P/L|cCa/cTa|rs344941574||1|HGNC|HGNC:16064||deleterious(0.03)|||	GT:AD:DP:GQ:PL	0/1:4,4:8:99:99,0,99
10	158301	.	C	T	156.84	PASS	CSQ=T|intron_variant|MODIFIER|GGA2|ENSSSCG00000010798|Transcript|ENSSSCT00000011814|protein_coding||18/22||||||||rs321104381||1|HGNC|HGNC:16064|||||	GT:AD:DP:GQ:PL	1/1:0,6:6:18:185,18,0
10	158342	.	C	T	48.77	PASS	CSQ=T|intron_variant|MODIFIER|GGA2|ENSSSCG00000010798|Transcript|ENSSSCT00000011814|protein_coding||18/22||||||||rs328839822||1|HGNC|HGNC:16064|||||	GT:AD:DP:GQ:PL	0/1:2,3:5:46:77,0,46
10	158862	.	C	T	79.88	PASS	CSQ=T|intron_variant|MODIFIER|GGA2|ENSSSCG00000010798|Transcript|ENSSSCT00000011814|protein_coding||19/22||||||||rs343568625||1|HGNC|HGNC:16064|||||	GT:AD:DP:GQ:PL	0/1:1,4:5:16:108,0,16
10	164482	.	T	C	832.77	PASS	CSQ=C|3_prime_UTR_variant|MODIFIER|GGA2|ENSSSCG00000010798|Transcript|ENSSSCT00000011814|protein_coding|23/23||||2214|||||rs325994914||1|HGNC|HGNC:16064|||||	GT:AD:DP:GQ:PL	1/1:0,28:28:84:861,84,0
10	164540	.	T	C	1639.77	PASS	CSQ=C|3_prime_UTR_variant|MODIFIER|GGA2|ENSSSCG00000010798|Transcript|ENSSSCT00000011814|protein_coding|23/23||||2272|||||rs337544865||1|HGNC|HGNC:16064|||||	GT:AD:DP:GQ:PL	1/1:0,40:40:99:1668,120,0
10	164560	.	T	C	1458.77	PASS	CSQ=C|3_prime_UTR_variant|MODIFIER|GGA2|ENSSSCG00000010798|Transcript|ENSSSCT00000011814|protein_coding|23/23||||2292|||||rs331607422||1|HGNC|HGNC:16064|||||	GT:AD:DP:GQ:PL	1/1:0,33:33:99:1487,102,0
10	164696	.	A	G	1693.77	PASS	CSQ=G|3_prime_UTR_variant|MODIFIER|GGA2|ENSSSCG00000010798|Transcript|ENSSSCT00000011814|protein_coding|23/23||||2428|||||rs338357219||1|HGNC|HGNC:16064|||||	GT:AD:DP:GQ:PL	1/1:0,56:56:99:1722,168,0
10	164921	.	C	T	1029.77	PASS	CSQ=T|3_prime_UTR_variant|MODIFIER|GGA2|ENSSSCG00000010798|Transcript|ENSSSCT00000011814|protein_coding|23/23||||2653|||||rs330529597||1|HGNC|HGNC:16064|||||	GT:AD:DP:GQ:PL	0/1:7,39:46:77:1058,0,77
10	165051	.	T	C	2889.94	PASS	CSQ=C|3_prime_UTR_variant|MODIFIER|GGA2|ENSSSCG00000010798|Transcript|ENSSSCT00000011814|protein_coding|23/23||||2783|||||rs344367025||1|HGNC|HGNC:16064|||||	GT:AD:DP:GQ:PL	0/1:12,106:118:14:2918,0,14
10	165306	.	T	C	2613.77	PASS	CSQ=C|3_prime_UTR_variant|MODIFIER|GGA2|ENSSSCG00000010798|Transcript|ENSSSCT00000011814|protein_coding|23/23||||3038|||||rs342070052||1|HGNC|HGNC:16064|||||	GT:AD:DP:GQ:PL	1/1:0,88:88:99:2642,264,0
10	165374	.	T	C	1474.77	PASS	CSQ=C|3_prime_UTR_variant|MODIFIER|GGA2|ENSSSCG00000010798|Transcript|ENSSSCT00000011814|protein_coding|23/23||||3106|||||rs326625945||1|HGNC|HGNC:16064|||||	GT:AD:DP:GQ:PL	1/1:0,49:49:99:1503,147,0
10	165416	.	G	T	156.84	PASS	CSQ=T|3_prime_UTR_variant|MODIFIER|GGA2|ENSSSCG00000010798|Transcript|ENSSSCT00000011814|protein_coding|23/23||||3148|||||rs335305171||1|HGNC|HGNC:16064|||||	GT:AD:DP:GQ:PL	1/1:0,6:6:18:185,18,0
10	165620	.	C	T	217.78	PASS	CSQ=T|downstream_gene_variant|MODIFIER|GGA2|ENSSSCG00000010798|Transcript|ENSSSCT00000011814|protein_coding||||||||||rs702870587|174|1|HGNC|HGNC:16064|||||	GT:AD:DP:GQ:PL	1/1:0,8:8:24:246,24,0
10	165734	.	A	G	217.78	PASS	CSQ=G|downstream_gene_variant|MODIFIER|GGA2|ENSSSCG00000010798|Transcript|ENSSSCT00000011814|protein_coding||||||||||rs337517040|288|1|HGNC|HGNC:16064|||||	GT:AD:DP:GQ:PL	1/1:0,8:8:24:246,24,0
10	165854	.	C	G	221.31	PASS	CSQ=G|downstream_gene_variant|MODIFIER|GGA2|ENSSSCG00000010798|Transcript|ENSSSCT00000011814|protein_coding||||||||||rs320427802|408|1|HGNC|HGNC:16064|||||	GT:AD:DP:GQ:PL	0/1:1,9:10:1:247,0,1
10	165921	.	A	G	248.78	PASS	CSQ=G|downstream_gene_variant|MODIFIER|GGA2|ENSSSCG00000010798|Transcript|ENSSSCT00000011814|protein_coding||||||||||rs335762078|475|1|HGNC|HGNC:16064|||||	GT:AD:DP:GQ:PL	1/1:0,9:9:27:277,27,0
10	165988	.	A	G	331.78	PASS	CSQ=G|downstream_gene_variant|MODIFIER|GGA2|ENSSSCG00000010798|Transcript|ENSSSCT00000011814|protein_coding||||||||||rs319399575|542|1|HGNC|HGNC:16064|||||	GT:AD:DP:GQ:PL	1/1:0,8:8:24:360,24,0
10	165990	.	T	C	331.78	PASS	CSQ=C|downstream_gene_variant|MODIFIER|GGA2|ENSSSCG00000010798|Transcript|ENSSSCT00000011814|protein_coding||||||||||rs330573342|544|1|HGNC|HGNC:16064|||||	GT:AD:DP:GQ:PL	1/1:0,8:8:24:360,24,0
10	166947	.	G	A	217.78	PASS	CSQ=A|downstream_gene_variant|MODIFIER|GGA2|ENSSSCG00000010798|Transcript|ENSSSCT00000011814|protein_coding||||||||||rs341175033|1501|1|HGNC|HGNC:16064|||||,A|upstream_gene_variant|MODIFIER|COG7|ENSSSCG00000010799|Transcript|ENSSSCT00000011815|protein_coding||||||||||rs341175033|4642|1|HGNC|HGNC:18622|||||	GT:AD:DP:GQ:PL	1/1:0,8:8:24:246,24,0
10	167412	.	T	G	279.77	PASS	CSQ=G|downstream_gene_variant|MODIFIER|GGA2|ENSSSCG00000010798|Transcript|ENSSSCT00000011814|protein_coding||||||||||rs334508053|1966|1|HGNC|HGNC:16064|||||,G|upstream_gene_variant|MODIFIER|COG7|ENSSSCG00000010799|Transcript|ENSSSCT00000011815|protein_coding||||||||||rs334508053|4177|1|HGNC|HGNC:18622|||||	GT:AD:DP:GQ:PL	1/1:0,10:10:30:308,30,0
10	171836	.	T	C	309.77	PASS	CSQ=C|synonymous_variant|LOW|COG7|ENSSSCG00000010799|Transcript|ENSSSCT00000011815|protein_coding|1/16||||248|9|3|F|ttT/ttC|rs81210815||1|HGNC|HGNC:18622|||||	GT:AD:DP:GQ:PL	1/1:0,11:11:33:338,33,0
10	171884	.	G	T	221.31	PASS	CSQ=T|synonymous_variant|LOW|COG7|ENSSSCG00000010799|Transcript|ENSSSCT00000011815|protein_coding|1/16||||296|57|19|A|gcG/gcT|rs81210255||1|HGNC|HGNC:18622|||||	GT:AD:DP:GQ:PL	0/1:1,9:10:1:247,0,1
10	178768	.	C	T	709.77	PASS	CSQ=T|synonymous_variant|LOW|COG7|ENSSSCG00000010799|Transcript|ENSSSCT00000011815|protein_coding|4/16||||716|477|159|N|aaC/aaT|rs339962532||1|HGNC|HGNC:18622|||||	GT:AD:DP:GQ:PL	1/1:1,25:26:47:738,47,0
10	206282	.	T	C	278.77	PASS	CSQ=C|synonymous_variant|LOW|COG7|ENSSSCG00000010799|Transcript|ENSSSCT00000011815|protein_coding|9/16||||1496|1257|419|C|tgT/tgC|rs330127227||1|HGNC|HGNC:18622|||||	GT:AD:DP:GQ:PL	1/1:0,10:10:30:307,30,0
10	225590	.	T	C	135.18	PASS	CSQ=C|synonymous_variant|LOW|COG7|ENSSSCG00000010799|Transcript|ENSSSCT00000011815|protein_coding|12/16||||1841|1602|534|Y|taT/taC|rs334030510||1|HGNC|HGNC:18622|||||	GT:AD:DP:GQ:PL	0/1:1,6:7:10:163,0,10
10	226213	.	C	G	30.77	PASS	CSQ=G|intron_variant|MODIFIER|COG7|ENSSSCG00000010799|Transcript|ENSSSCT00000011815|protein_coding||12/15||||||||rs700759777||1|HGNC|HGNC:18622|||||	GT:AD:DP:GQ:PL	0/1:8,3:11:59:59,0,213
10	226800	.	G	A	107.77	PASS	CSQ=A|intron_variant|MODIFIER|COG7|ENSSSCG00000010799|Transcript|ENSSSCT00000011815|protein_coding||12/15||||||||rs339503762||1|HGNC|HGNC:18622|||||	GT:AD:DP:GQ:PL	0/1:10,6:16:99:136,0,258
10	227646	.	C	T	92.77	PASS	CSQ=T|intron_variant|MODIFIER|COG7|ENSSSCG00000010799|Transcript|ENSSSCT00000011815|protein_coding||12/15||||||||rs335749595||1|HGNC|HGNC:18622|||||	GT:AD:DP:GQ:PL	0/1:6,5:11:99:121,0,151
10	237563	.	T	C	217.78	PASS	CSQ=C|intron_variant|MODIFIER|COG7|ENSSSCG00000010799|Transcript|ENSSSCT00000011815|protein_coding||14/15||||||||rs332231342||1|HGNC|HGNC:18622|||||	GT:AD:DP:GQ:PL	1/1:0,8:8:24:246,24,0
10	239496	.	G	T	30.77	PASS	CSQ=T|intron_variant|MODIFIER|COG7|ENSSSCG00000010799|Transcript|ENSSSCT00000011815|protein_coding||14/15||||||||rs342743405||1|HGNC|HGNC:18622|||||	GT:AD:DP:GQ:PL	0/1:4,3:7:59:59,0,106
10	241642	.	C	A	76.77	PASS	CSQ=A|intron_variant|MODIFIER|COG7|ENSSSCG00000010799|Transcript|ENSSSCT00000011815|protein_coding||14/15||||||||rs340830816||1|HGNC|HGNC:18622|||||	GT:AD:DP:GQ:PL	0/1:2,4:6:43:105,0,43
10	241720	.	G	A	40.77	PASS	CSQ=A|intron_variant|MODIFIER|COG7|ENSSSCG00000010799|Transcript|ENSSSCT00000011815|protein_coding||14/15||||||||rs321758395||1|HGNC|HGNC:18622|||||	GT:AD:DP:GQ:PL	0/1:4,3:7:69:69,0,102
10	241829	.	A	G	156.84	PASS	CSQ=G|intron_variant|MODIFIER|COG7|ENSSSCG00000010799|Transcript|ENSSSCT00000011815|protein_coding||14/15||||||||rs343279458||1|HGNC|HGNC:18622|||||	GT:AD:DP:GQ:PL	1/1:0,6:6:18:185,18,0
10	253651	.	G	A	1043.77	PASS	CSQ=A|synonymous_variant|LOW|COG7|ENSSSCG00000010799|Transcript|ENSSSCT00000011815|protein_coding|16/16||||2345|2106|702|E|gaG/gaA|rs320961329||1|HGNC|HGNC:18622|||||	GT:AD:DP:GQ:PL	0/1:24,41:65:99:1072,0,543
10	743211	.	A	G	79.88	PASS	CSQ=G|intergenic_variant|MODIFIER||||||||||||||||||||||||	GT:AD:DP:GQ:PL	0/1:1,4:5:16:108,0,16
10	743363	.	T	C	79.88	PASS	CSQ=C|intergenic_variant|MODIFIER||||||||||||||||||||||||	GT:AD:DP:GQ:PL	0/1:1,4:5:16:108,0,16
10	2247474	.	A	C	249.77	PASS	CSQ=C|intergenic_variant|MODIFIER|||||||||||||||rs334117225|||||||||	GT:AD:DP:GQ:PL	0/1:9,11:20:99:278,0,217
10	2286900	.	G	A	302.77	PASS	CSQ=A|synonymous_variant|LOW||ENSSSCG00000010801|Transcript|ENSSSCT00000011817|protein_coding|7/10||||678|678|226|S|agC/agT|rs329144895||-1|||||||	GT:AD:DP:GQ:PL	0/1:10,13:23:99:331,0,238
10	2302008	.	T	G	496.89	PASS	CSQ=G|downstream_gene_variant|MODIFIER|B3GALT2|ENSSSCG00000010800|Transcript|ENSSSCT00000011816|protein_coding||||||||||rs319633745|4950|-1|HGNC|HGNC:917|||||,G|synonymous_variant|LOW||ENSSSCG00000010801|Transcript|ENSSSCT00000011817|protein_coding|2/10||||201|201|67|V|gtA/gtC|rs319633745||-1|||||||	GT:AD:DP:GQ:PL	1/1:2,19:21:2:523,2,0
10	2304935	.	A	G	178.77	PASS	CSQ=G|downstream_gene_variant|MODIFIER|B3GALT2|ENSSSCG00000010800|Transcript|ENSSSCT00000011816|protein_coding||||||||||rs700783227|2023|-1|HGNC|HGNC:917|||||,G|synonymous_variant|LOW||ENSSSCG00000010801|Transcript|ENSSSCT00000011817|protein_coding|1/10||||15|15|5|L|ctT/ctC|rs700783227||-1|||||||	GT:AD:DP:GQ:PL	0/1:5,8:13:99:207,0,115
10	2308154	.	T	G	56.77	PASS	CSQ=G|missense_variant|MODERATE|B3GALT2|ENSSSCG00000010800|Transcript|ENSSSCT00000011816|protein_coding|1/1||||73|73|25|T/P|Acc/Ccc|||-1|HGNC|HGNC:917||deleterious_low_confidence(0.03)|||,G|upstream_gene_variant|MODIFIER||ENSSSCG00000010801|Transcript|ENSSSCT00000011817|protein_coding|||||||||||3205|-1|||||||	GT:AD:DP:GQ:PL	0/1:15,4:19:85:85,0,404
10	2324459	.	T	C	79.88	PASS	CSQ=C|intergenic_variant|MODIFIER|||||||||||||||rs335155008|||||||||	GT:AD:DP:GQ:PL	0/1:1,4:5:16:108,0,16
10	2325400	.	G	A	251.77	PASS	CSQ=A|intergenic_variant|MODIFIER|||||||||||||||rs331752460|||||||||	GT:AD:DP:GQ:PL	0/1:36,14:50:99:280,0,957
10	2385881	.	T	C	79.88	PASS	CSQ=C|intron_variant|MODIFIER|UCHL5|ENSSSCG00000010802|Transcript|ENSSSCT00000011818|protein_coding||8/11||||||||rs336129167||1|EntrezGene||||||	GT:AD:DP:GQ:PL	0/1:1,4:5:16:108,0,16
10	2413372	.	G	T	1506.77	PASS	CSQ=T|3_prime_UTR_variant|MODIFIER|UCHL5|ENSSSCG00000010802|Transcript|ENSSSCT00000011818|protein_coding|12/12||||1092|||||||1|EntrezGene||||||	GT:AD:DP:GQ:PL	0/1:34,39:73:99:1535,0,1872
10	2413375	.	G	A	1506.77	PASS	CSQ=A|3_prime_UTR_variant|MODIFIER|UCHL5|ENSSSCG00000010802|Transcript|ENSSSCT00000011818|protein_coding|12/12||||1095|||||||1|EntrezGene||||||	GT:AD:DP:GQ:PL	0/1:34,39:73:99:1535,0,1872
10	2413464	.	T	G	987.77	PASS	CSQ=G|3_prime_UTR_variant|MODIFIER|UCHL5|ENSSSCG00000010802|Transcript|ENSSSCT00000011818|protein_coding|12/12||||1184|||||||1|EntrezGene||||||	GT:AD:DP:GQ:PL	0/1:18,39:57:99:1016,0,411
10	2413511	.	A	G	143.77	PASS	CSQ=G|3_prime_UTR_variant|MODIFIER|UCHL5|ENSSSCG00000010802|Transcript|ENSSSCT00000011818|protein_coding|12/12||||1231|||||||1|EntrezGene||||||	GT:AD:DP:GQ:PL	0/1:22,9:31:99:172,0,552
10	2413535	.	G	A	248.78	PASS	CSQ=A|3_prime_UTR_variant|MODIFIER|UCHL5|ENSSSCG00000010802|Transcript|ENSSSCT00000011818|protein_coding|12/12||||1255|||||||1|EntrezGene||||||	GT:AD:DP:GQ:PL	1/1:0,9:9:27:277,27,0
10	2413569	.	C	T	248.78	PASS	CSQ=T|3_prime_UTR_variant|MODIFIER|UCHL5|ENSSSCG00000010802|Transcript|ENSSSCT00000011818|protein_coding|12/12||||1289|||||||1|EntrezGene||||||	GT:AD:DP:GQ:PL	1/1:0,9:9:27:277,27,0
10	2415875	.	T	C	45.77	PASS	CSQ=C|downstream_gene_variant|MODIFIER|UCHL5|ENSSSCG00000010802|Transcript|ENSSSCT00000011818|protein_coding||||||||||rs346037199|2027|1|EntrezGene||||||	GT:AD:DP:GQ:PL	0/1:3,3:6:74:74,0,74
10	2543609	.	C	T	826.77	PASS	CSQ=T|3_prime_UTR_variant|MODIFIER|RGS2|ENSSSCG00000010806|Transcript|ENSSSCT00000011822|protein_coding|5/5||||1303|||||rs691046615||-1|Uniprot_gn||||||	GT:AD:DP:GQ:PL	0/1:29,34:63:99:855,0,689
10	2544083	.	G	A	1768.77	PASS	CSQ=A|3_prime_UTR_variant|MODIFIER|RGS2|ENSSSCG00000010806|Transcript|ENSSSCT00000011822|protein_coding|5/5||||829|||||rs695024553||-1|Uniprot_gn||||||	GT:AD:DP:GQ:PL	0/1:76,73:149:99:1797,0,1890
10	3319475	.	A	G	136.18	PASS	CSQ=G|intergenic_variant|MODIFIER|||||||||||||||rs344771013|||||||||	GT:AD:DP:GQ:PL	0/1:1,6:7:10:164,0,10
10	7637517	.	A	T	48.77	PASS	CSQ=T|intron_variant|MODIFIER||ENSSSCG00000010811|Transcript|ENSSSCT00000011827|protein_coding||10/13||||||||rs703417962||-1|||||||	GT:AD:DP:GQ:PL	0/1:2,3:5:46:77,0,46
10	8018724	.	C	A	196.9	PASS	CSQ=A|intergenic_variant|MODIFIER|||||||||||||||rs697495880|||||||||	GT:AD:DP:GQ:PL	1/1:0,5:5:15:225,15,0
10	8018730	.	C	T	227.84	PASS	CSQ=T|intergenic_variant|MODIFIER|||||||||||||||rs712659152|||||||||	GT:AD:DP:GQ:PL	1/1:0,6:6:18:256,18,0
10	8018836	.	C	A	217.78	PASS	CSQ=A|intergenic_variant|MODIFIER|||||||||||||||rs318911649|||||||||	GT:AD:DP:GQ:PL	1/1:0,8:8:24:246,24,0
10	8018851	.	T	C	217.78	PASS	CSQ=C|intergenic_variant|MODIFIER|||||||||||||||rs704101578|||||||||	GT:AD:DP:GQ:PL	1/1:0,8:8:24:246,24,0
10	8644903	.	A	T	155.84	PASS	CSQ=T|3_prime_UTR_variant|MODIFIER|ESRRG|ENSSSCG00000010814|Transcript|ENSSSCT00000011830|protein_coding|5/5||||2512|||||rs320924984||-1|HGNC|HGNC:3474|||||	GT:AD:DP:GQ:PL	1/1:0,6:6:18:184,18,0
10	8645000	.	A	T	125.9	PASS	CSQ=T|3_prime_UTR_variant|MODIFIER|ESRRG|ENSSSCG00000010814|Transcript|ENSSSCT00000011830|protein_coding|5/5||||2415|||||rs331286783||-1|HGNC|HGNC:3474|||||	GT:AD:DP:GQ:PL	1/1:0,5:5:15:154,15,0
10	8645246	.	A	T	48.77	PASS	CSQ=T|3_prime_UTR_variant|MODIFIER|ESRRG|ENSSSCG00000010814|Transcript|ENSSSCT00000011830|protein_coding|5/5||||2169|||||rs341139178||-1|HGNC|HGNC:3474|||||	GT:AD:DP:GQ:PL	0/1:2,3:5:49:77,0,49
10	8645534	.	T	G	156.84	PASS	CSQ=G|3_prime_UTR_variant|MODIFIER|ESRRG|ENSSSCG00000010814|Transcript|ENSSSCT00000011830|protein_coding|5/5||||1881|||||rs324732855||-1|HGNC|HGNC:3474|||||	GT:AD:DP:GQ:PL	1/1:0,6:6:18:185,18,0
10	8645594	.	A	G	627.77	PASS	CSQ=G|3_prime_UTR_variant|MODIFIER|ESRRG|ENSSSCG00000010814|Transcript|ENSSSCT00000011830|protein_coding|5/5||||1821|||||rs345900351||-1|HGNC|HGNC:3474|||||	GT:AD:DP:GQ:PL	1/1:0,19:19:57:656,57,0
10	8645604	.	T	C	71.77	PASS	CSQ=C|3_prime_UTR_variant|MODIFIER|ESRRG|ENSSSCG00000010814|Transcript|ENSSSCT00000011830|protein_coding|5/5||||1811|||||rs322323462||-1|HGNC|HGNC:3474|||||	GT:AD:DP:GQ:PL	0/1:13,5:18:99:100,0,346
10	8646001	.	G	A	341.77	PASS	CSQ=A|3_prime_UTR_variant|MODIFIER|ESRRG|ENSSSCG00000010814|Transcript|ENSSSCT00000011830|protein_coding|5/5||||1414|||||rs705216771||-1|HGNC|HGNC:3474|||||	GT:AD:DP:GQ:PL	1/1:0,8:8:29:370,29,0
10	9648749	.	A	T	437.77	PASS	CSQ=T|3_prime_UTR_variant|MODIFIER|GPATCH2|ENSSSCG00000027207|Transcript|ENSSSCT00000025633|protein_coding|6/6||||3815|||||rs325864150||-1|HGNC|HGNC:25499|||||	GT:AD:DP:GQ:PL	0/1:11,18:29:99:466,0,251
10	9648856	.	C	A	126.77	PASS	CSQ=A|3_prime_UTR_variant|MODIFIER|GPATCH2|ENSSSCG00000027207|Transcript|ENSSSCT00000025633|protein_coding|6/6||||3708|||||rs330183184||-1|HGNC|HGNC:25499|||||	GT:AD:DP:GQ:PL	0/1:9,7:16:99:155,0,229
10	9648888	.	A	G	27.77	PASS	CSQ=G|3_prime_UTR_variant|MODIFIER|GPATCH2|ENSSSCG00000027207|Transcript|ENSSSCT00000025633|protein_coding|6/6||||3676|||||rs321403392||-1|HGNC|HGNC:25499|||||	GT:AD:DP:GQ:PL	0/1:9,3:12:56:56,0,241
10	9648948	.	T	C	156.84	PASS	CSQ=C|3_prime_UTR_variant|MODIFIER|GPATCH2|ENSSSCG00000027207|Transcript|ENSSSCT00000025633|protein_coding|6/6||||3616|||||rs340540007||-1|HGNC|HGNC:25499|||||	GT:AD:DP:GQ:PL	1/1:0,6:6:18:185,18,0
10	9649092	.	A	G	124.9	PASS	CSQ=G|3_prime_UTR_variant|MODIFIER|GPATCH2|ENSSSCG00000027207|Transcript|ENSSSCT00000025633|protein_coding|6/6||||3472|||||rs322687541||-1|HGNC|HGNC:25499|||||	GT:AD:DP:GQ:PL	1/1:0,5:5:15:153,15,0
10	9649269	.	A	G	124.9	PASS	CSQ=G|3_prime_UTR_variant|MODIFIER|GPATCH2|ENSSSCG00000027207|Transcript|ENSSSCT00000025633|protein_coding|6/6||||3295|||||rs323512426||-1|HGNC|HGNC:25499|||||	GT:AD:DP:GQ:PL	1/1:0,5:5:15:153,15,0
10	9649331	.	G	A	155.77	PASS	CSQ=A|3_prime_UTR_variant|MODIFIER|GPATCH2|ENSSSCG00000027207|Transcript|ENSSSCT00000025633|protein_coding|6/6||||3233|||||||-1|HGNC|HGNC:25499|||||	GT:AD:DP:GQ:PL	0/1:3,7:10:61:184,0,61
10	9650210	.	A	G	125.9	PASS	CSQ=G|3_prime_UTR_variant|MODIFIER|GPATCH2|ENSSSCG00000027207|Transcript|ENSSSCT00000025633|protein_coding|6/6||||2354|||||rs319511965||-1|HGNC|HGNC:25499|||||	GT:AD:DP:GQ:PL	1/1:0,5:5:15:154,15,0
10	9650375	.	A	G	163.77	PASS	CSQ=G|3_prime_UTR_variant|MODIFIER|GPATCH2|ENSSSCG00000027207|Transcript|ENSSSCT00000025633|protein_coding|6/6||||2189|||||rs329650722||-1|HGNC|HGNC:25499|||||	GT:AD:DP:GQ:PL	0/1:10,8:18:99:192,0,253
10	9650412	.	A	G	353.98	PASS	CSQ=G|3_prime_UTR_variant|MODIFIER|GPATCH2|ENSSSCG00000027207|Transcript|ENSSSCT00000025633|protein_coding|6/6||||2152|||||rs338251071||-1|HGNC|HGNC:25499|||||	GT:AD:DP:GQ:PL	0/1:2,14:16:13:382,0,13
10	9651108	.	T	G	617.77	PASS	CSQ=G|3_prime_UTR_variant|MODIFIER|GPATCH2|ENSSSCG00000027207|Transcript|ENSSSCT00000025633|protein_coding|6/6||||1456|||||rs336964747||-1|HGNC|HGNC:25499|||||	GT:AD:DP:GQ:PL	1/1:0,21:21:63:646,63,0
10	9651287	.	A	T	156.84	PASS	CSQ=T|3_prime_UTR_variant|MODIFIER|GPATCH2|ENSSSCG00000027207|Transcript|ENSSSCT00000025633|protein_coding|6/6||||1277|||||rs81428690||-1|HGNC|HGNC:25499|||||	GT:AD:DP:GQ:PL	1/1:0,6:6:18:185,18,0
10	9651671	.	T	C	125.77	PASS	CSQ=C|3_prime_UTR_variant|MODIFIER|GPATCH2|ENSSSCG00000027207|Transcript|ENSSSCT00000025633|protein_coding|6/6||||893|||||rs338911689||-1|HGNC|HGNC:25499|||||	GT:AD:DP:GQ:PL	0/1:4,6:10:93:154,0,93
10	9651783	.	T	C	359.77	PASS	CSQ=C|synonymous_variant|LOW|GPATCH2|ENSSSCG00000027207|Transcript|ENSSSCT00000025633|protein_coding|6/6||||781|453|151|A|gcA/gcG|rs323600770||-1|HGNC|HGNC:25499|||||	GT:AD:DP:GQ:PL	1/1:0,13:13:39:388,39,0
10	9671340	.	T	C	48.77	PASS	CSQ=C|intron_variant|MODIFIER|GPATCH2|ENSSSCG00000027207|Transcript|ENSSSCT00000025633|protein_coding||4/5||||||||rs703087559||-1|HGNC|HGNC:25499|||||	GT:AD:DP:GQ:PL	0/1:2,3:5:46:77,0,46
10	9817301	.	T	C	186.8	PASS	CSQ=C|upstream_gene_variant|MODIFIER|GPATCH2|ENSSSCG00000027207|Transcript|ENSSSCT00000025633|protein_coding||||||||||rs326368149|4456|-1|HGNC|HGNC:25499|||||,C|upstream_gene_variant|MODIFIER||ENSSSCG00000029417|Transcript|ENSSSCT00000031110|protein_coding||||||||||rs326368149|746|1|||||||	GT:AD:DP:GQ:PL	1/1:0,7:7:21:215,21,0
10	10312735	.	A	G	125.9	PASS	CSQ=G|missense_variant|MODERATE|RRP15|ENSSSCG00000027846|Transcript|ENSSSCT00000024386|protein_coding|2/5||||225|175|59|N/D|Aat/Gat|rs81218015||1|HGNC|HGNC:24255||tolerated(1)|||	GT:AD:DP:GQ:PL	1/1:0,5:5:15:154,15,0
10	10312794	.	T	C	665.77	PASS	CSQ=C|synonymous_variant|LOW|RRP15|ENSSSCG00000027846|Transcript|ENSSSCT00000024386|protein_coding|2/5||||284|234|78|P|ccT/ccC|rs332096830||1|HGNC|HGNC:24255|||||	GT:AD:DP:GQ:PL	1/1:0,16:16:51:694,51,0
10	10312802	.	G	A	696.77	PASS	CSQ=A|missense_variant|MODERATE|RRP15|ENSSSCG00000027846|Transcript|ENSSSCT00000024386|protein_coding|2/5||||292|242|81|S/N|aGt/aAt|rs81218016||1|HGNC|HGNC:24255||tolerated(0.59)|||	GT:AD:DP:GQ:PL	1/1:0,15:15:54:725,54,0
10	10312870	.	G	A	996.77	PASS	CSQ=A|missense_variant|MODERATE|RRP15|ENSSSCG00000027846|Transcript|ENSSSCT00000024386|protein_coding|2/5||||360|310|104|V/I|Gtc/Atc|rs81218017||1|HGNC|HGNC:24255||tolerated(1)|||	GT:AD:DP:GQ:PL	0/1:15,39:54:99:1025,0,299
10	10338008	.	A	G	280.96	PASS	CSQ=G|3_prime_UTR_variant|MODIFIER|RRP15|ENSSSCG00000027846|Transcript|ENSSSCT00000024386|protein_coding|5/5||||1209|||||rs336425658||1|HGNC|HGNC:24255|||||	GT:AD:DP:GQ:PL	1/1:1,11:12:5:308,5,0
10	10338597	.	G	A	370.77	PASS	CSQ=A|3_prime_UTR_variant|MODIFIER|RRP15|ENSSSCG00000027846|Transcript|ENSSSCT00000024386|protein_coding|5/5||||1798|||||rs334915059||1|HGNC|HGNC:24255|||||	GT:AD:DP:GQ:PL	0/1:11,16:27:99:399,0,257
10	10338642	.	T	C	542.77	PASS	CSQ=C|3_prime_UTR_variant|MODIFIER|RRP15|ENSSSCG00000027846|Transcript|ENSSSCT00000024386|protein_coding|5/5||||1843|||||rs339744340||1|HGNC|HGNC:24255|||||	GT:AD:DP:GQ:PL	0/1:13,22:35:99:571,0,295
10	10338689	.	T	C	781.77	PASS	CSQ=C|3_prime_UTR_variant|MODIFIER|RRP15|ENSSSCG00000027846|Transcript|ENSSSCT00000024386|protein_coding|5/5||||1890|||||rs322773456||1|HGNC|HGNC:24255|||||	GT:AD:DP:GQ:PL	0/1:6,30:36:75:810,0,75
10	10338804	.	C	G	326.77	PASS	CSQ=G|3_prime_UTR_variant|MODIFIER|RRP15|ENSSSCG00000027846|Transcript|ENSSSCT00000024386|protein_coding|5/5||||2005|||||rs345316993||1|HGNC|HGNC:24255|||||	GT:AD:DP:GQ:PL	0/1:9,14:23:99:355,0,190
10	10341843	.	G	A	76.77	PASS	CSQ=A|downstream_gene_variant|MODIFIER|RRP15|ENSSSCG00000027846|Transcript|ENSSSCT00000024386|protein_coding||||||||||rs338880522|2521|1|HGNC|HGNC:24255|||||	GT:AD:DP:GQ:PL	0/1:2,4:6:43:105,0,43
10	10342107	.	T	G	125.9	PASS	CSQ=G|downstream_gene_variant|MODIFIER|RRP15|ENSSSCG00000027846|Transcript|ENSSSCT00000024386|protein_coding||||||||||rs338153242|2785|1|HGNC|HGNC:24255|||||	GT:AD:DP:GQ:PL	1/1:0,5:5:15:154,15,0
10	10342796	.	A	C	27.77	PASS	CSQ=C|downstream_gene_variant|MODIFIER|RRP15|ENSSSCG00000027846|Transcript|ENSSSCT00000024386|protein_coding|||||||||||3474|1|HGNC|HGNC:24255|||||	GT:AD:DP:GQ:PL	0/1:9,3:12:56:56,0,240
10	10342803	.	T	C	321.77	PASS	CSQ=C|downstream_gene_variant|MODIFIER|RRP15|ENSSSCG00000027846|Transcript|ENSSSCT00000024386|protein_coding||||||||||rs326319787|3481|1|HGNC|HGNC:24255|||||	GT:AD:DP:GQ:PL	1/1:0,10:10:30:350,30,0
10	10342842	.	T	G	463.77	PASS	CSQ=G|downstream_gene_variant|MODIFIER|RRP15|ENSSSCG00000027846|Transcript|ENSSSCT00000024386|protein_coding||||||||||rs335681897|3520|1|HGNC|HGNC:24255|||||	GT:AD:DP:GQ:PL	1/1:0,16:16:48:492,48,0
10	10353992	.	A	G	125.9	PASS	CSQ=G|upstream_gene_variant|MODIFIER|TGFB2|ENSSSCG00000010816|Transcript|ENSSSCT00000011833|protein_coding||||||||||rs331756222|231|1|HGNC|HGNC:11768|||||	GT:AD:DP:GQ:PL	1/1:0,5:5:15:154,15,0
10	10470792	.	G	A	1122.77	PASS	CSQ=A|synonymous_variant|LOW|TGFB2|ENSSSCG00000010816|Transcript|ENSSSCT00000011833|protein_coding|16/21||||1056|1056|352|P|ccG/ccA|rs81217084||1|HGNC|HGNC:11768|||||,A|synonymous_variant|LOW|TGFB2|ENSSSCG00000010816|Transcript|ENSSSCT00000033068|protein_coding|2/3||||299|300|100|P|ccG/ccA|rs81217084||1|HGNC|HGNC:11768|||||	GT:AD:DP:GQ:PL	0/1:28,45:73:99:1151,0,641
10	10470807	.	T	A	974.77	PASS	CSQ=A|synonymous_variant|LOW|TGFB2|ENSSSCG00000010816|Transcript|ENSSSCT00000011833|protein_coding|16/21||||1071|1071|357|S|tcT/tcA|rs81217085||1|HGNC|HGNC:11768|||||,A|synonymous_variant|LOW|TGFB2|ENSSSCG00000010816|Transcript|ENSSSCT00000033068|protein_coding|2/3||||314|315|105|S|tcT/tcA|rs81217085||1|HGNC|HGNC:11768|||||	GT:AD:DP:GQ:PL	0/1:17,38:55:99:1003,0,356
10	10471361	.	G	A	175.77	PASS	CSQ=A|intron_variant|MODIFIER|TGFB2|ENSSSCG00000010816|Transcript|ENSSSCT00000011833|protein_coding||16/20||||||||rs343891430||1|HGNC|HGNC:11768|||||,A|intron_variant|MODIFIER|TGFB2|ENSSSCG00000010816|Transcript|ENSSSCT00000033068|protein_coding||2/2||||||||rs343891430||1|HGNC|HGNC:11768|||||	GT:AD:DP:GQ:PL	0/1:6,8:14:99:204,0,142
10	10471427	.	A	G	200.77	PASS	CSQ=G|intron_variant|MODIFIER|TGFB2|ENSSSCG00000010816|Transcript|ENSSSCT00000011833|protein_coding||16/20||||||||rs345086273||1|HGNC|HGNC:11768|||||,G|intron_variant|MODIFIER|TGFB2|ENSSSCG00000010816|Transcript|ENSSSCT00000033068|protein_coding||2/2||||||||rs345086273||1|HGNC|HGNC:11768|||||	GT:AD:DP:GQ:PL	0/1:7,9:16:99:229,0,167
10	10471532	.	A	G	156.84	PASS	CSQ=G|intron_variant|MODIFIER|TGFB2|ENSSSCG00000010816|Transcript|ENSSSCT00000011833|protein_coding||16/20||||||||rs336648856||1|HGNC|HGNC:11768|||||,G|intron_variant|MODIFIER|TGFB2|ENSSSCG00000010816|Transcript|ENSSSCT00000033068|protein_coding||2/2||||||||rs336648856||1|HGNC|HGNC:11768|||||	GT:AD:DP:GQ:PL	1/1:0,6:6:18:185,18,0
10	10471586	.	G	T	48.77	PASS	CSQ=T|intron_variant|MODIFIER|TGFB2|ENSSSCG00000010816|Transcript|ENSSSCT00000011833|protein_coding||16/20||||||||rs321072139||1|HGNC|HGNC:11768|||||,T|intron_variant|MODIFIER|TGFB2|ENSSSCG00000010816|Transcript|ENSSSCT00000033068|protein_coding||2/2||||||||rs321072139||1|HGNC|HGNC:11768|||||	GT:AD:DP:GQ:PL	0/1:2,3:5:46:77,0,46
10	10472119	.	G	A	45.77	PASS	CSQ=A|downstream_gene_variant|MODIFIER|7SK|ENSSSCG00000019271|Transcript|ENSSSCT00000020866|misc_RNA||||||||||rs333903586|4831|-1|RFAM||||||,A|intron_variant|MODIFIER|TGFB2|ENSSSCG00000010816|Transcript|ENSSSCT00000011833|protein_coding||16/20||||||||rs333903586||1|HGNC|HGNC:11768|||||,A|intron_variant|MODIFIER|TGFB2|ENSSSCG00000010816|Transcript|ENSSSCT00000033068|protein_coding||2/2||||||||rs33…	GT:AD:DP:GQ:PL	0/1:3,3:6:74:74,0,74
10	10472159	.	C	T	104.77	PASS	CSQ=T|downstream_gene_variant|MODIFIER|7SK|ENSSSCG00000019271|Transcript|ENSSSCT00000020866|misc_RNA||||||||||rs344112934|4791|-1|RFAM||||||,T|intron_variant|MODIFIER|TGFB2|ENSSSCG00000010816|Transcript|ENSSSCT00000011833|protein_coding||16/20||||||||rs344112934||1|HGNC|HGNC:11768|||||,T|intron_variant|MODIFIER|TGFB2|ENSSSCG00000010816|Transcript|ENSSSCT00000033068|protein_coding||2/2||||||||rs34…	GT:AD:DP:GQ:PL	0/1:2,5:7:40:133,0,40
10	10473035	.	A	G	212.77	PASS	CSQ=G|downstream_gene_variant|MODIFIER|7SK|ENSSSCG00000019271|Transcript|ENSSSCT00000020866|misc_RNA||||||||||rs343298691|3915|-1|RFAM||||||,G|intron_variant|MODIFIER|TGFB2|ENSSSCG00000010816|Transcript|ENSSSCT00000011833|protein_coding||16/20||||||||rs343298691||1|HGNC|HGNC:11768|||||,G|intron_variant|MODIFIER|TGFB2|ENSSSCG00000010816|Transcript|ENSSSCT00000033068|protein_coding||2/2||||||||rs34…	GT:AD:DP:GQ:PL	0/1:3,9:12:55:241,0,55
10	10473061	.	G	T	27.77	PASS	CSQ=T|downstream_gene_variant|MODIFIER|7SK|ENSSSCG00000019271|Transcript|ENSSSCT00000020866|misc_RNA||||||||||rs324260052|3889|-1|RFAM||||||,T|intron_variant|MODIFIER|TGFB2|ENSSSCG00000010816|Transcript|ENSSSCT00000011833|protein_coding||16/20||||||||rs324260052||1|HGNC|HGNC:11768|||||,T|intron_variant|MODIFIER|TGFB2|ENSSSCG00000010816|Transcript|ENSSSCT00000033068|protein_coding||2/2||||||||rs32…	GT:AD:DP:GQ:PL	0/1:9,3:12:56:56,0,241
10	10473372	.	G	T	197.77	PASS	CSQ=T|downstream_gene_variant|MODIFIER|7SK|ENSSSCG00000019271|Transcript|ENSSSCT00000020866|misc_RNA||||||||||rs343926670|3578|-1|RFAM||||||,T|intron_variant|MODIFIER|TGFB2|ENSSSCG00000010816|Transcript|ENSSSCT00000011833|protein_coding||16/20||||||||rs343926670||1|HGNC|HGNC:11768|||||,T|intron_variant|MODIFIER|TGFB2|ENSSSCG00000010816|Transcript|ENSSSCT00000033068|protein_coding||2/2||||||||rs34…	GT:AD:DP:GQ:PL	0/1:8,9:17:99:226,0,194
10	10473781	.	A	G	147.77	PASS	CSQ=G|downstream_gene_variant|MODIFIER|7SK|ENSSSCG00000019271|Transcript|ENSSSCT00000020866|misc_RNA||||||||||rs329213384|3169|-1|RFAM||||||,G|intron_variant|MODIFIER|TGFB2|ENSSSCG00000010816|Transcript|ENSSSCT00000011833|protein_coding||16/20||||||||rs329213384||1|HGNC|HGNC:11768|||||,G|intron_variant|MODIFIER|TGFB2|ENSSSCG00000010816|Transcript|ENSSSCT00000033068|protein_coding||2/2||||||||rs32…	GT:AD:DP:GQ:PL	0/1:6,7:13:99:176,0,145
10	10473981	.	A	G	56.77	PASS	CSQ=G|downstream_gene_variant|MODIFIER|7SK|ENSSSCG00000019271|Transcript|ENSSSCT00000020866|misc_RNA||||||||||rs332083827|2969|-1|RFAM||||||,G|intron_variant|MODIFIER|TGFB2|ENSSSCG00000010816|Transcript|ENSSSCT00000011833|protein_coding||16/20||||||||rs332083827||1|HGNC|HGNC:11768|||||,G|intron_variant|MODIFIER|TGFB2|ENSSSCG00000010816|Transcript|ENSSSCT00000033068|protein_coding||2/2||||||||rs33…	GT:AD:DP:GQ:PL	0/1:18,5:23:85:85,0,669
10	10473992	.	G	A	258.77	PASS	CSQ=A|downstream_gene_variant|MODIFIER|7SK|ENSSSCG00000019271|Transcript|ENSSSCT00000020866|misc_RNA||||||||||rs338801633|2958|-1|RFAM||||||,A|intron_variant|MODIFIER|TGFB2|ENSSSCG00000010816|Transcript|ENSSSCT00000011833|protein_coding||16/20||||||||rs338801633||1|HGNC|HGNC:11768|||||,A|intron_variant|MODIFIER|TGFB2|ENSSSCG00000010816|Transcript|ENSSSCT00000033068|protein_coding||2/2||||||||rs33…	GT:AD:DP:GQ:PL	0/1:5,11:16:99:287,0,205
10	10474164	.	C	G	1928.77	PASS	CSQ=G|downstream_gene_variant|MODIFIER|7SK|ENSSSCG00000019271|Transcript|ENSSSCT00000020866|misc_RNA||||||||||rs344587383|2786|-1|RFAM||||||,G|synonymous_variant|LOW|TGFB2|ENSSSCG00000010816|Transcript|ENSSSCT00000011833|protein_coding|17/21||||1167|1167|389|L|ctC/ctG|rs344587383||1|HGNC|HGNC:11768|||||,G|synonymous_variant|LOW|TGFB2|ENSSSCG00000010816|Transcript|ENSSSCT00000033068|protein_coding…	GT:AD:DP:GQ:PL	1/1:6,70:76:44:1957,44,0
10	10474518	.	A	T	659.77	PASS	CSQ=T|downstream_gene_variant|MODIFIER|7SK|ENSSSCG00000019271|Transcript|ENSSSCT00000020866|misc_RNA||||||||||rs327213466|2432|-1|RFAM||||||,T|intron_variant|MODIFIER|TGFB2|ENSSSCG00000010816|Transcript|ENSSSCT00000011833|protein_coding||17/20||||||||rs327213466||1|HGNC|HGNC:11768|||||,T|3_prime_UTR_variant|MODIFIER|TGFB2|ENSSSCG00000010816|Transcript|ENSSSCT00000033068|protein_coding|3/3||||764|…	GT:AD:DP:GQ:PL	0/1:19,27:46:99:688,0,607
10	10474868	.	G	A	2120.77	PASS	CSQ=A|downstream_gene_variant|MODIFIER|7SK|ENSSSCG00000019271|Transcript|ENSSSCT00000020866|misc_RNA||||||||||rs706003295|2082|-1|RFAM||||||,A|intron_variant|MODIFIER|TGFB2|ENSSSCG00000010816|Transcript|ENSSSCT00000011833|protein_coding||17/20||||||||rs706003295||1|HGNC|HGNC:11768|||||,A|3_prime_UTR_variant|MODIFIER|TGFB2|ENSSSCG00000010816|Transcript|ENSSSCT00000033068|protein_coding|3/3||||1114…	GT:AD:DP:GQ:PL	1/1:0,78:78:99:2149,226,0
10	10475193	.	A	T	770.77	PASS	CSQ=T|downstream_gene_variant|MODIFIER|7SK|ENSSSCG00000019271|Transcript|ENSSSCT00000020866|misc_RNA||||||||||rs338306612|1757|-1|RFAM||||||,T|intron_variant|MODIFIER|TGFB2|ENSSSCG00000010816|Transcript|ENSSSCT00000011833|protein_coding||17/20||||||||rs338306612||1|HGNC|HGNC:11768|||||,T|3_prime_UTR_variant|MODIFIER|TGFB2|ENSSSCG00000010816|Transcript|ENSSSCT00000033068|protein_coding|3/3||||1439…	GT:AD:DP:GQ:PL	1/1:0,26:26:78:799,78,0
10	10475435	.	T	C	4345.77	PASS	CSQ=C|downstream_gene_variant|MODIFIER|7SK|ENSSSCG00000019271|Transcript|ENSSSCT00000020866|misc_RNA||||||||||rs341645221|1515|-1|RFAM||||||,C|intron_variant|MODIFIER|TGFB2|ENSSSCG00000010816|Transcript|ENSSSCT00000011833|protein_coding||17/20||||||||rs341645221||1|HGNC|HGNC:11768|||||,C|downstream_gene_variant|MODIFIER|TGFB2|ENSSSCG00000010816|Transcript|ENSSSCT00000033068|protein_coding||||||||…	GT:AD:DP:GQ:PL	1/1:0,144:144:99:4374,432,0
10	10476050	.	A	C	154.77	PASS	CSQ=C|downstream_gene_variant|MODIFIER|7SK|ENSSSCG00000019271|Transcript|ENSSSCT00000020866|misc_RNA||||||||||rs331873971|900|-1|RFAM||||||,C|intron_variant|MODIFIER|TGFB2|ENSSSCG00000010816|Transcript|ENSSSCT00000011833|protein_coding||19/20||||||||rs331873971||1|HGNC|HGNC:11768|||||,C|downstream_gene_variant|MODIFIER|TGFB2|ENSSSCG00000010816|Transcript|ENSSSCT00000033068|protein_coding|||||||||…	GT:AD:DP:GQ:PL	0/1:13,8:21:99:183,0,325
10	10513900	.	G	A	186.8	PASS	CSQ=A|intergenic_variant|MODIFIER|||||||||||||||rs324017887|||||||||	GT:AD:DP:GQ:PL	1/1:0,7:7:21:215,21,0
10	10584942	.	G	C	28.77	PASS	CSQ=C|intergenic_variant|MODIFIER|||||||||||||||rs342409203|||||||||	GT:AD:DP:GQ:PL	0/1:4,2:6:57:57,0,301
10	10584952	.	T	G	25.78	PASS	CSQ=G|intergenic_variant|MODIFIER|||||||||||||||rs327762045|||||||||	GT:AD:DP:GQ:PL	0/1:10,2:12:54:54,0,328
10	10585029	.	G	A	392.77	PASS	CSQ=A|intergenic_variant|MODIFIER|||||||||||||||rs343154963|||||||||	GT:AD:DP:GQ:PL	0/1:2,12:14:28:421,0,28
10	10585037	.	C	G	284.84	PASS	CSQ=G|intergenic_variant|MODIFIER|||||||||||||||rs326985152|||||||||	GT:AD:DP:GQ:PL	0/1:1,7:8:18:313,0,18
10	10585753	.	T	C	163.56	PASS	CSQ=C|intergenic_variant|MODIFIER|||||||||||||||rs324386262|||||||||	GT:AD:DP:GQ:PL	0/1:1,7:8:7:191,0,7
10	10585785	.	G	A	45.77	PASS	CSQ=A|intergenic_variant|MODIFIER|||||||||||||||rs332141536|||||||||	GT:AD:DP:GQ:PL	0/1:3,3:6:74:74,0,74
10	10586296	.	T	C	73.77	PASS	CSQ=C|intergenic_variant|MODIFIER|||||||||||||||rs320633320|||||||||	GT:AD:DP:GQ:PL	0/1:3,4:7:71:102,0,71
10	10586470	.	A	G	36.77	PASS	CSQ=G|intergenic_variant|MODIFIER|||||||||||||||rs337940618|||||||||	GT:AD:DP:GQ:PL	0/1:6,3:9:65:65,0,158
10	10592629	.	C	A	233.77	PASS	CSQ=A|intergenic_variant|MODIFIER|||||||||||||||rs331717687|||||||||	GT:AD:DP:GQ:PL	0/1:5,10:15:99:262,0,109
10	10592756	.	G	C	125.9	PASS	CSQ=C|intergenic_variant|MODIFIER|||||||||||||||rs318768977|||||||||	GT:AD:DP:GQ:PL	1/1:0,5:5:15:154,15,0
10	10594098	.	G	A	136.18	PASS	CSQ=A|intergenic_variant|MODIFIER|||||||||||||||rs324834657|||||||||	GT:AD:DP:GQ:PL	0/1:1,6:7:10:164,0,10
10	10594211	.	A	T	125.9	PASS	CSQ=T|intergenic_variant|MODIFIER|||||||||||||||rs334676226|||||||||	GT:AD:DP:GQ:PL	1/1:0,5:5:15:154,15,0
10	10595080	.	G	T	136.18	PASS	CSQ=T|intergenic_variant|MODIFIER|||||||||||||||rs336142515|||||||||	GT:AD:DP:GQ:PL	0/1:1,6:7:10:164,0,10
10	10603479	.	C	T	46.77	PASS	CSQ=T|intergenic_variant|MODIFIER|||||||||||||||rs324876370|||||||||	GT:AD:DP:GQ:PL	0/1:3,2:5:75:75,0,170
10	10603482	.	A	C	46.77	PASS	CSQ=C|intergenic_variant|MODIFIER|||||||||||||||rs329594867|||||||||	GT:AD:DP:GQ:PL	0/1:3,2:5:75:75,0,170
10	10638557	.	G	A	55.77	PASS	CSQ=A|intergenic_variant|MODIFIER|||||||||||||||rs330510700|||||||||	GT:AD:DP:GQ:PL	0/1:5,4:9:84:84,0,127
10	10638592	.	A	G	36.77	PASS	CSQ=G|intergenic_variant|MODIFIER|||||||||||||||rs344478840|||||||||	GT:AD:DP:GQ:PL	0/1:6,3:9:65:65,0,158
10	11029667	.	G	A	81.77	PASS	CSQ=A|missense_variant|MODERATE|LYPLAL1|ENSSSCG00000010817|Transcript|ENSSSCT00000011834|protein_coding|1/5||||259|26|9|R/H|cGc/cAc|rs704731758||1|HGNC|HGNC:20440||tolerated(0.21)|||	GT:AD:DP:GQ:PL	0/1:28,7:35:99:110,0,756
10	11060836	.	T	C	525.77	PASS	CSQ=C|downstream_gene_variant|MODIFIER|LYPLAL1|ENSSSCG00000010817|Transcript|ENSSSCT00000011834|protein_coding||||||||||rs322082271|113|1|HGNC|HGNC:20440|||||	GT:AD:DP:GQ:PL	1/1:0,18:18:54:554,54,0
10	11062855	.	C	A	125.9	PASS	CSQ=A|downstream_gene_variant|MODIFIER|LYPLAL1|ENSSSCG00000010817|Transcript|ENSSSCT00000011834|protein_coding||||||||||rs341078455|2132|1|HGNC|HGNC:20440|||||	GT:AD:DP:GQ:PL	1/1:0,5:5:15:154,15,0
10	11069688	.	T	G	46.77	PASS	CSQ=G|intergenic_variant|MODIFIER||||||||||||||||||||||||	GT:AD:DP:GQ:PL	0/1:3,2:5:75:75,0,136
10	11071427	.	A	G	39.77	PASS	CSQ=G|intergenic_variant|MODIFIER||||||||||||||||||||||||	GT:AD:DP:GQ:PL	0/1:5,3:8:68:68,0,130
10	11074349	.	C	A	39.77	PASS	CSQ=A|intergenic_variant|MODIFIER|||||||||||||||rs342705060|||||||||	GT:AD:DP:GQ:PL	0/1:5,3:8:68:68,0,130
10	11304422	.	G	T	136.77	PASS	CSQ=T|intergenic_variant|MODIFIER|||||||||||||||rs326138856|||||||||	GT:AD:DP:GQ:PL	0/1:1,4:5:46:165,0,46
10	11304436	.	G	A	136.77	PASS	CSQ=A|intergenic_variant|MODIFIER|||||||||||||||rs336615472|||||||||	GT:AD:DP:GQ:PL	0/1:1,4:5:46:165,0,46
10	11650702	.	G	A	45.77	PASS	CSQ=A|downstream_gene_variant|MODIFIER||ENSSSCG00000010820|Transcript|ENSSSCT00000011837|protein_coding||||||||||rs321617707|346|-1|||||||	GT:AD:DP:GQ:PL	0/1:3,3:6:74:74,0,74
10	11650730	.	A	G	45.77	PASS	CSQ=G|downstream_gene_variant|MODIFIER||ENSSSCG00000010820|Transcript|ENSSSCT00000011837|protein_coding||||||||||rs325944091|318|-1|||||||	GT:AD:DP:GQ:PL	0/1:3,3:6:74:74,0,74
10	11650822	.	G	T	125.9	PASS	CSQ=T|downstream_gene_variant|MODIFIER||ENSSSCG00000010820|Transcript|ENSSSCT00000011837|protein_coding||||||||||rs81429061|226|-1|||||||	GT:AD:DP:GQ:PL	1/1:0,5:5:15:154,15,0
10	11651316	.	A	C	48.77	PASS	CSQ=C|upstream_gene_variant|MODIFIER||ENSSSCG00000010820|Transcript|ENSSSCT00000011837|protein_coding||||||||||rs324613568|38|-1|||||||	GT:AD:DP:GQ:PL	0/1:2,3:5:46:77,0,46
10	11663085	.	T	G	2412.77	PASS	CSQ=G|downstream_gene_variant|MODIFIER|EPRS|ENSSSCG00000010821|Transcript|ENSSSCT00000011838|protein_coding||||||||||rs328613390|162|-1|HGNC|HGNC:3418|||||	GT:AD:DP:GQ:PL	0/1:19,90:109:99:2441,0,257
10	11663165	.	A	G	2062.77	PASS	CSQ=G|downstream_gene_variant|MODIFIER|EPRS|ENSSSCG00000010821|Transcript|ENSSSCT00000011838|protein_coding||||||||||rs337211538|82|-1|HGNC|HGNC:3418|||||	GT:AD:DP:GQ:PL	1/1:0,68:68:99:2091,204,0
10	11664105	.	T	C	309.77	PASS	CSQ=C|intron_variant|MODIFIER|EPRS|ENSSSCG00000010821|Transcript|ENSSSCT00000011838|protein_coding||34/35||||||||rs330764025||-1|HGNC|HGNC:3418|||||	GT:AD:DP:GQ:PL	1/1:0,11:11:33:338,33,0
10	11664117	.	T	G	313.77	PASS	CSQ=G|intron_variant|MODIFIER|EPRS|ENSSSCG00000010821|Transcript|ENSSSCT00000011838|protein_coding||34/35||||||||rs341578066||-1|HGNC|HGNC:3418|||||	GT:AD:DP:GQ:PL	1/1:0,11:11:33:342,33,0
10	11664286	.	T	C	248.78	PASS	CSQ=C|intron_variant|MODIFIER|EPRS|ENSSSCG00000010821|Transcript|ENSSSCT00000011838|protein_coding||34/35||||||||rs324965292||-1|HGNC|HGNC:3418|||||	GT:AD:DP:GQ:PL	1/1:0,9:9:27:277,27,0
10	11666932	.	T	C	156.84	PASS	CSQ=C|intron_variant|MODIFIER|EPRS|ENSSSCG00000010821|Transcript|ENSSSCT00000011838|protein_coding||34/35||||||||rs337571858||-1|HGNC|HGNC:3418|||||	GT:AD:DP:GQ:PL	1/1:0,6:6:18:185,18,0
10	11666951	.	G	A	125.9	PASS	CSQ=A|intron_variant|MODIFIER|EPRS|ENSSSCG00000010821|Transcript|ENSSSCT00000011838|protein_coding||34/35||||||||rs345446891||-1|HGNC|HGNC:3418|||||	GT:AD:DP:GQ:PL	1/1:0,5:5:15:154,15,0
10	11670201	.	T	G	525.77	PASS	CSQ=G|synonymous_variant|LOW|EPRS|ENSSSCG00000010821|Transcript|ENSSSCT00000011838|protein_coding|33/36||||4241|4131|1377|V|gtA/gtC|rs81213269||-1|HGNC|HGNC:3418|||||	GT:AD:DP:GQ:PL	1/1:0,18:18:54:554,54,0
10	11671090	.	C	T	113.9	PASS	CSQ=T|intron_variant|MODIFIER|EPRS|ENSSSCG00000010821|Transcript|ENSSSCT00000011838|protein_coding||32/35||||||||rs333719466||-1|HGNC|HGNC:3418|||||	GT:AD:DP:GQ:PL	1/1:0,5:5:15:142,15,0
10	11673395	.	T	C	48.77	PASS	CSQ=C|missense_variant|MODERATE|EPRS|ENSSSCG00000010821|Transcript|ENSSSCT00000011838|protein_coding|29/36||||3954|3844|1282|T/A|Aca/Gca|rs332155289||-1|HGNC|HGNC:3418||deleterious(0.02)|||	GT:AD:DP:GQ:PL	0/1:2,3:5:46:77,0,46
10	11675005	.	G	A	99.77	PASS	CSQ=A|synonymous_variant|LOW|EPRS|ENSSSCG00000010821|Transcript|ENSSSCT00000011838|protein_coding|27/36||||3770|3660|1220|T|acC/acT|rs81213266||-1|HGNC|HGNC:3418|||||	GT:AD:DP:GQ:PL	0/1:22,7:29:99:128,0,589
10	11675020	.	G	A	263.77	PASS	CSQ=A|synonymous_variant|LOW|EPRS|ENSSSCG00000010821|Transcript|ENSSSCT00000011838|protein_coding|27/36||||3755|3645|1215|G|ggC/ggT|rs333175510||-1|HGNC|HGNC:3418|||||	GT:AD:DP:GQ:PL	0/1:24,13:37:99:292,0,627
10	11675041	.	A	G	149.77	PASS	CSQ=G|synonymous_variant|LOW|EPRS|ENSSSCG00000010821|Transcript|ENSSSCT00000011838|protein_coding|27/36||||3734|3624|1208|T|acT/acC|rs344615702||-1|HGNC|HGNC:3418|||||	GT:AD:DP:GQ:PL	0/1:33,10:43:99:178,0,886
10	11675092	.	C	T	238.77	PASS	CSQ=T|synonymous_variant|LOW|EPRS|ENSSSCG00000010821|Transcript|ENSSSCT00000011838|protein_coding|27/36||||3683|3573|1191|A|gcG/gcA|rs319647554||-1|HGNC|HGNC:3418|||||	GT:AD:DP:GQ:PL	0/1:12,11:23:99:267,0,355
10	11675833	.	A	T	258.77	PASS	CSQ=T|synonymous_variant|LOW|EPRS|ENSSSCG00000010821|Transcript|ENSSSCT00000011838|protein_coding|26/36||||3593|3483|1161|T|acT/acA|rs332400112||-1|HGNC|HGNC:3418|||||	GT:AD:DP:GQ:PL	0/1:6,11:17:99:287,0,133
10	11680856	.	A	G	305.77	PASS	CSQ=G|synonymous_variant|LOW|EPRS|ENSSSCG00000010821|Transcript|ENSSSCT00000011838|protein_coding|21/36||||3050|2940|980|D|gaT/gaC|rs339675945||-1|HGNC|HGNC:3418|||||	GT:AD:DP:GQ:PL	0/1:18,14:32:99:334,0,457
10	11682039	.	T	C	408.77	PASS	CSQ=C|synonymous_variant|LOW|EPRS|ENSSSCG00000010821|Transcript|ENSSSCT00000011838|protein_coding|20/36||||2798|2688|896|P|ccA/ccG|rs81213258||-1|HGNC|HGNC:3418|||||	GT:AD:DP:GQ:PL	0/1:11,17:28:99:437,0,252
10	11682132	.	G	A	698.77	PASS	CSQ=A|synonymous_variant|LOW|EPRS|ENSSSCG00000010821|Transcript|ENSSSCT00000011838|protein_coding|20/36||||2705|2595|865|T|acC/acT|rs329752403||-1|HGNC|HGNC:3418|||||	GT:AD:DP:GQ:PL	0/1:81,35:116:99:727,0,2143
10	11687776	.	C	T	555.77	PASS	CSQ=T|synonymous_variant|LOW|EPRS|ENSSSCG00000010821|Transcript|ENSSSCT00000011838|protein_coding|19/36||||2528|2418|806|V|gtG/gtA|rs320111530||-1|HGNC|HGNC:3418|||||	GT:AD:DP:GQ:PL	1/1:0,19:19:57:584,57,0
10	11687929	.	A	G	432.77	PASS	CSQ=G|synonymous_variant|LOW|EPRS|ENSSSCG00000010821|Transcript|ENSSSCT00000011838|protein_coding|19/36||||2375|2265|755|A|gcT/gcC|rs319548694||-1|HGNC|HGNC:3418|||||	GT:AD:DP:GQ:PL	1/1:0,15:15:45:461,45,0
10	11687974	.	A	C	242.78	PASS	CSQ=C|synonymous_variant|LOW|EPRS|ENSSSCG00000010821|Transcript|ENSSSCT00000011838|protein_coding|19/36||||2330|2220|740|T|acT/acG|rs341638683||-1|HGNC|HGNC:3418|||||	GT:AD:DP:GQ:PL	0/1:2,10:12:25:271,0,25
10	11696113	.	A	G	1540.77	PASS	CSQ=G|synonymous_variant|LOW|EPRS|ENSSSCG00000010821|Transcript|ENSSSCT00000011838|protein_coding|14/36||||1799|1689|563|G|ggT/ggC|rs328262682||-1|HGNC|HGNC:3418|||||	GT:AD:DP:GQ:PL	1/1:0,51:51:99:1569,153,0
10	11696173	.	A	G	524.77	PASS	CSQ=G|synonymous_variant|LOW|EPRS|ENSSSCG00000010821|Transcript|ENSSSCT00000011838|protein_coding|14/36||||1739|1629|543|P|ccT/ccC|rs338078796||-1|HGNC|HGNC:3418|||||	GT:AD:DP:GQ:PL	1/1:0,18:18:54:553,54,0
10	11700308	.	C	T	152.77	PASS	CSQ=T|synonymous_variant|LOW|EPRS|ENSSSCG00000010821|Transcript|ENSSSCT00000011838|protein_coding|13/36||||1637|1527|509|A|gcG/gcA|rs342721219||-1|HGNC|HGNC:3418|||||	GT:AD:DP:GQ:PL	0/1:19,9:28:99:181,0,500
10	11700319	.	T	G	468.77	PASS	CSQ=G|synonymous_variant|LOW|EPRS|ENSSSCG00000010821|Transcript|ENSSSCT00000011838|protein_coding|13/36||||1626|1516|506|R|Agg/Cgg|rs327468198||-1|HGNC|HGNC:3418|||||	GT:AD:DP:GQ:PL	0/1:9,19:28:99:497,0,181
10	11707022	.	T	C	217.78	PASS	CSQ=C|synonymous_variant|LOW|EPRS|ENSSSCG00000010821|Transcript|ENSSSCT00000011838|protein_coding|10/36||||1415|1305|435|K|aaA/aaG|rs320810936||-1|HGNC|HGNC:3418|||||	GT:AD:DP:GQ:PL	1/1:0,8:8:24:246,24,0
10	11718606	.	A	G	370.77	PASS	CSQ=G|synonymous_variant|LOW|EPRS|ENSSSCG00000010821|Transcript|ENSSSCT00000011838|protein_coding|4/36||||488|378|126|A|gcT/gcC|rs333188678||-1|HGNC|HGNC:3418|||||	GT:AD:DP:GQ:PL	1/1:0,13:13:39:399,39,0
10	11730273	.	A	C	52.77	PASS	CSQ=C|5_prime_UTR_variant|MODIFIER|EPRS|ENSSSCG00000010821|Transcript|ENSSSCT00000011838|protein_coding|1/36||||57|||||||-1|HGNC|HGNC:3418|||||	GT:AD:DP:GQ:PL	0/1:13,4:17:81:81,0,370
10	11730308	.	G	A	52.77	PASS	CSQ=A|5_prime_UTR_variant|MODIFIER|EPRS|ENSSSCG00000010821|Transcript|ENSSSCT00000011838|protein_coding|1/36||||22|||||||-1|HGNC|HGNC:3418|||||	GT:AD:DP:GQ:PL	0/1:10,4:14:81:81,0,294
10	11730756	.	T	A	85.77	PASS	CSQ=A|upstream_gene_variant|MODIFIER|EPRS|ENSSSCG00000010821|Transcript|ENSSSCT00000011838|protein_coding||||||||||rs334759355|427|-1|HGNC|HGNC:3418|||||	GT:AD:DP:GQ:PL	0/1:4,3:7:99:114,0,225
10	11730761	.	G	T	85.77	PASS	CSQ=T|upstream_gene_variant|MODIFIER|EPRS|ENSSSCG00000010821|Transcript|ENSSSCT00000011838|protein_coding||||||||||rs338378735|432|-1|HGNC|HGNC:3418|||||	GT:AD:DP:GQ:PL	0/1:4,3:7:99:114,0,225
10	11742040	.	C	T	284.77	PASS	CSQ=T|3_prime_UTR_variant|MODIFIER|BPNT1|ENSSSCG00000010822|Transcript|ENSSSCT00000011840|protein_coding|9/9||||1353|||||rs324161707||-1|HGNC|HGNC:1096|||||	GT:AD:DP:GQ:PL	0/1:23,14:37:99:313,0,964
10	11742041	.	C	T	579.77	PASS	CSQ=T|3_prime_UTR_variant|MODIFIER|BPNT1|ENSSSCG00000010822|Transcript|ENSSSCT00000011840|protein_coding|9/9||||1352|||||rs331679678||-1|HGNC|HGNC:1096|||||	GT:AD:DP:GQ:PL	0/1:15,24:39:99:608,0,543
10	11746565	.	G	A	156.84	PASS	CSQ=A|synonymous_variant|LOW|BPNT1|ENSSSCG00000010822|Transcript|ENSSSCT00000011840|protein_coding|7/9||||815|633|211|N|aaC/aaT|rs81217607||-1|HGNC|HGNC:1096|||||	GT:AD:DP:GQ:PL	1/1:0,6:6:18:185,18,0
10	11747435	.	G	A	39.77	PASS	CSQ=A|intron_variant|MODIFIER|BPNT1|ENSSSCG00000010822|Transcript|ENSSSCT00000011840|protein_coding||6/8||||||||rs335824294||-1|HGNC|HGNC:1096|||||	GT:AD:DP:GQ:PL	0/1:5,3:8:68:68,0,130
10	11747481	.	T	C	236.78	PASS	CSQ=C|intron_variant|MODIFIER|BPNT1|ENSSSCG00000010822|Transcript|ENSSSCT00000011840|protein_coding||6/8||||||||rs319451016||-1|HGNC|HGNC:1096|||||	GT:AD:DP:GQ:PL	1/1:0,9:9:27:265,27,0
10	11747517	.	T	C	248.78	PASS	CSQ=C|intron_variant|MODIFIER|BPNT1|ENSSSCG00000010822|Transcript|ENSSSCT00000011840|protein_coding||6/8||||||||rs318554774||-1|HGNC|HGNC:1096|||||	GT:AD:DP:GQ:PL	1/1:0,9:9:27:277,27,0
10	11752341	.	G	A	70.77	PASS	CSQ=A|intron_variant|MODIFIER|BPNT1|ENSSSCG00000010822|Transcript|ENSSSCT00000011840|protein_coding||5/8||||||||rs335226732||-1|HGNC|HGNC:1096|||||	GT:AD:DP:GQ:PL	0/1:4,4:8:99:99,0,99
10	11754093	.	G	A	42.77	PASS	CSQ=A|intron_variant|MODIFIER|BPNT1|ENSSSCG00000010822|Transcript|ENSSSCT00000011840|protein_coding||5/8||||||||rs346239113||-1|HGNC|HGNC:1096|||||	GT:AD:DP:GQ:PL	0/1:4,3:7:71:71,0,102
10	11759514	.	G	T	39.77	PASS	CSQ=T|intron_variant|MODIFIER|BPNT1|ENSSSCG00000010822|Transcript|ENSSSCT00000011840|protein_coding||2/8||||||||rs318582745||-1|HGNC|HGNC:1096|||||	GT:AD:DP:GQ:PL	0/1:5,3:8:68:68,0,130
10	11759902	.	T	C	92.77	PASS	CSQ=C|intron_variant|MODIFIER|BPNT1|ENSSSCG00000010822|Transcript|ENSSSCT00000011840|protein_coding||2/8||||||||rs324581304||-1|HGNC|HGNC:1096|||||	GT:AD:DP:GQ:PL	0/1:2,5:7:40:121,0,40
10	11761067	.	G	A	79.88	PASS	CSQ=A|intron_variant|MODIFIER|BPNT1|ENSSSCG00000010822|Transcript|ENSSSCT00000011840|protein_coding||1/8||||||||rs339940544||-1|HGNC|HGNC:1096|||||	GT:AD:DP:GQ:PL	0/1:1,4:5:16:108,0,16
10	11762088	.	A	G	48.77	PASS	CSQ=G|intron_variant|MODIFIER|BPNT1|ENSSSCG00000010822|Transcript|ENSSSCT00000011840|protein_coding||1/8||||||||rs336132538||-1|HGNC|HGNC:1096|||||	GT:AD:DP:GQ:PL	0/1:2,3:5:46:77,0,46
10	11762213	.	C	A	73.77	PASS	CSQ=A|intron_variant|MODIFIER|BPNT1|ENSSSCG00000010822|Transcript|ENSSSCT00000011840|protein_coding||1/8||||||||rs323254505||-1|HGNC|HGNC:1096|||||	GT:AD:DP:GQ:PL	0/1:3,4:7:71:102,0,71
10	11767772	.	G	A	30.77	PASS	CSQ=A|missense_variant|MODERATE||ENSSSCG00000010823|Transcript|ENSSSCT00000011841|protein_coding|1/17||||158|25|9|G/R|Ggg/Agg|rs343073524||1||||tolerated_low_confidence(0.24)|||,A|upstream_gene_variant|MODIFIER|BPNT1|ENSSSCG00000010822|Transcript|ENSSSCT00000011840|protein_coding||||||||||rs343073524|1850|-1|HGNC|HGNC:1096|||||	GT:AD:DP:GQ:PL	0/1:8,3:11:59:59,0,213
10	11771153	.	C	T	259.77	PASS	CSQ=T|synonymous_variant|LOW||ENSSSCG00000010823|Transcript|ENSSSCT00000011841|protein_coding|3/17||||613|480|160|I|atC/atT|rs332823584||1|||||||	GT:AD:DP:GQ:PL	0/1:15,12:27:99:288,0,380
10	11771171	.	C	A	496.89	PASS	CSQ=A|synonymous_variant|LOW||ENSSSCG00000010823|Transcript|ENSSSCT00000011841|protein_coding|3/17||||631|498|166|S|tcC/tcA|rs339753678||1|||||||	GT:AD:DP:GQ:PL	1/1:2,19:21:2:523,2,0
10	11778414	.	A	G	557.77	PASS	CSQ=G|missense_variant|MODERATE||ENSSSCG00000010823|Transcript|ENSSSCT00000011841|protein_coding|9/17||||1245|1112|371|E/G|gAg/gGg|rs332963877||1||||tolerated(0.39)|||	GT:AD:DP:GQ:PL	0/1:8,22:30:99:586,0,156
10	11808317	.	C	G	434.77	PASS	CSQ=G|downstream_gene_variant|MODIFIER||ENSSSCG00000010823|Transcript|ENSSSCT00000011841|protein_coding||||||||||rs81213268|925|1|||||||	GT:AD:DP:GQ:PL	0/1:8,18:26:99:463,0,168
10	11808398	.	C	A	61.77	PASS	CSQ=A|downstream_gene_variant|MODIFIER||ENSSSCG00000010823|Transcript|ENSSSCT00000011841|protein_coding||||||||||rs337086733|1006|1|||||||	GT:AD:DP:GQ:PL	0/1:7,4:11:90:90,0,180
10	11891787	.	C	T	33.77	PASS	CSQ=T|downstream_gene_variant|MODIFIER|ssc-mir-664|ENSSSCG00000018308|Transcript|ENSSSCT00000019903|snoRNA||||||||||rs319116766|1200|1|miRBase||||||,T|synonymous_variant|LOW|RAB3GAP2|ENSSSCG00000010824|Transcript|ENSSSCT00000011842|protein_coding|10/36||||1674|870|290|N|aaC/aaT|rs319116766||1|HGNC|HGNC:17168|||||	GT:AD:DP:GQ:PL	0/1:7,3:10:62:62,0,185
10	11894740	.	G	A	104.77	PASS	CSQ=A|downstream_gene_variant|MODIFIER|ssc-mir-664|ENSSSCG00000018308|Transcript|ENSSSCT00000019903|snoRNA||||||||||rs322522754|4153|1|miRBase||||||,A|synonymous_variant|LOW|RAB3GAP2|ENSSSCG00000010824|Transcript|ENSSSCT00000011842|protein_coding|13/36||||1992|1188|396|T|acG/acA|rs322522754||1|HGNC|HGNC:17168|||||	GT:AD:DP:GQ:PL	0/1:2,5:7:40:133,0,40
10	11905340	.	C	T	1416.77	PASS	CSQ=T|missense_variant|MODERATE|RAB3GAP2|ENSSSCG00000010824|Transcript|ENSSSCT00000011842|protein_coding|19/36||||2777|1973|658|S/L|tCg/tTg|rs338949202||1|HGNC|HGNC:17168||tolerated(0.15)|||	GT:AD:DP:GQ:PL	1/1:0,47:47:99:1445,141,0
10	11913496	.	C	T	105.77	PASS	CSQ=T|synonymous_variant|LOW|RAB3GAP2|ENSSSCG00000010824|Transcript|ENSSSCT00000011842|protein_coding|23/36||||3258|2454|818|P|ccC/ccT|rs81209436||1|HGNC|HGNC:17168|||||	GT:AD:DP:GQ:PL	0/1:10,6:16:99:134,0,253
10	11918316	.	G	T	125.9	PASS	CSQ=T|intron_variant|MODIFIER|RAB3GAP2|ENSSSCG00000010824|Transcript|ENSSSCT00000011842|protein_coding||26/35||||||||rs319377879||1|HGNC|HGNC:17168|||||	GT:AD:DP:GQ:PL	1/1:0,5:5:15:154,15,0
10	11918886	.	T	C	136.18	PASS	CSQ=C|intron_variant|MODIFIER|RAB3GAP2|ENSSSCG00000010824|Transcript|ENSSSCT00000011842|protein_coding||26/35||||||||rs321977803||1|HGNC|HGNC:17168|||||	GT:AD:DP:GQ:PL	0/1:1,6:7:10:164,0,10
10	11919639	.	T	C	98.77	PASS	CSQ=C|intron_variant|MODIFIER|RAB3GAP2|ENSSSCG00000010824|Transcript|ENSSSCT00000011842|protein_coding||26/35||||||||rs340182284||1|HGNC|HGNC:17168|||||	GT:AD:DP:GQ:PL	0/1:4,5:9:96:127,0,96
10	11919690	.	A	G	116.77	PASS	CSQ=G|intron_variant|MODIFIER|RAB3GAP2|ENSSSCG00000010824|Transcript|ENSSSCT00000011842|protein_coding||26/35||||||||rs341726262||1|HGNC|HGNC:17168|||||	GT:AD:DP:GQ:PL	0/1:7,6:13:99:145,0,164
10	11919735	.	C	T	61.77	PASS	CSQ=T|intron_variant|MODIFIER|RAB3GAP2|ENSSSCG00000010824|Transcript|ENSSSCT00000011842|protein_coding||26/35||||||||rs326300348||1|HGNC|HGNC:17168|||||	GT:AD:DP:GQ:PL	0/1:3,4:7:71:90,0,71
10	11920313	.	G	A	212.77	PASS	CSQ=A|intron_variant|MODIFIER|RAB3GAP2|ENSSSCG00000010824|Transcript|ENSSSCT00000011842|protein_coding||26/35||||||||rs335633419||1|HGNC|HGNC:17168|||||	GT:AD:DP:GQ:PL	0/1:3,9:12:56:241,0,56
10	11920335	.	A	G	156.77	PASS	CSQ=G|intron_variant|MODIFIER|RAB3GAP2|ENSSSCG00000010824|Transcript|ENSSSCT00000011842|protein_coding||26/35||||||||rs343910443||1|HGNC|HGNC:17168|||||	GT:AD:DP:GQ:PL	0/1:3,7:10:62:185,0,62
10	11920438	.	T	A	400.78	PASS	CSQ=A|intron_variant|MODIFIER|RAB3GAP2|ENSSSCG00000010824|Transcript|ENSSSCT00000011842|protein_coding||26/35||||||||rs339346419||1|HGNC|HGNC:17168|||||	GT:AD:DP:GQ:PL	1/1:1,10:11:26:429,26,0
10	11920789	.	A	G	48.77	PASS	CSQ=G|intron_variant|MODIFIER|RAB3GAP2|ENSSSCG00000010824|Transcript|ENSSSCT00000011842|protein_coding||27/35||||||||rs331343944||1|HGNC|HGNC:17168|||||	GT:AD:DP:GQ:PL	0/1:2,3:5:46:77,0,46
10	11921534	.	A	G	156.84	PASS	CSQ=G|intron_variant|MODIFIER|RAB3GAP2|ENSSSCG00000010824|Transcript|ENSSSCT00000011842|protein_coding||27/35||||||||rs327396459||1|HGNC|HGNC:17168|||||	GT:AD:DP:GQ:PL	1/1:0,6:6:18:185,18,0
10	11921562	.	T	C	156.84	PASS	CSQ=C|intron_variant|MODIFIER|RAB3GAP2|ENSSSCG00000010824|Transcript|ENSSSCT00000011842|protein_coding||27/35||||||||rs334657735||1|HGNC|HGNC:17168|||||	GT:AD:DP:GQ:PL	1/1:0,6:6:18:185,18,0
10	11922186	.	T	C	135.18	PASS	CSQ=C|intron_variant|MODIFIER|RAB3GAP2|ENSSSCG00000010824|Transcript|ENSSSCT00000011842|protein_coding||27/35||||||||rs323310602||1|HGNC|HGNC:17168|||||	GT:AD:DP:GQ:PL	0/1:1,6:7:10:163,0,10
10	11922272	.	T	C	153.9	PASS	CSQ=C|intron_variant|MODIFIER|RAB3GAP2|ENSSSCG00000010824|Transcript|ENSSSCT00000011842|protein_coding||27/35||||||||rs345757888||1|HGNC|HGNC:17168|||||	GT:AD:DP:GQ:PL	1/1:0,5:5:15:182,15,0
10	11922374	.	C	A	193.77	PASS	CSQ=A|intron_variant|MODIFIER|RAB3GAP2|ENSSSCG00000010824|Transcript|ENSSSCT00000011842|protein_coding||27/35||||||||rs321359660||1|HGNC|HGNC:17168|||||	GT:AD:DP:GQ:PL	1/1:0,6:6:19:185,19,0
10	11922434	.	C	T	409.77	PASS	CSQ=T|intron_variant|MODIFIER|RAB3GAP2|ENSSSCG00000010824|Transcript|ENSSSCT00000011842|protein_coding||27/35||||||||rs328857832||1|HGNC|HGNC:17168|||||	GT:AD:DP:GQ:PL	0/1:3,16:19:35:438,0,35
10	11922506	.	C	T	278.77	PASS	CSQ=T|intron_variant|MODIFIER|RAB3GAP2|ENSSSCG00000010824|Transcript|ENSSSCT00000011842|protein_coding||27/35||||||||rs332741961||1|HGNC|HGNC:17168|||||	GT:AD:DP:GQ:PL	1/1:0,10:10:30:307,30,0
10	11922539	.	C	T	136.28	PASS	CSQ=T|intron_variant|MODIFIER|RAB3GAP2|ENSSSCG00000010824|Transcript|ENSSSCT00000011842|protein_coding||27/35||||||||rs323298132||1|HGNC|HGNC:17168|||||	GT:AD:DP:GQ:PL	0/1:1,6:7:9:164,0,9
10	11922715	.	G	A	196.9	PASS	CSQ=A|intron_variant|MODIFIER|RAB3GAP2|ENSSSCG00000010824|Transcript|ENSSSCT00000011842|protein_coding||27/35||||||||rs346143947||1|HGNC|HGNC:17168|||||	GT:AD:DP:GQ:PL	1/1:0,5:5:15:225,15,0
10	11922728	.	C	T	196.9	PASS	CSQ=T|intron_variant|MODIFIER|RAB3GAP2|ENSSSCG00000010824|Transcript|ENSSSCT00000011842|protein_coding||27/35||||||||rs324987058||1|HGNC|HGNC:17168|||||	GT:AD:DP:GQ:PL	1/1:0,5:5:15:225,15,0
10	11922909	.	C	T	36.77	PASS	CSQ=T|intron_variant|MODIFIER|RAB3GAP2|ENSSSCG00000010824|Transcript|ENSSSCT00000011842|protein_coding||27/35||||||||rs344117218||1|HGNC|HGNC:17168|||||	GT:AD:DP:GQ:PL	0/1:6,3:9:65:65,0,158
10	11923079	.	C	T	45.77	PASS	CSQ=T|intron_variant|MODIFIER|RAB3GAP2|ENSSSCG00000010824|Transcript|ENSSSCT00000011842|protein_coding||27/35||||||||rs332505842||1|HGNC|HGNC:17168|||||	GT:AD:DP:GQ:PL	0/1:3,3:6:74:74,0,74
10	11923263	.	C	T	131.9	PASS	CSQ=T|intron_variant|MODIFIER|RAB3GAP2|ENSSSCG00000010824|Transcript|ENSSSCT00000011842|protein_coding||27/35||||||||rs330341620||1|HGNC|HGNC:17168|||||	GT:AD:DP:GQ:PL	1/1:0,5:5:15:160,15,0
10	11923289	.	T	C	156.84	PASS	CSQ=C|intron_variant|MODIFIER|RAB3GAP2|ENSSSCG00000010824|Transcript|ENSSSCT00000011842|protein_coding||27/35||||||||rs344249834||1|HGNC|HGNC:17168|||||	GT:AD:DP:GQ:PL	1/1:0,6:6:18:185,18,0
10	11923583	.	T	G	156.84	PASS	CSQ=G|intron_variant|MODIFIER|RAB3GAP2|ENSSSCG00000010824|Transcript|ENSSSCT00000011842|protein_coding||28/35||||||||rs344923671||1|HGNC|HGNC:17168|||||	GT:AD:DP:GQ:PL	1/1:0,6:6:18:185,18,0
10	11923671	.	T	G	98.77	PASS	CSQ=G|intron_variant|MODIFIER|RAB3GAP2|ENSSSCG00000010824|Transcript|ENSSSCT00000011842|protein_coding||28/35||||||||||1|HGNC|HGNC:17168|||||	GT:AD:DP:GQ:PL	0/1:4,5:9:99:127,0,127
10	11923683	.	C	G	234.56	PASS	CSQ=G|intron_variant|MODIFIER|RAB3GAP2|ENSSSCG00000010824|Transcript|ENSSSCT00000011842|protein_coding||28/35||||||||rs344927711||1|HGNC|HGNC:17168|||||	GT:AD:DP:GQ:PL	0/1:1,7:8:7:262,0,7
10	11923829	.	C	T	375.77	PASS	CSQ=T|intron_variant|MODIFIER|RAB3GAP2|ENSSSCG00000010824|Transcript|ENSSSCT00000011842|protein_coding||28/35||||||||rs336771261||1|HGNC|HGNC:17168|||||	GT:AD:DP:GQ:PL	0/1:4,15:19:66:404,0,66
10	11923945	.	A	C	286.8	PASS	CSQ=C|intron_variant|MODIFIER|RAB3GAP2|ENSSSCG00000010824|Transcript|ENSSSCT00000011842|protein_coding||28/35||||||||rs327483364||1|HGNC|HGNC:17168|||||	GT:AD:DP:GQ:PL	1/1:0,7:7:21:315,21,0
10	11923948	.	A	G	286.8	PASS	CSQ=G|intron_variant|MODIFIER|RAB3GAP2|ENSSSCG00000010824|Transcript|ENSSSCT00000011842|protein_coding||28/35||||||||rs337818027||1|HGNC|HGNC:17168|||||	GT:AD:DP:GQ:PL	1/1:0,7:7:21:315,21,0
10	11924717	.	T	C	402.77	PASS	CSQ=C|intron_variant|MODIFIER|RAB3GAP2|ENSSSCG00000010824|Transcript|ENSSSCT00000011842|protein_coding||28/35||||||||rs333436875||1|HGNC|HGNC:17168|||||	GT:AD:DP:GQ:PL	1/1:0,14:14:42:431,42,0
10	11925152	.	G	A	217.78	PASS	CSQ=A|intron_variant|MODIFIER|RAB3GAP2|ENSSSCG00000010824|Transcript|ENSSSCT00000011842|protein_coding||28/35||||||||rs326433114||1|HGNC|HGNC:17168|||||	GT:AD:DP:GQ:PL	1/1:0,8:8:24:246,24,0
10	11926312	.	T	C	156.84	PASS	CSQ=C|intron_variant|MODIFIER|RAB3GAP2|ENSSSCG00000010824|Transcript|ENSSSCT00000011842|protein_coding||29/35||||||||rs330380375||1|HGNC|HGNC:17168|||||	GT:AD:DP:GQ:PL	1/1:0,6:6:18:185,18,0
10	11928080	.	A	G	113.9	PASS	CSQ=G|intron_variant|MODIFIER|RAB3GAP2|ENSSSCG00000010824|Transcript|ENSSSCT00000011842|protein_coding||32/35||||||||rs331523820||1|HGNC|HGNC:17168|||||	GT:AD:DP:GQ:PL	1/1:0,5:5:15:142,15,0
10	11928750	.	G	A	272.77	PASS	CSQ=A|downstream_gene_variant|MODIFIER||ENSSSCG00000027748|Transcript|ENSSSCT00000026014|protein_coding|||||||||||4567|-1|||||||,A|intron_variant|MODIFIER|RAB3GAP2|ENSSSCG00000010824|Transcript|ENSSSCT00000011842|protein_coding||34/35||||||||||1|HGNC|HGNC:17168|||||	GT:AD:DP:GQ:PL	0/1:5,8:13:99:301,0,213
10	11928902	.	G	C	333.78	PASS	CSQ=C|downstream_gene_variant|MODIFIER||ENSSSCG00000027748|Transcript|ENSSSCT00000026014|protein_coding||||||||||rs325289680|4415|-1|||||||,C|intron_variant|MODIFIER|RAB3GAP2|ENSSSCG00000010824|Transcript|ENSSSCT00000011842|protein_coding||34/35||||||||rs325289680||1|HGNC|HGNC:17168|||||	GT:AD:DP:GQ:PL	1/1:0,9:9:27:362,27,0
10	11928909	.	G	T	272.8	PASS	CSQ=T|downstream_gene_variant|MODIFIER||ENSSSCG00000027748|Transcript|ENSSSCT00000026014|protein_coding||||||||||rs336504695|4408|-1|||||||,T|intron_variant|MODIFIER|RAB3GAP2|ENSSSCG00000010824|Transcript|ENSSSCT00000011842|protein_coding||34/35||||||||rs336504695||1|HGNC|HGNC:17168|||||	GT:AD:DP:GQ:PL	1/1:0,7:7:21:301,21,0
10	11929081	.	G	A	432.77	PASS	CSQ=A|downstream_gene_variant|MODIFIER||ENSSSCG00000027748|Transcript|ENSSSCT00000026014|protein_coding||||||||||rs81429111|4236|-1|||||||,A|intron_variant|MODIFIER|RAB3GAP2|ENSSSCG00000010824|Transcript|ENSSSCT00000011842|protein_coding||34/35||||||||rs81429111||1|HGNC|HGNC:17168|||||	GT:AD:DP:GQ:PL	1/1:0,15:15:45:461,45,0
10	11929319	.	A	G	64.77	PASS	CSQ=G|downstream_gene_variant|MODIFIER||ENSSSCG00000027748|Transcript|ENSSSCT00000026014|protein_coding||||||||||rs322063077|3998|-1|||||||,G|intron_variant|MODIFIER|RAB3GAP2|ENSSSCG00000010824|Transcript|ENSSSCT00000011842|protein_coding||34/35||||||||rs322063077||1|HGNC|HGNC:17168|||||	GT:AD:DP:GQ:PL	0/1:6,4:10:93:93,0,154
10	11929339	.	G	A	279.77	PASS	CSQ=A|downstream_gene_variant|MODIFIER||ENSSSCG00000027748|Transcript|ENSSSCT00000026014|protein_coding||||||||||rs333370197|3978|-1|||||||,A|intron_variant|MODIFIER|RAB3GAP2|ENSSSCG00000010824|Transcript|ENSSSCT00000011842|protein_coding||34/35||||||||rs333370197||1|HGNC|HGNC:17168|||||	GT:AD:DP:GQ:PL	1/1:0,10:10:30:308,30,0
10	11929799	.	C	G	156.84	PASS	CSQ=G|downstream_gene_variant|MODIFIER||ENSSSCG00000027748|Transcript|ENSSSCT00000026014|protein_coding||||||||||rs341962401|3518|-1|||||||,G|intron_variant|MODIFIER|RAB3GAP2|ENSSSCG00000010824|Transcript|ENSSSCT00000011842|protein_coding||34/35||||||||rs341962401||1|HGNC|HGNC:17168|||||	GT:AD:DP:GQ:PL	1/1:0,6:6:18:185,18,0
10	11930766	.	G	A	243.77	PASS	CSQ=A|downstream_gene_variant|MODIFIER||ENSSSCG00000027748|Transcript|ENSSSCT00000026014|protein_coding||||||||||rs330004545|2551|-1|||||||,A|downstream_gene_variant|MODIFIER|RAB3GAP2|ENSSSCG00000010824|Transcript|ENSSSCT00000011842|protein_coding||||||||||rs330004545|346|1|HGNC|HGNC:17168|||||	GT:AD:DP:GQ:PL	0/1:11,11:22:99:272,0,272
10	11930814	.	G	A	394.77	PASS	CSQ=A|downstream_gene_variant|MODIFIER||ENSSSCG00000027748|Transcript|ENSSSCT00000026014|protein_coding||||||||||rs340608679|2503|-1|||||||,A|downstream_gene_variant|MODIFIER|RAB3GAP2|ENSSSCG00000010824|Transcript|ENSSSCT00000011842|protein_coding||||||||||rs340608679|394|1|HGNC|HGNC:17168|||||	GT:AD:DP:GQ:PL	0/1:12,17:29:99:423,0,270
10	11930956	.	T	C	128.77	PASS	CSQ=C|downstream_gene_variant|MODIFIER||ENSSSCG00000027748|Transcript|ENSSSCT00000026014|protein_coding||||||||||rs324197000|2361|-1|||||||,C|downstream_gene_variant|MODIFIER|RAB3GAP2|ENSSSCG00000010824|Transcript|ENSSSCT00000011842|protein_coding||||||||||rs324197000|536|1|HGNC|HGNC:17168|||||	GT:AD:DP:GQ:PL	0/1:40,10:50:99:157,0,1586
10	11930963	.	A	C	998.77	PASS	CSQ=C|downstream_gene_variant|MODIFIER||ENSSSCG00000027748|Transcript|ENSSSCT00000026014|protein_coding||||||||||rs343094871|2354|-1|||||||,C|downstream_gene_variant|MODIFIER|RAB3GAP2|ENSSSCG00000010824|Transcript|ENSSSCT00000011842|protein_coding||||||||||rs343094871|543|1|HGNC|HGNC:17168|||||	GT:AD:DP:GQ:PL	0/1:7,38:45:99:1027,0,235
10	11931016	.	A	C	860.77	PASS	CSQ=C|downstream_gene_variant|MODIFIER||ENSSSCG00000027748|Transcript|ENSSSCT00000026014|protein_coding||||||||||rs323289337|2301|-1|||||||,C|downstream_gene_variant|MODIFIER|RAB3GAP2|ENSSSCG00000010824|Transcript|ENSSSCT00000011842|protein_coding||||||||||rs323289337|596|1|HGNC|HGNC:17168|||||	GT:AD:DP:GQ:PL	0/1:18,34:52:99:889,0,397
10	11931355	.	C	T	275.77	PASS	CSQ=T|downstream_gene_variant|MODIFIER||ENSSSCG00000027748|Transcript|ENSSSCT00000026014|protein_coding||||||||||rs344759928|1962|-1|||||||,T|downstream_gene_variant|MODIFIER|RAB3GAP2|ENSSSCG00000010824|Transcript|ENSSSCT00000011842|protein_coding||||||||||rs344759928|935|1|HGNC|HGNC:17168|||||	GT:AD:DP:GQ:PL	0/1:28,14:42:99:304,0,734
10	11931632	.	C	T	743.77	PASS	CSQ=T|downstream_gene_variant|MODIFIER||ENSSSCG00000027748|Transcript|ENSSSCT00000026014|protein_coding||||||||||rs337626008|1685|-1|||||||,T|downstream_gene_variant|MODIFIER|RAB3GAP2|ENSSSCG00000010824|Transcript|ENSSSCT00000011842|protein_coding||||||||||rs337626008|1212|1|HGNC|HGNC:17168|||||	GT:AD:DP:GQ:PL	0/1:20,30:50:99:772,0,465
10	11932053	.	G	C	68.77	PASS	CSQ=C|downstream_gene_variant|MODIFIER||ENSSSCG00000027748|Transcript|ENSSSCT00000026014|protein_coding||||||||||rs332708074|1264|-1|||||||,C|downstream_gene_variant|MODIFIER|RAB3GAP2|ENSSSCG00000010824|Transcript|ENSSSCT00000011842|protein_coding||||||||||rs332708074|1633|1|HGNC|HGNC:17168|||||	GT:AD:DP:GQ:PL	0/1:23,6:29:97:97,0,620
10	11932314	.	A	G	1213.77	PASS	CSQ=G|downstream_gene_variant|MODIFIER||ENSSSCG00000027748|Transcript|ENSSSCT00000026014|protein_coding||||||||||rs323381595|1003|-1|||||||,G|downstream_gene_variant|MODIFIER|RAB3GAP2|ENSSSCG00000010824|Transcript|ENSSSCT00000011842|protein_coding||||||||||rs323381595|1894|1|HGNC|HGNC:17168|||||	GT:AD:DP:GQ:PL	0/1:30,48:78:99:1242,0,688
10	11932566	.	C	T	1752.78	PASS	CSQ=T|downstream_gene_variant|MODIFIER||ENSSSCG00000027748|Transcript|ENSSSCT00000026014|protein_coding||||||||||rs345443990|751|-1|||||||,T|downstream_gene_variant|MODIFIER|RAB3GAP2|ENSSSCG00000010824|Transcript|ENSSSCT00000011842|protein_coding||||||||||rs345443990|2146|1|HGNC|HGNC:17168|||||	GT:AD:DP:GQ:PL	1/1:6,64:70:26:1781,26,0
10	11932770	.	A	G	351.77	PASS	CSQ=G|downstream_gene_variant|MODIFIER||ENSSSCG00000027748|Transcript|ENSSSCT00000026014|protein_coding||||||||||rs322453297|547|-1|||||||,G|downstream_gene_variant|MODIFIER|RAB3GAP2|ENSSSCG00000010824|Transcript|ENSSSCT00000011842|protein_coding||||||||||rs322453297|2350|1|HGNC|HGNC:17168|||||	GT:AD:DP:GQ:PL	0/1:128,28:156:99:380,0,3444
10	11933151	.	C	G	79.88	PASS	CSQ=G|downstream_gene_variant|MODIFIER||ENSSSCG00000027748|Transcript|ENSSSCT00000026014|protein_coding||||||||||rs326381623|166|-1|||||||,G|downstream_gene_variant|MODIFIER|RAB3GAP2|ENSSSCG00000010824|Transcript|ENSSSCT00000011842|protein_coding||||||||||rs326381623|2731|1|HGNC|HGNC:17168|||||	GT:AD:DP:GQ:PL	0/1:1,4:5:16:108,0,16
10	11933637	.	C	T	174.77	PASS	CSQ=T|3_prime_UTR_variant|MODIFIER||ENSSSCG00000027748|Transcript|ENSSSCT00000026014|protein_coding|13/13||||1724|||||rs709916745||-1|||||||,T|downstream_gene_variant|MODIFIER|RAB3GAP2|ENSSSCG00000010824|Transcript|ENSSSCT00000011842|protein_coding||||||||||rs709916745|3217|1|HGNC|HGNC:17168|||||	GT:AD:DP:GQ:PL	0/1:52,13:65:99:203,0,1391
10	11933694	.	G	A	261.77	PASS	CSQ=A|synonymous_variant|LOW||ENSSSCG00000027748|Transcript|ENSSSCT00000026014|protein_coding|13/13||||1667|1602|534|V|gtC/gtT|rs329690578||-1|||||||,A|downstream_gene_variant|MODIFIER|RAB3GAP2|ENSSSCG00000010824|Transcript|ENSSSCT00000011842|protein_coding||||||||||rs329690578|3274|1|HGNC|HGNC:17168|||||	GT:AD:DP:GQ:PL	0/1:42,15:57:99:290,0,1114
10	11935591	.	C	T	1342.77	PASS	CSQ=T|synonymous_variant|LOW||ENSSSCG00000027748|Transcript|ENSSSCT00000026014|protein_coding|12/13||||1430|1365|455|Q|caG/caA|rs330319150||-1|||||||	GT:AD:DP:GQ:PL	0/1:25,52:77:99:1371,0,537
10	11938070	.	T	G	701.77	PASS	CSQ=G|synonymous_variant|LOW||ENSSSCG00000027748|Transcript|ENSSSCT00000026014|protein_coding|11/13||||1280|1215|405|I|atA/atC|rs81212906||-1|||||||	GT:AD:DP:GQ:PL	0/1:15,28:43:99:730,0,332
10	11939134	.	T	C	937.77	PASS	CSQ=C|synonymous_variant|LOW||ENSSSCG00000027748|Transcript|ENSSSCT00000026014|protein_coding|10/13||||1130|1065|355|V|gtA/gtG|rs344902945||-1|||||||	GT:AD:DP:GQ:PL	0/1:11,36:47:99:966,0,197
10	11940163	.	T	C	310.77	PASS	CSQ=C|synonymous_variant|LOW||ENSSSCG00000027748|Transcript|ENSSSCT00000026014|protein_coding|9/13||||962|897|299|A|gcA/gcG|rs81212901||-1|||||||	GT:AD:DP:GQ:PL	0/1:7,13:20:99:339,0,155
10	12251846	.	A	G	125.9	PASS	CSQ=G|upstream_gene_variant|MODIFIER|U6atac|ENSSSCG00000020507|Transcript|ENSSSCT00000022102|snRNA||||||||||rs318487726|4292|-1|RFAM||||||	GT:AD:DP:GQ:PL	1/1:0,5:5:15:154,15,0
10	12258068	.	T	C	85.77	PASS	CSQ=C|downstream_gene_variant|MODIFIER|MARC2|ENSSSCG00000010826|Transcript|ENSSSCT00000011844|protein_coding||||||||||rs344437434|1477|-1|HGNC|HGNC:26064|||||	GT:AD:DP:GQ:PL	0/1:32,5:37:99:114,0,1230
10	12258075	.	C	A	94.77	PASS	CSQ=A|downstream_gene_variant|MODIFIER|MARC2|ENSSSCG00000010826|Transcript|ENSSSCT00000011844|protein_coding||||||||||rs328143909|1470|-1|HGNC|HGNC:26064|||||	GT:AD:DP:GQ:PL	0/1:27,5:32:99:123,0,1160
10	12258342	.	C	T	525.77	PASS	CSQ=T|downstream_gene_variant|MODIFIER|MARC2|ENSSSCG00000010826|Transcript|ENSSSCT00000011844|protein_coding||||||||||rs339998816|1203|-1|HGNC|HGNC:26064|||||	GT:AD:DP:GQ:PL	1/1:1,19:20:29:554,29,0
10	12258447	.	A	C	1339.03	PASS	CSQ=C|downstream_gene_variant|MODIFIER|MARC2|ENSSSCG00000010826|Transcript|ENSSSCT00000011844|protein_coding||||||||||rs324369037|1098|-1|HGNC|HGNC:26064|||||	GT:AD:DP:GQ:PL	1/1:5,50:55:12:1367,12,0
10	12258732	.	G	C	1664.77	PASS	CSQ=C|downstream_gene_variant|MODIFIER|MARC2|ENSSSCG00000010826|Transcript|ENSSSCT00000011844|protein_coding||||||||||rs81429251|813|-1|HGNC|HGNC:26064|||||	GT:AD:DP:GQ:PL	1/1:0,55:55:99:1693,165,0
10	12265863	.	G	A	91.77	PASS	CSQ=A|intron_variant|MODIFIER|MARC2|ENSSSCG00000010826|Transcript|ENSSSCT00000011844|protein_coding||6/6||||||||rs323836717||-1|HGNC|HGNC:26064|||||	GT:AD:DP:GQ:PL	0/1:2,3:5:75:120,0,75
10	12265880	.	A	G	76.77	PASS	CSQ=G|intron_variant|MODIFIER|MARC2|ENSSSCG00000010826|Transcript|ENSSSCT00000011844|protein_coding||6/6||||||||rs334658366||-1|HGNC|HGNC:26064|||||	GT:AD:DP:GQ:PL	0/1:7,3:10:99:105,0,214
10	12265935	.	C	T	104.77	PASS	CSQ=T|intron_variant|MODIFIER|MARC2|ENSSSCG00000010826|Transcript|ENSSSCT00000011844|protein_coding||6/6||||||||rs323208234||-1|HGNC|HGNC:26064|||||	GT:AD:DP:GQ:PL	0/1:2,5:7:40:133,0,40
10	12266340	.	C	G	156.84	PASS	CSQ=G|intron_variant|MODIFIER|MARC2|ENSSSCG00000010826|Transcript|ENSSSCT00000011844|protein_coding||6/6||||||||rs331660825||-1|HGNC|HGNC:26064|||||	GT:AD:DP:GQ:PL	1/1:0,6:6:18:185,18,0
10	12275752	.	A	C	68.77	PASS	CSQ=C|missense_variant|MODERATE|MARC2|ENSSSCG00000010826|Transcript|ENSSSCT00000011844|protein_coding|3/7||||539|539|180|V/G|gTt/gGt|||-1|HGNC|HGNC:26064||deleterious(0)|||,C|intron_variant|MODIFIER|MARC1|ENSSSCG00000010829|Transcript|ENSSSCT00000011847|protein_coding||2/2||||||||||-1|HGNC|HGNC:26189|||||	GT:AD:DP:GQ:PL	0/1:4,4:8:97:97,0,103
10	12275757	.	G	C	305.78	PASS	CSQ=C|synonymous_variant|LOW|MARC2|ENSSSCG00000010826|Transcript|ENSSSCT00000011844|protein_coding|3/7||||534|534|178|R|cgC/cgG|rs343021394||-1|HGNC|HGNC:26064|||||,C|intron_variant|MODIFIER|MARC1|ENSSSCG00000010829|Transcript|ENSSSCT00000011847|protein_coding||2/2||||||||rs343021394||-1|HGNC|HGNC:26189|||||	GT:AD:DP:GQ:PL	1/1:0,9:9:27:334,27,0
10	12281011	.	G	A	136.18	PASS	CSQ=A|synonymous_variant|LOW|MARC2|ENSSSCG00000010826|Transcript|ENSSSCT00000011844|protein_coding|2/7||||342|342|114|V|gtC/gtT|rs335752048||-1|HGNC|HGNC:26064|||||,A|intron_variant|MODIFIER|MARC1|ENSSSCG00000010829|Transcript|ENSSSCT00000011847|protein_coding||2/2||||||||rs335752048||-1|HGNC|HGNC:26189|||||	GT:AD:DP:GQ:PL	0/1:1,6:7:10:164,0,10
10	12317484	.	A	C	734.77	PASS	CSQ=C|3_prime_UTR_variant|MODIFIER|C1orf115|ENSSSCG00000027882|Transcript|ENSSSCT00000022625|protein_coding|2/2||||2688|||||rs342694069||-1|HGNC|HGNC:25873|||||,C|intron_variant|MODIFIER|MARC1|ENSSSCG00000010829|Transcript|ENSSSCT00000011847|protein_coding||2/2||||||||rs342694069||-1|HGNC|HGNC:26189|||||	GT:AD:DP:GQ:PL	0/1:33,29:62:99:763,0,829
10	12317508	.	A	G	437.77	PASS	CSQ=G|3_prime_UTR_variant|MODIFIER|C1orf115|ENSSSCG00000027882|Transcript|ENSSSCT00000022625|protein_coding|2/2||||2664|||||rs326934830||-1|HGNC|HGNC:25873|||||,G|intron_variant|MODIFIER|MARC1|ENSSSCG00000010829|Transcript|ENSSSCT00000011847|protein_coding||2/2||||||||rs326934830||-1|HGNC|HGNC:26189|||||	GT:AD:DP:GQ:PL	0/1:39,21:60:99:466,0,998
10	12317532	.	C	G	403.77	PASS	CSQ=G|3_prime_UTR_variant|MODIFIER|C1orf115|ENSSSCG00000027882|Transcript|ENSSSCT00000022625|protein_coding|2/2||||2640|||||rs340814223||-1|HGNC|HGNC:25873|||||,G|intron_variant|MODIFIER|MARC1|ENSSSCG00000010829|Transcript|ENSSSCT00000011847|protein_coding||2/2||||||||rs340814223||-1|HGNC|HGNC:26189|||||	GT:AD:DP:GQ:PL	0/1:46,21:67:99:432,0,1224
10	12317561	.	G	C	404.77	PASS	CSQ=C|3_prime_UTR_variant|MODIFIER|C1orf115|ENSSSCG00000027882|Transcript|ENSSSCT00000022625|protein_coding|2/2||||2611|||||rs321659716||-1|HGNC|HGNC:25873|||||,C|intron_variant|MODIFIER|MARC1|ENSSSCG00000010829|Transcript|ENSSSCT00000011847|protein_coding||2/2||||||||rs321659716||-1|HGNC|HGNC:26189|||||	GT:AD:DP:GQ:PL	0/1:22,18:40:99:433,0,556
10	12317678	.	T	C	218.77	PASS	CSQ=C|3_prime_UTR_variant|MODIFIER|C1orf115|ENSSSCG00000027882|Transcript|ENSSSCT00000022625|protein_coding|2/2||||2494|||||rs325815707||-1|HGNC|HGNC:25873|||||,C|intron_variant|MODIFIER|MARC1|ENSSSCG00000010829|Transcript|ENSSSCT00000011847|protein_coding||2/2||||||||rs325815707||-1|HGNC|HGNC:26189|||||	GT:AD:DP:GQ:PL	0/1:9,10:19:99:247,0,262
10	12317681	.	T	C	668.96	PASS	CSQ=C|3_prime_UTR_variant|MODIFIER|C1orf115|ENSSSCG00000027882|Transcript|ENSSSCT00000022625|protein_coding|2/2||||2491|||||rs337016428||-1|HGNC|HGNC:25873|||||,C|intron_variant|MODIFIER|MARC1|ENSSSCG00000010829|Transcript|ENSSSCT00000011847|protein_coding||2/2||||||||rs337016428||-1|HGNC|HGNC:26189|||||	GT:AD:DP:GQ:PL	1/1:2,20:22:5:696,5,0
10	12317764	.	G	A	170.77	PASS	CSQ=A|3_prime_UTR_variant|MODIFIER|C1orf115|ENSSSCG00000027882|Transcript|ENSSSCT00000022625|protein_coding|2/2||||2408|||||rs319281700||-1|HGNC|HGNC:25873|||||,A|intron_variant|MODIFIER|MARC1|ENSSSCG00000010829|Transcript|ENSSSCT00000011847|protein_coding||2/2||||||||rs319281700||-1|HGNC|HGNC:26189|||||	GT:AD:DP:GQ:PL	0/1:17,9:26:99:199,0,441
10	12317901	.	C	T	271.8	PASS	CSQ=T|3_prime_UTR_variant|MODIFIER|C1orf115|ENSSSCG00000027882|Transcript|ENSSSCT00000022625|protein_coding|2/2||||2271|||||rs325006718||-1|HGNC|HGNC:25873|||||,T|intron_variant|MODIFIER|MARC1|ENSSSCG00000010829|Transcript|ENSSSCT00000011847|protein_coding||2/2||||||||rs325006718||-1|HGNC|HGNC:26189|||||	GT:AD:DP:GQ:PL	1/1:0,7:7:21:300,21,0
10	12317907	.	A	G	272.8	PASS	CSQ=G|3_prime_UTR_variant|MODIFIER|C1orf115|ENSSSCG00000027882|Transcript|ENSSSCT00000022625|protein_coding|2/2||||2265|||||rs333361480||-1|HGNC|HGNC:25873|||||,G|intron_variant|MODIFIER|MARC1|ENSSSCG00000010829|Transcript|ENSSSCT00000011847|protein_coding||2/2||||||||rs333361480||-1|HGNC|HGNC:26189|||||	GT:AD:DP:GQ:PL	1/1:0,7:7:21:301,21,0
10	12317961	.	T	C	215.78	PASS	CSQ=C|3_prime_UTR_variant|MODIFIER|C1orf115|ENSSSCG00000027882|Transcript|ENSSSCT00000022625|protein_coding|2/2||||2211|||||rs81504710||-1|HGNC|HGNC:25873|||||,C|intron_variant|MODIFIER|MARC1|ENSSSCG00000010829|Transcript|ENSSSCT00000011847|protein_coding||2/2||||||||rs81504710||-1|HGNC|HGNC:26189|||||	GT:AD:DP:GQ:PL	1/1:0,8:8:24:244,24,0
10	12317990	.	G	A	27.77	PASS	CSQ=A|3_prime_UTR_variant|MODIFIER|C1orf115|ENSSSCG00000027882|Transcript|ENSSSCT00000022625|protein_coding|2/2||||2182|||||rs81429290||-1|HGNC|HGNC:25873|||||,A|intron_variant|MODIFIER|MARC1|ENSSSCG00000010829|Transcript|ENSSSCT00000011847|protein_coding||2/2||||||||rs81429290||-1|HGNC|HGNC:26189|||||	GT:AD:DP:GQ:PL	0/1:9,3:12:56:56,0,241
10	12318202	.	C	T	706.77	PASS	CSQ=T|3_prime_UTR_variant|MODIFIER|C1orf115|ENSSSCG00000027882|Transcript|ENSSSCT00000022625|protein_coding|2/2||||1970|||||rs339775856||-1|HGNC|HGNC:25873|||||,T|intron_variant|MODIFIER|MARC1|ENSSSCG00000010829|Transcript|ENSSSCT00000011847|protein_coding||2/2||||||||rs339775856||-1|HGNC|HGNC:26189|||||	GT:AD:DP:GQ:PL	0/1:14,28:42:99:735,0,334
10	12318261	.	C	T	1108.77	PASS	CSQ=T|3_prime_UTR_variant|MODIFIER|C1orf115|ENSSSCG00000027882|Transcript|ENSSSCT00000022625|protein_coding|2/2||||1911|||||rs330262576||-1|HGNC|HGNC:25873|||||,T|intron_variant|MODIFIER|MARC1|ENSSSCG00000010829|Transcript|ENSSSCT00000011847|protein_coding||2/2||||||||rs330262576||-1|HGNC|HGNC:26189|||||	GT:AD:DP:GQ:PL	1/1:0,37:37:99:1137,111,0
10	12318365	.	A	G	242.78	PASS	CSQ=G|3_prime_UTR_variant|MODIFIER|C1orf115|ENSSSCG00000027882|Transcript|ENSSSCT00000022625|protein_coding|2/2||||1807|||||rs329735727||-1|HGNC|HGNC:25873|||||,G|intron_variant|MODIFIER|MARC1|ENSSSCG00000010829|Transcript|ENSSSCT00000011847|protein_coding||2/2||||||||rs329735727||-1|HGNC|HGNC:26189|||||	GT:AD:DP:GQ:PL	0/1:2,10:12:25:271,0,25
10	12318672	.	T	C	248.78	PASS	CSQ=C|3_prime_UTR_variant|MODIFIER|C1orf115|ENSSSCG00000027882|Transcript|ENSSSCT00000022625|protein_coding|2/2||||1500|||||rs333801474||-1|HGNC|HGNC:25873|||||,C|intron_variant|MODIFIER|MARC1|ENSSSCG00000010829|Transcript|ENSSSCT00000011847|protein_coding||2/2||||||||rs333801474||-1|HGNC|HGNC:26189|||||	GT:AD:DP:GQ:PL	1/1:0,9:9:27:277,27,0
10	12318764	.	C	A	138.77	PASS	CSQ=A|3_prime_UTR_variant|MODIFIER|C1orf115|ENSSSCG00000027882|Transcript|ENSSSCT00000022625|protein_coding|2/2||||1408|||||rs328504780||-1|HGNC|HGNC:25873|||||,A|intron_variant|MODIFIER|MARC1|ENSSSCG00000010829|Transcript|ENSSSCT00000011847|protein_coding||2/2||||||||rs328504780||-1|HGNC|HGNC:26189|||||	GT:AD:DP:GQ:PL	0/1:9,7:16:99:167,0,229
10	12318812	.	G	A	132.77	PASS	CSQ=A|3_prime_UTR_variant|MODIFIER|C1orf115|ENSSSCG00000027882|Transcript|ENSSSCT00000022625|protein_coding|2/2||||1360|||||rs81429293||-1|HGNC|HGNC:25873|||||,A|intron_variant|MODIFIER|MARC1|ENSSSCG00000010829|Transcript|ENSSSCT00000011847|protein_coding||2/2||||||||rs81429293||-1|HGNC|HGNC:26189|||||	GT:AD:DP:GQ:PL	0/1:2,6:8:37:161,0,37
10	12318840	.	A	G	326.88	PASS	CSQ=G|3_prime_UTR_variant|MODIFIER|C1orf115|ENSSSCG00000027882|Transcript|ENSSSCT00000022625|protein_coding|2/2||||1332|||||rs342414446||-1|HGNC|HGNC:25873|||||,G|intron_variant|MODIFIER|MARC1|ENSSSCG00000010829|Transcript|ENSSSCT00000011847|protein_coding||2/2||||||||rs342414446||-1|HGNC|HGNC:26189|||||	GT:AD:DP:GQ:PL	0/1:2,13:15:16:355,0,16
10	12318999	.	T	C	123.77	PASS	CSQ=C|3_prime_UTR_variant|MODIFIER|C1orf115|ENSSSCG00000027882|Transcript|ENSSSCT00000022625|protein_coding|2/2||||1173|||||rs326740389||-1|HGNC|HGNC:25873|||||,C|intron_variant|MODIFIER|MARC1|ENSSSCG00000010829|Transcript|ENSSSCT00000011847|protein_coding||2/2||||||||rs326740389||-1|HGNC|HGNC:26189|||||	GT:AD:DP:GQ:PL	0/1:4,6:10:93:152,0,93
10	12319019	.	T	C	524.77	PASS	CSQ=C|3_prime_UTR_variant|MODIFIER|C1orf115|ENSSSCG00000027882|Transcript|ENSSSCT00000022625|protein_coding|2/2||||1153|||||rs81429294||-1|HGNC|HGNC:25873|||||,C|intron_variant|MODIFIER|MARC1|ENSSSCG00000010829|Transcript|ENSSSCT00000011847|protein_coding||2/2||||||||rs81429294||-1|HGNC|HGNC:26189|||||	GT:AD:DP:GQ:PL	1/1:1,19:20:29:553,29,0
10	12319187	.	T	G	519.79	PASS	CSQ=G|3_prime_UTR_variant|MODIFIER|C1orf115|ENSSSCG00000027882|Transcript|ENSSSCT00000022625|protein_coding|2/2||||985|||||rs329776373||-1|HGNC|HGNC:25873|||||,G|intron_variant|MODIFIER|MARC1|ENSSSCG00000010829|Transcript|ENSSSCT00000011847|protein_coding||2/2||||||||rs329776373||-1|HGNC|HGNC:26189|||||	GT:AD:DP:GQ:PL	0/1:3,20:23:23:548,0,23
10	12319414	.	G	T	217.78	PASS	CSQ=T|3_prime_UTR_variant|MODIFIER|C1orf115|ENSSSCG00000027882|Transcript|ENSSSCT00000022625|protein_coding|2/2||||758|||||rs338300728||-1|HGNC|HGNC:25873|||||,T|intron_variant|MODIFIER|MARC1|ENSSSCG00000010829|Transcript|ENSSSCT00000011847|protein_coding||2/2||||||||rs338300728||-1|HGNC|HGNC:26189|||||	GT:AD:DP:GQ:PL	1/1:0,8:8:24:246,24,0
10	12319485	.	C	T	125.77	PASS	CSQ=T|3_prime_UTR_variant|MODIFIER|C1orf115|ENSSSCG00000027882|Transcript|ENSSSCT00000022625|protein_coding|2/2||||687|||||rs344807935||-1|HGNC|HGNC:25873|||||,T|intron_variant|MODIFIER|MARC1|ENSSSCG00000010829|Transcript|ENSSSCT00000011847|protein_coding||2/2||||||||rs344807935||-1|HGNC|HGNC:26189|||||	GT:AD:DP:GQ:PL	0/1:4,6:10:99:154,0,136
10	12319499	.	T	G	33.77	PASS	CSQ=G|3_prime_UTR_variant|MODIFIER|C1orf115|ENSSSCG00000027882|Transcript|ENSSSCT00000022625|protein_coding|2/2||||673|||||rs322185171||-1|HGNC|HGNC:25873|||||,G|intron_variant|MODIFIER|MARC1|ENSSSCG00000010829|Transcript|ENSSSCT00000011847|protein_coding||2/2||||||||rs322185171||-1|HGNC|HGNC:26189|||||	GT:AD:DP:GQ:PL	0/1:6,3:9:62:62,0,256
10	12319593	.	G	T	1366.77	PASS	CSQ=T|3_prime_UTR_variant|MODIFIER|C1orf115|ENSSSCG00000027882|Transcript|ENSSSCT00000022625|protein_coding|2/2||||579|||||rs694868972||-1|HGNC|HGNC:25873|||||,T|intron_variant|MODIFIER|MARC1|ENSSSCG00000010829|Transcript|ENSSSCT00000011847|protein_coding||2/2||||||||rs694868972||-1|HGNC|HGNC:26189|||||	GT:AD:DP:GQ:PL	1/1:0,31:31:93:1395,93,0
10	12328887	.	T	C	73.77	PASS	CSQ=C|missense_variant|MODERATE|C1orf115|ENSSSCG00000027882|Transcript|ENSSSCT00000022625|protein_coding|1/2||||284|155|52|E/G|gAg/gGg|rs81429298||-1|HGNC|HGNC:25873||tolerated(0.27)|||,C|intron_variant|MODIFIER|MARC1|ENSSSCG00000010829|Transcript|ENSSSCT00000011847|protein_coding||2/2||||||||rs81429298||-1|HGNC|HGNC:26189|||||	GT:AD:DP:GQ:PL	0/1:3,4:7:71:102,0,71
10	12328970	.	C	A	45.77	PASS	CSQ=A|synonymous_variant|LOW|C1orf115|ENSSSCG00000027882|Transcript|ENSSSCT00000022625|protein_coding|1/2||||201|72|24|A|gcG/gcT|||-1|HGNC|HGNC:25873|||||,A|intron_variant|MODIFIER|MARC1|ENSSSCG00000010829|Transcript|ENSSSCT00000011847|protein_coding||2/2||||||||||-1|HGNC|HGNC:26189|||||	GT:AD:DP:GQ:PL	0/1:3,3:6:74:74,0,74
10	12357197	.	C	T	1017.77	PASS	CSQ=T|missense_variant|MODERATE|MARC1|ENSSSCG00000010829|Transcript|ENSSSCT00000011847|protein_coding|2/3||||701|427|143|A/T|Gca/Aca|rs81499829||-1|HGNC|HGNC:26189||tolerated(0.58)|||	GT:AD:DP:GQ:PL	1/1:0,34:34:99:1046,102,0
10	12357273	.	T	C	986.77	PASS	CSQ=C|synonymous_variant|LOW|MARC1|ENSSSCG00000010829|Transcript|ENSSSCT00000011847|protein_coding|2/3||||625|351|117|L|ctA/ctG|rs334802398||-1|HGNC|HGNC:26189|||||	GT:AD:DP:GQ:PL	1/1:0,33:33:99:1015,99,0
10	12364037	.	T	C	156.84	PASS	CSQ=C|upstream_gene_variant|MODIFIER|MARC1|ENSSSCG00000010829|Transcript|ENSSSCT00000011847|protein_coding||||||||||rs342010677|2744|-1|HGNC|HGNC:26189|||||	GT:AD:DP:GQ:PL	1/1:0,6:6:18:185,18,0
10	12364372	.	A	G	125.9	PASS	CSQ=G|upstream_gene_variant|MODIFIER|MARC1|ENSSSCG00000010829|Transcript|ENSSSCT00000011847|protein_coding||||||||||rs336968967|3079|-1|HGNC|HGNC:26189|||||	GT:AD:DP:GQ:PL	1/1:0,5:5:15:154,15,0
10	12368003	.	G	A	155.84	PASS	CSQ=A|intergenic_variant|MODIFIER|||||||||||||||rs332820763|||||||||	GT:AD:DP:GQ:PL	1/1:0,6:6:18:184,18,0
10	12511585	.	T	C	48.77	PASS	CSQ=C|downstream_gene_variant|MODIFIER|HLX|ENSSSCG00000010830|Transcript|ENSSSCT00000011848|protein_coding||||||||||rs341704722|4468|-1|HGNC|HGNC:4978|||||	GT:AD:DP:GQ:PL	0/1:2,3:5:46:77,0,46
10	12511662	.	A	C	67.77	PASS	CSQ=C|downstream_gene_variant|MODIFIER|HLX|ENSSSCG00000010830|Transcript|ENSSSCT00000011848|protein_coding||||||||||rs693029167|4391|-1|HGNC|HGNC:4978|||||	GT:AD:DP:GQ:PL	0/1:4,4:8:96:96,0,141
10	12511677	.	A	C	42.77	PASS	CSQ=C|downstream_gene_variant|MODIFIER|HLX|ENSSSCG00000010830|Transcript|ENSSSCT00000011848|protein_coding||||||||||rs321536253|4376|-1|HGNC|HGNC:4978|||||	GT:AD:DP:GQ:PL	0/1:4,3:7:71:71,0,145
10	12511705	.	C	T	70.77	PASS	CSQ=T|downstream_gene_variant|MODIFIER|HLX|ENSSSCG00000010830|Transcript|ENSSSCT00000011848|protein_coding||||||||||rs340041676|4348|-1|HGNC|HGNC:4978|||||	GT:AD:DP:GQ:PL	0/1:4,4:8:99:99,0,99
10	12516833	.	C	T	43.77	PASS	CSQ=T|missense_variant|MODERATE|HLX|ENSSSCG00000010830|Transcript|ENSSSCT00000011848|protein_coding|2/2||||351|343|115|A/T|Gcc/Acc|||-1|HGNC|HGNC:4978||tolerated(0.18)|||	GT:AD:DP:GQ:PL	0/1:13,4:17:72:72,0,349
10	12977855	.	A	G	781.77	PASS	CSQ=G|3_prime_UTR_variant|MODIFIER|DUSP10|ENSSSCG00000010831|Transcript|ENSSSCT00000011849|protein_coding|4/4||||2152|||||rs336964509||-1|HGNC|HGNC:3065|||||	GT:AD:DP:GQ:PL	1/1:0,18:18:54:810,54,0
10	12977861	.	C	T	781.77	PASS	CSQ=T|3_prime_UTR_variant|MODIFIER|DUSP10|ENSSSCG00000010831|Transcript|ENSSSCT00000011849|protein_coding|4/4||||2146|||||rs345358427||-1|HGNC|HGNC:3065|||||	GT:AD:DP:GQ:PL	1/1:0,18:18:54:810,54,0
10	12978181	.	C	T	46.77	PASS	CSQ=T|3_prime_UTR_variant|MODIFIER|DUSP10|ENSSSCG00000010831|Transcript|ENSSSCT00000011849|protein_coding|4/4||||1826|||||rs695550947||-1|HGNC|HGNC:3065|||||	GT:AD:DP:GQ:PL	0/1:12,4:16:75:75,0,321
10	12978952	.	A	G	217.78	PASS	CSQ=G|intron_variant|MODIFIER|DUSP10|ENSSSCG00000010831|Transcript|ENSSSCT00000011849|protein_coding||3/3||||||||rs321057336||-1|HGNC|HGNC:3065|||||	GT:AD:DP:GQ:PL	1/1:0,8:8:24:246,24,0
10	12978987	.	T	G	212.77	PASS	CSQ=G|intron_variant|MODIFIER|DUSP10|ENSSSCG00000010831|Transcript|ENSSSCT00000011849|protein_coding||3/3||||||||rs328777554||-1|HGNC|HGNC:3065|||||	GT:AD:DP:GQ:PL	0/1:3,9:12:56:241,0,56
10	12988109	.	G	A	107.98	PASS	CSQ=A|intron_variant|MODIFIER|DUSP10|ENSSSCG00000010831|Transcript|ENSSSCT00000011849|protein_coding||2/3||||||||rs332608864||-1|HGNC|HGNC:3065|||||	GT:AD:DP:GQ:PL	0/1:1,5:6:13:136,0,13
10	13068744	.	G	A	156.84	PASS	CSQ=A|intergenic_variant|MODIFIER|||||||||||||||rs338035050|||||||||	GT:AD:DP:GQ:PL	1/1:0,6:6:18:185,18,0
10	13069152	.	T	C	48.77	PASS	CSQ=C|intergenic_variant|MODIFIER|||||||||||||||rs320550335|||||||||	GT:AD:DP:GQ:PL	0/1:2,3:5:46:77,0,46
10	13090493	.	A	G	125.9	PASS	CSQ=G|intergenic_variant|MODIFIER|||||||||||||||rs331854618|||||||||	GT:AD:DP:GQ:PL	1/1:0,5:5:15:154,15,0
10	13092244	.	G	A	125.9	PASS	CSQ=A|intergenic_variant|MODIFIER|||||||||||||||rs330374860|||||||||	GT:AD:DP:GQ:PL	1/1:0,5:5:15:154,15,0
10	13092276	.	A	G	125.9	PASS	CSQ=G|intergenic_variant|MODIFIER|||||||||||||||rs340328280|||||||||	GT:AD:DP:GQ:PL	1/1:0,5:5:15:154,15,0
10	13093692	.	G	A	125.9	PASS	CSQ=A|intergenic_variant|MODIFIER|||||||||||||||rs325905954|||||||||	GT:AD:DP:GQ:PL	1/1:0,5:5:15:154,15,0
10	13096486	.	T	C	125.9	PASS	CSQ=C|intergenic_variant|MODIFIER|||||||||||||||rs332980707|||||||||	GT:AD:DP:GQ:PL	1/1:0,5:5:15:154,15,0
10	13097270	.	C	T	92.77	PASS	CSQ=T|intergenic_variant|MODIFIER|||||||||||||||rs340157906|||||||||	GT:AD:DP:GQ:PL	0/1:2,5:7:40:121,0,40
10	13097995	.	A	G	76.77	PASS	CSQ=G|intergenic_variant|MODIFIER|||||||||||||||rs324866800|||||||||	GT:AD:DP:GQ:PL	0/1:2,4:6:43:105,0,43
10	13098909	.	T	C	45.77	PASS	CSQ=C|intergenic_variant|MODIFIER|||||||||||||||rs333421230|||||||||	GT:AD:DP:GQ:PL	0/1:3,3:6:74:74,0,74
10	13425064	.	T	C	131.77	PASS	CSQ=C|downstream_gene_variant|MODIFIER|HHIPL2|ENSSSCG00000010832|Transcript|ENSSSCT00000011850|protein_coding||||||||||rs335158738|210|-1|HGNC|HGNC:25842|||||	GT:AD:DP:GQ:PL	0/1:2,6:8:37:160,0,37
10	13425490	.	T	C	76.77	PASS	CSQ=C|synonymous_variant|LOW|HHIPL2|ENSSSCG00000010832|Transcript|ENSSSCT00000011850|protein_coding|9/9||||1935|1935|645|S|tcA/tcG|rs319562405||-1|HGNC|HGNC:25842|||||	GT:AD:DP:GQ:PL	0/1:2,4:6:43:105,0,43
10	13441056	.	A	G	156.84	PASS	CSQ=G|intron_variant|MODIFIER|HHIPL2|ENSSSCG00000010832|Transcript|ENSSSCT00000011850|protein_coding||1/8||||||||rs341244869||-1|HGNC|HGNC:25842|||||	GT:AD:DP:GQ:PL	1/1:0,6:6:18:185,18,0
10	13441082	.	C	T	125.9	PASS	CSQ=T|intron_variant|MODIFIER|HHIPL2|ENSSSCG00000010832|Transcript|ENSSSCT00000011850|protein_coding||1/8||||||||rs322504372||-1|HGNC|HGNC:25842|||||	GT:AD:DP:GQ:PL	1/1:0,5:5:15:154,15,0
10	13450747	.	T	C	32.77	PASS	CSQ=C|intron_variant|MODIFIER|TAF1A|ENSSSCG00000010833|Transcript|ENSSSCT00000011851|protein_coding||10/10||||||||rs340289098||-1|HGNC|HGNC:11532|||||	GT:AD:DP:GQ:PL	0/1:3,2:5:61:61,0,77
10	13453484	.	C	T	70.77	PASS	CSQ=T|intron_variant|MODIFIER|TAF1A|ENSSSCG00000010833|Transcript|ENSSSCT00000011851|protein_coding||10/10||||||||rs320289961||-1|HGNC|HGNC:11532|||||	GT:AD:DP:GQ:PL	0/1:4,4:8:99:99,0,99
10	13456088	.	A	G	107.98	PASS	CSQ=G|intron_variant|MODIFIER|TAF1A|ENSSSCG00000010833|Transcript|ENSSSCT00000011851|protein_coding||8/10||||||||rs335779394||-1|HGNC|HGNC:11532|||||	GT:AD:DP:GQ:PL	0/1:1,5:6:13:136,0,13
10	13456264	.	T	C	125.9	PASS	CSQ=C|intron_variant|MODIFIER|TAF1A|ENSSSCG00000010833|Transcript|ENSSSCT00000011851|protein_coding||8/10||||||||rs344986602||-1|HGNC|HGNC:11532|||||	GT:AD:DP:GQ:PL	1/1:0,5:5:15:154,15,0
10	13456310	.	G	A	79.88	PASS	CSQ=A|intron_variant|MODIFIER|TAF1A|ENSSSCG00000010833|Transcript|ENSSSCT00000011851|protein_coding||8/10||||||||rs325189396||-1|HGNC|HGNC:11532|||||	GT:AD:DP:GQ:PL	0/1:1,4:5:16:108,0,16
10	13497465	.	G	A	332.77	PASS	CSQ=A|synonymous_variant|LOW|MIA3|ENSSSCG00000010834|Transcript|ENSSSCT00000011852|protein_coding|4/31||||426|426|142|G|ggG/ggA|rs343597226||1|HGNC|HGNC:24008|||||	GT:AD:DP:GQ:PL	0/1:9,14:23:99:361,0,208
10	13497781	.	A	G	83.77	PASS	CSQ=G|missense_variant|MODERATE|MIA3|ENSSSCG00000010834|Transcript|ENSSSCT00000011852|protein_coding|4/31||||742|742|248|T/A|Acc/Gcc|rs330592000||1|HGNC|HGNC:24008|||||	GT:AD:DP:GQ:PL	0/1:9,5:14:99:112,0,235
10	13497838	.	C	T	197.77	PASS	CSQ=T|synonymous_variant|LOW|MIA3|ENSSSCG00000010834|Transcript|ENSSSCT00000011852|protein_coding|4/31||||799|799|267|L|Ctg/Ttg|rs321350670||1|HGNC|HGNC:24008|||||	GT:AD:DP:GQ:PL	0/1:17,10:27:99:226,0,450
10	13497873	.	A	G	102.77	PASS	CSQ=G|synonymous_variant|LOW|MIA3|ENSSSCG00000010834|Transcript|ENSSSCT00000011852|protein_coding|4/31||||834|834|278|K|aaA/aaG|rs328951732||1|HGNC|HGNC:24008|||||	GT:AD:DP:GQ:PL	0/1:21,7:28:99:131,0,562
10	13498001	.	A	G	272.77	PASS	CSQ=G|missense_variant|MODERATE|MIA3|ENSSSCG00000010834|Transcript|ENSSSCT00000011852|protein_coding|4/31||||962|962|321|N/S|aAc/aGc|rs331355884||1|HGNC|HGNC:24008|||||	GT:AD:DP:GQ:PL	0/1:20,13:33:99:301,0,515
10	13498040	.	T	C	367.77	PASS	CSQ=C|missense_variant|MODERATE|MIA3|ENSSSCG00000010834|Transcript|ENSSSCT00000011852|protein_coding|4/31||||1001|1001|334|V/A|gTg/gCg|rs322776288||1|HGNC|HGNC:24008|||||	GT:AD:DP:GQ:PL	0/1:16,16:32:99:396,0,396
10	13498158	.	C	T	345.77	PASS	CSQ=T|synonymous_variant|LOW|MIA3|ENSSSCG00000010834|Transcript|ENSSSCT00000011852|protein_coding|4/31||||1119|1119|373|Y|taC/taT|rs334566781||1|HGNC|HGNC:24008|||||	GT:AD:DP:GQ:PL	0/1:5,14:19:97:374,0,97
10	13498226	.	C	T	237.77	PASS	CSQ=T|missense_variant|MODERATE|MIA3|ENSSSCG00000010834|Transcript|ENSSSCT00000011852|protein_coding|4/31||||1187|1187|396|A/V|gCg/gTg|rs344718556||1|HGNC|HGNC:24008|||||	GT:AD:DP:GQ:PL	0/1:13,11:24:99:266,0,328
10	13498471	.	G	C	57.77	PASS	CSQ=C|missense_variant|MODERATE|MIA3|ENSSSCG00000010834|Transcript|ENSSSCT00000011852|protein_coding|4/31||||1432|1432|478|E/Q|Gag/Cag|||1|HGNC|HGNC:24008|||||	GT:AD:DP:GQ:PL	0/1:8,4:12:86:86,0,210
10	13498654	.	A	G	548.77	PASS	CSQ=G|missense_variant|MODERATE|MIA3|ENSSSCG00000010834|Transcript|ENSSSCT00000011852|protein_coding|4/31||||1615|1615|539|K/E|Aag/Gag|rs337484597||1|HGNC|HGNC:24008|||||	GT:AD:DP:GQ:PL	1/1:0,19:19:57:577,57,0
10	13498786	.	A	G	235.77	PASS	CSQ=G|missense_variant|MODERATE|MIA3|ENSSSCG00000010834|Transcript|ENSSSCT00000011852|protein_coding|4/31||||1747|1747|583|S/G|Agt/Ggt|rs81429552||1|HGNC|HGNC:24008|||||	GT:AD:DP:GQ:PL	0/1:23,12:35:99:264,0,601
10	13498866	.	G	A	46.77	PASS	CSQ=A|synonymous_variant|LOW|MIA3|ENSSSCG00000010834|Transcript|ENSSSCT00000011852|protein_coding|4/31||||1827|1827|609|G|ggG/ggA|||1|HGNC|HGNC:24008|||||	GT:AD:DP:GQ:PL	0/1:12,4:16:75:75,0,321
10	13499081	.	T	C	183.77	PASS	CSQ=C|missense_variant|MODERATE|MIA3|ENSSSCG00000010834|Transcript|ENSSSCT00000011852|protein_coding|4/31||||2042|2042|681|L/P|cTg/cCg|rs322816530||1|HGNC|HGNC:24008|||||	GT:AD:DP:GQ:PL	0/1:3,8:11:59:212,0,59
10	13499264	.	C	T	95.77	PASS	CSQ=T|missense_variant|MODERATE|MIA3|ENSSSCG00000010834|Transcript|ENSSSCT00000011852|protein_coding|4/31||||2225|2225|742|A/V|gCt/gTt|rs342060482||1|HGNC|HGNC:24008|||||	GT:AD:DP:GQ:PL	0/1:5,5:10:99:124,0,124
10	13549658	.	T	C	49.77	PASS	CSQ=C|synonymous_variant|LOW|MIA3|ENSSSCG00000010834|Transcript|ENSSSCT00000011852|protein_coding|5/31||||2619|2619|873|D|gaT/gaC|rs333558563||1|HGNC|HGNC:24008|||||	GT:AD:DP:GQ:PL	0/1:11,4:15:78:78,0,293
10	13549776	.	C	T	39.77	PASS	CSQ=T|missense_variant|MODERATE|MIA3|ENSSSCG00000010834|Transcript|ENSSSCT00000011852|protein_coding|5/31||||2737|2737|913|P/S|Ccc/Tcc|rs81480585||1|HGNC|HGNC:24008|||||	GT:AD:DP:GQ:PL	0/1:5,3:8:68:68,0,130
10	13558847	.	G	A	100.87	PASS	CSQ=A|intron_variant|MODIFIER|MIA3|ENSSSCG00000010834|Transcript|ENSSSCT00000011852|protein_coding||10/30||||||||rs343885252||1|HGNC|HGNC:24008|||||	GT:AD:DP:GQ:PL	1/1:0,5:5:15:138,15,0
10	13560694	.	A	G	107.98	PASS	CSQ=G|intron_variant|MODIFIER|MIA3|ENSSSCG00000010834|Transcript|ENSSSCT00000011852|protein_coding||13/30||||||||rs331791923||1|HGNC|HGNC:24008|||||	GT:AD:DP:GQ:PL	0/1:1,5:6:13:136,0,13
10	13561343	.	T	G	48.77	PASS	CSQ=G|intron_variant|MODIFIER|MIA3|ENSSSCG00000010834|Transcript|ENSSSCT00000011852|protein_coding||13/30||||||||rs338545442||1|HGNC|HGNC:24008|||||	GT:AD:DP:GQ:PL	0/1:2,3:5:46:77,0,46
10	13563038	.	A	G	125.9	PASS	CSQ=G|intron_variant|MODIFIER|MIA3|ENSSSCG00000010834|Transcript|ENSSSCT00000011852|protein_coding||13/30||||||||rs318795333||1|HGNC|HGNC:24008|||||	GT:AD:DP:GQ:PL	1/1:0,5:5:15:154,15,0
10	13563546	.	A	G	131.9	PASS	CSQ=G|intron_variant|MODIFIER|MIA3|ENSSSCG00000010834|Transcript|ENSSSCT00000011852|protein_coding||13/30||||||||rs318901678||1|HGNC|HGNC:24008|||||	GT:AD:DP:GQ:PL	1/1:0,5:5:15:160,15,0
10	13563938	.	C	T	309.77	PASS	CSQ=T|intron_variant|MODIFIER|MIA3|ENSSSCG00000010834|Transcript|ENSSSCT00000011852|protein_coding||13/30||||||||rs321948243||1|HGNC|HGNC:24008|||||	GT:AD:DP:GQ:PL	1/1:0,11:11:33:338,33,0
10	13564073	.	C	T	371.77	PASS	CSQ=T|intron_variant|MODIFIER|MIA3|ENSSSCG00000010834|Transcript|ENSSSCT00000011852|protein_coding||13/30||||||||rs327665768||1|HGNC|HGNC:24008|||||	GT:AD:DP:GQ:PL	1/1:0,13:13:39:400,39,0
10	13564185	.	T	C	192.8	PASS	CSQ=C|intron_variant|MODIFIER|MIA3|ENSSSCG00000010834|Transcript|ENSSSCT00000011852|protein_coding||13/30||||||||rs341732205||1|HGNC|HGNC:24008|||||	GT:AD:DP:GQ:PL	1/1:0,7:7:21:221,21,0
10	13564205	.	A	T	186.8	PASS	CSQ=T|intron_variant|MODIFIER|MIA3|ENSSSCG00000010834|Transcript|ENSSSCT00000011852|protein_coding||13/30||||||||rs326661007||1|HGNC|HGNC:24008|||||	GT:AD:DP:GQ:PL	1/1:0,7:7:21:215,21,0
10	13564326	.	A	G	181.9	PASS	CSQ=G|intron_variant|MODIFIER|MIA3|ENSSSCG00000010834|Transcript|ENSSSCT00000011852|protein_coding||13/30||||||||rs337023599||1|HGNC|HGNC:24008|||||	GT:AD:DP:GQ:PL	1/1:0,5:5:15:210,15,0
10	13564578	.	C	T	125.9	PASS	CSQ=T|intron_variant|MODIFIER|MIA3|ENSSSCG00000010834|Transcript|ENSSSCT00000011852|protein_coding||13/30||||||||rs324476791||1|HGNC|HGNC:24008|||||	GT:AD:DP:GQ:PL	1/1:0,5:5:15:154,15,0
10	13565762	.	T	C	227.84	PASS	CSQ=C|intron_variant|MODIFIER|MIA3|ENSSSCG00000010834|Transcript|ENSSSCT00000011852|protein_coding||14/30||||||||rs338268758||1|HGNC|HGNC:24008|||||	GT:AD:DP:GQ:PL	1/1:0,6:6:18:256,18,0
10	13565767	.	G	A	196.9	PASS	CSQ=A|intron_variant|MODIFIER|MIA3|ENSSSCG00000010834|Transcript|ENSSSCT00000011852|protein_coding||14/30||||||||rs318654379||1|HGNC|HGNC:24008|||||	GT:AD:DP:GQ:PL	1/1:0,5:5:15:225,15,0
10	13565853	.	A	G	198.84	PASS	CSQ=G|intron_variant|MODIFIER|MIA3|ENSSSCG00000010834|Transcript|ENSSSCT00000011852|protein_coding||14/30||||||||rs81429596||1|HGNC|HGNC:24008|||||	GT:AD:DP:GQ:PL	1/1:0,6:6:18:227,18,0
10	13581481	.	T	C	739.77	PASS	CSQ=C|synonymous_variant|LOW|MIA3|ENSSSCG00000010834|Transcript|ENSSSCT00000011852|protein_coding|30/31||||5286|5286|1762|P|ccT/ccC|rs81429546||1|HGNC|HGNC:24008|||||	GT:AD:DP:GQ:PL	1/1:0,25:25:75:768,75,0
10	13581544	.	T	C	401.85	PASS	CSQ=C|synonymous_variant|LOW|MIA3|ENSSSCG00000010834|Transcript|ENSSSCT00000011852|protein_coding|30/31||||5349|5349|1783|F|ttT/ttC|rs81429547||1|HGNC|HGNC:24008|||||	GT:AD:DP:GQ:PL	1/1:1,15:16:17:430,17,0
10	13582686	.	G	C	3530.77	PASS	CSQ=C|downstream_gene_variant|MODIFIER|AIDA|ENSSSCG00000010835|Transcript|ENSSSCT00000011854|protein_coding||||||||||rs329434681|3916|-1|HGNC|HGNC:25761|||||,C|synonymous_variant|LOW|MIA3|ENSSSCG00000010834|Transcript|ENSSSCT00000011852|protein_coding|31/31||||5553|5553|1851|P|ccG/ccC|rs329434681||1|HGNC|HGNC:24008|||||	GT:AD:DP:GQ:PL	1/1:0,116:116:99:3559,349,0
10	13583171	.	G	A	36.77	PASS	CSQ=A|downstream_gene_variant|MODIFIER|AIDA|ENSSSCG00000010835|Transcript|ENSSSCT00000011854|protein_coding||||||||||rs323878523|3431|-1|HGNC|HGNC:25761|||||,A|3_prime_UTR_variant|MODIFIER|MIA3|ENSSSCG00000010834|Transcript|ENSSSCT00000011852|protein_coding|31/31||||6038|||||rs323878523||1|HGNC|HGNC:24008|||||	GT:AD:DP:GQ:PL	0/1:6,3:9:65:65,0,158
10	13583634	.	G	A	156.84	PASS	CSQ=A|downstream_gene_variant|MODIFIER|AIDA|ENSSSCG00000010835|Transcript|ENSSSCT00000011854|protein_coding||||||||||rs338144783|2968|-1|HGNC|HGNC:25761|||||,A|downstream_gene_variant|MODIFIER|MIA3|ENSSSCG00000010834|Transcript|ENSSSCT00000011852|protein_coding||||||||||rs338144783|177|1|HGNC|HGNC:24008|||||	GT:AD:DP:GQ:PL	1/1:0,6:6:18:185,18,0
10	13583740	.	T	G	79.88	PASS	CSQ=G|downstream_gene_variant|MODIFIER|AIDA|ENSSSCG00000010835|Transcript|ENSSSCT00000011854|protein_coding||||||||||rs329723911|2862|-1|HGNC|HGNC:25761|||||,G|downstream_gene_variant|MODIFIER|MIA3|ENSSSCG00000010834|Transcript|ENSSSCT00000011852|protein_coding||||||||||rs329723911|283|1|HGNC|HGNC:24008|||||	GT:AD:DP:GQ:PL	0/1:1,4:5:16:108,0,16
10	13583773	.	A	G	79.88	PASS	CSQ=G|downstream_gene_variant|MODIFIER|AIDA|ENSSSCG00000010835|Transcript|ENSSSCT00000011854|protein_coding||||||||||rs320154292|2829|-1|HGNC|HGNC:25761|||||,G|downstream_gene_variant|MODIFIER|MIA3|ENSSSCG00000010834|Transcript|ENSSSCT00000011852|protein_coding||||||||||rs320154292|316|1|HGNC|HGNC:24008|||||	GT:AD:DP:GQ:PL	0/1:1,4:5:16:108,0,16
10	13584546	.	C	G	124.9	PASS	CSQ=G|downstream_gene_variant|MODIFIER|AIDA|ENSSSCG00000010835|Transcript|ENSSSCT00000011854|protein_coding||||||||||rs337562272|2056|-1|HGNC|HGNC:25761|||||,G|downstream_gene_variant|MODIFIER|MIA3|ENSSSCG00000010834|Transcript|ENSSSCT00000011852|protein_coding||||||||||rs337562272|1089|1|HGNC|HGNC:24008|||||	GT:AD:DP:GQ:PL	1/1:0,5:5:15:153,15,0
10	13584627	.	C	T	101.77	PASS	CSQ=T|downstream_gene_variant|MODIFIER|AIDA|ENSSSCG00000010835|Transcript|ENSSSCT00000011854|protein_coding||||||||||rs335513135|1975|-1|HGNC|HGNC:25761|||||,T|downstream_gene_variant|MODIFIER|MIA3|ENSSSCG00000010834|Transcript|ENSSSCT00000011852|protein_coding||||||||||rs335513135|1170|1|HGNC|HGNC:24008|||||	GT:AD:DP:GQ:PL	0/1:3,5:8:56:130,0,56
10	13584805	.	G	A	155.84	PASS	CSQ=A|downstream_gene_variant|MODIFIER|AIDA|ENSSSCG00000010835|Transcript|ENSSSCT00000011854|protein_coding||||||||||rs81429600|1797|-1|HGNC|HGNC:25761|||||,A|downstream_gene_variant|MODIFIER|MIA3|ENSSSCG00000010834|Transcript|ENSSSCT00000011852|protein_coding||||||||||rs81429600|1348|1|HGNC|HGNC:24008|||||	GT:AD:DP:GQ:PL	1/1:0,6:6:18:184,18,0
10	13585308	.	A	G	2442.77	PASS	CSQ=G|downstream_gene_variant|MODIFIER|AIDA|ENSSSCG00000010835|Transcript|ENSSSCT00000011854|protein_coding||||||||||rs337447415|1294|-1|HGNC|HGNC:25761|||||,G|downstream_gene_variant|MODIFIER|MIA3|ENSSSCG00000010834|Transcript|ENSSSCT00000011852|protein_coding||||||||||rs337447415|1851|1|HGNC|HGNC:24008|||||	GT:AD:DP:GQ:PL	0/1:27,92:119:99:2471,0,701
10	13585583	.	A	G	352.77	PASS	CSQ=G|downstream_gene_variant|MODIFIER|AIDA|ENSSSCG00000010835|Transcript|ENSSSCT00000011854|protein_coding||||||||||rs330385249|1019|-1|HGNC|HGNC:25761|||||,G|downstream_gene_variant|MODIFIER|MIA3|ENSSSCG00000010834|Transcript|ENSSSCT00000011852|protein_coding||||||||||rs330385249|2126|1|HGNC|HGNC:24008|||||	GT:AD:DP:GQ:PL	0/1:67,21:88:99:381,0,1784
10	13585760	.	A	C	146.77	PASS	CSQ=C|downstream_gene_variant|MODIFIER|AIDA|ENSSSCG00000010835|Transcript|ENSSSCT00000011854|protein_coding||||||||||rs330195138|842|-1|HGNC|HGNC:25761|||||,C|downstream_gene_variant|MODIFIER|MIA3|ENSSSCG00000010834|Transcript|ENSSSCT00000011852|protein_coding||||||||||rs330195138|2303|1|HGNC|HGNC:24008|||||	GT:AD:DP:GQ:PL	0/1:34,10:44:99:175,0,905
10	13585827	.	C	G	1961.77	PASS	CSQ=G|downstream_gene_variant|MODIFIER|AIDA|ENSSSCG00000010835|Transcript|ENSSSCT00000011854|protein_coding||||||||||rs329443183|775|-1|HGNC|HGNC:25761|||||,G|downstream_gene_variant|MODIFIER|MIA3|ENSSSCG00000010834|Transcript|ENSSSCT00000011852|protein_coding||||||||||rs329443183|2370|1|HGNC|HGNC:24008|||||	GT:AD:DP:GQ:PL	0/1:49,77:126:99:1990,0,1128
10	13585851	.	G	A	1123.77	PASS	CSQ=A|downstream_gene_variant|MODIFIER|AIDA|ENSSSCG00000010835|Transcript|ENSSSCT00000011854|protein_coding||||||||||rs339538643|751|-1|HGNC|HGNC:25761|||||,A|downstream_gene_variant|MODIFIER|MIA3|ENSSSCG00000010834|Transcript|ENSSSCT00000011852|protein_coding||||||||||rs339538643|2394|1|HGNC|HGNC:24008|||||	GT:AD:DP:GQ:PL	0/1:78,50:128:99:1152,0,2013
10	13585864	.	C	G	1174.77	PASS	CSQ=G|downstream_gene_variant|MODIFIER|AIDA|ENSSSCG00000010835|Transcript|ENSSSCT00000011854|protein_coding||||||||||rs323996572|738|-1|HGNC|HGNC:25761|||||,G|downstream_gene_variant|MODIFIER|MIA3|ENSSSCG00000010834|Transcript|ENSSSCT00000011852|protein_coding||||||||||rs323996572|2407|1|HGNC|HGNC:24008|||||	GT:AD:DP:GQ:PL	0/1:52,49:101:99:1203,0,1282
10	13585930	.	T	A	1817.77	PASS	CSQ=A|downstream_gene_variant|MODIFIER|AIDA|ENSSSCG00000010835|Transcript|ENSSSCT00000011854|protein_coding||||||||||rs336029164|672|-1|HGNC|HGNC:25761|||||,A|downstream_gene_variant|MODIFIER|MIA3|ENSSSCG00000010834|Transcript|ENSSSCT00000011852|protein_coding||||||||||rs336029164|2473|1|HGNC|HGNC:24008|||||	GT:AD:DP:GQ:PL	1/1:0,60:60:99:1846,180,0
10	13586061	.	C	A	648.77	PASS	CSQ=A|downstream_gene_variant|MODIFIER|AIDA|ENSSSCG00000010835|Transcript|ENSSSCT00000011854|protein_coding||||||||||rs343424645|541|-1|HGNC|HGNC:25761|||||,A|downstream_gene_variant|MODIFIER|MIA3|ENSSSCG00000010834|Transcript|ENSSSCT00000011852|protein_coding||||||||||rs343424645|2604|1|HGNC|HGNC:24008|||||	GT:AD:DP:GQ:PL	1/1:0,22:22:66:677,66,0
10	13586170	.	G	A	370.77	PASS	CSQ=A|downstream_gene_variant|MODIFIER|AIDA|ENSSSCG00000010835|Transcript|ENSSSCT00000011854|protein_coding||||||||||rs323364564|432|-1|HGNC|HGNC:25761|||||,A|downstream_gene_variant|MODIFIER|MIA3|ENSSSCG00000010834|Transcript|ENSSSCT00000011852|protein_coding||||||||||rs323364564|2713|1|HGNC|HGNC:24008|||||	GT:AD:DP:GQ:PL	1/1:0,13:13:39:399,39,0
10	13586820	.	A	C	1199.77	PASS	CSQ=C|3_prime_UTR_variant|MODIFIER|AIDA|ENSSSCG00000010835|Transcript|ENSSSCT00000011854|protein_coding|10/10||||1240|||||rs326951305||-1|HGNC|HGNC:25761|||||,C|downstream_gene_variant|MODIFIER|MIA3|ENSSSCG00000010834|Transcript|ENSSSCT00000011852|protein_coding||||||||||rs326951305|3363|1|HGNC|HGNC:24008|||||	GT:AD:DP:GQ:PL	1/1:0,39:39:99:1228,117,0
10	13586927	.	T	G	2502.77	PASS	CSQ=G|3_prime_UTR_variant|MODIFIER|AIDA|ENSSSCG00000010835|Transcript|ENSSSCT00000011854|protein_coding|10/10||||1133|||||rs326107963||-1|HGNC|HGNC:25761|||||,G|downstream_gene_variant|MODIFIER|MIA3|ENSSSCG00000010834|Transcript|ENSSSCT00000011852|protein_coding||||||||||rs326107963|3470|1|HGNC|HGNC:24008|||||	GT:AD:DP:GQ:PL	1/1:0,84:84:99:2531,251,0
10	13586965	.	A	G	389.77	PASS	CSQ=G|3_prime_UTR_variant|MODIFIER|AIDA|ENSSSCG00000010835|Transcript|ENSSSCT00000011854|protein_coding|10/10||||1095|||||rs337160348||-1|HGNC|HGNC:25761|||||,G|downstream_gene_variant|MODIFIER|MIA3|ENSSSCG00000010834|Transcript|ENSSSCT00000011852|protein_coding||||||||||rs337160348|3508|1|HGNC|HGNC:24008|||||	GT:AD:DP:GQ:PL	0/1:106,27:133:99:418,0,2847
10	13587348	.	C	A	74.77	PASS	CSQ=A|intron_variant|MODIFIER|AIDA|ENSSSCG00000010835|Transcript|ENSSSCT00000011854|protein_coding||8/9||||||||rs332681449||-1|HGNC|HGNC:25761|||||,A|downstream_gene_variant|MODIFIER|MIA3|ENSSSCG00000010834|Transcript|ENSSSCT00000011852|protein_coding||||||||||rs332681449|3891|1|HGNC|HGNC:24008|||||	GT:AD:DP:GQ:PL	0/1:12,5:17:99:103,0,316
10	13589547	.	G	A	153.9	PASS	CSQ=A|intron_variant|MODIFIER|AIDA|ENSSSCG00000010835|Transcript|ENSSSCT00000011854|protein_coding||8/9||||||||rs81429601||-1|HGNC|HGNC:25761|||||	GT:AD:DP:GQ:PL	1/1:0,5:5:15:182,15,0
10	13591474	.	G	A	125.9	PASS	CSQ=A|intron_variant|MODIFIER|AIDA|ENSSSCG00000010835|Transcript|ENSSSCT00000011854|protein_coding||7/9||||||||rs341100159||-1|HGNC|HGNC:25761|||||	GT:AD:DP:GQ:PL	1/1:0,5:5:15:154,15,0
10	13591604	.	G	C	156.84	PASS	CSQ=C|intron_variant|MODIFIER|AIDA|ENSSSCG00000010835|Transcript|ENSSSCT00000011854|protein_coding||7/9||||||||rs324884447||-1|HGNC|HGNC:25761|||||	GT:AD:DP:GQ:PL	1/1:0,6:6:18:185,18,0
10	13591675	.	T	C	482.77	PASS	CSQ=C|intron_variant|MODIFIER|AIDA|ENSSSCG00000010835|Transcript|ENSSSCT00000011854|protein_coding||7/9||||||||rs335343907||-1|HGNC|HGNC:25761|||||	GT:AD:DP:GQ:PL	1/1:0,17:17:51:511,51,0
10	13591753	.	C	T	326.88	PASS	CSQ=T|intron_variant|MODIFIER|AIDA|ENSSSCG00000010835|Transcript|ENSSSCT00000011854|protein_coding||7/9||||||||rs326733450||-1|HGNC|HGNC:25761|||||	GT:AD:DP:GQ:PL	0/1:2,13:15:16:355,0,16
10	13632213	.	A	G	48.77	PASS	CSQ=G|missense_variant|MODERATE|BROX|ENSSSCG00000010836|Transcript|ENSSSCT00000011855|protein_coding|6/10||||503|484|162|I/V|Atc/Gtc|rs337045043||1|HGNC|HGNC:26512||tolerated(0.51)|||,G|upstream_gene_variant|MODIFIER|U6atac|ENSSSCG00000019408|Transcript|ENSSSCT00000021003|snRNA||||||||||rs337045043|4450|-1|RFAM||||||	GT:AD:DP:GQ:PL	0/1:2,3:5:46:77,0,46
10	13633848	.	A	T	186.8	PASS	CSQ=T|intron_variant|MODIFIER|BROX|ENSSSCG00000010836|Transcript|ENSSSCT00000011855|protein_coding||7/9||||||||rs323763268||1|HGNC|HGNC:26512|||||	GT:AD:DP:GQ:PL	1/1:0,7:7:21:215,21,0
10	13634196	.	A	G	186.8	PASS	CSQ=G|intron_variant|MODIFIER|BROX|ENSSSCG00000010836|Transcript|ENSSSCT00000011855|protein_coding||7/9||||||||rs345009716||1|HGNC|HGNC:26512|||||	GT:AD:DP:GQ:PL	1/1:0,7:7:21:215,21,0
10	13635280	.	G	A	309.77	PASS	CSQ=A|intron_variant|MODIFIER|BROX|ENSSSCG00000010836|Transcript|ENSSSCT00000011855|protein_coding||8/9||||||||rs334960352||1|HGNC|HGNC:26512|||||	GT:AD:DP:GQ:PL	1/1:0,11:11:33:338,33,0
10	13635347	.	C	T	80.77	PASS	CSQ=T|intron_variant|MODIFIER|BROX|ENSSSCG00000010836|Transcript|ENSSSCT00000011855|protein_coding||8/9||||||||rs334255543||1|HGNC|HGNC:26512|||||	GT:AD:DP:GQ:PL	0/1:2,4:6:43:109,0,43
10	13635401	.	G	C	76.77	PASS	CSQ=C|intron_variant|MODIFIER|BROX|ENSSSCG00000010836|Transcript|ENSSSCT00000011855|protein_coding||8/9||||||||rs343236955||1|HGNC|HGNC:26512|||||	GT:AD:DP:GQ:PL	0/1:2,4:6:43:105,0,43
10	13635414	.	T	C	186.8	PASS	CSQ=C|intron_variant|MODIFIER|BROX|ENSSSCG00000010836|Transcript|ENSSSCT00000011855|protein_coding||8/9||||||||rs327591109||1|HGNC|HGNC:26512|||||	GT:AD:DP:GQ:PL	1/1:0,7:7:21:215,21,0
10	13636086	.	A	C	125.9	PASS	CSQ=C|intron_variant|MODIFIER|BROX|ENSSSCG00000010836|Transcript|ENSSSCT00000011855|protein_coding||9/9||||||||rs336846553||1|HGNC|HGNC:26512|||||	GT:AD:DP:GQ:PL	1/1:0,5:5:15:154,15,0
10	13636330	.	A	G	221.31	PASS	CSQ=G|synonymous_variant|LOW|BROX|ENSSSCG00000010836|Transcript|ENSSSCT00000011855|protein_coding|10/10||||865|846|282|A|gcA/gcG|rs328948206||1|HGNC|HGNC:26512|||||	GT:AD:DP:GQ:PL	0/1:1,9:10:1:247,0,1
10	13777138	.	C	T	961.77	PASS	CSQ=T|upstream_gene_variant|MODIFIER|FAM177B|ENSSSCG00000010837|Transcript|ENSSSCT00000011856|protein_coding||||||||||rs325147322|4593|-1|HGNC|HGNC:34395|||||	GT:AD:DP:GQ:PL	1/1:0,22:22:66:990,66,0
10	13777143	.	G	A	961.77	PASS	CSQ=A|upstream_gene_variant|MODIFIER|FAM177B|ENSSSCG00000010837|Transcript|ENSSSCT00000011856|protein_coding||||||||||rs332874358|4598|-1|HGNC|HGNC:34395|||||	GT:AD:DP:GQ:PL	1/1:0,22:22:66:990,66,0
10	13777272	.	T	A	617.77	PASS	CSQ=A|upstream_gene_variant|MODIFIER|FAM177B|ENSSSCG00000010837|Transcript|ENSSSCT00000011856|protein_coding||||||||||rs334793932|4727|-1|HGNC|HGNC:34395|||||	GT:AD:DP:GQ:PL	1/1:0,21:21:63:646,63,0
10	13777289	.	G	T	213.77	PASS	CSQ=T|upstream_gene_variant|MODIFIER|FAM177B|ENSSSCG00000010837|Transcript|ENSSSCT00000011856|protein_coding||||||||||rs342832170|4744|-1|HGNC|HGNC:34395|||||	GT:AD:DP:GQ:PL	0/1:2,9:11:28:242,0,28
10	13777602	.	C	G	135.18	PASS	CSQ=G|intergenic_variant|MODIFIER|||||||||||||||rs344169814|||||||||	GT:AD:DP:GQ:PL	0/1:1,6:7:10:163,0,10
10	13777948	.	C	T	894.77	PASS	CSQ=T|intergenic_variant|MODIFIER|||||||||||||||rs345663521|||||||||	GT:AD:DP:GQ:PL	0/1:6,34:40:64:923,0,64
10	13778090	.	T	C	287.77	PASS	CSQ=C|intergenic_variant|MODIFIER|||||||||||||||rs81429647|||||||||	GT:AD:DP:GQ:PL	0/1:15,13:28:99:316,0,377
10	13778136	.	A	G	246.77	PASS	CSQ=G|intergenic_variant|MODIFIER|||||||||||||||rs318267719|||||||||	GT:AD:DP:GQ:PL	0/1:10,11:21:99:275,0,244
10	13778236	.	C	T	181.77	PASS	CSQ=T|intergenic_variant|MODIFIER|||||||||||||||rs329290284|||||||||	GT:AD:DP:GQ:PL	0/1:4,8:12:87:210,0,87
10	13778256	.	G	C	1819.18	PASS	CSQ=C|intergenic_variant|MODIFIER|||||||||||||||rs324349241|||||||||	GT:AD:DP:GQ:PL	1/1:7,67:74:10:1847,10,0
10	13778548	.	C	T	155.84	PASS	CSQ=T|intergenic_variant|MODIFIER|||||||||||||||rs323104012|||||||||	GT:AD:DP:GQ:PL	1/1:0,6:6:18:184,18,0
10	13778803	.	A	G	1104.77	PASS	CSQ=G|intergenic_variant|MODIFIER|||||||||||||||rs322456136|||||||||	GT:AD:DP:GQ:PL	1/1:0,35:35:99:1133,105,0
10	13778836	.	C	T	1016.77	PASS	CSQ=T|intergenic_variant|MODIFIER|||||||||||||||rs334712788|||||||||	GT:AD:DP:GQ:PL	1/1:0,34:34:99:1045,102,0
10	13778874	.	C	T	192.53	PASS	CSQ=T|intergenic_variant|MODIFIER|||||||||||||||rs326058608|||||||||	GT:AD:DP:GQ:PL	0/1:1,8:9:3:219,0,3
10	13780430	.	G	A	749.77	PASS	CSQ=A|intergenic_variant|MODIFIER|||||||||||||||rs328232736|||||||||	GT:AD:DP:GQ:PL	0/1:9,29:38:99:778,0,163
10	13866159	.	C	T	135.77	PASS	CSQ=T|intergenic_variant|MODIFIER||||||||||||||||||||||||	GT:AD:DP:GQ:PL	0/1:10,7:17:99:164,0,256
10	13866354	.	T	C	57.77	PASS	CSQ=C|intergenic_variant|MODIFIER|||||||||||||||rs336197413|||||||||	GT:AD:DP:GQ:PL	0/1:8,4:12:86:86,0,209
10	13866395	.	A	G	513.77	PASS	CSQ=G|intergenic_variant|MODIFIER|||||||||||||||rs342191290|||||||||	GT:AD:DP:GQ:PL	1/1:0,18:18:54:542,54,0
10	13866561	.	C	G	234.77	PASS	CSQ=G|intergenic_variant|MODIFIER|||||||||||||||rs334176890|||||||||	GT:AD:DP:GQ:PL	0/1:14,12:26:99:263,0,354
10	13866638	.	T	C	1232.77	PASS	CSQ=C|intergenic_variant|MODIFIER|||||||||||||||rs332443017|||||||||	GT:AD:DP:GQ:PL	1/1:0,41:41:99:1261,123,0
10	13869570	.	C	T	125.9	PASS	CSQ=T|downstream_gene_variant|MODIFIER||ENSSSCG00000024503|Transcript|ENSSSCT00000025144|protein_coding||||||||||rs343852801|4969|-1|||||||	GT:AD:DP:GQ:PL	1/1:0,5:5:15:154,15,0
10	13915105	.	G	A	289.77	PASS	CSQ=A|intergenic_variant|MODIFIER||||||||||||||||||||||||	GT:AD:DP:GQ:PL	0/1:14,13:27:99:318,0,349
10	13915389	.	G	C	173.77	PASS	CSQ=C|intergenic_variant|MODIFIER||||||||||||||||||||||||	GT:AD:DP:GQ:PL	0/1:25,10:35:99:202,0,662
10	13915680	.	A	G	1109.77	PASS	CSQ=G|intergenic_variant|MODIFIER|||||||||||||||rs337235088|||||||||	GT:AD:DP:GQ:PL	1/1:0,37:37:99:1138,111,0
10	13915707	.	G	C	1071.77	PASS	CSQ=C|intergenic_variant|MODIFIER|||||||||||||||rs321483388|||||||||	GT:AD:DP:GQ:PL	1/1:0,36:36:99:1100,108,0
10	13915871	.	A	G	1178.77	PASS	CSQ=G|intergenic_variant|MODIFIER|||||||||||||||rs340043907|||||||||	GT:AD:DP:GQ:PL	1/1:0,39:39:99:1207,117,0
10	13916034	.	C	G	955.77	PASS	CSQ=G|intergenic_variant|MODIFIER|||||||||||||||rs331763603|||||||||	GT:AD:DP:GQ:PL	1/1:0,32:32:96:984,96,0
10	13916350	.	T	C	587.77	PASS	CSQ=C|intergenic_variant|MODIFIER|||||||||||||||rs324633793|||||||||	GT:AD:DP:GQ:PL	1/1:0,14:14:42:616,42,0
10	13916352	.	C	T	587.77	PASS	CSQ=T|intergenic_variant|MODIFIER|||||||||||||||rs332094714|||||||||	GT:AD:DP:GQ:PL	1/1:0,13:13:42:616,42,0
10	13916409	.	G	A	309.77	PASS	CSQ=A|intergenic_variant|MODIFIER|||||||||||||||rs343130258|||||||||	GT:AD:DP:GQ:PL	1/1:0,11:11:33:338,33,0
10	13916629	.	A	C	124.9	PASS	CSQ=C|intergenic_variant|MODIFIER|||||||||||||||rs338788914|||||||||	GT:AD:DP:GQ:PL	1/1:0,5:5:15:153,15,0
10	13916700	.	G	A	64.77	PASS	CSQ=A|intergenic_variant|MODIFIER|||||||||||||||rs343534128|||||||||	GT:AD:DP:GQ:PL	0/1:6,4:10:93:93,0,154
10	13916792	.	C	T	393.77	PASS	CSQ=T|intergenic_variant|MODIFIER|||||||||||||||rs327300175|||||||||	GT:AD:DP:GQ:PL	1/1:0,14:14:42:422,42,0
10	13917100	.	G	A	309.77	PASS	CSQ=A|intergenic_variant|MODIFIER|||||||||||||||rs336309658|||||||||	GT:AD:DP:GQ:PL	1/1:0,11:11:33:338,33,0
10	13918109	.	A	G	125.9	PASS	CSQ=G|intergenic_variant|MODIFIER|||||||||||||||rs337119731|||||||||	GT:AD:DP:GQ:PL	1/1:0,5:5:15:154,15,0
10	13920447	.	C	T	107.98	PASS	CSQ=T|intergenic_variant|MODIFIER|||||||||||||||rs338089062|||||||||	GT:AD:DP:GQ:PL	0/1:1,5:6:13:136,0,13
10	13920636	.	A	G	79.88	PASS	CSQ=G|intergenic_variant|MODIFIER|||||||||||||||rs343596952|||||||||	GT:AD:DP:GQ:PL	0/1:1,4:5:16:108,0,16
10	13920764	.	A	G	79.88	PASS	CSQ=G|intergenic_variant|MODIFIER|||||||||||||||rs335116371|||||||||	GT:AD:DP:GQ:PL	0/1:1,4:5:16:108,0,16
10	13920793	.	C	A	79.88	PASS	CSQ=A|intergenic_variant|MODIFIER|||||||||||||||rs342752664|||||||||	GT:AD:DP:GQ:PL	0/1:1,4:5:16:108,0,16
10	13920984	.	G	A	36.77	PASS	CSQ=A|intergenic_variant|MODIFIER|||||||||||||||rs335340738|||||||||	GT:AD:DP:GQ:PL	0/1:6,3:9:65:65,0,158
10	13937451	.	A	G	156.84	PASS	CSQ=G|intergenic_variant|MODIFIER|||||||||||||||rs321941472|||||||||	GT:AD:DP:GQ:PL	1/1:0,6:6:18:185,18,0
10	13937471	.	A	T	156.84	PASS	CSQ=T|intergenic_variant|MODIFIER|||||||||||||||rs333231666|||||||||	GT:AD:DP:GQ:PL	1/1:0,6:6:18:185,18,0
10	14058265	.	T	C	494.77	PASS	CSQ=C|missense_variant|MODERATE|CHML|ENSSSCG00000010844|Transcript|ENSSSCT00000011865|protein_coding|2/2||||260|260|87|V/A|gTt/gCt|rs327829775||1|HGNC|HGNC:1941||tolerated(0.69)|||	GT:AD:DP:GQ:PL	1/1:0,17:17:51:523,51,0
10	14058366	.	A	C	309.77	PASS	CSQ=C|missense_variant|MODERATE|CHML|ENSSSCG00000010844|Transcript|ENSSSCT00000011865|protein_coding|2/2||||361|361|121|N/H|Aat/Cat|rs319232339||1|HGNC|HGNC:1941||deleterious(0.04)|||	GT:AD:DP:GQ:PL	1/1:0,11:11:33:338,33,0
10	14058734	.	A	G	156.84	PASS	CSQ=G|synonymous_variant|LOW|CHML|ENSSSCG00000010844|Transcript|ENSSSCT00000011865|protein_coding|2/2||||729|729|243|K|aaA/aaG|rs339277791||1|HGNC|HGNC:1941|||||	GT:AD:DP:GQ:PL	1/1:0,6:6:18:185,18,0
10	14058821	.	G	A	117.77	PASS	CSQ=A|synonymous_variant|LOW|CHML|ENSSSCG00000010844|Transcript|ENSSSCT00000011865|protein_coding|2/2||||816|816|272|S|tcG/tcA|rs323925678||1|HGNC|HGNC:1941|||||	GT:AD:DP:GQ:PL	0/1:16,7:23:99:146,0,537
10	14058830	.	C	T	148.77	PASS	CSQ=T|synonymous_variant|LOW|CHML|ENSSSCG00000010844|Transcript|ENSSSCT00000011865|protein_coding|2/2||||825|825|275|D|gaC/gaT|rs331824760||1|HGNC|HGNC:1941|||||	GT:AD:DP:GQ:PL	0/1:15,8:23:99:177,0,492
10	14058870	.	A	G	616.77	PASS	CSQ=G|missense_variant|MODERATE|CHML|ENSSSCG00000010844|Transcript|ENSSSCT00000011865|protein_coding|2/2||||865|865|289|M/V|Atg/Gtg|rs342290059||1|HGNC|HGNC:1941||deleterious(0.01)|||	GT:AD:DP:GQ:PL	1/1:0,21:21:63:645,63,0
10	14058905	.	C	T	771.77	PASS	CSQ=T|synonymous_variant|LOW|CHML|ENSSSCG00000010844|Transcript|ENSSSCT00000011865|protein_coding|2/2||||900|900|300|Y|taC/taT|rs322062003||1|HGNC|HGNC:1941|||||	GT:AD:DP:GQ:PL	1/1:0,26:26:78:800,78,0
10	14058959	.	C	T	146.77	PASS	CSQ=T|synonymous_variant|LOW|CHML|ENSSSCG00000010844|Transcript|ENSSSCT00000011865|protein_coding|2/2||||954|954|318|Y|taC/taT|rs344223216||1|HGNC|HGNC:1941|||||	GT:AD:DP:GQ:PL	0/1:25,9:34:99:175,0,667
10	14059273	.	G	A	36.77	PASS	CSQ=A|missense_variant|MODERATE|CHML|ENSSSCG00000010844|Transcript|ENSSSCT00000011865|protein_coding|2/2||||1268|1268|423|S/N|aGc/aAc|rs332497364||1|HGNC|HGNC:1941||tolerated(0.61)|||	GT:AD:DP:GQ:PL	0/1:6,3:9:65:65,0,157
10	14059727	.	T	C	174.8	PASS	CSQ=C|synonymous_variant|LOW|CHML|ENSSSCG00000010844|Transcript|ENSSSCT00000011865|protein_coding|2/2||||1722|1722|574|D|gaT/gaC|rs330979037||1|HGNC|HGNC:1941|||||	GT:AD:DP:GQ:PL	1/1:0,7:7:21:203,21,0
10	14059770	.	C	T	48.77	PASS	CSQ=T|missense_variant|MODERATE|CHML|ENSSSCG00000010844|Transcript|ENSSSCT00000011865|protein_coding|2/2||||1765|1765|589|L/F|Ctc/Ttc|rs332450993||1|HGNC|HGNC:1941||deleterious(0.02)|||	GT:AD:DP:GQ:PL	0/1:2,3:5:46:77,0,46
10	14060654	.	G	C	212.77	PASS	CSQ=C|downstream_gene_variant|MODIFIER|CHML|ENSSSCG00000010844|Transcript|ENSSSCT00000011865|protein_coding||||||||||rs332588306|699|1|HGNC|HGNC:1941|||||	GT:AD:DP:GQ:PL	0/1:3,9:12:56:241,0,56
10	14060831	.	A	G	250.89	PASS	CSQ=G|downstream_gene_variant|MODIFIER|CHML|ENSSSCG00000010844|Transcript|ENSSSCT00000011865|protein_coding||||||||||rs321946522|876|1|HGNC|HGNC:1941|||||	GT:AD:DP:GQ:PL	1/1:1,10:11:2:277,2,0
10	14061040	.	T	G	371.77	PASS	CSQ=G|downstream_gene_variant|MODIFIER|CHML|ENSSSCG00000010844|Transcript|ENSSSCT00000011865|protein_coding||||||||||rs327469409|1085|1|HGNC|HGNC:1941|||||	GT:AD:DP:GQ:PL	1/1:0,13:13:39:400,39,0
10	14061436	.	G	A	125.77	PASS	CSQ=A|downstream_gene_variant|MODIFIER|CHML|ENSSSCG00000010844|Transcript|ENSSSCT00000011865|protein_coding||||||||||rs343586390|1481|1|HGNC|HGNC:1941|||||	GT:AD:DP:GQ:PL	0/1:4,6:10:93:154,0,93
10	14061630	.	G	A	369.77	PASS	CSQ=A|downstream_gene_variant|MODIFIER|CHML|ENSSSCG00000010844|Transcript|ENSSSCT00000011865|protein_coding||||||||||rs342743579|1675|1|HGNC|HGNC:1941|||||	GT:AD:DP:GQ:PL	0/1:6,15:21:99:398,0,121
10	14061806	.	T	C	125.9	PASS	CSQ=C|downstream_gene_variant|MODIFIER|CHML|ENSSSCG00000010844|Transcript|ENSSSCT00000011865|protein_coding||||||||||rs327324952|1851|1|HGNC|HGNC:1941|||||	GT:AD:DP:GQ:PL	1/1:0,5:5:15:154,15,0
10	14062460	.	C	A	42.77	PASS	CSQ=A|downstream_gene_variant|MODIFIER|CHML|ENSSSCG00000010844|Transcript|ENSSSCT00000011865|protein_coding||||||||||rs333379441|2505|1|HGNC|HGNC:1941|||||	GT:AD:DP:GQ:PL	0/1:4,3:7:71:71,0,147
10	14062462	.	G	A	146.77	PASS	CSQ=A|downstream_gene_variant|MODIFIER|CHML|ENSSSCG00000010844|Transcript|ENSSSCT00000011865|protein_coding||||||||||rs343422068|2507|1|HGNC|HGNC:1941|||||	GT:AD:DP:GQ:PL	0/1:2,5:7:40:175,0,40
10	14062514	.	C	T	156.77	PASS	CSQ=T|downstream_gene_variant|MODIFIER|CHML|ENSSSCG00000010844|Transcript|ENSSSCT00000011865|protein_coding||||||||||rs327195353|2559|1|HGNC|HGNC:1941|||||	GT:AD:DP:GQ:PL	0/1:3,7:10:62:185,0,62
10	14063581	.	A	C	42.77	PASS	CSQ=C|downstream_gene_variant|MODIFIER|CHML|ENSSSCG00000010844|Transcript|ENSSSCT00000011865|protein_coding||||||||||rs337117071|3626|1|HGNC|HGNC:1941|||||	GT:AD:DP:GQ:PL	0/1:4,3:7:71:71,0,102
10	14063744	.	A	G	172.77	PASS	CSQ=G|downstream_gene_variant|MODIFIER|CHML|ENSSSCG00000010844|Transcript|ENSSSCT00000011865|protein_coding|||||||||||3789|1|HGNC|HGNC:1941|||||	GT:AD:DP:GQ:PL	0/1:7,8:15:99:201,0,324
10	14063759	.	A	G	431.77	PASS	CSQ=G|downstream_gene_variant|MODIFIER|CHML|ENSSSCG00000010844|Transcript|ENSSSCT00000011865|protein_coding||||||||||rs332098210|3804|1|HGNC|HGNC:1941|||||	GT:AD:DP:GQ:PL	0/1:5,13:18:99:460,0,100
10	14063904	.	A	G	125.9	PASS	CSQ=G|downstream_gene_variant|MODIFIER|CHML|ENSSSCG00000010844|Transcript|ENSSSCT00000011865|protein_coding||||||||||rs345294521|3949|1|HGNC|HGNC:1941|||||	GT:AD:DP:GQ:PL	1/1:0,5:5:15:154,15,0
10	14169822	.	T	G	169.84	PASS	CSQ=G|3_prime_UTR_variant|MODIFIER|RGS7|ENSSSCG00000010840|Transcript|ENSSSCT00000011860|protein_coding|18/18||||1550|||||||-1|HGNC|HGNC:10003|||||	GT:AD:DP:GQ:PL	1/1:0,6:6:18:198,18,0
10	14850262	.	C	G	39.77	PASS	CSQ=G|downstream_gene_variant|MODIFIER|FH|ENSSSCG00000028178|Transcript|ENSSSCT00000030683|protein_coding||||||||||rs331151704|2457|-1|EntrezGene||||||	GT:AD:DP:GQ:PL	0/1:5,3:8:68:68,0,130
10	14851058	.	G	A	101.77	PASS	CSQ=A|downstream_gene_variant|MODIFIER|FH|ENSSSCG00000028178|Transcript|ENSSSCT00000030683|protein_coding||||||||||rs335982314|1661|-1|EntrezGene||||||	GT:AD:DP:GQ:PL	0/1:3,5:8:68:130,0,68
10	14851290	.	G	A	413.03	PASS	CSQ=A|downstream_gene_variant|MODIFIER|FH|ENSSSCG00000028178|Transcript|ENSSSCT00000030683|protein_coding||||||||||rs326328177|1429|-1|EntrezGene||||||	GT:AD:DP:GQ:PL	1/1:0,12:12:12:441,12,0
10	14851312	.	C	T	231.77	PASS	CSQ=T|downstream_gene_variant|MODIFIER|FH|ENSSSCG00000028178|Transcript|ENSSSCT00000030683|protein_coding||||||||||rs337472681|1407|-1|EntrezGene||||||	GT:AD:DP:GQ:PL	0/1:2,7:9:34:260,0,34
10	14851775	.	A	G	124.9	PASS	CSQ=G|downstream_gene_variant|MODIFIER|FH|ENSSSCG00000028178|Transcript|ENSSSCT00000030683|protein_coding||||||||||rs338163476|944|-1|EntrezGene||||||	GT:AD:DP:GQ:PL	1/1:0,5:5:15:153,15,0
10	14852839	.	A	G	186.8	PASS	CSQ=G|3_prime_UTR_variant|MODIFIER|FH|ENSSSCG00000028178|Transcript|ENSSSCT00000030683|protein_coding|11/11||||1746|||||rs338517873||-1|EntrezGene||||||	GT:AD:DP:GQ:PL	1/1:0,7:7:21:215,21,0
10	14853297	.	T	C	125.9	PASS	CSQ=C|intron_variant|MODIFIER|FH|ENSSSCG00000028178|Transcript|ENSSSCT00000030683|protein_coding||10/10||||||||rs336864138||-1|EntrezGene||||||	GT:AD:DP:GQ:PL	1/1:0,5:5:15:154,15,0
10	14854092	.	G	A	156.84	PASS	CSQ=A|intron_variant|MODIFIER|FH|ENSSSCG00000028178|Transcript|ENSSSCT00000030683|protein_coding||10/10||||||||rs334285946||-1|EntrezGene||||||	GT:AD:DP:GQ:PL	1/1:0,6:6:18:185,18,0
10	14854553	.	A	G	1661.77	PASS	CSQ=G|synonymous_variant|LOW|FH|ENSSSCG00000028178|Transcript|ENSSSCT00000030683|protein_coding|10/11||||1336|1194|398|T|acT/acC|rs81215808||-1|EntrezGene||||||	GT:AD:DP:GQ:PL	1/1:0,55:55:99:1690,165,0
10	14854637	.	C	T	732.77	PASS	CSQ=T|synonymous_variant|LOW|FH|ENSSSCG00000028178|Transcript|ENSSSCT00000030683|protein_coding|10/11||||1252|1110|370|K|aaG/aaA|rs81215807||-1|EntrezGene||||||	GT:AD:DP:GQ:PL	1/1:0,25:25:75:761,75,0
10	14857509	.	T	C	36.77	PASS	CSQ=C|synonymous_variant|LOW|FH|ENSSSCG00000028178|Transcript|ENSSSCT00000030683|protein_coding|7/11||||1099|957|319|E|gaA/gaG|rs81215805||-1|EntrezGene||||||	GT:AD:DP:GQ:PL	0/1:6,3:9:65:65,0,157
10	14859038	.	G	A	2954.77	PASS	CSQ=A|synonymous_variant|LOW|FH|ENSSSCG00000028178|Transcript|ENSSSCT00000030683|protein_coding|6/11||||829|687|229|L|ctC/ctT|rs81215804||-1|EntrezGene||||||	GT:AD:DP:GQ:PL	1/1:0,97:97:99:2983,292,0
10	14861645	.	G	A	641.77	PASS	CSQ=A|synonymous_variant|LOW|FH|ENSSSCG00000028178|Transcript|ENSSSCT00000030683|protein_coding|5/11||||667|525|175|L|ctC/ctT|rs325101843||-1|EntrezGene||||||	GT:AD:DP:GQ:PL	0/1:137,39:176:99:670,0,3673
10	14872482	.	G	A	64.77	PASS	CSQ=A|intron_variant|MODIFIER|FH|ENSSSCG00000028178|Transcript|ENSSSCT00000030683|protein_coding||1/10||||||||rs343133669||-1|EntrezGene||||||	GT:AD:DP:GQ:PL	0/1:6,4:10:93:93,0,154
10	14880533	.	A	T	432.77	PASS	CSQ=T|upstream_gene_variant|MODIFIER|FH|ENSSSCG00000028178|Transcript|ENSSSCT00000030683|protein_coding||||||||||rs343367937|1519|-1|EntrezGene||||||	GT:AD:DP:GQ:PL	1/1:0,15:15:45:461,45,0
10	14883367	.	T	C	125.9	PASS	CSQ=C|upstream_gene_variant|MODIFIER|FH|ENSSSCG00000028178|Transcript|ENSSSCT00000030683|protein_coding||||||||||rs341001182|4353|-1|EntrezGene||||||	GT:AD:DP:GQ:PL	1/1:0,5:5:15:154,15,0
10	14936628	.	A	C	42.77	PASS	CSQ=C|3_prime_UTR_variant|MODIFIER|KMO|ENSSSCG00000025686|Transcript|ENSSSCT00000032127|protein_coding|17/17||||1738|||||rs81317352||1|EntrezGene||||||	GT:AD:DP:GQ:PL	0/1:4,3:7:71:71,0,102
10	14936709	.	G	A	79.88	PASS	CSQ=A|3_prime_UTR_variant|MODIFIER|KMO|ENSSSCG00000025686|Transcript|ENSSSCT00000032127|protein_coding|17/17||||1819|||||rs320397758||1|EntrezGene||||||	GT:AD:DP:GQ:PL	0/1:1,4:5:16:108,0,16
10	14958983	.	C	T	74.77	PASS	CSQ=T|intron_variant|MODIFIER|ZNF596|ENSSSCG00000025290|Transcript|ENSSSCT00000029068|protein_coding||5/5||||||||rs318268211||-1|HGNC|HGNC:27268|||||	GT:AD:DP:GQ:PL	0/1:21,6:27:99:103,0,778
10	14959008	.	G	A	388.77	PASS	CSQ=A|missense_variant|MODERATE|ZNF596|ENSSSCG00000025290|Transcript|ENSSSCT00000029068|protein_coding|5/6||||1544|1523|508|T/M|aCg/aTg|rs326915433||-1|HGNC|HGNC:27268||deleterious(0)|||	GT:AD:DP:GQ:PL	0/1:9,16:25:99:417,0,273
10	14961412	.	C	T	46.77	PASS	CSQ=T|intron_variant|MODIFIER|ZNF596|ENSSSCG00000025290|Transcript|ENSSSCT00000029068|protein_coding||4/5||||||||rs320721910||-1|HGNC|HGNC:27268|||||	GT:AD:DP:GQ:PL	0/1:12,4:16:75:75,0,321
10	14961480	.	C	A	30.77	PASS	CSQ=A|intron_variant|MODIFIER|ZNF596|ENSSSCG00000025290|Transcript|ENSSSCT00000029068|protein_coding||4/5||||||||rs331799762||-1|HGNC|HGNC:27268|||||	GT:AD:DP:GQ:PL	0/1:8,3:11:59:59,0,201
10	14974498	.	A	G	156.84	PASS	CSQ=G|intergenic_variant|MODIFIER|||||||||||||||rs321602293|||||||||	GT:AD:DP:GQ:PL	1/1:0,6:6:18:185,18,0
10	14991525	.	A	G	89.77	PASS	CSQ=G|intergenic_variant|MODIFIER|||||||||||||||rs335760584|||||||||	GT:AD:DP:GQ:PL	0/1:7,4:11:99:118,0,182
10	14996918	.	G	T	76.77	PASS	CSQ=T|intergenic_variant|MODIFIER|||||||||||||||rs320108058|||||||||	GT:AD:DP:GQ:PL	0/1:2,4:6:43:105,0,43
10	14998206	.	G	A	242.78	PASS	CSQ=A|intergenic_variant|MODIFIER|||||||||||||||rs343276488|||||||||	GT:AD:DP:GQ:PL	0/1:2,10:12:25:271,0,25
10	14998538	.	G	A	77.77	PASS	CSQ=A|upstream_gene_variant|MODIFIER||ENSSSCG00000026705|Transcript|ENSSSCT00000027577|protein_coding||||||||||rs319006913|4963|1|||||||	GT:AD:DP:GQ:PL	0/1:11,5:16:99:106,0,290
10	14998549	.	T	C	401.77	PASS	CSQ=C|upstream_gene_variant|MODIFIER||ENSSSCG00000026705|Transcript|ENSSSCT00000027577|protein_coding||||||||||rs330166961|4952|1|||||||	GT:AD:DP:GQ:PL	1/1:0,14:14:42:430,42,0
10	14999099	.	G	A	110.77	PASS	CSQ=A|upstream_gene_variant|MODIFIER||ENSSSCG00000026705|Transcript|ENSSSCT00000027577|protein_coding||||||||||rs341721513|4402|1|||||||	GT:AD:DP:GQ:PL	0/1:5,6:11:99:139,0,121
10	14999270	.	G	T	104.77	PASS	CSQ=T|upstream_gene_variant|MODIFIER||ENSSSCG00000026705|Transcript|ENSSSCT00000027577|protein_coding||||||||||rs693959496|4231|1|||||||	GT:AD:DP:GQ:PL	0/1:2,5:7:40:133,0,40
10	14999525	.	T	C	125.9	PASS	CSQ=C|upstream_gene_variant|MODIFIER||ENSSSCG00000026705|Transcript|ENSSSCT00000027577|protein_coding||||||||||rs340774170|3976|1|||||||	GT:AD:DP:GQ:PL	1/1:0,5:5:15:154,15,0
10	14999727	.	G	C	197.77	PASS	CSQ=C|upstream_gene_variant|MODIFIER||ENSSSCG00000026705|Transcript|ENSSSCT00000027577|protein_coding|||||||||||3774|1|||||||	GT:AD:DP:GQ:PL	0/1:4,9:13:84:226,0,84
10	14999753	.	A	T	79.88	PASS	CSQ=T|upstream_gene_variant|MODIFIER||ENSSSCG00000026705|Transcript|ENSSSCT00000027577|protein_coding||||||||||rs322236697|3748|1|||||||	GT:AD:DP:GQ:PL	0/1:1,4:5:16:108,0,16
10	15001198	.	A	G	48.77	PASS	CSQ=G|upstream_gene_variant|MODIFIER||ENSSSCG00000026705|Transcript|ENSSSCT00000027577|protein_coding||||||||||rs345091307|2303|1|||||||	GT:AD:DP:GQ:PL	0/1:2,3:5:46:77,0,46
10	15003621	.	A	G	46.77	PASS	CSQ=G|5_prime_UTR_variant|MODIFIER||ENSSSCG00000026705|Transcript|ENSSSCT00000027577|protein_coding|1/6||||121|||||rs706945864||1|||||||	GT:AD:DP:GQ:PL	0/1:12,4:16:75:75,0,320
10	15042658	.	T	C	893.77	PASS	CSQ=C|downstream_gene_variant|MODIFIER||ENSSSCG00000026705|Transcript|ENSSSCT00000027577|protein_coding||||||||||rs710567794|2488|1|||||||,C|5_prime_UTR_variant|MODIFIER|DEGS1|ENSSSCG00000024484|Transcript|ENSSSCT00000025010|protein_coding|1/3||||310|||||rs710567794||1|HGNC|HGNC:13709|||||	GT:AD:DP:GQ:PL	1/1:0,30:30:90:922,90,0
10	15045641	.	T	C	48.77	PASS	CSQ=C|intron_variant|MODIFIER|DEGS1|ENSSSCG00000024484|Transcript|ENSSSCT00000025010|protein_coding||1/2||||||||rs340794777||1|HGNC|HGNC:13709|||||	GT:AD:DP:GQ:PL	0/1:2,3:5:46:77,0,46
10	15045824	.	T	C	39.77	PASS	CSQ=C|intron_variant|MODIFIER|DEGS1|ENSSSCG00000024484|Transcript|ENSSSCT00000025010|protein_coding||1/2||||||||rs699847675||1|HGNC|HGNC:13709|||||	GT:AD:DP:GQ:PL	0/1:5,3:8:68:68,0,130
10	15048671	.	A	T	39.77	PASS	CSQ=T|intron_variant|MODIFIER|DEGS1|ENSSSCG00000024484|Transcript|ENSSSCT00000025010|protein_coding||1/2||||||||rs331980127||1|HGNC|HGNC:13709|||||	GT:AD:DP:GQ:PL	0/1:5,3:8:68:68,0,130
10	15049098	.	T	C	518.77	PASS	CSQ=C|synonymous_variant|LOW|DEGS1|ENSSSCG00000024484|Transcript|ENSSSCT00000025010|protein_coding|2/3||||560|243|81|N|aaT/aaC|rs55618569||1|HGNC|HGNC:13709|||||	GT:AD:DP:GQ:PL	0/1:12,21:33:99:547,0,270
10	15049365	.	T	C	3662.77	PASS	CSQ=C|synonymous_variant|LOW|DEGS1|ENSSSCG00000024484|Transcript|ENSSSCT00000025010|protein_coding|2/3||||827|510|170|Y|taT/taC|rs55618570||1|HGNC|HGNC:13709|||||	GT:AD:DP:GQ:PL	1/1:0,120:120:99:3691,361,0
10	15049404	.	C	T	262.77	PASS	CSQ=T|synonymous_variant|LOW|DEGS1|ENSSSCG00000024484|Transcript|ENSSSCT00000025010|protein_coding|2/3||||866|549|183|S|tcC/tcT|rs81215204||1|HGNC|HGNC:13709|||||	GT:AD:DP:GQ:PL	0/1:32,14:46:99:291,0,833
10	15049461	.	C	T	249.77	PASS	CSQ=T|synonymous_variant|LOW|DEGS1|ENSSSCG00000024484|Transcript|ENSSSCT00000025010|protein_coding|2/3||||923|606|202|Y|taC/taT|rs341546150||1|HGNC|HGNC:13709|||||	GT:AD:DP:GQ:PL	0/1:79,19:98:99:278,0,2135
10	15050068	.	A	G	92.77	PASS	CSQ=G|intron_variant|MODIFIER|DEGS1|ENSSSCG00000024484|Transcript|ENSSSCT00000025010|protein_coding||2/2||||||||rs319769613||1|HGNC|HGNC:13709|||||	GT:AD:DP:GQ:PL	0/1:6,5:11:99:121,0,180
10	15050145	.	G	A	92.77	PASS	CSQ=A|intron_variant|MODIFIER|DEGS1|ENSSSCG00000024484|Transcript|ENSSSCT00000025010|protein_coding||2/2||||||||rs341425046||1|HGNC|HGNC:13709|||||	GT:AD:DP:GQ:PL	0/1:6,5:11:99:121,0,151
10	15050194	.	C	T	39.77	PASS	CSQ=T|intron_variant|MODIFIER|DEGS1|ENSSSCG00000024484|Transcript|ENSSSCT00000025010|protein_coding||2/2||||||||rs691162298||1|HGNC|HGNC:13709|||||	GT:AD:DP:GQ:PL	0/1:5,3:8:68:68,0,130
10	15052978	.	C	A	352.77	PASS	CSQ=A|3_prime_UTR_variant|MODIFIER|DEGS1|ENSSSCG00000024484|Transcript|ENSSSCT00000025010|protein_coding|3/3||||1386|||||rs334285334||1|HGNC|HGNC:13709|||||	GT:AD:DP:GQ:PL	0/1:67,21:88:99:381,0,1796
10	15053002	.	A	G	996.77	PASS	CSQ=G|3_prime_UTR_variant|MODIFIER|DEGS1|ENSSSCG00000024484|Transcript|ENSSSCT00000025010|protein_coding|3/3||||1410|||||rs345475540||1|HGNC|HGNC:13709|||||	GT:AD:DP:GQ:PL	1/1:0,31:31:93:1025,93,0
10	15053060	.	G	A	378.77	PASS	CSQ=A|3_prime_UTR_variant|MODIFIER|DEGS1|ENSSSCG00000024484|Transcript|ENSSSCT00000025010|protein_coding|3/3||||1468|||||rs334445942||1|HGNC|HGNC:13709|||||	GT:AD:DP:GQ:PL	0/1:3,15:18:38:407,0,38
10	15053131	.	T	C	664.77	PASS	CSQ=C|3_prime_UTR_variant|MODIFIER|DEGS1|ENSSSCG00000024484|Transcript|ENSSSCT00000025010|protein_coding|3/3||||1539|||||rs344988843||1|HGNC|HGNC:13709|||||	GT:AD:DP:GQ:PL	1/1:0,17:17:51:693,51,0
10	15053143	.	G	A	573.77	PASS	CSQ=A|3_prime_UTR_variant|MODIFIER|DEGS1|ENSSSCG00000024484|Transcript|ENSSSCT00000025010|protein_coding|3/3||||1551|||||rs55618571||1|HGNC|HGNC:13709|||||	GT:AD:DP:GQ:PL	1/1:0,12:12:42:602,42,0
10	15072727	.	A	G	125.9	PASS	CSQ=G|intergenic_variant|MODIFIER|||||||||||||||rs321759104|||||||||	GT:AD:DP:GQ:PL	1/1:0,5:5:15:154,15,0
10	15125260	.	T	C	125.9	PASS	CSQ=C|intron_variant|MODIFIER|CNIH4|ENSSSCG00000027103|Transcript|ENSSSCT00000032552|protein_coding||1/1||||||||rs334687581||1|HGNC|HGNC:25013|||||	GT:AD:DP:GQ:PL	1/1:0,5:5:15:154,15,0
10	15127876	.	A	G	45.77	PASS	CSQ=G|intron_variant|MODIFIER|CNIH4|ENSSSCG00000027103|Transcript|ENSSSCT00000032552|protein_coding||1/1||||||||rs324618019||1|HGNC|HGNC:25013|||||	GT:AD:DP:GQ:PL	0/1:3,3:6:74:74,0,74
10	15128153	.	A	G	76.77	PASS	CSQ=G|intron_variant|MODIFIER|CNIH4|ENSSSCG00000027103|Transcript|ENSSSCT00000032552|protein_coding||1/1||||||||rs339349541||1|HGNC|HGNC:25013|||||	GT:AD:DP:GQ:PL	0/1:2,4:6:43:105,0,43
10	15138985	.	C	T	128.77	PASS	CSQ=T|3_prime_UTR_variant|MODIFIER|WDR26|ENSSSCG00000010849|Transcript|ENSSSCT00000011871|protein_coding|14/14||||4642|||||rs329476770||-1|HGNC|HGNC:21208|||||	GT:AD:DP:GQ:PL	0/1:3,6:9:65:157,0,65
10	15631506	.	T	C	105.98	PASS	CSQ=C|downstream_gene_variant|MODIFIER||ENSSSCG00000023390|Transcript|ENSSSCT00000026834|protein_coding|||||||||||1947|1|||||||,C|missense_variant|MODERATE||ENSSSCG00000021310|Transcript|ENSSSCT00000024654|protein_coding|1/7||||133|88|30|S/P|Tca/Cca|||1||||tolerated(0.06)|||	GT:AD:DP:GQ:PL	0/1:1,5:6:13:134,0,13
10	15900987	.	G	A	70.77	PASS	CSQ=A|intron_variant|MODIFIER|SDE2|ENSSSCG00000010858|Transcript|ENSSSCT00000011880|protein_coding||5/6||||||||rs343047672||1|HGNC|HGNC:26643|||||	GT:AD:DP:GQ:PL	0/1:4,4:8:99:99,0,99
10	15901168	.	A	G	76.77	PASS	CSQ=G|intron_variant|MODIFIER|SDE2|ENSSSCG00000010858|Transcript|ENSSSCT00000011880|protein_coding||5/6||||||||rs342830316||1|HGNC|HGNC:26643|||||	GT:AD:DP:GQ:PL	0/1:2,4:6:43:105,0,43
10	15903908	.	G	A	809.77	PASS	CSQ=A|synonymous_variant|LOW|SDE2|ENSSSCG00000010858|Transcript|ENSSSCT00000011880|protein_coding|6/7||||909|804|268|R|agG/agA|rs335346442||1|HGNC|HGNC:26643|||||	GT:AD:DP:GQ:PL	0/1:35,34:69:99:838,0,869
10	15903969	.	A	G	583.77	PASS	CSQ=G|missense_variant|MODERATE|SDE2|ENSSSCG00000010858|Transcript|ENSSSCT00000011880|protein_coding|6/7||||970|865|289|R/G|Agg/Ggg|rs81420841||1|HGNC|HGNC:26643||tolerated(1)|||	GT:AD:DP:GQ:PL	0/1:27,25:52:99:612,0,673
10	15907715	.	G	C	143.84	PASS	CSQ=C|intron_variant|MODIFIER|SDE2|ENSSSCG00000010858|Transcript|ENSSSCT00000011880|protein_coding||6/6||||||||rs345218388||1|HGNC|HGNC:26643|||||	GT:AD:DP:GQ:PL	1/1:0,6:6:18:172,18,0
10	15943500	.	A	C	894.77	PASS	CSQ=C|downstream_gene_variant|MODIFIER||ENSSSCG00000029429|Transcript|ENSSSCT00000011879|protein_coding||||||||||rs332258598|3319|1|||||||,C|5_prime_UTR_variant|MODIFIER||ENSSSCG00000010855|Transcript|ENSSSCT00000011877|protein_coding|1/7||||273|||||rs332258598||1|||||||	GT:AD:DP:GQ:PL	1/1:0,30:30:90:923,90,0
10	15943512	.	A	C	161.77	PASS	CSQ=C|downstream_gene_variant|MODIFIER||ENSSSCG00000029429|Transcript|ENSSSCT00000011879|protein_coding||||||||||rs345798771|3331|1|||||||,C|5_prime_UTR_variant|MODIFIER||ENSSSCG00000010855|Transcript|ENSSSCT00000011877|protein_coding|1/7||||285|||||rs345798771||1|||||||	GT:AD:DP:GQ:PL	0/1:20,9:29:99:190,0,527
10	15945220	.	T	C	279.77	PASS	CSQ=C|synonymous_variant|LOW||ENSSSCG00000010855|Transcript|ENSSSCT00000011877|protein_coding|3/7||||504|192|64|D|gaT/gaC|rs55618271||1|||||||	GT:AD:DP:GQ:PL	1/1:0,10:10:30:308,30,0
10	15946934	.	G	A	294.77	PASS	CSQ=A|synonymous_variant|LOW||ENSSSCG00000010855|Transcript|ENSSSCT00000011877|protein_coding|7/7||||1191|879|293|E|gaG/gaA|rs334275562||1|||||||	GT:AD:DP:GQ:PL	0/1:22,14:36:99:323,0,574
10	15979790	.	T	C	248.78	PASS	CSQ=C|5_prime_UTR_variant|MODIFIER|TMEM63A|ENSSSCG00000010854|Transcript|ENSSSCT00000011876|protein_coding|1/23||||75|||||rs319258390||1|HGNC|HGNC:29118|||||	GT:AD:DP:GQ:PL	1/1:0,9:9:27:277,27,0
10	16000587	.	A	G	186.8	PASS	CSQ=G|synonymous_variant|LOW|TMEM63A|ENSSSCG00000010854|Transcript|ENSSSCT00000011876|protein_coding|13/23||||1379|1185|395|T|acA/acG|rs342362660||1|HGNC|HGNC:29118|||||	GT:AD:DP:GQ:PL	1/1:0,7:7:21:215,21,0
10	16007375	.	C	T	161.77	PASS	CSQ=T|synonymous_variant|LOW|TMEM63A|ENSSSCG00000010854|Transcript|ENSSSCT00000011876|protein_coding|18/23||||1931|1737|579|L|ctC/ctT|rs330760081||1|HGNC|HGNC:29118|||||	GT:AD:DP:GQ:PL	0/1:20,9:29:99:190,0,527
10	16007411	.	T	C	340.77	PASS	CSQ=C|synonymous_variant|LOW|TMEM63A|ENSSSCG00000010854|Transcript|ENSSSCT00000011876|protein_coding|18/23||||1967|1773|591|A|gcT/gcC|rs342460774||1|HGNC|HGNC:29118|||||	GT:AD:DP:GQ:PL	1/1:0,12:12:36:369,36,0
10	16011352	.	T	C	27.77	PASS	CSQ=C|synonymous_variant|LOW|TMEM63A|ENSSSCG00000010854|Transcript|ENSSSCT00000011876|protein_coding|20/23||||2108|1914|638|I|atT/atC|rs319738822||1|HGNC|HGNC:29118|||||	GT:AD:DP:GQ:PL	0/1:9,3:12:56:56,0,241
10	16015342	.	T	C	194.77	PASS	CSQ=C|3_prime_UTR_variant|MODIFIER|TMEM63A|ENSSSCG00000010854|Transcript|ENSSSCT00000011876|protein_coding|23/23||||2628|||||rs321027035||1|HGNC|HGNC:29118|||||,C|downstream_gene_variant|MODIFIER|EPHX1|ENSSSCG00000010853|Transcript|ENSSSCT00000011875|protein_coding||||||||||rs321027035|1242|-1|Uniprot_gn||||||	GT:AD:DP:GQ:PL	0/1:5,9:14:99:223,0,112
10	16015734	.	G	A	232.77	PASS	CSQ=A|3_prime_UTR_variant|MODIFIER|TMEM63A|ENSSSCG00000010854|Transcript|ENSSSCT00000011876|protein_coding|23/23||||3020|||||rs333476719||1|HGNC|HGNC:29118|||||,A|downstream_gene_variant|MODIFIER|EPHX1|ENSSSCG00000010853|Transcript|ENSSSCT00000011875|protein_coding||||||||||rs333476719|850|-1|Uniprot_gn||||||	GT:AD:DP:GQ:PL	0/1:15,11:26:99:261,0,362
10	16015754	.	C	T	373.77	PASS	CSQ=T|3_prime_UTR_variant|MODIFIER|TMEM63A|ENSSSCG00000010854|Transcript|ENSSSCT00000011876|protein_coding|23/23||||3040|||||rs341141616||1|HGNC|HGNC:29118|||||,T|downstream_gene_variant|MODIFIER|EPHX1|ENSSSCG00000010853|Transcript|ENSSSCT00000011875|protein_coding||||||||||rs341141616|830|-1|Uniprot_gn||||||	GT:AD:DP:GQ:PL	0/1:14,16:30:99:402,0,340
10	16015814	.	T	C	163.77	PASS	CSQ=C|3_prime_UTR_variant|MODIFIER|TMEM63A|ENSSSCG00000010854|Transcript|ENSSSCT00000011876|protein_coding|23/23||||3100|||||rs332963096||1|HGNC|HGNC:29118|||||,C|downstream_gene_variant|MODIFIER|EPHX1|ENSSSCG00000010853|Transcript|ENSSSCT00000011875|protein_coding||||||||||rs332963096|770|-1|Uniprot_gn||||||	GT:AD:DP:GQ:PL	0/1:10,8:18:99:192,0,253
10	16015854	.	T	C	66.77	PASS	CSQ=C|3_prime_UTR_variant|MODIFIER|TMEM63A|ENSSSCG00000010854|Transcript|ENSSSCT00000011876|protein_coding|23/23||||3140|||||rs345974125||1|HGNC|HGNC:29118|||||,C|downstream_gene_variant|MODIFIER|EPHX1|ENSSSCG00000010853|Transcript|ENSSSCT00000011875|protein_coding||||||||||rs345974125|730|-1|Uniprot_gn||||||	GT:AD:DP:GQ:PL	0/1:5,4:9:95:95,0,127
10	16015908	.	T	G	220.31	PASS	CSQ=G|3_prime_UTR_variant|MODIFIER|TMEM63A|ENSSSCG00000010854|Transcript|ENSSSCT00000011876|protein_coding|23/23||||3194|||||rs691443866||1|HGNC|HGNC:29118|||||,G|downstream_gene_variant|MODIFIER|EPHX1|ENSSSCG00000010853|Transcript|ENSSSCT00000011875|protein_coding||||||||||rs691443866|676|-1|Uniprot_gn||||||	GT:AD:DP:GQ:PL	0/1:1,9:10:1:246,0,1
10	16016329	.	A	G	156.77	PASS	CSQ=G|3_prime_UTR_variant|MODIFIER|TMEM63A|ENSSSCG00000010854|Transcript|ENSSSCT00000011876|protein_coding|23/23||||3615|||||rs322655875||1|HGNC|HGNC:29118|||||,G|downstream_gene_variant|MODIFIER|EPHX1|ENSSSCG00000010853|Transcript|ENSSSCT00000011875|protein_coding||||||||||rs322655875|255|-1|Uniprot_gn||||||	GT:AD:DP:GQ:PL	0/1:3,7:10:62:185,0,62
10	16016380	.	G	T	153.77	PASS	CSQ=T|3_prime_UTR_variant|MODIFIER|TMEM63A|ENSSSCG00000010854|Transcript|ENSSSCT00000011876|protein_coding|23/23||||3666|||||rs334028125||1|HGNC|HGNC:29118|||||,T|downstream_gene_variant|MODIFIER|EPHX1|ENSSSCG00000010853|Transcript|ENSSSCT00000011875|protein_coding||||||||||rs334028125|204|-1|Uniprot_gn||||||	GT:AD:DP:GQ:PL	0/1:4,7:11:90:182,0,90
10	16016403	.	C	T	298.82	PASS	CSQ=T|3_prime_UTR_variant|MODIFIER|TMEM63A|ENSSSCG00000010854|Transcript|ENSSSCT00000011876|protein_coding|23/23||||3689|||||rs344196640||1|HGNC|HGNC:29118|||||,T|downstream_gene_variant|MODIFIER|EPHX1|ENSSSCG00000010853|Transcript|ENSSSCT00000011875|protein_coding||||||||||rs344196640|181|-1|Uniprot_gn||||||	GT:AD:DP:GQ:PL	0/1:2,12:14:19:327,0,19
10	16016574	.	T	A	48.77	PASS	CSQ=A|3_prime_UTR_variant|MODIFIER|TMEM63A|ENSSSCG00000010854|Transcript|ENSSSCT00000011876|protein_coding|23/23||||3860|||||rs344856174||1|HGNC|HGNC:29118|||||,A|downstream_gene_variant|MODIFIER|EPHX1|ENSSSCG00000010853|Transcript|ENSSSCT00000011875|protein_coding||||||||||rs344856174|10|-1|Uniprot_gn||||||	GT:AD:DP:GQ:PL	0/1:2,3:5:46:77,0,46
10	16016658	.	G	A	1071.77	PASS	CSQ=A|3_prime_UTR_variant|MODIFIER|TMEM63A|ENSSSCG00000010854|Transcript|ENSSSCT00000011876|protein_coding|23/23||||3944|||||rs328742899||1|HGNC|HGNC:29118|||||,A|3_prime_UTR_variant|MODIFIER|EPHX1|ENSSSCG00000010853|Transcript|ENSSSCT00000011875|protein_coding|9/9||||1672|||||rs328742899||-1|Uniprot_gn||||||	GT:AD:DP:GQ:PL	0/1:31,43:74:99:1100,0,731
10	16016696	.	G	A	1181.77	PASS	CSQ=A|3_prime_UTR_variant|MODIFIER|TMEM63A|ENSSSCG00000010854|Transcript|ENSSSCT00000011876|protein_coding|23/23||||3982|||||rs318729220||1|HGNC|HGNC:29118|||||,A|3_prime_UTR_variant|MODIFIER|EPHX1|ENSSSCG00000010853|Transcript|ENSSSCT00000011875|protein_coding|9/9||||1634|||||rs318729220||-1|Uniprot_gn||||||	GT:AD:DP:GQ:PL	0/1:33,47:80:99:1210,0,774
10	16016775	.	G	A	1247.77	PASS	CSQ=A|3_prime_UTR_variant|MODIFIER|TMEM63A|ENSSSCG00000010854|Transcript|ENSSSCT00000011876|protein_coding|23/23||||4061|||||rs337710481||1|HGNC|HGNC:29118|||||,A|3_prime_UTR_variant|MODIFIER|EPHX1|ENSSSCG00000010853|Transcript|ENSSSCT00000011875|protein_coding|9/9||||1555|||||rs337710481||-1|Uniprot_gn||||||	GT:AD:DP:GQ:PL	0/1:38,50:88:99:1276,0,904
10	16016852	.	C	T	295.77	PASS	CSQ=T|3_prime_UTR_variant|MODIFIER|TMEM63A|ENSSSCG00000010854|Transcript|ENSSSCT00000011876|protein_coding|23/23||||4138|||||rs329333306||1|HGNC|HGNC:29118|||||,T|3_prime_UTR_variant|MODIFIER|EPHX1|ENSSSCG00000010853|Transcript|ENSSSCT00000011875|protein_coding|9/9||||1478|||||rs329333306||-1|Uniprot_gn||||||	GT:AD:DP:GQ:PL	0/1:12,13:25:99:324,0,294
10	16016878	.	A	G	410.77	PASS	CSQ=G|3_prime_UTR_variant|MODIFIER|TMEM63A|ENSSSCG00000010854|Transcript|ENSSSCT00000011876|protein_coding|23/23||||4164|||||rs81212110||1|HGNC|HGNC:29118|||||,G|synonymous_variant|LOW|EPHX1|ENSSSCG00000010853|Transcript|ENSSSCT00000011875|protein_coding|9/9||||1452|1351|451|L|Ttg/Ctg|rs81212110||-1|Uniprot_gn||||||	GT:AD:DP:GQ:PL	0/1:11,17:28:99:439,0,254
10	16017017	.	C	T	348.77	PASS	CSQ=T|3_prime_UTR_variant|MODIFIER|TMEM63A|ENSSSCG00000010854|Transcript|ENSSSCT00000011876|protein_coding|23/23||||4303|||||rs81212107||1|HGNC|HGNC:29118|||||,T|synonymous_variant|LOW|EPHX1|ENSSSCG00000010853|Transcript|ENSSSCT00000011875|protein_coding|9/9||||1313|1212|404|V|gtG/gtA|rs81212107||-1|Uniprot_gn||||||	GT:AD:DP:GQ:PL	0/1:13,15:28:99:377,0,314
10	16017085	.	A	G	76.77	PASS	CSQ=G|3_prime_UTR_variant|MODIFIER|TMEM63A|ENSSSCG00000010854|Transcript|ENSSSCT00000011876|protein_coding|23/23||||4371|||||rs322633942||1|HGNC|HGNC:29118|||||,G|intron_variant|MODIFIER|EPHX1|ENSSSCG00000010853|Transcript|ENSSSCT00000011875|protein_coding||8/8||||||||rs322633942||-1|Uniprot_gn||||||	GT:AD:DP:GQ:PL	0/1:2,4:6:43:105,0,43
10	16017664	.	G	A	125.9	PASS	CSQ=A|3_prime_UTR_variant|MODIFIER|TMEM63A|ENSSSCG00000010854|Transcript|ENSSSCT00000011876|protein_coding|23/23||||4950|||||rs325701361||1|HGNC|HGNC:29118|||||,A|intron_variant|MODIFIER|EPHX1|ENSSSCG00000010853|Transcript|ENSSSCT00000011875|protein_coding||8/8||||||||rs325701361||-1|Uniprot_gn||||||	GT:AD:DP:GQ:PL	1/1:0,5:5:15:154,15,0
10	16017697	.	T	C	124.9	PASS	CSQ=C|3_prime_UTR_variant|MODIFIER|TMEM63A|ENSSSCG00000010854|Transcript|ENSSSCT00000011876|protein_coding|23/23||||4983|||||rs339382238||1|HGNC|HGNC:29118|||||,C|intron_variant|MODIFIER|EPHX1|ENSSSCG00000010853|Transcript|ENSSSCT00000011875|protein_coding||8/8||||||||rs339382238||-1|Uniprot_gn||||||	GT:AD:DP:GQ:PL	1/1:0,5:5:15:153,15,0
10	16017773	.	C	T	67.77	PASS	CSQ=T|3_prime_UTR_variant|MODIFIER|TMEM63A|ENSSSCG00000010854|Transcript|ENSSSCT00000011876|protein_coding|23/23||||5059|||||rs320690023||1|HGNC|HGNC:29118|||||,T|intron_variant|MODIFIER|EPHX1|ENSSSCG00000010853|Transcript|ENSSSCT00000011875|protein_coding||8/8||||||||rs320690023||-1|Uniprot_gn||||||	GT:AD:DP:GQ:PL	0/1:5,4:9:96:96,0,126
10	16017875	.	T	C	217.78	PASS	CSQ=C|3_prime_UTR_variant|MODIFIER|TMEM63A|ENSSSCG00000010854|Transcript|ENSSSCT00000011876|protein_coding|23/23||||5161|||||rs335788906||1|HGNC|HGNC:29118|||||,C|intron_variant|MODIFIER|EPHX1|ENSSSCG00000010853|Transcript|ENSSSCT00000011875|protein_coding||8/8||||||||rs335788906||-1|Uniprot_gn||||||	GT:AD:DP:GQ:PL	1/1:0,8:8:24:246,24,0
10	16018478	.	C	T	101.77	PASS	CSQ=T|3_prime_UTR_variant|MODIFIER|TMEM63A|ENSSSCG00000010854|Transcript|ENSSSCT00000011876|protein_coding|23/23||||5764|||||rs328766180||1|HGNC|HGNC:29118|||||,T|intron_variant|MODIFIER|EPHX1|ENSSSCG00000010853|Transcript|ENSSSCT00000011875|protein_coding||7/8||||||||rs328766180||-1|Uniprot_gn||||||	GT:AD:DP:GQ:PL	0/1:3,5:8:68:130,0,68
10	16018722	.	A	G	39.77	PASS	CSQ=G|3_prime_UTR_variant|MODIFIER|TMEM63A|ENSSSCG00000010854|Transcript|ENSSSCT00000011876|protein_coding|23/23||||6008|||||||1|HGNC|HGNC:29118|||||,G|intron_variant|MODIFIER|EPHX1|ENSSSCG00000010853|Transcript|ENSSSCT00000011875|protein_coding||7/8||||||||||-1|Uniprot_gn||||||	GT:AD:DP:GQ:PL	0/1:5,3:8:68:68,0,130
10	16018746	.	A	G	30.77	PASS	CSQ=G|3_prime_UTR_variant|MODIFIER|TMEM63A|ENSSSCG00000010854|Transcript|ENSSSCT00000011876|protein_coding|23/23||||6032|||||||1|HGNC|HGNC:29118|||||,G|intron_variant|MODIFIER|EPHX1|ENSSSCG00000010853|Transcript|ENSSSCT00000011875|protein_coding||7/8||||||||||-1|Uniprot_gn||||||	GT:AD:DP:GQ:PL	0/1:8,3:11:59:59,0,213
10	16018857	.	T	C	209.77	PASS	CSQ=C|3_prime_UTR_variant|MODIFIER|TMEM63A|ENSSSCG00000010854|Transcript|ENSSSCT00000011876|protein_coding|23/23||||6143|||||rs328755675||1|HGNC|HGNC:29118|||||,C|intron_variant|MODIFIER|EPHX1|ENSSSCG00000010853|Transcript|ENSSSCT00000011875|protein_coding||7/8||||||||rs328755675||-1|Uniprot_gn||||||	GT:AD:DP:GQ:PL	0/1:13,10:23:99:238,0,335
10	16018894	.	C	T	163.77	PASS	CSQ=T|3_prime_UTR_variant|MODIFIER|TMEM63A|ENSSSCG00000010854|Transcript|ENSSSCT00000011876|protein_coding|23/23||||6180|||||rs336014538||1|HGNC|HGNC:29118|||||,T|intron_variant|MODIFIER|EPHX1|ENSSSCG00000010853|Transcript|ENSSSCT00000011875|protein_coding||7/8||||||||rs336014538||-1|Uniprot_gn||||||	GT:AD:DP:GQ:PL	0/1:10,8:18:99:192,0,253
10	16019435	.	G	A	122.77	PASS	CSQ=A|3_prime_UTR_variant|MODIFIER|TMEM63A|ENSSSCG00000010854|Transcript|ENSSSCT00000011876|protein_coding|23/23||||6721|||||rs343480854||1|HGNC|HGNC:29118|||||,A|synonymous_variant|LOW|EPHX1|ENSSSCG00000010853|Transcript|ENSSSCT00000011875|protein_coding|7/9||||1034|933|311|C|tgC/tgT|rs343480854||-1|Uniprot_gn||||||	GT:AD:DP:GQ:PL	0/1:5,6:11:99:151,0,121
10	16019583	.	T	C	45.77	PASS	CSQ=C|3_prime_UTR_variant|MODIFIER|TMEM63A|ENSSSCG00000010854|Transcript|ENSSSCT00000011876|protein_coding|23/23||||6869|||||rs345796279||1|HGNC|HGNC:29118|||||,C|intron_variant|MODIFIER|EPHX1|ENSSSCG00000010853|Transcript|ENSSSCT00000011875|protein_coding||6/8||||||||rs345796279||-1|Uniprot_gn||||||	GT:AD:DP:GQ:PL	0/1:2,3:5:46:74,0,46
10	16021557	.	T	C	676.77	PASS	CSQ=C|downstream_gene_variant|MODIFIER|TMEM63A|ENSSSCG00000010854|Transcript|ENSSSCT00000011876|protein_coding||||||||||rs55619243|1403|1|HGNC|HGNC:29118|||||,C|synonymous_variant|LOW|EPHX1|ENSSSCG00000010853|Transcript|ENSSSCT00000011875|protein_coding|6/9||||908|807|269|G|ggA/ggG|rs55619243||-1|Uniprot_gn||||||	GT:AD:DP:GQ:PL	1/1:0,23:23:69:705,69,0
10	16022270	.	C	T	85.77	PASS	CSQ=T|downstream_gene_variant|MODIFIER|TMEM63A|ENSSSCG00000010854|Transcript|ENSSSCT00000011876|protein_coding||||||||||rs81212098|2116|1|HGNC|HGNC:29118|||||,T|missense_variant|MODERATE|EPHX1|ENSSSCG00000010853|Transcript|ENSSSCT00000011875|protein_coding|5/9||||711|610|204|A/T|Gct/Act|rs81212098||-1|Uniprot_gn|||tolerated(0.67)|||	GT:AD:DP:GQ:PL	0/1:4,3:7:99:114,0,202
10	16022271	.	A	G	85.77	PASS	CSQ=G|downstream_gene_variant|MODIFIER|TMEM63A|ENSSSCG00000010854|Transcript|ENSSSCT00000011876|protein_coding||||||||||rs326269013|2117|1|HGNC|HGNC:29118|||||,G|synonymous_variant|LOW|EPHX1|ENSSSCG00000010853|Transcript|ENSSSCT00000011875|protein_coding|5/9||||710|609|203|A|gcT/gcC|rs326269013||-1|Uniprot_gn||||||	GT:AD:DP:GQ:PL	0/1:4,3:7:99:114,0,202
10	16023060	.	A	G	3792.77	PASS	CSQ=G|downstream_gene_variant|MODIFIER|TMEM63A|ENSSSCG00000010854|Transcript|ENSSSCT00000011876|protein_coding||||||||||rs81212096|2906|1|HGNC|HGNC:29118|||||,G|synonymous_variant|LOW|EPHX1|ENSSSCG00000010853|Transcript|ENSSSCT00000011875|protein_coding|4/9||||545|444|148|H|caT/caC|rs81212096||-1|Uniprot_gn||||||	GT:AD:DP:GQ:PL	1/1:0,124:124:99:3821,373,0
10	16231841	.	T	G	83.77	PASS	CSQ=G|synonymous_variant|LOW|ENAH|ENSSSCG00000010850|Transcript|ENSSSCT00000011872|protein_coding|8/13||||1508|1491|497|A|gcA/gcC|||-1|HGNC|HGNC:18271|||||	GT:AD:DP:GQ:PL	0/1:28,6:34:99:112,0,801
10	16232503	.	C	T	186.8	PASS	CSQ=T|intron_variant|MODIFIER|ENAH|ENSSSCG00000010850|Transcript|ENSSSCT00000011872|protein_coding||7/12||||||||rs319707374||-1|HGNC|HGNC:18271|||||	GT:AD:DP:GQ:PL	1/1:0,7:7:21:215,21,0
10	16239294	.	C	T	107.98	PASS	CSQ=T|intron_variant|MODIFIER|ENAH|ENSSSCG00000010850|Transcript|ENSSSCT00000011872|protein_coding||4/12||||||||rs332589736||-1|HGNC|HGNC:18271|||||	GT:AD:DP:GQ:PL	0/1:1,5:6:13:136,0,13
10	16323590	.	T	C	125.9	PASS	CSQ=C|intergenic_variant|MODIFIER|||||||||||||||rs336350239|||||||||	GT:AD:DP:GQ:PL	1/1:0,5:5:15:154,15,0
10	16323639	.	G	A	125.9	PASS	CSQ=A|intergenic_variant|MODIFIER|||||||||||||||rs343619441|||||||||	GT:AD:DP:GQ:PL	1/1:0,5:5:15:154,15,0
10	16598380	.	T	C	3273.77	PASS	CSQ=C|3_prime_UTR_variant|MODIFIER|PARP1|ENSSSCG00000023660|Transcript|ENSSSCT00000028077|protein_coding|23/23||||3570|||||rs344383921||-1|HGNC|HGNC:270|||||	GT:AD:DP:GQ:PL	1/1:0,108:108:99:3302,325,0
10	16598525	.	G	A	854.77	PASS	CSQ=A|3_prime_UTR_variant|MODIFIER|PARP1|ENSSSCG00000023660|Transcript|ENSSSCT00000028077|protein_coding|23/23||||3425|||||rs55618004||-1|HGNC|HGNC:270|||||	GT:AD:DP:GQ:PL	0/1:20,34:54:99:883,0,452
10	16599071	.	A	G	237.77	PASS	CSQ=G|synonymous_variant|LOW|PARP1|ENSSSCG00000023660|Transcript|ENSSSCT00000028077|protein_coding|22/23||||3135|2895|965|S|agT/agC|rs81210978||-1|HGNC|HGNC:270|||||	GT:AD:DP:GQ:PL	0/1:4,10:14:81:266,0,81
10	16610808	.	C	T	770.77	PASS	CSQ=T|synonymous_variant|LOW|PARP1|ENSSSCG00000023660|Transcript|ENSSSCT00000028077|protein_coding|14/23||||2223|1983|661|V|gtG/gtA|rs324287431||-1|HGNC|HGNC:270|||||	GT:AD:DP:GQ:PL	1/1:0,26:26:78:799,78,0
10	16612554	.	A	G	234.77	PASS	CSQ=G|synonymous_variant|LOW|PARP1|ENSSSCG00000023660|Transcript|ENSSSCT00000028077|protein_coding|13/23||||2091|1851|617|H|caT/caC|rs339631352||-1|HGNC|HGNC:270|||||	GT:AD:DP:GQ:PL	0/1:5,10:15:99:263,0,109
10	16614349	.	T	C	798.77	PASS	CSQ=C|synonymous_variant|LOW|PARP1|ENSSSCG00000023660|Transcript|ENSSSCT00000028077|protein_coding|10/23||||1749|1509|503|S|tcA/tcG|rs343868136||-1|HGNC|HGNC:270|||||	GT:AD:DP:GQ:PL	0/1:20,32:52:99:827,0,459
10	16618446	.	G	A	1572.77	PASS	CSQ=A|synonymous_variant|LOW|PARP1|ENSSSCG00000023660|Transcript|ENSSSCT00000028077|protein_coding|7/23||||1182|942|314|D|gaC/gaT|rs337290754||-1|HGNC|HGNC:270|||||	GT:AD:DP:GQ:PL	0/1:12,59:71:99:1601,0,156
10	16620864	.	G	C	308.77	PASS	CSQ=C|intron_variant|MODIFIER|PARP1|ENSSSCG00000023660|Transcript|ENSSSCT00000028077|protein_coding||4/22||||||||rs326995605||-1|HGNC|HGNC:270|||||	GT:AD:DP:GQ:PL	1/1:0,11:11:33:337,33,0
10	16620898	.	T	C	125.9	PASS	CSQ=C|intron_variant|MODIFIER|PARP1|ENSSSCG00000023660|Transcript|ENSSSCT00000028077|protein_coding||4/22||||||||rs338199221||-1|HGNC|HGNC:270|||||	GT:AD:DP:GQ:PL	1/1:0,5:5:15:154,15,0
10	16622124	.	C	T	156.84	PASS	CSQ=T|intron_variant|MODIFIER|PARP1|ENSSSCG00000023660|Transcript|ENSSSCT00000028077|protein_coding||4/22||||||||rs345218542||-1|HGNC|HGNC:270|||||	GT:AD:DP:GQ:PL	1/1:0,6:6:18:185,18,0
10	16622768	.	G	T	64.77	PASS	CSQ=T|intron_variant|MODIFIER|PARP1|ENSSSCG00000023660|Transcript|ENSSSCT00000028077|protein_coding||4/22||||||||rs336831642||-1|HGNC|HGNC:270|||||	GT:AD:DP:GQ:PL	0/1:6,4:10:93:93,0,154
10	16622899	.	G	T	124.9	PASS	CSQ=T|intron_variant|MODIFIER|PARP1|ENSSSCG00000023660|Transcript|ENSSSCT00000028077|protein_coding||4/22||||||||rs318797129||-1|HGNC|HGNC:270|||||	GT:AD:DP:GQ:PL	1/1:0,5:5:15:153,15,0
10	16631040	.	T	C	647.77	PASS	CSQ=C|missense_variant|MODERATE|PARP1|ENSSSCG00000023660|Transcript|ENSSSCT00000028077|protein_coding|2/23||||445|205|69|I/V|Atc/Gtc|rs322676730||-1|HGNC|HGNC:270||tolerated(0.68)|||	GT:AD:DP:GQ:PL	1/1:0,22:22:66:676,66,0
10	16745006	.	T	C	97.77	PASS	CSQ=C|intergenic_variant|MODIFIER|||||||||||||||rs343132456|||||||||	GT:AD:DP:GQ:PL	0/1:4,5:9:96:126,0,96
10	16745087	.	A	G	95.77	PASS	CSQ=G|intergenic_variant|MODIFIER|||||||||||||||rs327740443|||||||||	GT:AD:DP:GQ:PL	0/1:5,5:10:99:124,0,124
10	16745118	.	C	T	42.77	PASS	CSQ=T|intergenic_variant|MODIFIER|||||||||||||||rs337352223|||||||||	GT:AD:DP:GQ:PL	0/1:4,3:7:71:71,0,102
10	16745234	.	C	T	37.77	PASS	CSQ=T|intergenic_variant|MODIFIER|||||||||||||||rs342203822|||||||||	GT:AD:DP:GQ:PL	0/1:6,2:8:66:66,0,246
10	16745242	.	G	A	37.77	PASS	CSQ=A|intergenic_variant|MODIFIER|||||||||||||||rs326144984|||||||||	GT:AD:DP:GQ:PL	0/1:6,2:8:66:66,0,246
10	16745668	.	G	A	107.98	PASS	CSQ=A|intergenic_variant|MODIFIER|||||||||||||||rs336590350|||||||||	GT:AD:DP:GQ:PL	0/1:1,5:6:13:136,0,13
10	16758613	.	C	T	1843.77	PASS	CSQ=T|3_prime_UTR_variant|MODIFIER|ITPKB|ENSSSCG00000022888|Transcript|ENSSSCT00000028613|protein_coding|2/2||||3242|||||rs328601104||-1|HGNC|HGNC:6179|||||	GT:AD:DP:GQ:PL	0/1:22,70:92:99:1872,0,398
10	16758936	.	G	C	54.53	PASS	CSQ=C|3_prime_UTR_variant|MODIFIER|ITPKB|ENSSSCG00000022888|Transcript|ENSSSCT00000028613|protein_coding|2/2||||2919|||||||-1|HGNC|HGNC:6179|||||	GT:AD:DP:GQ:PL	1/1:1,4:5:3:81,3,0
10	16759048	.	G	A	159.77	PASS	CSQ=A|3_prime_UTR_variant|MODIFIER|ITPKB|ENSSSCG00000022888|Transcript|ENSSSCT00000028613|protein_coding|2/2||||2807|||||rs341078807||-1|HGNC|HGNC:6179|||||	GT:AD:DP:GQ:PL	0/1:2,7:9:34:188,0,34
10	16759378	.	C	T	79.9	PASS	CSQ=T|3_prime_UTR_variant|MODIFIER|ITPKB|ENSSSCG00000022888|Transcript|ENSSSCT00000028613|protein_coding|2/2||||2477|||||rs711237372||-1|HGNC|HGNC:6179|||||	GT:AD:DP:GQ:PL	0/1:1,4:5:15:108,0,15
10	16759575	.	C	T	447.77	PASS	CSQ=T|3_prime_UTR_variant|MODIFIER|ITPKB|ENSSSCG00000022888|Transcript|ENSSSCT00000028613|protein_coding|2/2||||2280|||||rs329060595||-1|HGNC|HGNC:6179|||||	GT:AD:DP:GQ:PL	0/1:17,19:36:99:476,0,471
10	16759849	.	T	C	155.84	PASS	CSQ=C|3_prime_UTR_variant|MODIFIER|ITPKB|ENSSSCG00000022888|Transcript|ENSSSCT00000028613|protein_coding|2/2||||2006|||||rs334575476||-1|HGNC|HGNC:6179|||||	GT:AD:DP:GQ:PL	1/1:0,6:6:18:184,18,0
10	16760334	.	A	G	739.77	PASS	CSQ=G|3_prime_UTR_variant|MODIFIER|ITPKB|ENSSSCG00000022888|Transcript|ENSSSCT00000028613|protein_coding|2/2||||1521|||||rs328861568||-1|HGNC|HGNC:6179|||||	GT:AD:DP:GQ:PL	1/1:0,25:25:75:768,75,0
10	16760452	.	C	T	935.77	PASS	CSQ=T|3_prime_UTR_variant|MODIFIER|ITPKB|ENSSSCG00000022888|Transcript|ENSSSCT00000028613|protein_coding|2/2||||1403|||||rs342394680||-1|HGNC|HGNC:6179|||||	GT:AD:DP:GQ:PL	0/1:17,34:51:99:964,0,370
10	16760508	.	T	C	1098.77	PASS	CSQ=C|3_prime_UTR_variant|MODIFIER|ITPKB|ENSSSCG00000022888|Transcript|ENSSSCT00000028613|protein_coding|2/2||||1347|||||rs325077634||-1|HGNC|HGNC:6179|||||	GT:AD:DP:GQ:PL	0/1:13,42:55:99:1127,0,233
10	16760757	.	C	G	564.77	PASS	CSQ=G|3_prime_UTR_variant|MODIFIER|ITPKB|ENSSSCG00000022888|Transcript|ENSSSCT00000028613|protein_coding|2/2||||1098|||||rs345098858||-1|HGNC|HGNC:6179|||||	GT:AD:DP:GQ:PL	0/1:24,24:48:99:593,0,594
10	16760824	.	C	T	986.77	PASS	CSQ=T|3_prime_UTR_variant|MODIFIER|ITPKB|ENSSSCG00000022888|Transcript|ENSSSCT00000028613|protein_coding|2/2||||1031|||||rs334491819||-1|HGNC|HGNC:6179|||||	GT:AD:DP:GQ:PL	1/1:0,33:33:99:1015,99,0
10	16761293	.	G	A	1553.77	PASS	CSQ=A|3_prime_UTR_variant|MODIFIER|ITPKB|ENSSSCG00000022888|Transcript|ENSSSCT00000028613|protein_coding|2/2||||562|||||rs329413795||-1|HGNC|HGNC:6179|||||	GT:AD:DP:GQ:PL	0/1:28,61:89:99:1582,0,598
10	16761483	.	T	G	2089.77	PASS	CSQ=G|synonymous_variant|LOW|ITPKB|ENSSSCG00000022888|Transcript|ENSSSCT00000028613|protein_coding|2/2||||372|240|80|P|ccA/ccC|rs336594743||-1|HGNC|HGNC:6179|||||	GT:AD:DP:GQ:PL	0/1:14,78:92:99:2118,0,142
10	16761489	.	A	G	3719.77	PASS	CSQ=G|synonymous_variant|LOW|ITPKB|ENSSSCG00000022888|Transcript|ENSSSCT00000028613|protein_coding|2/2||||366|234|78|P|ccT/ccC|rs342501583||-1|HGNC|HGNC:6179|||||	GT:AD:DP:GQ:PL	1/1:0,88:88:99:3748,265,0
10	16882476	.	G	A	398.77	PASS	CSQ=A|synonymous_variant|LOW|PSEN2|ENSSSCG00000010860|Transcript|ENSSSCT00000011882|protein_coding|5/10||||711|711|237|A|gcG/gcA|||1|Uniprot_gn||||||	GT:AD:DP:GQ:PL	0/1:24,18:42:99:427,0,611
10	16882947	.	A	G	125.9	PASS	CSQ=G|intron_variant|MODIFIER|PSEN2|ENSSSCG00000010860|Transcript|ENSSSCT00000011882|protein_coding||5/9||||||||rs332207116||1|Uniprot_gn||||||	GT:AD:DP:GQ:PL	1/1:0,5:5:15:154,15,0
10	16888190	.	T	C	45.77	PASS	CSQ=C|intron_variant|MODIFIER|PSEN2|ENSSSCG00000010860|Transcript|ENSSSCT00000011882|protein_coding||8/9||||||||rs330074125||1|Uniprot_gn||||||	GT:AD:DP:GQ:PL	0/1:3,3:6:74:74,0,74
10	16889210	.	A	G	83.77	PASS	CSQ=G|intron_variant|MODIFIER|PSEN2|ENSSSCG00000010860|Transcript|ENSSSCT00000011882|protein_coding||8/9||||||||rs328042862||1|Uniprot_gn||||||	GT:AD:DP:GQ:PL	0/1:9,5:14:99:112,0,223
10	16889493	.	C	T	27.77	PASS	CSQ=T|intron_variant|MODIFIER|PSEN2|ENSSSCG00000010860|Transcript|ENSSSCT00000011882|protein_coding||8/9||||||||rs319480029||1|Uniprot_gn||||||	GT:AD:DP:GQ:PL	0/1:9,3:12:56:56,0,241
10	16889900	.	G	A	338.77	PASS	CSQ=A|synonymous_variant|LOW|PSEN2|ENSSSCG00000010860|Transcript|ENSSSCT00000011882|protein_coding|9/10||||1131|1131|377|A|gcG/gcA|rs342035529||1|Uniprot_gn||||||	GT:AD:DP:GQ:PL	0/1:44,18:62:99:367,0,1167
10	16890135	.	A	G	175.77	PASS	CSQ=G|intron_variant|MODIFIER|PSEN2|ENSSSCG00000010860|Transcript|ENSSSCT00000011882|protein_coding||9/9||||||||rs344123363||1|Uniprot_gn||||||	GT:AD:DP:GQ:PL	0/1:2,5:7:99:204,0,101
10	16890142	.	G	A	203.77	PASS	CSQ=A|intron_variant|MODIFIER|PSEN2|ENSSSCG00000010860|Transcript|ENSSSCT00000011882|protein_coding||9/9||||||||rs328085798||1|Uniprot_gn||||||	GT:AD:DP:GQ:PL	0/1:2,6:8:98:232,0,98
10	16890390	.	C	T	159.77	PASS	CSQ=T|intron_variant|MODIFIER|PSEN2|ENSSSCG00000010860|Transcript|ENSSSCT00000011882|protein_coding||9/9||||||||rs332470014||1|Uniprot_gn||||||	GT:AD:DP:GQ:PL	0/1:2,7:9:34:188,0,34
10	16890472	.	G	A	143.77	PASS	CSQ=A|intron_variant|MODIFIER|PSEN2|ENSSSCG00000010860|Transcript|ENSSSCT00000011882|protein_coding||9/9||||||||rs342471382||1|Uniprot_gn||||||	GT:AD:DP:GQ:PL	0/1:7,7:14:99:172,0,173
10	16890528	.	C	T	141.77	PASS	CSQ=T|intron_variant|MODIFIER|PSEN2|ENSSSCG00000010860|Transcript|ENSSSCT00000011882|protein_coding||9/9||||||||rs321448887||1|Uniprot_gn||||||	GT:AD:DP:GQ:PL	0/1:8,7:15:99:170,0,229
10	16890574	.	G	A	141.77	PASS	CSQ=A|intron_variant|MODIFIER|PSEN2|ENSSSCG00000010860|Transcript|ENSSSCT00000011882|protein_coding||9/9||||||||rs81420882||1|Uniprot_gn||||||	GT:AD:DP:GQ:PL	0/1:8,7:15:99:170,0,201
10	16890760	.	C	G	45.77	PASS	CSQ=G|intron_variant|MODIFIER|PSEN2|ENSSSCG00000010860|Transcript|ENSSSCT00000011882|protein_coding||9/9||||||||rs319861855||1|Uniprot_gn||||||	GT:AD:DP:GQ:PL	0/1:3,3:6:62:74,0,62
10	16890806	.	G	A	123.18	PASS	CSQ=A|intron_variant|MODIFIER|PSEN2|ENSSSCG00000010860|Transcript|ENSSSCT00000011882|protein_coding||9/9||||||||rs332122922||1|Uniprot_gn||||||	GT:AD:DP:GQ:PL	0/1:1,6:7:10:151,0,10
10	16891557	.	G	C	376.77	PASS	CSQ=C|3_prime_UTR_variant|MODIFIER|PSEN2|ENSSSCG00000010860|Transcript|ENSSSCT00000011882|protein_coding|10/10||||1665|||||rs345836283||1|Uniprot_gn||||||	GT:AD:DP:GQ:PL	0/1:46,20:66:99:405,0,1215
10	16930594	.	C	A	336.77	PASS	CSQ=A|3_prime_UTR_variant|MODIFIER|CDC42BPA|ENSSSCG00000010862|Transcript|ENSSSCT00000011884|protein_coding|35/35||||8917|||||rs338525738||-1|HGNC|HGNC:1737|||||	GT:AD:DP:GQ:PL	0/1:17,15:32:99:365,0,426
10	16931000	.	G	A	1746.77	PASS	CSQ=A|3_prime_UTR_variant|MODIFIER|CDC42BPA|ENSSSCG00000010862|Transcript|ENSSSCT00000011884|protein_coding|35/35||||8511|||||rs335625706||-1|HGNC|HGNC:1737|||||	GT:AD:DP:GQ:PL	0/1:74,72:146:99:1775,0,1827
10	16931105	.	C	T	1627.77	PASS	CSQ=T|3_prime_UTR_variant|MODIFIER|CDC42BPA|ENSSSCG00000010862|Transcript|ENSSSCT00000011884|protein_coding|35/35||||8406|||||rs330660322||-1|HGNC|HGNC:1737|||||	GT:AD:DP:GQ:PL	0/1:12,61:73:99:1656,0,148
10	16931253	.	G	A	506.77	PASS	CSQ=A|3_prime_UTR_variant|MODIFIER|CDC42BPA|ENSSSCG00000010862|Transcript|ENSSSCT00000011884|protein_coding|35/35||||8258|||||rs323931999||-1|HGNC|HGNC:1737|||||	GT:AD:DP:GQ:PL	0/1:62,26:88:99:535,0,1640
10	16931265	.	A	G	2442.77	PASS	CSQ=G|3_prime_UTR_variant|MODIFIER|CDC42BPA|ENSSSCG00000010862|Transcript|ENSSSCT00000011884|protein_coding|35/35||||8246|||||rs334800410||-1|HGNC|HGNC:1737|||||	GT:AD:DP:GQ:PL	0/1:18,91:109:99:2471,0,226
10	16931632	.	G	A	129.77	PASS	CSQ=A|3_prime_UTR_variant|MODIFIER|CDC42BPA|ENSSSCG00000010862|Transcript|ENSSSCT00000011884|protein_coding|35/35||||7879|||||||-1|HGNC|HGNC:1737|||||	GT:AD:DP:GQ:PL	0/1:21,8:29:99:158,0,556
10	16931941	.	C	T	218.77	PASS	CSQ=T|3_prime_UTR_variant|MODIFIER|CDC42BPA|ENSSSCG00000010862|Transcript|ENSSSCT00000011884|protein_coding|35/35||||7570|||||rs345710348||-1|HGNC|HGNC:1737|||||	GT:AD:DP:GQ:PL	0/1:10,10:20:99:247,0,247
10	16931969	.	C	T	144.77	PASS	CSQ=T|3_prime_UTR_variant|MODIFIER|CDC42BPA|ENSSSCG00000010862|Transcript|ENSSSCT00000011884|protein_coding|35/35||||7542|||||rs326529640||-1|HGNC|HGNC:1737|||||	GT:AD:DP:GQ:PL	0/1:12,6:18:99:173,0,536
10	16931979	.	A	T	147.77	PASS	CSQ=T|3_prime_UTR_variant|MODIFIER|CDC42BPA|ENSSSCG00000010862|Transcript|ENSSSCT00000011884|protein_coding|35/35||||7532|||||rs343217514||-1|HGNC|HGNC:1737|||||	GT:AD:DP:GQ:PL	0/1:11,5:16:99:176,0,514
10	16932557	.	G	C	1054.77	PASS	CSQ=C|3_prime_UTR_variant|MODIFIER|CDC42BPA|ENSSSCG00000010862|Transcript|ENSSSCT00000011884|protein_coding|35/35||||6954|||||rs327017504||-1|HGNC|HGNC:1737|||||	GT:AD:DP:GQ:PL	0/1:14,40:54:99:1083,0,271
10	16933499	.	T	C	1007.77	PASS	CSQ=C|3_prime_UTR_variant|MODIFIER|CDC42BPA|ENSSSCG00000010862|Transcript|ENSSSCT00000011884|protein_coding|35/35||||6012|||||rs335255293||-1|HGNC|HGNC:1737|||||	GT:AD:DP:GQ:PL	0/1:7,33:40:92:1036,0,92
10	16933515	.	A	G	242.77	PASS	CSQ=G|3_prime_UTR_variant|MODIFIER|CDC42BPA|ENSSSCG00000010862|Transcript|ENSSSCT00000011884|protein_coding|35/35||||5996|||||rs694816901||-1|HGNC|HGNC:1737|||||	GT:AD:DP:GQ:PL	0/1:30,13:43:99:271,0,959
10	16935188	.	G	C	32.77	PASS	CSQ=C|intron_variant|MODIFIER|CDC42BPA|ENSSSCG00000010862|Transcript|ENSSSCT00000011884|protein_coding||34/34||||||||rs325203514||-1|HGNC|HGNC:1737|||||	GT:AD:DP:GQ:PL	0/1:3,2:5:61:61,0,77
10	16980671	.	C	T	153.9	PASS	CSQ=T|intron_variant|MODIFIER|CDC42BPA|ENSSSCG00000010862|Transcript|ENSSSCT00000011884|protein_coding||20/34||||||||rs344121753||-1|HGNC|HGNC:1737|||||	GT:AD:DP:GQ:PL	1/1:0,5:5:15:182,15,0
10	16984586	.	A	C	48.77	PASS	CSQ=C|intron_variant|MODIFIER|CDC42BPA|ENSSSCG00000010862|Transcript|ENSSSCT00000011884|protein_coding||20/34||||||||rs81420953||-1|HGNC|HGNC:1737|||||	GT:AD:DP:GQ:PL	0/1:2,3:5:46:77,0,46
10	16990947	.	G	C	45.77	PASS	CSQ=C|intron_variant|MODIFIER|CDC42BPA|ENSSSCG00000010862|Transcript|ENSSSCT00000011884|protein_coding||20/34||||||||rs334640493||-1|HGNC|HGNC:1737|||||	GT:AD:DP:GQ:PL	0/1:3,3:6:74:74,0,74
10	17011493	.	C	G	95.77	PASS	CSQ=G|intron_variant|MODIFIER|CDC42BPA|ENSSSCG00000010862|Transcript|ENSSSCT00000011884|protein_coding||14/34||||||||rs327059738||-1|HGNC|HGNC:1737|||||	GT:AD:DP:GQ:PL	0/1:5,4:9:99:124,0,155
10	17011828	.	C	T	36.77	PASS	CSQ=T|intron_variant|MODIFIER|CDC42BPA|ENSSSCG00000010862|Transcript|ENSSSCT00000011884|protein_coding||14/34||||||||rs335951246||-1|HGNC|HGNC:1737|||||	GT:AD:DP:GQ:PL	0/1:6,3:9:65:65,0,158
10	17014167	.	C	T	89.77	PASS	CSQ=T|intron_variant|MODIFIER|CDC42BPA|ENSSSCG00000010862|Transcript|ENSSSCT00000011884|protein_coding||14/34||||||||rs331238729||-1|HGNC|HGNC:1737|||||	GT:AD:DP:GQ:PL	0/1:7,5:12:99:118,0,178
10	17014678	.	T	C	33.77	PASS	CSQ=C|intron_variant|MODIFIER|CDC42BPA|ENSSSCG00000010862|Transcript|ENSSSCT00000011884|protein_coding||14/34||||||||rs339064720||-1|HGNC|HGNC:1737|||||	GT:AD:DP:GQ:PL	0/1:7,3:10:62:62,0,173
10	17027752	.	G	A	40.77	PASS	CSQ=A|intron_variant|MODIFIER|CDC42BPA|ENSSSCG00000010862|Transcript|ENSSSCT00000011884|protein_coding||12/34||||||||rs81480657||-1|HGNC|HGNC:1737|||||	GT:AD:DP:GQ:PL	0/1:4,2:6:69:69,0,256
10	17027758	.	T	C	40.77	PASS	CSQ=C|intron_variant|MODIFIER|CDC42BPA|ENSSSCG00000010862|Transcript|ENSSSCT00000011884|protein_coding||12/34||||||||rs81480658||-1|HGNC|HGNC:1737|||||	GT:AD:DP:GQ:PL	0/1:5,2:7:69:69,0,256
10	17036451	.	T	C	227.77	PASS	CSQ=C|synonymous_variant|LOW|CDC42BPA|ENSSSCG00000010862|Transcript|ENSSSCT00000011884|protein_coding|11/35||||1413|1413|471|Q|caA/caG|rs691228653||-1|HGNC|HGNC:1737|||||	GT:AD:DP:GQ:PL	0/1:7,10:17:99:256,0,162
10	17036920	.	C	G	143.84	PASS	CSQ=G|intron_variant|MODIFIER|CDC42BPA|ENSSSCG00000010862|Transcript|ENSSSCT00000011884|protein_coding||10/34||||||||rs337535817||-1|HGNC|HGNC:1737|||||	GT:AD:DP:GQ:PL	1/1:0,6:6:18:172,18,0
10	17043050	.	A	C	48.77	PASS	CSQ=C|intron_variant|MODIFIER|CDC42BPA|ENSSSCG00000010862|Transcript|ENSSSCT00000011884|protein_coding||10/34||||||||rs323347607||-1|HGNC|HGNC:1737|||||	GT:AD:DP:GQ:PL	0/1:2,3:5:46:77,0,46
10	17109062	.	C	T	436.77	PASS	CSQ=T|intron_variant|MODIFIER|CDC42BPA|ENSSSCG00000010862|Transcript|ENSSSCT00000011884|protein_coding||4/34||||||||rs337323768||-1|HGNC|HGNC:1737|||||,T|synonymous_variant|LOW|ADCK3|ENSSSCG00000010861|Transcript|ENSSSCT00000011883|protein_coding|7/16||||801|801|267|I|atC/atT|rs337323768||1|HGNC|HGNC:16812|||||	GT:AD:DP:GQ:PL	0/1:30,20:50:99:465,0,772
10	17111074	.	A	G	187.77	PASS	CSQ=G|intron_variant|MODIFIER|CDC42BPA|ENSSSCG00000010862|Transcript|ENSSSCT00000011884|protein_coding||4/34||||||||rs340263478||-1|HGNC|HGNC:1737|||||,G|intron_variant|MODIFIER|ADCK3|ENSSSCG00000010861|Transcript|ENSSSCT00000011883|protein_coding||9/15||||||||rs340263478||1|HGNC|HGNC:16812|||||	GT:AD:DP:GQ:PL	0/1:2,8:10:31:216,0,31
10	17111373	.	T	C	269.84	PASS	CSQ=C|intron_variant|MODIFIER|CDC42BPA|ENSSSCG00000010862|Transcript|ENSSSCT00000011884|protein_coding||4/34||||||||rs339297202||-1|HGNC|HGNC:1737|||||,C|intron_variant|MODIFIER|ADCK3|ENSSSCG00000010861|Transcript|ENSSSCT00000011883|protein_coding||9/15||||||||rs339297202||1|HGNC|HGNC:16812|||||	GT:AD:DP:GQ:PL	0/1:1,8:9:18:298,0,18
10	17111390	.	C	T	116.77	PASS	CSQ=T|intron_variant|MODIFIER|CDC42BPA|ENSSSCG00000010862|Transcript|ENSSSCT00000011884|protein_coding||4/34||||||||rs330886323||-1|HGNC|HGNC:1737|||||,T|intron_variant|MODIFIER|ADCK3|ENSSSCG00000010861|Transcript|ENSSSCT00000011883|protein_coding||9/15||||||||rs330886323||1|HGNC|HGNC:16812|||||	GT:AD:DP:GQ:PL	0/1:3,4:7:85:145,0,85
10	17112219	.	T	C	768.77	PASS	CSQ=C|intron_variant|MODIFIER|CDC42BPA|ENSSSCG00000010862|Transcript|ENSSSCT00000011884|protein_coding||4/34||||||||rs342398535||-1|HGNC|HGNC:1737|||||,C|synonymous_variant|LOW|ADCK3|ENSSSCG00000010861|Transcript|ENSSSCT00000011883|protein_coding|13/16||||1438|1438|480|L|Ttg/Ctg|rs342398535||1|HGNC|HGNC:16812|||||	GT:AD:DP:GQ:PL	0/1:12,30:42:99:797,0,243
10	17113813	.	A	G	156.84	PASS	CSQ=G|intron_variant|MODIFIER|CDC42BPA|ENSSSCG00000010862|Transcript|ENSSSCT00000011884|protein_coding||4/34||||||||rs344280139||-1|HGNC|HGNC:1737|||||,G|intron_variant|MODIFIER|ADCK3|ENSSSCG00000010861|Transcript|ENSSSCT00000011883|protein_coding||15/15||||||||rs344280139||1|HGNC|HGNC:16812|||||	GT:AD:DP:GQ:PL	1/1:0,6:6:18:185,18,0
10	17113966	.	T	C	3522.77	PASS	CSQ=C|intron_variant|MODIFIER|CDC42BPA|ENSSSCG00000010862|Transcript|ENSSSCT00000011884|protein_coding||4/34||||||||rs336824675||-1|HGNC|HGNC:1737|||||,C|synonymous_variant|LOW|ADCK3|ENSSSCG00000010861|Transcript|ENSSSCT00000011883|protein_coding|16/16||||1746|1746|582|F|ttT/ttC|rs336824675||1|HGNC|HGNC:16812|||||	GT:AD:DP:GQ:PL	0/1:65,135:200:99:3551,0,1398
10	17114183	.	T	C	287.77	PASS	CSQ=C|intron_variant|MODIFIER|CDC42BPA|ENSSSCG00000010862|Transcript|ENSSSCT00000011884|protein_coding||4/34||||||||rs327082642||-1|HGNC|HGNC:1737|||||,C|3_prime_UTR_variant|MODIFIER|ADCK3|ENSSSCG00000010861|Transcript|ENSSSCT00000011883|protein_coding|16/16||||1963|||||rs327082642||1|HGNC|HGNC:16812|||||	GT:AD:DP:GQ:PL	0/1:24,14:38:99:316,0,623
10	17114227	.	A	G	130.77	PASS	CSQ=G|intron_variant|MODIFIER|CDC42BPA|ENSSSCG00000010862|Transcript|ENSSSCT00000011884|protein_coding||4/34||||||||rs321355287||-1|HGNC|HGNC:1737|||||,G|3_prime_UTR_variant|MODIFIER|ADCK3|ENSSSCG00000010861|Transcript|ENSSSCT00000011883|protein_coding|16/16||||2007|||||rs321355287||1|HGNC|HGNC:16812|||||	GT:AD:DP:GQ:PL	0/1:21,8:29:99:159,0,558
10	17114289	.	A	G	193.77	PASS	CSQ=G|intron_variant|MODIFIER|CDC42BPA|ENSSSCG00000010862|Transcript|ENSSSCT00000011884|protein_coding||4/34||||||||rs331872475||-1|HGNC|HGNC:1737|||||,G|3_prime_UTR_variant|MODIFIER|ADCK3|ENSSSCG00000010861|Transcript|ENSSSCT00000011883|protein_coding|16/16||||2069|||||rs331872475||1|HGNC|HGNC:16812|||||	GT:AD:DP:GQ:PL	0/1:27,11:38:99:222,0,716
10	17114416	.	A	G	1198.77	PASS	CSQ=G|intron_variant|MODIFIER|CDC42BPA|ENSSSCG00000010862|Transcript|ENSSSCT00000011884|protein_coding||4/34||||||||rs323362251||-1|HGNC|HGNC:1737|||||,G|3_prime_UTR_variant|MODIFIER|ADCK3|ENSSSCG00000010861|Transcript|ENSSSCT00000011883|protein_coding|16/16||||2196|||||rs323362251||1|HGNC|HGNC:16812|||||	GT:AD:DP:GQ:PL	0/1:16,46:62:99:1227,0,299
10	17114468	.	T	C	2864.77	PASS	CSQ=C|intron_variant|MODIFIER|CDC42BPA|ENSSSCG00000010862|Transcript|ENSSSCT00000011884|protein_coding||4/34||||||||rs341373535||-1|HGNC|HGNC:1737|||||,C|3_prime_UTR_variant|MODIFIER|ADCK3|ENSSSCG00000010861|Transcript|ENSSSCT00000011883|protein_coding|16/16||||2248|||||rs341373535||1|HGNC|HGNC:16812|||||	GT:AD:DP:GQ:PL	0/1:40,109:149:99:2893,0,782
10	17114779	.	C	T	58.77	PASS	CSQ=T|intron_variant|MODIFIER|CDC42BPA|ENSSSCG00000010862|Transcript|ENSSSCT00000011884|protein_coding||4/34||||||||rs333155067||-1|HGNC|HGNC:1737|||||,T|3_prime_UTR_variant|MODIFIER|ADCK3|ENSSSCG00000010861|Transcript|ENSSSCT00000011883|protein_coding|16/16||||2559|||||rs333155067||1|HGNC|HGNC:16812|||||	GT:AD:DP:GQ:PL	0/1:8,4:12:87:87,0,210
10	17412213	.	C	T	80.77	PASS	CSQ=T|synonymous_variant|LOW|AHCTF1|ENSSSCG00000010863|Transcript|ENSSSCT00000011885|protein_coding|23/38||||2844|2844|948|S|agC/agT|rs345184624||1|HGNC|HGNC:24618|||||	GT:AD:DP:GQ:PL	0/1:10,5:15:99:109,0,263
10	17423361	.	T	C	155.84	PASS	CSQ=C|missense_variant|MODERATE|AHCTF1|ENSSSCG00000010863|Transcript|ENSSSCT00000011885|protein_coding|30/38||||4144|4144|1382|S/P|Tca/Cca|rs328369298||1|HGNC|HGNC:24618||tolerated(0.46)|||	GT:AD:DP:GQ:PL	1/1:0,6:6:18:184,18,0
10	17432834	.	T	C	506.77	PASS	CSQ=C|synonymous_variant|LOW|AHCTF1|ENSSSCG00000010863|Transcript|ENSSSCT00000011885|protein_coding|35/38||||5118|5118|1706|N|aaT/aaC|rs339429581||1|HGNC|HGNC:24618|||||	GT:AD:DP:GQ:PL	0/1:34,23:57:99:535,0,874
10	17503874	.	G	C	48.77	PASS	CSQ=C|intergenic_variant|MODIFIER|||||||||||||||rs343973961|||||||||	GT:AD:DP:GQ:PL	0/1:2,3:5:46:77,0,46
10	17521184	.	T	C	196.9	PASS	CSQ=C|downstream_gene_variant|MODIFIER|SCCPDH|ENSSSCG00000010866|Transcript|ENSSSCT00000011888|protein_coding||||||||||rs699751788|2777|-1|EntrezGene||||||	GT:AD:DP:GQ:PL	1/1:0,5:5:15:225,15,0
10	17521194	.	C	G	196.9	PASS	CSQ=G|downstream_gene_variant|MODIFIER|SCCPDH|ENSSSCG00000010866|Transcript|ENSSSCT00000011888|protein_coding||||||||||rs713186913|2767|-1|EntrezGene||||||	GT:AD:DP:GQ:PL	1/1:0,5:5:15:225,15,0
10	17524322	.	T	C	93.77	PASS	CSQ=C|3_prime_UTR_variant|MODIFIER|SCCPDH|ENSSSCG00000010866|Transcript|ENSSSCT00000011888|protein_coding|14/14||||1490|||||rs343921569||-1|EntrezGene||||||	GT:AD:DP:GQ:PL	0/1:24,7:31:99:122,0,643
10	17552361	.	G	T	79.9	PASS	CSQ=T|intron_variant|MODIFIER|SCCPDH|ENSSSCG00000010866|Transcript|ENSSSCT00000011888|protein_coding||11/13||||||||rs321852955||-1|EntrezGene||||||	GT:AD:DP:GQ:PL	0/1:1,4:5:15:108,0,15
10	17555326	.	C	T	98.77	PASS	CSQ=T|missense_variant|MODERATE|SCCPDH|ENSSSCG00000010866|Transcript|ENSSSCT00000011888|protein_coding|10/14||||838|838|280|V/M|Gtg/Atg|rs339508672||-1|EntrezGene|||tolerated(0.09)|||	GT:AD:DP:GQ:PL	0/1:4,5:9:96:127,0,96
10	17586365	.	A	G	125.9	PASS	CSQ=G|intergenic_variant|MODIFIER|||||||||||||||rs337594119|||||||||	GT:AD:DP:GQ:PL	1/1:0,5:5:15:154,15,0
10	17633452	.	A	G	48.77	PASS	CSQ=G|5_prime_UTR_variant|MODIFIER|EXO1|ENSSSCG00000010865|Transcript|ENSSSCT00000011887|protein_coding|2/15||||200|||||rs323474430||1|HGNC|HGNC:3511|||||	GT:AD:DP:GQ:PL	0/1:2,3:5:46:77,0,46
10	17669092	.	T	C	192.22	PASS	CSQ=C|synonymous_variant|LOW|EXO1|ENSSSCG00000010865|Transcript|ENSSSCT00000011887|protein_coding|14/15||||2561|2253|751|V|gtT/gtC|rs338565103||1|HGNC|HGNC:3511|||||	GT:AD:DP:GQ:PL	0/1:1,8:9:4:219,0,4
10	17669130	.	A	G	125.9	PASS	CSQ=G|missense_variant|MODERATE|EXO1|ENSSSCG00000010865|Transcript|ENSSSCT00000011887|protein_coding|14/15||||2599|2291|764|K/R|aAa/aGa|rs318669355||1|HGNC|HGNC:3511||tolerated(1)|||	GT:AD:DP:GQ:PL	1/1:0,5:5:15:154,15,0
10	17673103	.	C	G	309.77	PASS	CSQ=G|downstream_gene_variant|MODIFIER|EXO1|ENSSSCG00000010865|Transcript|ENSSSCT00000011887|protein_coding||||||||||rs327591388|221|1|HGNC|HGNC:3511|||||	GT:AD:DP:GQ:PL	1/1:0,11:11:33:338,33,0
10	18001265	.	T	C	125.9	PASS	CSQ=C|intron_variant|MODIFIER|AKT3|ENSSSCG00000010872|Transcript|ENSSSCT00000011894|protein_coding||2/14||||||||rs333045150||1|Uniprot_gn||||||	GT:AD:DP:GQ:PL	1/1:0,5:5:15:154,15,0
10	18211026	.	C	T	43.77	PASS	CSQ=T|synonymous_variant|LOW|AKT3|ENSSSCG00000010872|Transcript|ENSSSCT00000011894|protein_coding|12/15||||1247|1056|352|H|caC/caT|rs336181320||1|Uniprot_gn||||||,T|synonymous_variant|LOW|AKT3|ENSSSCG00000010872|Transcript|ENSSSCT00000035590|protein_coding|9/12||||1007|1008|336|H|caC/caT|rs336181320||1|Uniprot_gn||||||,T|synonymous_variant|LOW|AKT3|ENSSSCG00000010872|Transcript|ENSSSCT00000033298…	GT:AD:DP:GQ:PL	0/1:13,4:17:72:72,0,349
10	18250143	.	G	A	1164.77	PASS	CSQ=A|synonymous_variant|LOW|AKT3|ENSSSCG00000010872|Transcript|ENSSSCT00000011894|protein_coding|14/15||||1535|1344|448|T|acG/acA|rs332301590||1|Uniprot_gn||||||,A|synonymous_variant|LOW|AKT3|ENSSSCG00000010872|Transcript|ENSSSCT00000035590|protein_coding|11/12||||1295|1296|432|T|acG/acA|rs332301590||1|Uniprot_gn||||||,A|synonymous_variant|LOW|AKT3|ENSSSCG00000010872|Transcript|ENSSSCT0000003329…	GT:AD:DP:GQ:PL	1/1:0,39:39:99:1193,117,0
10	18264859	.	C	T	601.77	PASS	CSQ=T|downstream_gene_variant|MODIFIER|AKT3|ENSSSCG00000010872|Transcript|ENSSSCT00000011894|protein_coding||||||||||rs328457192|1408|1|Uniprot_gn||||||,T|3_prime_UTR_variant|MODIFIER|AKT3|ENSSSCG00000010872|Transcript|ENSSSCT00000035590|protein_coding|12/12||||2802|||||rs328457192||1|Uniprot_gn||||||,T|intron_variant|MODIFIER|AKT3|ENSSSCG00000010872|Transcript|ENSSSCT00000033298|protein_coding||…	GT:AD:DP:GQ:PL	0/1:21,25:46:99:630,0,496
10	18264890	.	T	G	137.77	PASS	CSQ=G|downstream_gene_variant|MODIFIER|AKT3|ENSSSCG00000010872|Transcript|ENSSSCT00000011894|protein_coding||||||||||rs45435357|1439|1|Uniprot_gn||||||,G|3_prime_UTR_variant|MODIFIER|AKT3|ENSSSCG00000010872|Transcript|ENSSSCT00000035590|protein_coding|12/12||||2833|||||rs45435357||1|Uniprot_gn||||||,G|intron_variant|MODIFIER|AKT3|ENSSSCG00000010872|Transcript|ENSSSCT00000033298|protein_coding||11…	GT:AD:DP:GQ:PL	0/1:28,9:37:99:166,0,750
10	18265197	.	T	C	1127.77	PASS	CSQ=C|downstream_gene_variant|MODIFIER|AKT3|ENSSSCG00000010872|Transcript|ENSSSCT00000011894|protein_coding||||||||||rs319270720|1746|1|Uniprot_gn||||||,C|3_prime_UTR_variant|MODIFIER|AKT3|ENSSSCG00000010872|Transcript|ENSSSCT00000035590|protein_coding|12/12||||3140|||||rs319270720||1|Uniprot_gn||||||,C|intron_variant|MODIFIER|AKT3|ENSSSCG00000010872|Transcript|ENSSSCT00000033298|protein_coding||…	GT:AD:DP:GQ:PL	1/1:0,25:25:78:1156,78,0
10	18265199	.	A	C	1127.77	PASS	CSQ=C|downstream_gene_variant|MODIFIER|AKT3|ENSSSCG00000010872|Transcript|ENSSSCT00000011894|protein_coding||||||||||rs81421137|1748|1|Uniprot_gn||||||,C|3_prime_UTR_variant|MODIFIER|AKT3|ENSSSCG00000010872|Transcript|ENSSSCT00000035590|protein_coding|12/12||||3142|||||rs81421137||1|Uniprot_gn||||||,C|intron_variant|MODIFIER|AKT3|ENSSSCG00000010872|Transcript|ENSSSCT00000033298|protein_coding||11…	GT:AD:DP:GQ:PL	1/1:0,26:26:78:1156,78,0
10	18266038	.	A	G	216.78	PASS	CSQ=G|downstream_gene_variant|MODIFIER|AKT3|ENSSSCG00000010872|Transcript|ENSSSCT00000011894|protein_coding||||||||||rs324592544|2587|1|Uniprot_gn||||||,G|3_prime_UTR_variant|MODIFIER|AKT3|ENSSSCG00000010872|Transcript|ENSSSCT00000035590|protein_coding|12/12||||3981|||||rs324592544||1|Uniprot_gn||||||,G|intron_variant|MODIFIER|AKT3|ENSSSCG00000010872|Transcript|ENSSSCT00000033298|protein_coding||…	GT:AD:DP:GQ:PL	1/1:0,8:8:24:245,24,0
10	18266138	.	T	C	1847.77	PASS	CSQ=C|downstream_gene_variant|MODIFIER|AKT3|ENSSSCG00000010872|Transcript|ENSSSCT00000011894|protein_coding||||||||||rs332270168|2687|1|Uniprot_gn||||||,C|3_prime_UTR_variant|MODIFIER|AKT3|ENSSSCG00000010872|Transcript|ENSSSCT00000035590|protein_coding|12/12||||4081|||||rs332270168||1|Uniprot_gn||||||,C|intron_variant|MODIFIER|AKT3|ENSSSCG00000010872|Transcript|ENSSSCT00000033298|protein_coding||…	GT:AD:DP:GQ:PL	1/1:4,65:69:84:1876,84,0
10	18266193	.	A	G	1323.77	PASS	CSQ=G|downstream_gene_variant|MODIFIER|AKT3|ENSSSCG00000010872|Transcript|ENSSSCT00000011894|protein_coding||||||||||rs339380846|2742|1|Uniprot_gn||||||,G|3_prime_UTR_variant|MODIFIER|AKT3|ENSSSCG00000010872|Transcript|ENSSSCT00000035590|protein_coding|12/12||||4136|||||rs339380846||1|Uniprot_gn||||||,G|intron_variant|MODIFIER|AKT3|ENSSSCG00000010872|Transcript|ENSSSCT00000033298|protein_coding||…	GT:AD:DP:GQ:PL	1/1:2,46:48:83:1352,83,0
10	18266237	.	G	A	210.77	PASS	CSQ=A|downstream_gene_variant|MODIFIER|AKT3|ENSSSCG00000010872|Transcript|ENSSSCT00000011894|protein_coding||||||||||rs335286459|2786|1|Uniprot_gn||||||,A|3_prime_UTR_variant|MODIFIER|AKT3|ENSSSCG00000010872|Transcript|ENSSSCT00000035590|protein_coding|12/12||||4180|||||rs335286459||1|Uniprot_gn||||||,A|intron_variant|MODIFIER|AKT3|ENSSSCG00000010872|Transcript|ENSSSCT00000033298|protein_coding||…	GT:AD:DP:GQ:PL	0/1:59,15:74:99:239,0,1592
10	18266915	.	C	G	172.77	PASS	CSQ=G|downstream_gene_variant|MODIFIER|AKT3|ENSSSCG00000010872|Transcript|ENSSSCT00000011894|protein_coding||||||||||rs322362440|3464|1|Uniprot_gn||||||,G|downstream_gene_variant|MODIFIER|AKT3|ENSSSCG00000010872|Transcript|ENSSSCT00000035590|protein_coding||||||||||rs322362440|49|1|Uniprot_gn||||||,G|intron_variant|MODIFIER|AKT3|ENSSSCG00000010872|Transcript|ENSSSCT00000033298|protein_coding||11/…	GT:AD:DP:GQ:PL	0/1:7,8:15:99:201,0,170
10	18266922	.	A	T	227.77	PASS	CSQ=T|downstream_gene_variant|MODIFIER|AKT3|ENSSSCG00000010872|Transcript|ENSSSCT00000011894|protein_coding||||||||||rs333861249|3471|1|Uniprot_gn||||||,T|downstream_gene_variant|MODIFIER|AKT3|ENSSSCG00000010872|Transcript|ENSSSCT00000035590|protein_coding||||||||||rs333861249|56|1|Uniprot_gn||||||,T|intron_variant|MODIFIER|AKT3|ENSSSCG00000010872|Transcript|ENSSSCT00000033298|protein_coding||11/…	GT:AD:DP:GQ:PL	1/1:0,7:7:21:265,21,0
10	18266980	.	A	G	678.77	PASS	CSQ=G|downstream_gene_variant|MODIFIER|AKT3|ENSSSCG00000010872|Transcript|ENSSSCT00000011894|protein_coding||||||||||rs328559847|3529|1|Uniprot_gn||||||,G|downstream_gene_variant|MODIFIER|AKT3|ENSSSCG00000010872|Transcript|ENSSSCT00000035590|protein_coding||||||||||rs328559847|114|1|Uniprot_gn||||||,G|intron_variant|MODIFIER|AKT3|ENSSSCG00000010872|Transcript|ENSSSCT00000033298|protein_coding||11…	GT:AD:DP:GQ:PL	1/1:0,23:23:69:707,69,0
10	18267438	.	T	C	48.77	PASS	CSQ=C|downstream_gene_variant|MODIFIER|AKT3|ENSSSCG00000010872|Transcript|ENSSSCT00000011894|protein_coding||||||||||rs323963418|3987|1|Uniprot_gn||||||,C|downstream_gene_variant|MODIFIER|AKT3|ENSSSCG00000010872|Transcript|ENSSSCT00000035590|protein_coding||||||||||rs323963418|572|1|Uniprot_gn||||||,C|intron_variant|MODIFIER|AKT3|ENSSSCG00000010872|Transcript|ENSSSCT00000033298|protein_coding||11…	GT:AD:DP:GQ:PL	0/1:2,3:5:46:77,0,46
10	18267780	.	G	A	561.77	PASS	CSQ=A|downstream_gene_variant|MODIFIER|AKT3|ENSSSCG00000010872|Transcript|ENSSSCT00000011894|protein_coding||||||||||rs345180319|4329|1|Uniprot_gn||||||,A|downstream_gene_variant|MODIFIER|AKT3|ENSSSCG00000010872|Transcript|ENSSSCT00000035590|protein_coding||||||||||rs345180319|914|1|Uniprot_gn||||||,A|intron_variant|MODIFIER|AKT3|ENSSSCG00000010872|Transcript|ENSSSCT00000033298|protein_coding||11…	GT:AD:DP:GQ:PL	0/1:16,23:39:99:590,0,374
10	18267793	.	G	C	1386.77	PASS	CSQ=C|downstream_gene_variant|MODIFIER|AKT3|ENSSSCG00000010872|Transcript|ENSSSCT00000011894|protein_coding||||||||||rs326104767|4342|1|Uniprot_gn||||||,C|downstream_gene_variant|MODIFIER|AKT3|ENSSSCG00000010872|Transcript|ENSSSCT00000035590|protein_coding||||||||||rs326104767|927|1|Uniprot_gn||||||,C|intron_variant|MODIFIER|AKT3|ENSSSCG00000010872|Transcript|ENSSSCT00000033298|protein_coding||11…	GT:AD:DP:GQ:PL	1/1:0,46:46:99:1415,138,0
10	18267919	.	A	G	173.77	PASS	CSQ=G|downstream_gene_variant|MODIFIER|AKT3|ENSSSCG00000010872|Transcript|ENSSSCT00000011894|protein_coding||||||||||rs320969435|4468|1|Uniprot_gn||||||,G|downstream_gene_variant|MODIFIER|AKT3|ENSSSCG00000010872|Transcript|ENSSSCT00000035590|protein_coding||||||||||rs320969435|1053|1|Uniprot_gn||||||,G|intron_variant|MODIFIER|AKT3|ENSSSCG00000010872|Transcript|ENSSSCT00000033298|protein_coding||1…	GT:AD:DP:GQ:PL	0/1:25,10:35:99:202,0,663
10	18267965	.	C	T	311.77	PASS	CSQ=T|downstream_gene_variant|MODIFIER|AKT3|ENSSSCG00000010872|Transcript|ENSSSCT00000011894|protein_coding|||||||||||4514|1|Uniprot_gn||||||,T|downstream_gene_variant|MODIFIER|AKT3|ENSSSCG00000010872|Transcript|ENSSSCT00000035590|protein_coding|||||||||||1099|1|Uniprot_gn||||||,T|intron_variant|MODIFIER|AKT3|ENSSSCG00000010872|Transcript|ENSSSCT00000033298|protein_coding||11/11||||||||||1|Unipro…	GT:AD:DP:GQ:PL	0/1:21,12:33:99:340,0,547
10	18267987	.	A	C	58.77	PASS	CSQ=C|downstream_gene_variant|MODIFIER|AKT3|ENSSSCG00000010872|Transcript|ENSSSCT00000011894|protein_coding|||||||||||4536|1|Uniprot_gn||||||,C|downstream_gene_variant|MODIFIER|AKT3|ENSSSCG00000010872|Transcript|ENSSSCT00000035590|protein_coding|||||||||||1121|1|Uniprot_gn||||||,C|intron_variant|MODIFIER|AKT3|ENSSSCG00000010872|Transcript|ENSSSCT00000033298|protein_coding||11/11||||||||||1|Unipro…	GT:AD:DP:GQ:PL	0/1:5,5:10:87:87,0,357
10	18268114	.	T	C	33.77	PASS	CSQ=C|downstream_gene_variant|MODIFIER|AKT3|ENSSSCG00000010872|Transcript|ENSSSCT00000011894|protein_coding||||||||||rs329017800|4663|1|Uniprot_gn||||||,C|downstream_gene_variant|MODIFIER|AKT3|ENSSSCG00000010872|Transcript|ENSSSCT00000035590|protein_coding||||||||||rs329017800|1248|1|Uniprot_gn||||||,C|intron_variant|MODIFIER|AKT3|ENSSSCG00000010872|Transcript|ENSSSCT00000033298|protein_coding||1…	GT:AD:DP:GQ:PL	0/1:7,3:10:62:62,0,278
10	18268124	.	T	C	196.77	PASS	CSQ=C|downstream_gene_variant|MODIFIER|AKT3|ENSSSCG00000010872|Transcript|ENSSSCT00000011894|protein_coding||||||||||rs337525472|4673|1|Uniprot_gn||||||,C|downstream_gene_variant|MODIFIER|AKT3|ENSSSCG00000010872|Transcript|ENSSSCT00000035590|protein_coding||||||||||rs337525472|1258|1|Uniprot_gn||||||,C|intron_variant|MODIFIER|AKT3|ENSSSCG00000010872|Transcript|ENSSSCT00000033298|protein_coding||1…	GT:AD:DP:GQ:PL	0/1:4,7:11:90:225,0,90
10	18268561	.	C	A	129.77	PASS	CSQ=A|downstream_gene_variant|MODIFIER|AKT3|ENSSSCG00000010872|Transcript|ENSSSCT00000035590|protein_coding||||||||||rs342535027|1695|1|Uniprot_gn||||||,A|intron_variant|MODIFIER|AKT3|ENSSSCG00000010872|Transcript|ENSSSCT00000033298|protein_coding||11/11||||||||rs342535027||1|Uniprot_gn||||||,A|downstream_gene_variant|MODIFIER|AKT3|ENSSSCG00000010872|Transcript|ENSSSCT00000036247|retained_intron|…	GT:AD:DP:GQ:PL	0/1:12,7:19:99:158,0,312
10	18268600	.	G	T	86.77	PASS	CSQ=T|downstream_gene_variant|MODIFIER|AKT3|ENSSSCG00000010872|Transcript|ENSSSCT00000035590|protein_coding||||||||||rs330062396|1734|1|Uniprot_gn||||||,T|intron_variant|MODIFIER|AKT3|ENSSSCG00000010872|Transcript|ENSSSCT00000033298|protein_coding||11/11||||||||rs330062396||1|Uniprot_gn||||||,T|downstream_gene_variant|MODIFIER|AKT3|ENSSSCG00000010872|Transcript|ENSSSCT00000036247|retained_intron|…	GT:AD:DP:GQ:PL	0/1:8,5:13:99:115,0,207
10	18438637	.	C	T	156.77	PASS	CSQ=T|upstream_gene_variant|MODIFIER||ENSSSCG00000021931|Transcript|ENSSSCT00000023574|miRNA|||||||||||4884|-1|||||||,T|missense_variant|MODERATE||ENSSSCG00000028096|Transcript|ENSSSCT00000028157|protein_coding|5/12||||589|589|197|V/M|Gtg/Atg|||-1||||deleterious(0.05)|||	GT:AD:DP:GQ:PL	0/1:3,7:10:62:185,0,62
10	18525559	.	G	C	48.77	PASS	CSQ=C|5_prime_UTR_variant|MODIFIER||ENSSSCG00000023278|Transcript|ENSSSCT00000029631|protein_coding|1/11||||301|||||rs339950355||1|||||||	GT:AD:DP:GQ:PL	0/1:2,3:5:46:77,0,46
10	18525575	.	T	C	198.84	PASS	CSQ=C|5_prime_UTR_variant|MODIFIER||ENSSSCG00000023278|Transcript|ENSSSCT00000029631|protein_coding|1/11||||317|||||rs323764889||1|||||||	GT:AD:DP:GQ:PL	1/1:0,6:6:18:227,18,0
10	18592181	.	A	G	102.77	PASS	CSQ=G|synonymous_variant|LOW||ENSSSCG00000023278|Transcript|ENSSSCT00000029631|protein_coding|9/11||||1711|963|321|G|ggA/ggG|rs81421082||1|||||||	GT:AD:DP:GQ:PL	0/1:21,7:28:99:131,0,562
10	18592304	.	G	A	107.98	PASS	CSQ=A|synonymous_variant|LOW||ENSSSCG00000023278|Transcript|ENSSSCT00000029631|protein_coding|9/11||||1834|1086|362|P|ccG/ccA|rs325298351||1|||||||	GT:AD:DP:GQ:PL	0/1:1,5:6:13:136,0,13
10	18691898	.	C	T	107.88	PASS	CSQ=T|upstream_gene_variant|MODIFIER||ENSSSCG00000030502|Transcript|ENSSSCT00000027065|protein_coding||||||||||rs327743319|969|1|||||||	GT:AD:DP:GQ:PL	0/1:1,4:5:16:136,0,16
10	18694343	.	T	C	125.9	PASS	CSQ=C|intron_variant|MODIFIER||ENSSSCG00000030502|Transcript|ENSSSCT00000027065|protein_coding||1/5||||||||rs330261989||1|||||||	GT:AD:DP:GQ:PL	1/1:0,5:5:15:154,15,0
10	18754821	.	C	G	249.77	PASS	CSQ=G|3_prime_UTR_variant|MODIFIER||ENSSSCG00000030502|Transcript|ENSSSCT00000027065|protein_coding|6/6||||2558|||||rs318459902||1|||||||	GT:AD:DP:GQ:PL	0/1:9,11:20:99:278,0,205
10	19352150	.	T	C	248.78	PASS	CSQ=C|upstream_gene_variant|MODIFIER|ZNF238|ENSSSCG00000030070|Transcript|ENSSSCT00000031963|protein_coding||||||||||rs337417542|3852|1|Uniprot_gn||||||	GT:AD:DP:GQ:PL	1/1:0,9:9:27:277,27,0
10	19352708	.	T	G	340.77	PASS	CSQ=G|upstream_gene_variant|MODIFIER|ZNF238|ENSSSCG00000030070|Transcript|ENSSSCT00000031963|protein_coding||||||||||rs321020986|3294|1|Uniprot_gn||||||	GT:AD:DP:GQ:PL	1/1:0,12:12:36:369,36,0
10	19353630	.	A	G	48.77	PASS	CSQ=G|upstream_gene_variant|MODIFIER|ZNF238|ENSSSCG00000030070|Transcript|ENSSSCT00000031963|protein_coding||||||||||rs336236157|2372|1|Uniprot_gn||||||	GT:AD:DP:GQ:PL	0/1:2,3:5:46:77,0,46
10	19354376	.	C	T	740.77	PASS	CSQ=T|upstream_gene_variant|MODIFIER|ZNF238|ENSSSCG00000030070|Transcript|ENSSSCT00000031963|protein_coding||||||||||rs331292586|1626|1|Uniprot_gn||||||	GT:AD:DP:GQ:PL	1/1:0,25:25:75:769,75,0
10	19357123	.	T	G	2923.77	PASS	CSQ=G|synonymous_variant|LOW|ZNF238|ENSSSCG00000030070|Transcript|ENSSSCT00000031963|protein_coding|1/1||||1122|1122|374|L|ctT/ctG|rs320453101||1|Uniprot_gn||||||	GT:AD:DP:GQ:PL	1/1:0,96:96:99:2952,289,0
10	19357255	.	A	G	2585.77	PASS	CSQ=G|synonymous_variant|LOW|ZNF238|ENSSSCG00000030070|Transcript|ENSSSCT00000031963|protein_coding|1/1||||1254|1254|418|T|acA/acG|rs81215394||1|Uniprot_gn||||||	GT:AD:DP:GQ:PL	1/1:0,85:85:99:2614,256,0
10	19593973	.	A	G	36.77	PASS	CSQ=G|intron_variant|MODIFIER|ADSS|ENSSSCG00000010874|Transcript|ENSSSCT00000011896|protein_coding||4/9||||||||rs320565400||-1|EntrezGene||||||	GT:AD:DP:GQ:PL	0/1:3,2:5:65:65,0,77
10	19696447	.	T	C	332.77	PASS	CSQ=C|3_prime_UTR_variant|MODIFIER|PNAS-4|ENSSSCG00000010876|Transcript|ENSSSCT00000011898|protein_coding|5/5||||3758|||||rs81281650||-1|Uniprot_gn||||||	GT:AD:DP:GQ:PL	0/1:75,21:96:99:361,0,2017
10	19696567	.	A	G	336.77	PASS	CSQ=G|3_prime_UTR_variant|MODIFIER|PNAS-4|ENSSSCG00000010876|Transcript|ENSSSCT00000011898|protein_coding|5/5||||3638|||||rs81281649||-1|Uniprot_gn||||||	GT:AD:DP:GQ:PL	1/1:0,10:10:33:365,33,0
10	19696735	.	T	C	2191.74	PASS	CSQ=C|3_prime_UTR_variant|MODIFIER|PNAS-4|ENSSSCG00000010876|Transcript|ENSSSCT00000011898|protein_coding|5/5||||3470|||||rs332787373||-1|Uniprot_gn||||||	GT:AD:DP:GQ:PL	0/1:9,81:90:6:2219,0,6
10	19696789	.	G	A	1679.77	PASS	CSQ=A|3_prime_UTR_variant|MODIFIER|PNAS-4|ENSSSCG00000010876|Transcript|ENSSSCT00000011898|protein_coding|5/5||||3416|||||rs333906232||-1|Uniprot_gn||||||	GT:AD:DP:GQ:PL	1/1:0,56:56:99:1708,168,0
10	19696981	.	T	C	48.77	PASS	CSQ=C|3_prime_UTR_variant|MODIFIER|PNAS-4|ENSSSCG00000010876|Transcript|ENSSSCT00000011898|protein_coding|5/5||||3224|||||rs345988918||-1|Uniprot_gn||||||	GT:AD:DP:GQ:PL	0/1:2,3:5:46:77,0,46
10	19696992	.	T	C	48.77	PASS	CSQ=C|3_prime_UTR_variant|MODIFIER|PNAS-4|ENSSSCG00000010876|Transcript|ENSSSCT00000011898|protein_coding|5/5||||3213|||||rs327748355||-1|Uniprot_gn||||||	GT:AD:DP:GQ:PL	0/1:2,3:5:46:77,0,46
10	19697141	.	C	T	597.77	PASS	CSQ=T|3_prime_UTR_variant|MODIFIER|PNAS-4|ENSSSCG00000010876|Transcript|ENSSSCT00000011898|protein_coding|5/5||||3064|||||rs332259004||-1|Uniprot_gn||||||	GT:AD:DP:GQ:PL	0/1:4,23:27:42:626,0,42
10	19697573	.	C	G	46.77	PASS	CSQ=G|3_prime_UTR_variant|MODIFIER|PNAS-4|ENSSSCG00000010876|Transcript|ENSSSCT00000011898|protein_coding|5/5||||2632|||||||-1|Uniprot_gn||||||	GT:AD:DP:GQ:PL	0/1:17,3:20:75:75,0,986
10	19697844	.	T	G	927.74	PASS	CSQ=G|3_prime_UTR_variant|MODIFIER|PNAS-4|ENSSSCG00000010876|Transcript|ENSSSCT00000011898|protein_coding|5/5||||2361|||||rs319735889||-1|Uniprot_gn||||||	GT:AD:DP:GQ:PL	0/1:4,35:39:6:955,0,6
10	19697958	.	A	C	851.77	PASS	CSQ=C|3_prime_UTR_variant|MODIFIER|PNAS-4|ENSSSCG00000010876|Transcript|ENSSSCT00000011898|protein_coding|5/5||||2247|||||rs331012535||-1|Uniprot_gn||||||	GT:AD:DP:GQ:PL	0/1:12,33:45:99:880,0,234
10	19697972	.	G	A	303.77	PASS	CSQ=A|3_prime_UTR_variant|MODIFIER|PNAS-4|ENSSSCG00000010876|Transcript|ENSSSCT00000011898|protein_coding|5/5||||2233|||||rs340656277||-1|Uniprot_gn||||||	GT:AD:DP:GQ:PL	0/1:28,15:43:99:332,0,736
10	19698257	.	C	A	829.77	PASS	CSQ=A|3_prime_UTR_variant|MODIFIER|PNAS-4|ENSSSCG00000010876|Transcript|ENSSSCT00000011898|protein_coding|5/5||||1948|||||rs324635099||-1|Uniprot_gn||||||	GT:AD:DP:GQ:PL	0/1:52,37:89:99:858,0,1320
10	19698323	.	T	G	1338.77	PASS	CSQ=G|3_prime_UTR_variant|MODIFIER|PNAS-4|ENSSSCG00000010876|Transcript|ENSSSCT00000011898|protein_coding|5/5||||1882|||||rs345715146||-1|Uniprot_gn||||||	GT:AD:DP:GQ:PL	0/1:7,50:57:44:1367,0,44
10	19698536	.	G	A	376.77	PASS	CSQ=A|3_prime_UTR_variant|MODIFIER|PNAS-4|ENSSSCG00000010876|Transcript|ENSSSCT00000011898|protein_coding|5/5||||1669|||||rs334800123||-1|Uniprot_gn||||||	GT:AD:DP:GQ:PL	0/1:13,16:29:99:405,0,370
10	19698618	.	T	G	36.77	PASS	CSQ=G|3_prime_UTR_variant|MODIFIER|PNAS-4|ENSSSCG00000010876|Transcript|ENSSSCT00000011898|protein_coding|5/5||||1587|||||rs337924900||-1|Uniprot_gn||||||	GT:AD:DP:GQ:PL	0/1:6,3:9:65:65,0,157
10	19698761	.	T	C	217.78	PASS	CSQ=C|3_prime_UTR_variant|MODIFIER|PNAS-4|ENSSSCG00000010876|Transcript|ENSSSCT00000011898|protein_coding|5/5||||1444|||||rs318513832||-1|Uniprot_gn||||||	GT:AD:DP:GQ:PL	1/1:0,8:8:24:246,24,0
10	19698909	.	A	G	386.77	PASS	CSQ=G|3_prime_UTR_variant|MODIFIER|PNAS-4|ENSSSCG00000010876|Transcript|ENSSSCT00000011898|protein_coding|5/5||||1296|||||rs338911551||-1|Uniprot_gn||||||	GT:AD:DP:GQ:PL	0/1:19,17:36:99:415,0,476
10	19699020	.	G	A	317.77	PASS	CSQ=A|3_prime_UTR_variant|MODIFIER|PNAS-4|ENSSSCG00000010876|Transcript|ENSSSCT00000011898|protein_coding|5/5||||1185|||||rs342329391||-1|Uniprot_gn||||||	GT:AD:DP:GQ:PL	0/1:14,14:28:99:346,0,346
10	19699589	.	G	T	125.77	PASS	CSQ=T|synonymous_variant|LOW|PNAS-4|ENSSSCG00000010876|Transcript|ENSSSCT00000011898|protein_coding|5/5||||616|378|126|R|cgC/cgA|||-1|Uniprot_gn||||||	GT:AD:DP:GQ:PL	0/1:4,6:10:93:154,0,93
10	19853519	.	A	G	217.78	PASS	CSQ=G|synonymous_variant|LOW||ENSSSCG00000030220|Transcript|ENSSSCT00000032313|protein_coding|1/3||||156|156|52|Q|caA/caG|rs328652304||1|||||||	GT:AD:DP:GQ:PL	1/1:0,8:8:24:246,24,0
10	19920237	.	T	C	243.8	PASS	CSQ=C|intron_variant|MODIFIER|HNRNPU|ENSSSCG00000010877|Transcript|ENSSSCT00000011900|protein_coding||1/12||||||||rs336517007||1|HGNC|HGNC:5048|||||	GT:AD:DP:GQ:PL	1/1:0,6:6:21:272,21,0
10	19920241	.	A	G	127.77	PASS	CSQ=G|intron_variant|MODIFIER|HNRNPU|ENSSSCG00000010877|Transcript|ENSSSCT00000011900|protein_coding||1/12||||||||rs320053919||1|HGNC|HGNC:5048|||||	GT:AD:DP:GQ:PL	0/1:3,6:9:63:156,0,63
10	19921227	.	T	C	32.77	PASS	CSQ=C|intron_variant|MODIFIER|HNRNPU|ENSSSCG00000010877|Transcript|ENSSSCT00000011900|protein_coding||3/12||||||||||1|HGNC|HGNC:5048|||||	GT:AD:DP:GQ:PL	0/1:7,3:10:61:61,0,184
10	19921418	.	C	A	373.77	PASS	CSQ=A|intron_variant|MODIFIER|HNRNPU|ENSSSCG00000010877|Transcript|ENSSSCT00000011900|protein_coding||3/12||||||||rs339274411||1|HGNC|HGNC:5048|||||	GT:AD:DP:GQ:PL	0/1:14,16:30:99:402,0,337
10	19921772	.	T	C	1481.77	PASS	CSQ=C|intron_variant|MODIFIER|HNRNPU|ENSSSCG00000010877|Transcript|ENSSSCT00000011900|protein_coding||3/12||||||||rs321473636||1|HGNC|HGNC:5048|||||	GT:AD:DP:GQ:PL	1/1:0,50:50:99:1510,150,0
10	19921999	.	A	G	169.77	PASS	CSQ=G|intron_variant|MODIFIER|HNRNPU|ENSSSCG00000010877|Transcript|ENSSSCT00000011900|protein_coding||3/12||||||||rs336296601||1|HGNC|HGNC:5048|||||	GT:AD:DP:GQ:PL	0/1:8,8:16:99:198,0,198
10	19922288	.	C	T	293.77	PASS	CSQ=T|intron_variant|MODIFIER|HNRNPU|ENSSSCG00000010877|Transcript|ENSSSCT00000011900|protein_coding||3/12||||||||rs705787438||1|HGNC|HGNC:5048|||||	GT:AD:DP:GQ:PL	0/1:22,14:36:99:322,0,568
10	19934327	.	T	C	34.77	PASS	CSQ=C|intergenic_variant|MODIFIER|||||||||||||||rs339254452|||||||||	GT:AD:DP:GQ:PL	0/1:7,2:9:63:63,0,404
10	19934336	.	A	T	34.77	PASS	CSQ=T|intergenic_variant|MODIFIER|||||||||||||||rs320713403|||||||||	GT:AD:DP:GQ:PL	0/1:7,2:9:63:63,0,404
10	19937884	.	G	T	155.77	PASS	CSQ=T|intergenic_variant|MODIFIER|||||||||||||||rs326905577|||||||||	GT:AD:DP:GQ:PL	0/1:3,7:10:62:184,0,62
10	19937896	.	G	A	101.77	PASS	CSQ=A|intergenic_variant|MODIFIER|||||||||||||||rs338167802|||||||||	GT:AD:DP:GQ:PL	0/1:3,5:8:68:130,0,68
10	19938679	.	G	T	79.88	PASS	CSQ=T|intergenic_variant|MODIFIER|||||||||||||||rs325404113|||||||||	GT:AD:DP:GQ:PL	0/1:1,4:5:16:108,0,16
10	19939148	.	T	C	134.77	PASS	CSQ=C|intergenic_variant|MODIFIER|||||||||||||||rs321652320|||||||||	GT:AD:DP:GQ:PL	0/1:6,7:13:99:163,0,133
10	19939813	.	C	T	49.77	PASS	CSQ=T|intergenic_variant|MODIFIER|||||||||||||||rs336885613|||||||||	GT:AD:DP:GQ:PL	0/1:11,4:15:78:78,0,293
10	19939853	.	C	G	42.77	PASS	CSQ=G|intergenic_variant|MODIFIER|||||||||||||||rs326854949|||||||||	GT:AD:DP:GQ:PL	0/1:4,3:7:71:71,0,101
10	19939953	.	C	T	55.77	PASS	CSQ=T|intergenic_variant|MODIFIER|||||||||||||||rs318389545|||||||||	GT:AD:DP:GQ:PL	0/1:5,4:9:84:84,0,126
10	19940111	.	T	C	191.77	PASS	CSQ=C|intergenic_variant|MODIFIER|||||||||||||||rs333025289|||||||||	GT:AD:DP:GQ:PL	0/1:10,9:19:99:220,0,250
10	19940131	.	G	A	163.77	PASS	CSQ=A|intergenic_variant|MODIFIER|||||||||||||||rs340073688|||||||||	GT:AD:DP:GQ:PL	0/1:10,8:18:99:192,0,253
10	19940183	.	A	G	248.78	PASS	CSQ=G|intergenic_variant|MODIFIER|||||||||||||||rs323308759|||||||||	GT:AD:DP:GQ:PL	1/1:0,9:9:27:277,27,0
10	19940202	.	A	G	708.77	PASS	CSQ=G|intergenic_variant|MODIFIER|||||||||||||||rs334026017|||||||||	GT:AD:DP:GQ:PL	1/1:0,24:24:72:737,72,0
10	19940505	.	T	G	92.77	PASS	CSQ=G|intergenic_variant|MODIFIER|||||||||||||||rs333324406|||||||||	GT:AD:DP:GQ:PL	0/1:2,5:7:40:121,0,40
10	19940658	.	G	A	299.77	PASS	CSQ=A|intergenic_variant|MODIFIER|||||||||||||||rs337334027|||||||||	GT:AD:DP:GQ:PL	0/1:11,13:24:99:328,0,265
10	19940773	.	A	C	871.77	PASS	CSQ=C|intergenic_variant|MODIFIER|||||||||||||||rs326230229|||||||||	GT:AD:DP:GQ:PL	0/1:15,35:50:99:900,0,306
10	19940789	.	T	C	787.77	PASS	CSQ=C|intergenic_variant|MODIFIER|||||||||||||||rs337317955|||||||||	GT:AD:DP:GQ:PL	0/1:16,32:48:99:816,0,348
10	19941603	.	A	G	2063.77	PASS	CSQ=G|intergenic_variant|MODIFIER|||||||||||||||rs322386432|||||||||	GT:AD:DP:GQ:PL	1/1:0,68:68:99:2092,204,0
10	19941933	.	A	T	276.78	PASS	CSQ=T|intergenic_variant|MODIFIER|||||||||||||||rs331119028|||||||||	GT:AD:DP:GQ:PL	1/1:0,9:9:27:305,27,0
10	19941975	.	T	A	203.77	PASS	CSQ=A|intergenic_variant|MODIFIER|||||||||||||||rs338724034|||||||||	GT:AD:DP:GQ:PL	0/1:15,10:25:99:232,0,386
10	19942027	.	G	A	178.77	PASS	CSQ=A|intergenic_variant|MODIFIER|||||||||||||||rs694928198|||||||||	GT:AD:DP:GQ:PL	0/1:23,10:33:99:207,0,608
10	19942211	.	C	T	1749.77	PASS	CSQ=T|intergenic_variant|MODIFIER|||||||||||||||rs318732149|||||||||	GT:AD:DP:GQ:PL	1/1:5,63:68:51:1778,51,0
10	19942878	.	C	A	176.77	PASS	CSQ=A|intergenic_variant|MODIFIER|||||||||||||||rs334744123|||||||||	GT:AD:DP:GQ:PL	0/1:24,10:34:99:205,0,635
10	19943191	.	T	A	203.77	PASS	CSQ=A|intergenic_variant|MODIFIER|||||||||||||||rs334773062|||||||||	GT:AD:DP:GQ:PL	0/1:15,10:25:99:232,0,386
10	19943655	.	C	T	268.77	PASS	CSQ=T|intergenic_variant|MODIFIER|||||||||||||||rs342992303|||||||||	GT:AD:DP:GQ:PL	0/1:49,16:65:99:297,0,1312
10	19944930	.	G	A	790.77	PASS	CSQ=A|intergenic_variant|MODIFIER|||||||||||||||rs344119737|||||||||	GT:AD:DP:GQ:PL	0/1:23,32:55:99:819,0,542
10	19944961	.	T	C	698.77	PASS	CSQ=C|intergenic_variant|MODIFIER|||||||||||||||rs327685869|||||||||	GT:AD:DP:GQ:PL	0/1:35,30:65:99:727,0,881
10	19945207	.	G	A	464.77	PASS	CSQ=A|intergenic_variant|MODIFIER|||||||||||||||rs326774395|||||||||	GT:AD:DP:GQ:PL	0/1:30,21:51:99:493,0,769
10	19945520	.	G	C	432.77	PASS	CSQ=C|intergenic_variant|MODIFIER|||||||||||||||rs340813112|||||||||	GT:AD:DP:GQ:PL	1/1:0,15:15:45:461,45,0
10	19945870	.	T	C	216.78	PASS	CSQ=C|intergenic_variant|MODIFIER|||||||||||||||rs339036316|||||||||	GT:AD:DP:GQ:PL	1/1:0,8:8:24:245,24,0
10	19946019	.	C	T	1048.77	PASS	CSQ=T|intergenic_variant|MODIFIER|||||||||||||||rs331628978|||||||||	GT:AD:DP:GQ:PL	1/1:0,35:35:99:1077,105,0
10	19946166	.	T	A	277.22	PASS	CSQ=A|intergenic_variant|MODIFIER|||||||||||||||rs321917107|||||||||	GT:AD:DP:GQ:PL	0/1:1,8:9:4:304,0,4
10	19946176	.	A	G	128.77	PASS	CSQ=G|intergenic_variant|MODIFIER|||||||||||||||rs333908550|||||||||	GT:AD:DP:GQ:PL	0/1:3,6:9:79:157,0,79
10	19946262	.	C	A	125.9	PASS	CSQ=A|intergenic_variant|MODIFIER|||||||||||||||rs342956135|||||||||	GT:AD:DP:GQ:PL	1/1:0,5:5:15:154,15,0
10	19946418	.	T	G	952.77	PASS	CSQ=G|intergenic_variant|MODIFIER|||||||||||||||rs335373315|||||||||	GT:AD:DP:GQ:PL	1/1:0,32:32:96:981,96,0
10	19946548	.	C	T	120.77	PASS	CSQ=T|intergenic_variant|MODIFIER|||||||||||||||rs336804955|||||||||	GT:AD:DP:GQ:PL	0/1:15,7:22:99:149,0,395
10	19946787	.	T	C	389.77	PASS	CSQ=C|intergenic_variant|MODIFIER|||||||||||||||rs331445656|||||||||	GT:AD:DP:GQ:PL	1/1:0,14:14:42:418,42,0
10	19946819	.	T	C	480.77	PASS	CSQ=C|intergenic_variant|MODIFIER|||||||||||||||rs338991255|||||||||	GT:AD:DP:GQ:PL	0/1:6,19:25:99:509,0,109
10	19946951	.	G	A	432.77	PASS	CSQ=A|intergenic_variant|MODIFIER|||||||||||||||rs328894188|||||||||	GT:AD:DP:GQ:PL	1/1:0,15:15:45:461,45,0
10	19946989	.	C	T	831.77	PASS	CSQ=T|intergenic_variant|MODIFIER|||||||||||||||rs338947898|||||||||	GT:AD:DP:GQ:PL	1/1:0,28:28:84:860,84,0
10	19947109	.	C	T	1205.77	PASS	CSQ=T|intergenic_variant|MODIFIER|||||||||||||||rs322532928|||||||||	GT:AD:DP:GQ:PL	1/1:0,40:40:99:1234,120,0
10	19947211	.	A	G	954.77	PASS	CSQ=G|intergenic_variant|MODIFIER|||||||||||||||rs333350037|||||||||	GT:AD:DP:GQ:PL	1/1:0,32:32:96:983,96,0
10	19947239	.	T	C	924.77	PASS	CSQ=C|intergenic_variant|MODIFIER|||||||||||||||rs344519752|||||||||	GT:AD:DP:GQ:PL	1/1:0,31:31:93:953,93,0
10	19947560	.	T	C	340.77	PASS	CSQ=C|intergenic_variant|MODIFIER|||||||||||||||rs318671286|||||||||	GT:AD:DP:GQ:PL	1/1:0,12:12:36:369,36,0
10	19947635	.	C	A	525.77	PASS	CSQ=A|intergenic_variant|MODIFIER|||||||||||||||rs329955537|||||||||	GT:AD:DP:GQ:PL	1/1:0,18:18:54:554,54,0
10	19947790	.	T	C	178.77	PASS	CSQ=C|intergenic_variant|MODIFIER|||||||||||||||rs320986391|||||||||	GT:AD:DP:GQ:PL	0/1:5,8:13:99:207,0,115
10	19948145	.	G	T	401.77	PASS	CSQ=T|intergenic_variant|MODIFIER|||||||||||||||rs333844294|||||||||	GT:AD:DP:GQ:PL	1/1:0,14:14:42:430,42,0
10	19948693	.	C	T	239.77	PASS	CSQ=T|intergenic_variant|MODIFIER|||||||||||||||rs325321281|||||||||	GT:AD:DP:GQ:PL	0/1:40,14:54:99:268,0,1168
10	19948856	.	T	C	369.77	PASS	CSQ=C|intergenic_variant|MODIFIER|||||||||||||||rs331366276|||||||||	GT:AD:DP:GQ:PL	0/1:24,17:41:99:398,0,615
10	19948960	.	C	G	125.9	PASS	CSQ=G|intergenic_variant|MODIFIER|||||||||||||||rs341312379|||||||||	GT:AD:DP:GQ:PL	1/1:0,5:5:15:154,15,0
10	19949298	.	G	A	308.77	PASS	CSQ=A|intergenic_variant|MODIFIER|||||||||||||||rs324163587|||||||||	GT:AD:DP:GQ:PL	1/1:0,11:11:33:337,33,0
10	19950471	.	C	T	1458.77	PASS	CSQ=T|intergenic_variant|MODIFIER|||||||||||||||rs319223801|||||||||	GT:AD:DP:GQ:PL	1/1:0,34:34:99:1487,102,0
10	20137087	.	A	G	46.77	PASS	CSQ=G|3_prime_UTR_variant|MODIFIER|EFCAB2|ENSSSCG00000010878|Transcript|ENSSSCT00000011901|protein_coding|7/7||||1157|||||rs323101800||1|HGNC|HGNC:28166|||||	GT:AD:DP:GQ:PL	0/1:12,4:16:75:75,0,321
10	20137204	.	A	C	52.77	PASS	CSQ=C|downstream_gene_variant|MODIFIER|EFCAB2|ENSSSCG00000010878|Transcript|ENSSSCT00000011901|protein_coding||||||||||rs345216491|80|1|HGNC|HGNC:28166|||||	GT:AD:DP:GQ:PL	0/1:10,4:14:81:81,0,269
10	20137215	.	G	A	317.77	PASS	CSQ=A|downstream_gene_variant|MODIFIER|EFCAB2|ENSSSCG00000010878|Transcript|ENSSSCT00000011901|protein_coding||||||||||rs322114852|91|1|HGNC|HGNC:28166|||||	GT:AD:DP:GQ:PL	0/1:5,13:18:99:346,0,100
10	20137364	.	A	C	107.98	PASS	CSQ=C|downstream_gene_variant|MODIFIER|EFCAB2|ENSSSCG00000010878|Transcript|ENSSSCT00000011901|protein_coding||||||||||rs337041900|240|1|HGNC|HGNC:28166|||||	GT:AD:DP:GQ:PL	0/1:1,5:6:13:136,0,13
10	20137648	.	C	T	184.77	PASS	CSQ=T|downstream_gene_variant|MODIFIER|EFCAB2|ENSSSCG00000010878|Transcript|ENSSSCT00000011901|protein_coding||||||||||rs345693787|524|1|HGNC|HGNC:28166|||||	GT:AD:DP:GQ:PL	0/1:3,8:11:59:213,0,59
10	20760112	.	A	G	64.77	PASS	CSQ=G|downstream_gene_variant|MODIFIER|KIF26B|ENSSSCG00000010879|Transcript|ENSSSCT00000026658|protein_coding||||||||||rs341983747|4144|1|HGNC|HGNC:25484|||||,G|downstream_gene_variant|MODIFIER|KIF26B|ENSSSCG00000010879|Transcript|ENSSSCT00000011902|protein_coding||||||||||rs341983747|4159|1|HGNC|HGNC:25484|||||	GT:AD:DP:GQ:PL	0/1:6,4:10:93:93,0,152
10	20760203	.	T	C	95.77	PASS	CSQ=C|downstream_gene_variant|MODIFIER|KIF26B|ENSSSCG00000010879|Transcript|ENSSSCT00000026658|protein_coding||||||||||rs319332428|4235|1|HGNC|HGNC:25484|||||,C|downstream_gene_variant|MODIFIER|KIF26B|ENSSSCG00000010879|Transcript|ENSSSCT00000011902|protein_coding||||||||||rs319332428|4250|1|HGNC|HGNC:25484|||||	GT:AD:DP:GQ:PL	0/1:5,5:10:99:124,0,124
10	21561091	.	G	A	48.77	PASS	CSQ=A|synonymous_variant|LOW||ENSSSCG00000023775|Transcript|ENSSSCT00000032587|protein_coding|4/5||||394|267|89|V|gtG/gtA|||1|||||||	GT:AD:DP:GQ:PL	0/1:2,3:5:46:77,0,46
10	21882984	.	C	T	178.77	PASS	CSQ=T|downstream_gene_variant|MODIFIER|TLR5|ENSSSCG00000010885|Transcript|ENSSSCT00000033032|protein_coding||||||||||rs344833517|3325|-1|Uniprot_gn||||||,T|downstream_gene_variant|MODIFIER|TLR5|ENSSSCG00000010885|Transcript|ENSSSCT00000011909|protein_coding||||||||||rs344833517|3325|-1|Uniprot_gn||||||	GT:AD:DP:GQ:PL	0/1:1,5:6:43:207,0,43
10	21882991	.	A	G	178.77	PASS	CSQ=G|downstream_gene_variant|MODIFIER|TLR5|ENSSSCG00000010885|Transcript|ENSSSCT00000033032|protein_coding||||||||||rs326989752|3318|-1|Uniprot_gn||||||,G|downstream_gene_variant|MODIFIER|TLR5|ENSSSCG00000010885|Transcript|ENSSSCT00000011909|protein_coding||||||||||rs326989752|3318|-1|Uniprot_gn||||||	GT:AD:DP:GQ:PL	0/1:1,5:6:43:207,0,43
10	21884851	.	T	C	48.77	PASS	CSQ=C|downstream_gene_variant|MODIFIER|TLR5|ENSSSCG00000010885|Transcript|ENSSSCT00000033032|protein_coding||||||||||rs340724100|1458|-1|Uniprot_gn||||||,C|downstream_gene_variant|MODIFIER|TLR5|ENSSSCG00000010885|Transcript|ENSSSCT00000011909|protein_coding||||||||||rs340724100|1458|-1|Uniprot_gn||||||	GT:AD:DP:GQ:PL	0/1:2,3:5:46:77,0,46
10	21886056	.	G	A	48.77	PASS	CSQ=A|downstream_gene_variant|MODIFIER|TLR5|ENSSSCG00000010885|Transcript|ENSSSCT00000033032|protein_coding||||||||||rs323130325|253|-1|Uniprot_gn||||||,A|downstream_gene_variant|MODIFIER|TLR5|ENSSSCG00000010885|Transcript|ENSSSCT00000011909|protein_coding||||||||||rs323130325|253|-1|Uniprot_gn||||||	GT:AD:DP:GQ:PL	0/1:2,3:5:46:77,0,46
10	21886618	.	G	A	163.56	PASS	CSQ=A|3_prime_UTR_variant|MODIFIER|TLR5|ENSSSCG00000010885|Transcript|ENSSSCT00000033032|protein_coding|2/2||||2330|||||rs335107546||-1|Uniprot_gn||||||,A|synonymous_variant|LOW|TLR5|ENSSSCG00000010885|Transcript|ENSSSCT00000011909|protein_coding|3/3||||2329|2262|754|V|gtC/gtT|rs335107546||-1|Uniprot_gn||||||	GT:AD:DP:GQ:PL	0/1:1,7:8:7:191,0,7
10	21887316	.	G	T	180.22	PASS	CSQ=T|3_prime_UTR_variant|MODIFIER|TLR5|ENSSSCG00000010885|Transcript|ENSSSCT00000033032|protein_coding|2/2||||1632|||||rs341636407||-1|Uniprot_gn||||||,T|missense_variant|MODERATE|TLR5|ENSSSCG00000010885|Transcript|ENSSSCT00000011909|protein_coding|3/3||||1631|1564|522|R/S|Cgc/Agc|rs341636407||-1|Uniprot_gn|||tolerated(0.81)|||	GT:AD:DP:GQ:PL	0/1:1,8:9:4:207,0,4
10	21888047	.	A	C	156.84	PASS	CSQ=C|missense_variant|MODERATE|TLR5|ENSSSCG00000010885|Transcript|ENSSSCT00000033032|protein_coding|2/2||||901|834|278|H/Q|caT/caG|rs81210417||-1|Uniprot_gn|||tolerated(1)|||,C|missense_variant|MODERATE|TLR5|ENSSSCG00000010885|Transcript|ENSSSCT00000011909|protein_coding|2/3||||901|834|278|H/Q|caT/caG|rs81210417||-1|Uniprot_gn|||tolerated(1)|||	GT:AD:DP:GQ:PL	1/1:0,6:6:18:185,18,0
10	21888218	.	A	G	254.77	PASS	CSQ=G|synonymous_variant|LOW|TLR5|ENSSSCG00000010885|Transcript|ENSSSCT00000033032|protein_coding|2/2||||730|663|221|P|ccT/ccC|rs342842569||-1|Uniprot_gn||||||,G|synonymous_variant|LOW|TLR5|ENSSSCG00000010885|Transcript|ENSSSCT00000011909|protein_coding|2/3||||730|663|221|P|ccT/ccC|rs342842569||-1|Uniprot_gn||||||	GT:AD:DP:GQ:PL	0/1:3,11:14:50:283,0,50
10	21888744	.	C	T	48.77	PASS	CSQ=T|missense_variant|MODERATE|TLR5|ENSSSCG00000010885|Transcript|ENSSSCT00000033032|protein_coding|2/2||||204|137|46|G/D|gGc/gAc|rs338003739||-1|Uniprot_gn|||tolerated(1)|||,T|missense_variant|MODERATE|TLR5|ENSSSCG00000010885|Transcript|ENSSSCT00000011909|protein_coding|2/3||||204|137|46|G/D|gGc/gAc|rs338003739||-1|Uniprot_gn|||tolerated(1)|||	GT:AD:DP:GQ:PL	0/1:2,3:5:46:77,0,46
10	21888904	.	G	A	79.88	PASS	CSQ=A|intron_variant|MODIFIER|TLR5|ENSSSCG00000010885|Transcript|ENSSSCT00000033032|protein_coding||1/1||||||||rs325396679||-1|Uniprot_gn||||||,A|intron_variant|MODIFIER|TLR5|ENSSSCG00000010885|Transcript|ENSSSCT00000011909|protein_coding||1/2||||||||rs325396679||-1|Uniprot_gn||||||	GT:AD:DP:GQ:PL	0/1:1,4:5:16:108,0,16
10	21888916	.	C	G	156.84	PASS	CSQ=G|intron_variant|MODIFIER|TLR5|ENSSSCG00000010885|Transcript|ENSSSCT00000033032|protein_coding||1/1||||||||rs81421661||-1|Uniprot_gn||||||,G|intron_variant|MODIFIER|TLR5|ENSSSCG00000010885|Transcript|ENSSSCT00000011909|protein_coding||1/2||||||||rs81421661||-1|Uniprot_gn||||||	GT:AD:DP:GQ:PL	1/1:0,6:6:18:185,18,0
10	21889073	.	C	T	156.84	PASS	CSQ=T|intron_variant|MODIFIER|TLR5|ENSSSCG00000010885|Transcript|ENSSSCT00000033032|protein_coding||1/1||||||||rs321344626||-1|Uniprot_gn||||||,T|intron_variant|MODIFIER|TLR5|ENSSSCG00000010885|Transcript|ENSSSCT00000011909|protein_coding||1/2||||||||rs321344626||-1|Uniprot_gn||||||	GT:AD:DP:GQ:PL	1/1:0,6:6:18:185,18,0
10	21889635	.	C	T	73.77	PASS	CSQ=T|intron_variant|MODIFIER|TLR5|ENSSSCG00000010885|Transcript|ENSSSCT00000033032|protein_coding||1/1||||||||rs343202597||-1|Uniprot_gn||||||,T|intron_variant|MODIFIER|TLR5|ENSSSCG00000010885|Transcript|ENSSSCT00000011909|protein_coding||1/2||||||||rs343202597||-1|Uniprot_gn||||||	GT:AD:DP:GQ:PL	0/1:3,4:7:71:102,0,71
10	21889654	.	C	T	241.77	PASS	CSQ=T|intron_variant|MODIFIER|TLR5|ENSSSCG00000010885|Transcript|ENSSSCT00000033032|protein_coding||1/1||||||||rs325311523||-1|Uniprot_gn||||||,T|intron_variant|MODIFIER|TLR5|ENSSSCG00000010885|Transcript|ENSSSCT00000011909|protein_coding||1/2||||||||rs325311523||-1|Uniprot_gn||||||	GT:AD:DP:GQ:PL	0/1:4,10:14:81:270,0,81
10	21889740	.	C	T	129.77	PASS	CSQ=T|intron_variant|MODIFIER|TLR5|ENSSSCG00000010885|Transcript|ENSSSCT00000033032|protein_coding||1/1||||||||rs326184850||-1|Uniprot_gn||||||,T|intron_variant|MODIFIER|TLR5|ENSSSCG00000010885|Transcript|ENSSSCT00000011909|protein_coding||1/2||||||||rs326184850||-1|Uniprot_gn||||||	GT:AD:DP:GQ:PL	0/1:3,6:9:65:158,0,65
10	21889887	.	G	A	305.77	PASS	CSQ=A|intron_variant|MODIFIER|TLR5|ENSSSCG00000010885|Transcript|ENSSSCT00000033032|protein_coding||1/1||||||||rs337261705||-1|Uniprot_gn||||||,A|intron_variant|MODIFIER|TLR5|ENSSSCG00000010885|Transcript|ENSSSCT00000011909|protein_coding||1/2||||||||rs337261705||-1|Uniprot_gn||||||	GT:AD:DP:GQ:PL	0/1:5,13:18:99:334,0,100
10	21915312	.	C	T	309.77	PASS	CSQ=T|3_prime_UTR_variant|MODIFIER||ENSSSCG00000010886|Transcript|ENSSSCT00000011910|protein_coding|9/9||||2849|||||rs345672806||-1|||||||	GT:AD:DP:GQ:PL	1/1:0,11:11:33:338,33,0
10	21952975	.	G	A	70.77	PASS	CSQ=A|synonymous_variant|LOW||ENSSSCG00000010886|Transcript|ENSSSCT00000011910|protein_coding|4/9||||736|390|130|Y|taC/taT|rs346410620||-1|||||||	GT:AD:DP:GQ:PL	0/1:4,4:8:98:99,0,98
10	22242654	.	A	G	371.77	PASS	CSQ=G|intergenic_variant|MODIFIER|||||||||||||||rs690615134|||||||||	GT:AD:DP:GQ:PL	1/1:0,13:13:39:400,39,0
10	22599695	.	T	C	772.77	PASS	CSQ=C|intergenic_variant|MODIFIER|||||||||||||||rs710677246|||||||||	GT:AD:DP:GQ:PL	0/1:28,32:60:99:801,0,680
10	22601453	.	C	A	344.77	PASS	CSQ=A|intergenic_variant|MODIFIER|||||||||||||||rs708475645|||||||||	GT:AD:DP:GQ:PL	0/1:4,14:18:69:373,0,69
10	22601806	.	T	C	446.77	PASS	CSQ=C|intergenic_variant|MODIFIER|||||||||||||||rs707425686|||||||||	GT:AD:DP:GQ:PL	0/1:8,18:26:99:475,0,168
10	22602879	.	G	A	79.88	PASS	CSQ=A|intergenic_variant|MODIFIER|||||||||||||||rs712584442|||||||||	GT:AD:DP:GQ:PL	0/1:1,4:5:16:108,0,16
10	22604334	.	C	A	20.8	PASS	CSQ=A|intergenic_variant|MODIFIER|||||||||||||||rs696868484|||||||||	GT:AD:DP:GQ:PL	0/1:2,2:4:49:49,0,49
10	22605625	.	G	C	136.18	PASS	CSQ=C|intergenic_variant|MODIFIER|||||||||||||||rs713405261|||||||||	GT:AD:DP:GQ:PL	0/1:1,6:7:10:164,0,10
10	22605775	.	A	C	107.98	PASS	CSQ=C|intergenic_variant|MODIFIER|||||||||||||||rs703312013|||||||||	GT:AD:DP:GQ:PL	0/1:1,5:6:13:136,0,13
10	22608732	.	C	T	125.77	PASS	CSQ=T|intergenic_variant|MODIFIER|||||||||||||||rs700971427|||||||||	GT:AD:DP:GQ:PL	0/1:4,6:10:93:154,0,93
10	22611387	.	T	C	101.77	PASS	CSQ=C|intergenic_variant|MODIFIER|||||||||||||||rs81421804|||||||||	GT:AD:DP:GQ:PL	0/1:3,5:8:68:130,0,68
10	23897456	.	T	A	163.56	PASS	CSQ=A|3_prime_UTR_variant|MODIFIER|KCNT2|ENSSSCG00000010892|Transcript|ENSSSCT00000011916|protein_coding|23/23||||4319|||||rs343483451||-1|HGNC|HGNC:18866|||||	GT:AD:DP:GQ:PL	0/1:1,7:8:7:191,0,7
10	23897560	.	C	T	163.56	PASS	CSQ=T|3_prime_UTR_variant|MODIFIER|KCNT2|ENSSSCG00000010892|Transcript|ENSSSCT00000011916|protein_coding|23/23||||4215|||||rs338769217||-1|HGNC|HGNC:18866|||||	GT:AD:DP:GQ:PL	0/1:1,7:8:7:191,0,7
10	24372805	.	C	T	348.77	PASS	CSQ=T|synonymous_variant|LOW|CFH|ENSSSCG00000010893|Transcript|ENSSSCT00000011918|protein_coding|7/16||||1214|882|294|C|tgC/tgT|rs327145791||1|EntrezGene||||||,T|synonymous_variant|LOW|CFH|ENSSSCG00000010893|Transcript|ENSSSCT00000036286|protein_coding|7/16||||941|882|294|C|tgC/tgT|rs327145791||1|EntrezGene||||||	GT:AD:DP:GQ:PL	0/1:5,14:19:97:377,0,97
10	24385472	.	T	C	48.77	PASS	CSQ=C|synonymous_variant|LOW|CFH|ENSSSCG00000010893|Transcript|ENSSSCT00000011918|protein_coding|10/16||||1757|1425|475|C|tgT/tgC|rs335698519||1|EntrezGene||||||,C|synonymous_variant|LOW|CFH|ENSSSCG00000010893|Transcript|ENSSSCT00000036286|protein_coding|10/16||||1484|1425|475|C|tgT/tgC|rs335698519||1|EntrezGene||||||	GT:AD:DP:GQ:PL	0/1:2,3:5:46:77,0,46
10	24461534	.	C	T	2366.77	PASS	CSQ=T|3_prime_UTR_variant|MODIFIER|TP53BP2|ENSSSCG00000010894|Transcript|ENSSSCT00000011919|protein_coding|17/17||||4046|||||rs701548865||-1|HGNC|HGNC:12000|||||	GT:AD:DP:GQ:PL	1/1:0,78:78:99:2395,235,0
10	24461566	.	A	G	74.77	PASS	CSQ=G|3_prime_UTR_variant|MODIFIER|TP53BP2|ENSSSCG00000010894|Transcript|ENSSSCT00000011919|protein_coding|17/17||||4014|||||||-1|HGNC|HGNC:12000|||||	GT:AD:DP:GQ:PL	0/1:30,7:37:99:103,0,809
10	24461579	.	G	T	609.77	PASS	CSQ=T|3_prime_UTR_variant|MODIFIER|TP53BP2|ENSSSCG00000010894|Transcript|ENSSSCT00000011919|protein_coding|17/17||||4001|||||||-1|HGNC|HGNC:12000|||||	GT:AD:DP:GQ:PL	0/1:8,24:32:99:638,0,147
10	24461939	.	C	T	605.77	PASS	CSQ=T|3_prime_UTR_variant|MODIFIER|TP53BP2|ENSSSCG00000010894|Transcript|ENSSSCT00000011919|protein_coding|17/17||||3641|||||||-1|HGNC|HGNC:12000|||||	GT:AD:DP:GQ:PL	1/1:1,22:23:38:634,38,0
10	24461957	.	G	A	431.77	PASS	CSQ=A|3_prime_UTR_variant|MODIFIER|TP53BP2|ENSSSCG00000010894|Transcript|ENSSSCT00000011919|protein_coding|17/17||||3623|||||||-1|HGNC|HGNC:12000|||||	GT:AD:DP:GQ:PL	0/1:4,17:21:60:460,0,60
10	24462001	.	A	G	155.84	PASS	CSQ=G|3_prime_UTR_variant|MODIFIER|TP53BP2|ENSSSCG00000010894|Transcript|ENSSSCT00000011919|protein_coding|17/17||||3579|||||rs691216679||-1|HGNC|HGNC:12000|||||	GT:AD:DP:GQ:PL	1/1:0,6:6:18:184,18,0
10	24464289	.	A	G	1024.77	PASS	CSQ=G|synonymous_variant|LOW|TP53BP2|ENSSSCG00000010894|Transcript|ENSSSCT00000011919|protein_coding|16/17||||3240|3240|1080|D|gaT/gaC|rs318976141||-1|HGNC|HGNC:12000|||||	GT:AD:DP:GQ:PL	1/1:0,25:25:75:1053,75,0
10	24464292	.	G	A	514.77	PASS	CSQ=A|synonymous_variant|LOW|TP53BP2|ENSSSCG00000010894|Transcript|ENSSSCT00000011919|protein_coding|16/17||||3237|3237|1079|N|aaC/aaT|rs325718036||-1|HGNC|HGNC:12000|||||	GT:AD:DP:GQ:PL	0/1:4,20:24:51:543,0,51
10	24465898	.	C	T	155.84	PASS	CSQ=T|intron_variant|MODIFIER|TP53BP2|ENSSSCG00000010894|Transcript|ENSSSCT00000011919|protein_coding||15/16||||||||rs328071380||-1|HGNC|HGNC:12000|||||	GT:AD:DP:GQ:PL	1/1:0,6:6:18:184,18,0
10	24466493	.	G	T	42.77	PASS	CSQ=T|intron_variant|MODIFIER|TP53BP2|ENSSSCG00000010894|Transcript|ENSSSCT00000011919|protein_coding||15/16||||||||rs335397534||-1|HGNC|HGNC:12000|||||	GT:AD:DP:GQ:PL	0/1:4,3:7:71:71,0,102
10	24468137	.	G	A	406.77	PASS	CSQ=A|synonymous_variant|LOW|TP53BP2|ENSSSCG00000010894|Transcript|ENSSSCT00000011919|protein_coding|15/17||||3078|3078|1026|F|ttC/ttT|rs324444897||-1|HGNC|HGNC:12000|||||	GT:AD:DP:GQ:PL	0/1:3,16:19:35:435,0,35
10	24471912	.	T	C	136.77	PASS	CSQ=C|synonymous_variant|LOW|TP53BP2|ENSSSCG00000010894|Transcript|ENSSSCT00000011919|protein_coding|14/17||||2958|2958|986|V|gtA/gtG|rs334607875||-1|HGNC|HGNC:12000|||||	GT:AD:DP:GQ:PL	0/1:1,4:5:46:165,0,46
10	24471921	.	T	C	136.77	PASS	CSQ=C|synonymous_variant|LOW|TP53BP2|ENSSSCG00000010894|Transcript|ENSSSCT00000011919|protein_coding|14/17||||2949|2949|983|K|aaA/aaG|rs343498701||-1|HGNC|HGNC:12000|||||	GT:AD:DP:GQ:PL	0/1:1,4:5:46:165,0,46
10	24475053	.	C	G	1201.77	PASS	CSQ=G|missense_variant|MODERATE|TP53BP2|ENSSSCG00000010894|Transcript|ENSSSCT00000011919|protein_coding|12/17||||2562|2562|854|R/S|agG/agC|rs331215990||-1|HGNC|HGNC:12000||tolerated(0.73)|||	GT:AD:DP:GQ:PL	1/1:0,40:40:99:1230,120,0
10	24475126	.	G	A	339.77	PASS	CSQ=A|missense_variant|MODERATE|TP53BP2|ENSSSCG00000010894|Transcript|ENSSSCT00000011919|protein_coding|12/17||||2489|2489|830|A/V|gCg/gTg|rs336565263||-1|HGNC|HGNC:12000||tolerated(0.34)|||	GT:AD:DP:GQ:PL	0/1:34,17:51:99:368,0,891
10	24481733	.	C	T	309.77	PASS	CSQ=T|synonymous_variant|LOW|TP53BP2|ENSSSCG00000010894|Transcript|ENSSSCT00000011919|protein_coding|8/17||||1023|1023|341|P|ccG/ccA|rs329920842||-1|HGNC|HGNC:12000|||||	GT:AD:DP:GQ:PL	1/1:0,11:11:33:338,33,0
10	24500479	.	T	C	248.78	PASS	CSQ=C|synonymous_variant|LOW|TP53BP2|ENSSSCG00000010894|Transcript|ENSSSCT00000011919|protein_coding|1/17||||90|90|30|P|ccA/ccG|rs322934362||-1|HGNC|HGNC:12000|||||	GT:AD:DP:GQ:PL	1/1:0,9:9:27:277,27,0
10	24526447	.	C	A,G	765.77	PASS	CSQ=A|intergenic_variant|MODIFIER|||||||||||||||rs702717378|||||||||,G|intergenic_variant|MODIFIER|||||||||||||||rs702717378|||||||||	GT:AD:DP:GQ:PL	1/2:0,10,14:24:99:794,517,487,278,0,235
10	24526451	.	G	A	179.77	PASS	CSQ=A|intergenic_variant|MODIFIER|||||||||||||||rs712419262|||||||||	GT:AD:DP:GQ:PL	0/1:14,9:23:99:208,0,504
10	24526536	.	A	G	612.77	PASS	CSQ=G|intergenic_variant|MODIFIER|||||||||||||||rs705192653|||||||||	GT:AD:DP:GQ:PL	0/1:4,22:26:45:641,0,45
10	24574301	.	A	G	1078.77	PASS	CSQ=G|synonymous_variant|LOW|FBXO28|ENSSSCG00000024618|Transcript|ENSSSCT00000032380|protein_coding|1/5||||192|132|44|G|ggA/ggG|rs320258525||1|HGNC|HGNC:29046|||||	GT:AD:DP:GQ:PL	1/1:0,36:36:99:1107,108,0
10	24591342	.	A	G	125.9	PASS	CSQ=G|intron_variant|MODIFIER|FBXO28|ENSSSCG00000024618|Transcript|ENSSSCT00000032380|protein_coding||3/4||||||||rs321836667||1|HGNC|HGNC:29046|||||	GT:AD:DP:GQ:PL	1/1:0,5:5:15:154,15,0
10	24594273	.	C	T	217.78	PASS	CSQ=T|intron_variant|MODIFIER|FBXO28|ENSSSCG00000024618|Transcript|ENSSSCT00000032380|protein_coding||3/4||||||||rs322656524||1|HGNC|HGNC:29046|||||	GT:AD:DP:GQ:PL	1/1:0,8:8:24:246,24,0
10	24594405	.	T	C	279.77	PASS	CSQ=C|intron_variant|MODIFIER|FBXO28|ENSSSCG00000024618|Transcript|ENSSSCT00000032380|protein_coding||3/4||||||||rs341682587||1|HGNC|HGNC:29046|||||	GT:AD:DP:GQ:PL	1/1:0,10:10:30:308,30,0
10	24597945	.	T	C	125.9	PASS	CSQ=C|intron_variant|MODIFIER|FBXO28|ENSSSCG00000024618|Transcript|ENSSSCT00000032380|protein_coding||3/4||||||||rs331948926||1|HGNC|HGNC:29046|||||	GT:AD:DP:GQ:PL	1/1:0,5:5:15:154,15,0
10	24598087	.	C	G	248.78	PASS	CSQ=G|intron_variant|MODIFIER|FBXO28|ENSSSCG00000024618|Transcript|ENSSSCT00000032380|protein_coding||3/4||||||||rs329066193||1|HGNC|HGNC:29046|||||	GT:AD:DP:GQ:PL	1/1:0,9:9:27:277,27,0
10	24598501	.	A	G	258.8	PASS	CSQ=G|intron_variant|MODIFIER|FBXO28|ENSSSCG00000024618|Transcript|ENSSSCT00000032380|protein_coding||3/4||||||||rs333580723||1|HGNC|HGNC:29046|||||	GT:AD:DP:GQ:PL	1/1:0,7:7:21:287,21,0
10	24598511	.	T	C	196.9	PASS	CSQ=C|intron_variant|MODIFIER|FBXO28|ENSSSCG00000024618|Transcript|ENSSSCT00000032380|protein_coding||3/4||||||||rs342964755||1|HGNC|HGNC:29046|||||	GT:AD:DP:GQ:PL	1/1:0,5:5:15:225,15,0
10	24600004	.	C	T	47.77	PASS	CSQ=T|intron_variant|MODIFIER|FBXO28|ENSSSCG00000024618|Transcript|ENSSSCT00000032380|protein_coding||3/4||||||||rs335455370||1|HGNC|HGNC:29046|||||	GT:AD:DP:GQ:PL	0/1:2,3:5:46:76,0,46
10	24600030	.	T	C	248.78	PASS	CSQ=C|intron_variant|MODIFIER|FBXO28|ENSSSCG00000024618|Transcript|ENSSSCT00000032380|protein_coding||3/4||||||||rs340916994||1|HGNC|HGNC:29046|||||	GT:AD:DP:GQ:PL	1/1:0,9:9:27:277,27,0
10	24606010	.	A	G	200.77	PASS	CSQ=G|3_prime_UTR_variant|MODIFIER|FBXO28|ENSSSCG00000024618|Transcript|ENSSSCT00000032380|protein_coding|5/5||||4755|||||rs341162480||1|HGNC|HGNC:29046|||||	GT:AD:DP:GQ:PL	0/1:7,9:16:99:229,0,166
10	24611827	.	T	C	178.77	PASS	CSQ=C|downstream_gene_variant|MODIFIER|FBXO28|ENSSSCG00000024618|Transcript|ENSSSCT00000032380|protein_coding|||||||||||4920|1|HGNC|HGNC:29046|||||,C|downstream_gene_variant|MODIFIER|ASPM|ENSSSCG00000010896|Transcript|ENSSSCT00000011921|protein_coding|||||||||||1030|-1|Uniprot_gn||||||	GT:AD:DP:GQ:PL	0/1:4,8:12:99:207,0,129
10	24612946	.	T	C	33.77	PASS	CSQ=C|3_prime_UTR_variant|MODIFIER|ASPM|ENSSSCG00000010896|Transcript|ENSSSCT00000011921|protein_coding|28/28||||7924|||||rs338845458||-1|Uniprot_gn||||||	GT:AD:DP:GQ:PL	0/1:7,3:10:62:62,0,185
10	24612988	.	G	A	307.77	PASS	CSQ=A|3_prime_UTR_variant|MODIFIER|ASPM|ENSSSCG00000010896|Transcript|ENSSSCT00000011921|protein_coding|28/28||||7882|||||rs331779562||-1|Uniprot_gn||||||	GT:AD:DP:GQ:PL	0/1:4,11:15:78:336,0,78
10	24620263	.	G	A	165.77	PASS	CSQ=A|synonymous_variant|LOW|ASPM|ENSSSCG00000010896|Transcript|ENSSSCT00000011921|protein_coding|24/28||||7203|7203|2401|R|cgC/cgT|rs338221210||-1|Uniprot_gn||||||	GT:AD:DP:GQ:PL	1/1:0,6:6:18:184,18,0
10	24620277	.	C	T	48.77	PASS	CSQ=T|missense_variant|MODERATE|ASPM|ENSSSCG00000010896|Transcript|ENSSSCT00000011921|protein_coding|24/28||||7189|7189|2397|A/T|Gca/Aca|rs319430425||-1|Uniprot_gn|||tolerated(0.21)|||	GT:AD:DP:GQ:PL	0/1:16,4:20:77:77,0,460
10	24621111	.	A	G	39.77	PASS	CSQ=G|synonymous_variant|LOW|ASPM|ENSSSCG00000010896|Transcript|ENSSSCT00000011921|protein_coding|23/28||||7044|7044|2348|N|aaT/aaC|rs338920836||-1|Uniprot_gn||||||	GT:AD:DP:GQ:PL	0/1:5,3:8:68:68,0,130
10	24621196	.	C	T	237.77	PASS	CSQ=T|missense_variant|MODERATE|ASPM|ENSSSCG00000010896|Transcript|ENSSSCT00000011921|protein_coding|23/28||||6959|6959|2320|R/Q|cGg/cAg|rs320183234||-1|Uniprot_gn|||tolerated(0.07)|||	GT:AD:DP:GQ:PL	0/1:13,11:24:99:266,0,328
10	24624456	.	C	T	109.77	PASS	CSQ=T|synonymous_variant|LOW|ASPM|ENSSSCG00000010896|Transcript|ENSSSCT00000011921|protein_coding|14/28||||6054|6054|2018|T|acG/acA|rs331448480||-1|Uniprot_gn||||||	GT:AD:DP:GQ:PL	0/1:9,4:13:99:138,0,542
10	24624459	.	C	T	109.77	PASS	CSQ=T|synonymous_variant|LOW|ASPM|ENSSSCG00000010896|Transcript|ENSSSCT00000011921|protein_coding|14/28||||6051|6051|2017|R|agG/agA|rs339656980||-1|Uniprot_gn||||||	GT:AD:DP:GQ:PL	0/1:10,4:14:99:138,0,542
10	24624568	.	T	G	297.82	PASS	CSQ=G|missense_variant|MODERATE|ASPM|ENSSSCG00000010896|Transcript|ENSSSCT00000011921|protein_coding|14/28||||5942|5942|1981|K/T|aAa/aCa|rs322640052||-1|Uniprot_gn|||tolerated(0.69)|||	GT:AD:DP:GQ:PL	0/1:2,12:14:19:326,0,19
10	24624596	.	G	A	269.79	PASS	CSQ=A|missense_variant|MODERATE|ASPM|ENSSSCG00000010896|Transcript|ENSSSCT00000011921|protein_coding|14/28||||5914|5914|1972|R/C|Cgt/Tgt|rs332421992||-1|Uniprot_gn|||tolerated(0.08)|||	GT:AD:DP:GQ:PL	0/1:2,11:13:22:298,0,22
10	24624800	.	A	G	70.77	PASS	CSQ=G|missense_variant|MODERATE|ASPM|ENSSSCG00000010896|Transcript|ENSSSCT00000011921|protein_coding|14/28||||5710|5710|1904|S/P|Tct/Cct|rs333401301||-1|Uniprot_gn|||tolerated(0.09)|||	GT:AD:DP:GQ:PL	0/1:4,4:8:99:99,0,99
10	24624861	.	G	A	434.77	PASS	CSQ=A|synonymous_variant|LOW|ASPM|ENSSSCG00000010896|Transcript|ENSSSCT00000011921|protein_coding|14/28||||5649|5649|1883|N|aaC/aaT|rs345258430||-1|Uniprot_gn||||||	GT:AD:DP:GQ:PL	0/1:3,17:20:32:463,0,32
10	24624882	.	G	C	351.77	PASS	CSQ=C|synonymous_variant|LOW|ASPM|ENSSSCG00000010896|Transcript|ENSSSCT00000011921|protein_coding|14/28||||5628|5628|1876|A|gcC/gcG|rs328391865||-1|Uniprot_gn||||||	GT:AD:DP:GQ:PL	0/1:3,14:17:41:380,0,41
10	24624942	.	C	T	459.77	PASS	CSQ=T|synonymous_variant|LOW|ASPM|ENSSSCG00000010896|Transcript|ENSSSCT00000011921|protein_coding|14/28||||5568|5568|1856|T|acG/acA|rs337727826||-1|Uniprot_gn||||||	GT:AD:DP:GQ:PL	0/1:4,18:22:85:488,0,85
10	24625029	.	T	C	463.77	PASS	CSQ=C|synonymous_variant|LOW|ASPM|ENSSSCG00000010896|Transcript|ENSSSCT00000011921|protein_coding|14/28||||5481|5481|1827|V|gtA/gtG|rs320906625||-1|Uniprot_gn||||||	GT:AD:DP:GQ:PL	1/1:0,16:16:48:492,48,0
10	24625211	.	C	T	187.77	PASS	CSQ=T|missense_variant|MODERATE|ASPM|ENSSSCG00000010896|Transcript|ENSSSCT00000011921|protein_coding|14/28||||5299|5299|1767|A/T|Gca/Aca|rs340527839||-1|Uniprot_gn|||tolerated(0.15)|||	GT:AD:DP:GQ:PL	0/1:2,8:10:31:216,0,31
10	24625234	.	G	T	264.77	PASS	CSQ=T|missense_variant|MODERATE|ASPM|ENSSSCG00000010896|Transcript|ENSSSCT00000011921|protein_coding|14/28||||5276|5276|1759|A/E|gCa/gAa|rs319234645||-1|Uniprot_gn|||tolerated(0.66)|||	GT:AD:DP:GQ:PL	0/1:4,11:15:78:293,0,78
10	24625252	.	C	T	212.77	PASS	CSQ=T|missense_variant|MODERATE|ASPM|ENSSSCG00000010896|Transcript|ENSSSCT00000011921|protein_coding|14/28||||5258|5258|1753|R/K|aGg/aAg|rs328737359||-1|Uniprot_gn|||tolerated(0.99)|||	GT:AD:DP:GQ:PL	0/1:3,9:12:56:241,0,56
10	24625349	.	T	C	456.77	PASS	CSQ=C|missense_variant|MODERATE|ASPM|ENSSSCG00000010896|Transcript|ENSSSCT00000011921|protein_coding|14/28||||5161|5161|1721|I/V|Ata/Gta|rs81480755||-1|Uniprot_gn|||tolerated(1)|||	GT:AD:DP:GQ:PL	0/1:5,18:23:85:485,0,85
10	24625422	.	T	C	173.77	PASS	CSQ=C|synonymous_variant|LOW|ASPM|ENSSSCG00000010896|Transcript|ENSSSCT00000011921|protein_coding|14/28||||5088|5088|1696|S|tcA/tcG|rs333455655||-1|Uniprot_gn||||||	GT:AD:DP:GQ:PL	0/1:6,8:14:99:202,0,142
10	24625468	.	C	G	305.77	PASS	CSQ=G|missense_variant|MODERATE|ASPM|ENSSSCG00000010896|Transcript|ENSSSCT00000011921|protein_coding|14/28||||5042|5042|1681|R/T|aGa/aCa|rs324542447||-1|Uniprot_gn|||tolerated(0.07)|||	GT:AD:DP:GQ:PL	0/1:5,7:12:99:334,0,183
10	24625471	.	C	T	305.77	PASS	CSQ=T|missense_variant|MODERATE|ASPM|ENSSSCG00000010896|Transcript|ENSSSCT00000011921|protein_coding|14/28||||5039|5039|1680|R/H|cGc/cAc|rs334159493||-1|Uniprot_gn|||tolerated(0.51)|||	GT:AD:DP:GQ:PL	0/1:5,9:14:99:334,0,183
10	24626045	.	A	G	167.77	PASS	CSQ=G|missense_variant|MODERATE|ASPM|ENSSSCG00000010896|Transcript|ENSSSCT00000011921|protein_coding|14/28||||4465|4465|1489|C/R|Tgc/Cgc|rs336454403||-1|Uniprot_gn|||tolerated(0.97)|||	GT:AD:DP:GQ:PL	0/1:18,9:27:99:196,0,472
10	24626565	.	A	G	139.77	PASS	CSQ=G|synonymous_variant|LOW|ASPM|ENSSSCG00000010896|Transcript|ENSSSCT00000011921|protein_coding|14/28||||3945|3945|1315|Y|taT/taC|rs322523309||-1|Uniprot_gn||||||	GT:AD:DP:GQ:PL	0/1:18,8:26:99:168,0,479
10	24627096	.	G	T	124.9	PASS	CSQ=T|synonymous_variant|LOW|ASPM|ENSSSCG00000010896|Transcript|ENSSSCT00000011921|protein_coding|14/28||||3414|3414|1138|T|acC/acA|rs330658049||-1|Uniprot_gn||||||	GT:AD:DP:GQ:PL	1/1:0,5:5:15:153,15,0
10	24627594	.	A	G	279.77	PASS	CSQ=G|synonymous_variant|LOW|ASPM|ENSSSCG00000010896|Transcript|ENSSSCT00000011921|protein_coding|14/28||||2916|2916|972|A|gcT/gcC|rs346027350||-1|Uniprot_gn||||||	GT:AD:DP:GQ:PL	1/1:0,10:10:30:308,30,0
10	24627762	.	A	G	307.77	PASS	CSQ=G|synonymous_variant|LOW|ASPM|ENSSSCG00000010896|Transcript|ENSSSCT00000011921|protein_coding|14/28||||2748|2748|916|H|caT/caC|rs320747110||-1|Uniprot_gn||||||	GT:AD:DP:GQ:PL	0/1:4,13:17:72:336,0,72
10	24627806	.	G	A	236.77	PASS	CSQ=A|missense_variant|MODERATE|ASPM|ENSSSCG00000010896|Transcript|ENSSSCT00000011921|protein_coding|14/28||||2704|2704|902|R/W|Cgg/Tgg|rs318629998||-1|Uniprot_gn|||deleterious(0)|||	GT:AD:DP:GQ:PL	0/1:4,10:14:86:265,0,86
10	24628122	.	T	C	432.77	PASS	CSQ=C|synonymous_variant|LOW|ASPM|ENSSSCG00000010896|Transcript|ENSSSCT00000011921|protein_coding|14/28||||2388|2388|796|Q|caA/caG|rs323441044||-1|Uniprot_gn||||||	GT:AD:DP:GQ:PL	1/1:0,15:15:45:461,45,0
10	24678749	.	C	T	48.77	PASS	CSQ=T|downstream_gene_variant|MODIFIER|ZBTB41|ENSSSCG00000010897|Transcript|ENSSSCT00000011923|protein_coding||||||||||rs332565066|828|1|HGNC|HGNC:24819|||||	GT:AD:DP:GQ:PL	0/1:2,3:5:46:77,0,46
10	24678776	.	G	A	45.77	PASS	CSQ=A|downstream_gene_variant|MODIFIER|ZBTB41|ENSSSCG00000010897|Transcript|ENSSSCT00000011923|protein_coding||||||||||rs344388126|855|1|HGNC|HGNC:24819|||||	GT:AD:DP:GQ:PL	0/1:3,3:6:74:74,0,74
10	24679561	.	T	A	104.77	PASS	CSQ=A|downstream_gene_variant|MODIFIER|ZBTB41|ENSSSCG00000010897|Transcript|ENSSSCT00000011923|protein_coding||||||||||rs318872054|1640|1|HGNC|HGNC:24819|||||	GT:AD:DP:GQ:PL	0/1:2,5:7:28:133,0,28
10	24682058	.	T	G	193.77	PASS	CSQ=G|downstream_gene_variant|MODIFIER|ZBTB41|ENSSSCG00000010897|Transcript|ENSSSCT00000011923|protein_coding||||||||||rs340479638|4137|1|HGNC|HGNC:24819|||||	GT:AD:DP:GQ:PL	1/1:0,6:6:19:185,19,0
10	24682221	.	G	A	46.77	PASS	CSQ=A|downstream_gene_variant|MODIFIER|ZBTB41|ENSSSCG00000010897|Transcript|ENSSSCT00000011923|protein_coding||||||||||rs334295150|4300|1|HGNC|HGNC:24819|||||	GT:AD:DP:GQ:PL	0/1:12,4:16:75:75,0,321
10	24682412	.	A	T	217.78	PASS	CSQ=T|downstream_gene_variant|MODIFIER|ZBTB41|ENSSSCG00000010897|Transcript|ENSSSCT00000011923|protein_coding||||||||||rs343155663|4491|1|HGNC|HGNC:24819|||||	GT:AD:DP:GQ:PL	1/1:0,8:8:24:246,24,0
10	24682446	.	A	G	186.8	PASS	CSQ=G|downstream_gene_variant|MODIFIER|ZBTB41|ENSSSCG00000010897|Transcript|ENSSSCT00000011923|protein_coding||||||||||rs325013869|4525|1|HGNC|HGNC:24819|||||	GT:AD:DP:GQ:PL	1/1:0,7:7:21:215,21,0
10	24682743	.	G	A	154.77	PASS	CSQ=A|downstream_gene_variant|MODIFIER|ZBTB41|ENSSSCG00000010897|Transcript|ENSSSCT00000011923|protein_coding||||||||||rs334960182|4822|1|HGNC|HGNC:24819|||||	GT:AD:DP:GQ:PL	0/1:5,8:13:99:183,0,115
10	24682811	.	A	C	33.77	PASS	CSQ=C|downstream_gene_variant|MODIFIER|ZBTB41|ENSSSCG00000010897|Transcript|ENSSSCT00000011923|protein_coding||||||||||rs344246433|4890|1|HGNC|HGNC:24819|||||	GT:AD:DP:GQ:PL	0/1:11,4:15:62:62,0,316
10	24704122	.	A	G	33.77	PASS	CSQ=G|intergenic_variant|MODIFIER|||||||||||||||rs334299160|||||||||	GT:AD:DP:GQ:PL	0/1:7,3:10:62:62,0,185
10	24704668	.	G	A	297.77	PASS	CSQ=A|intergenic_variant|MODIFIER|||||||||||||||rs337285114|||||||||	GT:AD:DP:GQ:PL	1/1:0,11:11:33:326,33,0
10	24904012	.	C	T	101.77	PASS	CSQ=T|intergenic_variant|MODIFIER|||||||||||||||rs330399888|||||||||	GT:AD:DP:GQ:PL	0/1:3,5:8:68:130,0,68
10	24904058	.	G	A	73.77	PASS	CSQ=A|intergenic_variant|MODIFIER|||||||||||||||rs339664246|||||||||	GT:AD:DP:GQ:PL	0/1:3,4:7:76:102,0,76
10	25713041	.	A	G	125.9	PASS	CSQ=G|intron_variant|MODIFIER|NEK7|ENSSSCG00000010904|Transcript|ENSSSCT00000011931|protein_coding||3/5||||||||rs697649767||1|HGNC|HGNC:13386|||||	GT:AD:DP:GQ:PL	1/1:0,5:5:15:154,15,0
10	25738383	.	A	G	89.77	PASS	CSQ=G|synonymous_variant|LOW|NEK7|ENSSSCG00000010904|Transcript|ENSSSCT00000011931|protein_coding|6/6||||790|447|149|L|ttA/ttG|rs345917669||1|HGNC|HGNC:13386|||||	GT:AD:DP:GQ:PL	0/1:16,6:22:99:118,0,426
10	25760763	.	A	G	79.88	PASS	CSQ=G|intergenic_variant|MODIFIER|||||||||||||||rs334875560|||||||||	GT:AD:DP:GQ:PL	0/1:1,4:5:16:108,0,16
10	25770282	.	G	A	78.88	PASS	CSQ=A|intergenic_variant|MODIFIER|||||||||||||||rs327167465|||||||||	GT:AD:DP:GQ:PL	0/1:1,4:5:16:107,0,16
10	25770342	.	T	C	217.78	PASS	CSQ=C|intergenic_variant|MODIFIER|||||||||||||||rs328009950|||||||||	GT:AD:DP:GQ:PL	1/1:0,8:8:24:246,24,0
10	25770381	.	G	A	184.84	PASS	CSQ=A|intergenic_variant|MODIFIER|||||||||||||||rs337459846|||||||||	GT:AD:DP:GQ:PL	1/1:0,6:6:18:213,18,0
10	25771355	.	T	C	248.78	PASS	CSQ=C|intergenic_variant|MODIFIER|||||||||||||||rs321095616|||||||||	GT:AD:DP:GQ:PL	1/1:0,9:9:27:277,27,0
10	25771478	.	C	T	163.56	PASS	CSQ=T|intergenic_variant|MODIFIER|||||||||||||||rs330989099|||||||||	GT:AD:DP:GQ:PL	0/1:1,7:8:7:191,0,7
10	25771608	.	A	T	371.77	PASS	CSQ=T|intergenic_variant|MODIFIER|||||||||||||||rs333028762|||||||||	GT:AD:DP:GQ:PL	1/1:0,13:13:39:400,39,0
10	25771684	.	A	G	125.9	PASS	CSQ=G|intergenic_variant|MODIFIER|||||||||||||||rs341553764|||||||||	GT:AD:DP:GQ:PL	1/1:0,5:5:15:154,15,0
10	25771893	.	A	C	270.79	PASS	CSQ=C|intergenic_variant|MODIFIER|||||||||||||||rs332656258|||||||||	GT:AD:DP:GQ:PL	0/1:2,11:13:22:299,0,22
10	25772334	.	A	T	55.77	PASS	CSQ=T|intergenic_variant|MODIFIER|||||||||||||||rs701273241|||||||||	GT:AD:DP:GQ:PL	0/1:9,4:13:84:84,0,238
10	25772550	.	T	C	215.77	PASS	CSQ=C|intergenic_variant|MODIFIER|||||||||||||||rs345830736|||||||||	GT:AD:DP:GQ:PL	0/1:2,9:11:28:244,0,28
10	25773398	.	A	G	295.77	PASS	CSQ=G|intergenic_variant|MODIFIER|||||||||||||||rs320850244|||||||||	GT:AD:DP:GQ:PL	0/1:3,12:15:47:324,0,47
10	25774153	.	A	G	124.9	PASS	CSQ=G|intergenic_variant|MODIFIER|||||||||||||||rs341838732|||||||||	GT:AD:DP:GQ:PL	1/1:0,5:5:15:153,15,0
10	25774306	.	T	C	48.77	PASS	CSQ=C|intergenic_variant|MODIFIER|||||||||||||||rs333864457|||||||||	GT:AD:DP:GQ:PL	0/1:2,3:5:46:77,0,46
10	25774346	.	C	T	119.77	PASS	CSQ=T|intergenic_variant|MODIFIER|||||||||||||||rs335856090|||||||||	GT:AD:DP:GQ:PL	0/1:2,4:6:43:148,0,43
10	25774537	.	C	A	341.1	PASS	CSQ=A|intergenic_variant|MODIFIER|||||||||||||||rs337399874|||||||||	GT:AD:DP:GQ:PL	1/1:1,13:14:11:369,11,0
10	25774603	.	A	G	221.31	PASS	CSQ=G|intergenic_variant|MODIFIER|||||||||||||||rs329096600|||||||||	GT:AD:DP:GQ:PL	0/1:1,9:10:1:247,0,1
10	25774616	.	G	C	125.9	PASS	CSQ=C|intergenic_variant|MODIFIER|||||||||||||||rs338553642|||||||||	GT:AD:DP:GQ:PL	1/1:0,5:5:15:154,15,0
10	25774784	.	A	G	125.9	PASS	CSQ=G|intergenic_variant|MODIFIER|||||||||||||||rs320585954|||||||||	GT:AD:DP:GQ:PL	1/1:0,5:5:15:154,15,0
10	25775202	.	C	T	186.8	PASS	CSQ=T|intergenic_variant|MODIFIER|||||||||||||||rs338522069|||||||||	GT:AD:DP:GQ:PL	1/1:0,7:7:21:215,21,0
10	25775275	.	A	T	136.18	PASS	CSQ=T|intergenic_variant|MODIFIER|||||||||||||||rs325997643|||||||||	GT:AD:DP:GQ:PL	0/1:1,6:7:10:164,0,10
10	25775338	.	A	T	251.78	PASS	CSQ=T|intergenic_variant|MODIFIER|||||||||||||||rs320679643|||||||||	GT:AD:DP:GQ:PL	1/1:0,9:9:27:280,27,0
10	25775419	.	C	T	217.78	PASS	CSQ=T|intergenic_variant|MODIFIER|||||||||||||||rs329913102|||||||||	GT:AD:DP:GQ:PL	1/1:0,8:8:24:246,24,0
10	25776002	.	G	A	192.22	PASS	CSQ=A|intergenic_variant|MODIFIER|||||||||||||||rs324101411|||||||||	GT:AD:DP:GQ:PL	0/1:1,8:9:4:219,0,4
10	25776111	.	T	C	309.77	PASS	CSQ=C|intergenic_variant|MODIFIER|||||||||||||||rs333927447|||||||||	GT:AD:DP:GQ:PL	1/1:0,11:11:33:338,33,0
10	25776188	.	G	A	125.9	PASS	CSQ=A|intergenic_variant|MODIFIER|||||||||||||||rs342882088|||||||||	GT:AD:DP:GQ:PL	1/1:0,5:5:15:154,15,0
10	25776242	.	T	C	125.9	PASS	CSQ=C|intergenic_variant|MODIFIER|||||||||||||||rs328529359|||||||||	GT:AD:DP:GQ:PL	1/1:0,5:5:15:154,15,0
10	25776357	.	C	T	268.96	PASS	CSQ=T|intergenic_variant|MODIFIER|||||||||||||||rs342961553|||||||||	GT:AD:DP:GQ:PL	1/1:1,11:12:5:296,5,0
10	25776460	.	A	G	107.98	PASS	CSQ=G|intergenic_variant|MODIFIER|||||||||||||||rs325890530|||||||||	GT:AD:DP:GQ:PL	0/1:1,5:6:13:136,0,13
10	25776619	.	T	C	216.78	PASS	CSQ=C|intergenic_variant|MODIFIER|||||||||||||||rs337918719|||||||||	GT:AD:DP:GQ:PL	1/1:0,8:8:24:245,24,0
10	25780794	.	C	T	39.77	PASS	CSQ=T|intergenic_variant|MODIFIER|||||||||||||||rs321031291|||||||||	GT:AD:DP:GQ:PL	0/1:5,3:8:68:68,0,130
10	25780819	.	G	A	30.77	PASS	CSQ=A|intergenic_variant|MODIFIER|||||||||||||||rs698848392|||||||||	GT:AD:DP:GQ:PL	0/1:4,3:7:59:59,0,102
10	25782779	.	G	A	1078.77	PASS	CSQ=A|intergenic_variant|MODIFIER|||||||||||||||rs325529477|||||||||	GT:AD:DP:GQ:PL	1/1:0,36:36:99:1107,108,0
10	25783251	.	C	T	460.77	PASS	CSQ=T|intergenic_variant|MODIFIER|||||||||||||||rs343701911|||||||||	GT:AD:DP:GQ:PL	0/1:13,18:31:99:489,0,307
10	25783401	.	G	A	327.77	PASS	CSQ=A|intergenic_variant|MODIFIER|||||||||||||||rs333114411|||||||||	GT:AD:DP:GQ:PL	0/1:11,14:25:99:356,0,239
10	25783447	.	G	A	794.77	PASS	CSQ=A|intergenic_variant|MODIFIER|||||||||||||||rs342536356|||||||||	GT:AD:DP:GQ:PL	0/1:21,32:53:99:823,0,487
10	25783482	.	C	T	203.77	PASS	CSQ=T|intergenic_variant|MODIFIER|||||||||||||||rs328117642|||||||||	GT:AD:DP:GQ:PL	0/1:32,12:44:99:232,0,852
10	25783534	.	A	G	2001.77	PASS	CSQ=G|intergenic_variant|MODIFIER|||||||||||||||rs340503097|||||||||	GT:AD:DP:GQ:PL	1/1:0,66:66:99:2030,198,0
10	25784264	.	C	T	196.77	PASS	CSQ=T|intergenic_variant|MODIFIER|||||||||||||||rs340974193|||||||||	GT:AD:DP:GQ:PL	0/1:34,12:46:99:225,0,903
10	25784574	.	T	A	621.77	PASS	CSQ=A|intergenic_variant|MODIFIER|||||||||||||||rs322728248|||||||||	GT:AD:DP:GQ:PL	0/1:33,27:60:99:650,0,823
10	25784708	.	G	A	1089.77	PASS	CSQ=A|intergenic_variant|MODIFIER|||||||||||||||rs331637814|||||||||	GT:AD:DP:GQ:PL	0/1:71,48:119:99:1118,0,1926
10	25784787	.	C	T	1094.77	PASS	CSQ=T|intergenic_variant|MODIFIER|||||||||||||||rs323179946|||||||||	GT:AD:DP:GQ:PL	0/1:28,44:72:99:1123,0,632
10	26260108	.	T	C	48.77	PASS	CSQ=C|missense_variant|MODERATE||ENSSSCG00000010907|Transcript|ENSSSCT00000011934|protein_coding|12/15||||1438|1438|480|T/A|Acc/Gcc|rs318980394||-1||||tolerated(0.65)|||	GT:AD:DP:GQ:PL	0/1:2,3:5:75:77,0,75
10	26330753	.	A	G	217.78	PASS	CSQ=G|3_prime_UTR_variant|MODIFIER|PTPRC|ENSSSCG00000010908|Transcript|ENSSSCT00000011937|protein_coding|13/13||||1641|||||rs81214005||1|HGNC|HGNC:9666|||||,G|synonymous_variant|LOW|PTPRC|ENSSSCG00000010908|Transcript|ENSSSCT00000034423|protein_coding|16/16||||1902|1902|634|E|gaA/gaG|rs81214005||1|HGNC|HGNC:9666|||||	GT:AD:DP:GQ:PL	1/1:0,8:8:24:246,24,0
10	26424852	.	T	C	113.9	PASS	CSQ=C|downstream_gene_variant|MODIFIER|ssc-mir-181a-1|ENSSSCG00000019722|Transcript|ENSSSCT00000021317|miRNA||||||||||rs332689347|2166|-1|miRBase||||||,C|downstream_gene_variant|MODIFIER|ssc-mir-181b-1|ENSSSCG00000019366|Transcript|ENSSSCT00000020961|miRNA||||||||||rs332689347|2005|-1|miRBase||||||	GT:AD:DP:GQ:PL	1/1:0,5:5:15:142,15,0
10	26449071	.	A	G	107.28	PASS	CSQ=G|intergenic_variant|MODIFIER|||||||||||||||rs343975769|||||||||	GT:AD:DP:GQ:PL	1/1:0,3:3:9:135,9,0
10	26449073	.	G	A	107.28	PASS	CSQ=A|intergenic_variant|MODIFIER|||||||||||||||rs325686575|||||||||	GT:AD:DP:GQ:PL	1/1:0,3:3:9:135,9,0
10	26469968	.	C	G	64.77	PASS	CSQ=G|intergenic_variant|MODIFIER|||||||||||||||rs81480786|||||||||	GT:AD:DP:GQ:PL	0/1:2,3:5:77:93,0,77
10	26475376	.	T	C	125.9	PASS	CSQ=C|intergenic_variant|MODIFIER|||||||||||||||rs334594156|||||||||	GT:AD:DP:GQ:PL	1/1:0,5:5:15:154,15,0
10	26476979	.	C	T	48.77	PASS	CSQ=T|intergenic_variant|MODIFIER|||||||||||||||rs708280920|||||||||	GT:AD:DP:GQ:PL	0/1:2,3:5:46:77,0,46
10	26486620	.	G	C	125.9	PASS	CSQ=C|intergenic_variant|MODIFIER|||||||||||||||rs325550938|||||||||	GT:AD:DP:GQ:PL	1/1:0,5:5:15:154,15,0
10	27423629	.	C	T	76.77	PASS	CSQ=T|3_prime_UTR_variant|MODIFIER|NR5A2|ENSSSCG00000024975|Transcript|ENSSSCT00000026077|protein_coding|3/3||||1027|||||rs328823526||1|Uniprot_gn||||||	GT:AD:DP:GQ:PL	0/1:2,4:6:43:105,0,43
10	27426151	.	A	G	45.77	PASS	CSQ=G|3_prime_UTR_variant|MODIFIER|NR5A2|ENSSSCG00000024975|Transcript|ENSSSCT00000026077|protein_coding|3/3||||3549|||||rs335348570||1|Uniprot_gn||||||	GT:AD:DP:GQ:PL	0/1:3,3:6:74:74,0,74
10	27511107	.	C	T	178.77	PASS	CSQ=T|downstream_gene_variant|MODIFIER|ZNF281|ENSSSCG00000010911|Transcript|ENSSSCT00000011941|protein_coding||||||||||rs339952005|2176|-1|HGNC|HGNC:13075|||||	GT:AD:DP:GQ:PL	0/1:5,8:13:99:207,0,115
10	27511392	.	A	G	361.77	PASS	CSQ=G|downstream_gene_variant|MODIFIER|ZNF281|ENSSSCG00000010911|Transcript|ENSSSCT00000011941|protein_coding||||||||||rs335889819|1891|-1|HGNC|HGNC:13075|||||	GT:AD:DP:GQ:PL	0/1:14,16:30:99:390,0,340
10	27512061	.	T	G	245.77	PASS	CSQ=G|downstream_gene_variant|MODIFIER|ZNF281|ENSSSCG00000010911|Transcript|ENSSSCT00000011941|protein_coding||||||||||rs326927722|1222|-1|HGNC|HGNC:13075|||||	GT:AD:DP:GQ:PL	0/1:10,11:21:99:274,0,244
10	27512155	.	A	G	2266.77	PASS	CSQ=G|downstream_gene_variant|MODIFIER|ZNF281|ENSSSCG00000010911|Transcript|ENSSSCT00000011941|protein_coding||||||||||rs333617805|1128|-1|HGNC|HGNC:13075|||||	GT:AD:DP:GQ:PL	1/1:0,51:51:99:2295,154,0
10	27512156	.	T	G	2266.77	PASS	CSQ=G|downstream_gene_variant|MODIFIER|ZNF281|ENSSSCG00000010911|Transcript|ENSSSCT00000011941|protein_coding||||||||||rs343079343|1127|-1|HGNC|HGNC:13075|||||	GT:AD:DP:GQ:PL	1/1:0,51:51:99:2295,154,0
10	27512205	.	G	A	195.77	PASS	CSQ=A|downstream_gene_variant|MODIFIER|ZNF281|ENSSSCG00000010911|Transcript|ENSSSCT00000011941|protein_coding||||||||||rs328549063|1078|-1|HGNC|HGNC:13075|||||	GT:AD:DP:GQ:PL	0/1:26,11:37:99:224,0,676
10	27512500	.	G	A	719.77	PASS	CSQ=A|downstream_gene_variant|MODIFIER|ZNF281|ENSSSCG00000010911|Transcript|ENSSSCT00000011941|protein_coding||||||||||rs330017876|783|-1|HGNC|HGNC:13075|||||	GT:AD:DP:GQ:PL	0/1:28,30:58:99:748,0,674
10	27513998	.	T	C	1778.77	PASS	CSQ=C|missense_variant|MODERATE|ZNF281|ENSSSCG00000010911|Transcript|ENSSSCT00000011941|protein_coding|1/1||||1898|1898|633|N/S|aAt/aGt|rs341460694||-1|HGNC|HGNC:13075||tolerated(0.69)|||	GT:AD:DP:GQ:PL	1/1:0,59:59:99:1807,177,0
10	27514451	.	C	T	253.77	PASS	CSQ=T|missense_variant|MODERATE|ZNF281|ENSSSCG00000010911|Transcript|ENSSSCT00000011941|protein_coding|1/1||||1445|1445|482|S/N|aGc/aAc|rs341323213||-1|HGNC|HGNC:13075||tolerated(1)|||	GT:AD:DP:GQ:PL	0/1:17,12:29:99:282,0,436
10	27515236	.	A	T	74.77	PASS	CSQ=T|synonymous_variant|LOW|ZNF281|ENSSSCG00000010911|Transcript|ENSSSCT00000011941|protein_coding|1/1||||660|660|220|V|gtT/gtA|rs711010190||-1|HGNC|HGNC:13075|||||	GT:AD:DP:GQ:PL	0/1:8,5:13:99:103,0,207
10	27600420	.	T	C	124.9	PASS	CSQ=C|downstream_gene_variant|MODIFIER|KIF14|ENSSSCG00000010912|Transcript|ENSSSCT00000011942|protein_coding||||||||||rs332977323|1698|-1|HGNC|HGNC:19181|||||	GT:AD:DP:GQ:PL	1/1:0,5:5:15:153,15,0
10	27650191	.	A	G	252.77	PASS	CSQ=G|intergenic_variant|MODIFIER|||||||||||||||rs327997656|||||||||	GT:AD:DP:GQ:PL	0/1:4,11:15:78:281,0,78
10	27650308	.	T	C	76.77	PASS	CSQ=C|intergenic_variant|MODIFIER|||||||||||||||rs319591963|||||||||	GT:AD:DP:GQ:PL	0/1:2,4:6:43:105,0,43
10	27675785	.	C	T	125.9	PASS	CSQ=T|3_prime_UTR_variant|MODIFIER|DDX59|ENSSSCG00000024444|Transcript|ENSSSCT00000031167|protein_coding|8/8||||2602|||||rs327508426||-1|HGNC|HGNC:25360|||||	GT:AD:DP:GQ:PL	1/1:0,5:5:15:154,15,0
10	27681959	.	T	C	104.77	PASS	CSQ=C|synonymous_variant|LOW|DDX59|ENSSSCG00000024444|Transcript|ENSSSCT00000031167|protein_coding|6/8||||2140|1419|473|K|aaA/aaG|rs341811204||-1|HGNC|HGNC:25360|||||	GT:AD:DP:GQ:PL	0/1:2,5:7:40:133,0,40
10	27697593	.	T	C	236.78	PASS	CSQ=C|synonymous_variant|LOW|DDX59|ENSSSCG00000024444|Transcript|ENSSSCT00000031167|protein_coding|2/8||||1009|288|96|P|ccA/ccG|rs325066161||-1|HGNC|HGNC:25360|||||	GT:AD:DP:GQ:PL	1/1:0,9:9:27:265,27,0
10	27697651	.	G	A	494.78	PASS	CSQ=A|missense_variant|MODERATE|DDX59|ENSSSCG00000024444|Transcript|ENSSSCT00000031167|protein_coding|2/8||||951|230|77|P/L|cCg/cTg|rs335181286||-1|HGNC|HGNC:25360||tolerated(0.5)|||	GT:AD:DP:GQ:PL	1/1:1,18:19:26:523,26,0
10	27697691	.	C	T	252.77	PASS	CSQ=T|missense_variant|MODERATE|DDX59|ENSSSCG00000024444|Transcript|ENSSSCT00000031167|protein_coding|2/8||||911|190|64|V/I|Gtt/Att|rs343225194||-1|HGNC|HGNC:25360||tolerated_low_confidence(0.43)|||	GT:AD:DP:GQ:PL	0/1:8,11:19:99:281,0,189
10	27746071	.	C	T	617.77	PASS	CSQ=T|3_prime_UTR_variant|MODIFIER|CAMSAP2|ENSSSCG00000027314|Transcript|ENSSSCT00000030669|protein_coding|22/22||||5690|||||rs333247708||-1|HGNC|HGNC:29188|||||	GT:AD:DP:GQ:PL	0/1:16,25:41:99:646,0,369
10	27746492	.	G	T	441.77	PASS	CSQ=T|3_prime_UTR_variant|MODIFIER|CAMSAP2|ENSSSCG00000027314|Transcript|ENSSSCT00000030669|protein_coding|22/22||||5269|||||rs327955059||-1|HGNC|HGNC:29188|||||	GT:AD:DP:GQ:PL	0/1:19,19:38:99:470,0,470
10	27746700	.	C	A	141.77	PASS	CSQ=A|3_prime_UTR_variant|MODIFIER|CAMSAP2|ENSSSCG00000027314|Transcript|ENSSSCT00000030669|protein_coding|22/22||||5061|||||rs338030600||-1|HGNC|HGNC:29188|||||	GT:AD:DP:GQ:PL	0/1:8,7:15:99:170,0,301
10	27746711	.	T	C	233.77	PASS	CSQ=C|3_prime_UTR_variant|MODIFIER|CAMSAP2|ENSSSCG00000027314|Transcript|ENSSSCT00000030669|protein_coding|22/22||||5050|||||rs343689303||-1|HGNC|HGNC:29188|||||	GT:AD:DP:GQ:PL	0/1:14,11:25:99:262,0,455
10	27746830	.	T	C	313.77	PASS	CSQ=C|3_prime_UTR_variant|MODIFIER|CAMSAP2|ENSSSCG00000027314|Transcript|ENSSSCT00000030669|protein_coding|22/22||||4931|||||rs330189571||-1|HGNC|HGNC:29188|||||	GT:AD:DP:GQ:PL	0/1:11,14:25:99:342,0,261
10	27747017	.	T	C	73.77	PASS	CSQ=C|3_prime_UTR_variant|MODIFIER|CAMSAP2|ENSSSCG00000027314|Transcript|ENSSSCT00000030669|protein_coding|22/22||||4744|||||rs321341484||-1|HGNC|HGNC:29188|||||	GT:AD:DP:GQ:PL	0/1:3,4:7:71:102,0,71
10	27751274	.	G	A	48.77	PASS	CSQ=A|intron_variant|MODIFIER|CAMSAP2|ENSSSCG00000027314|Transcript|ENSSSCT00000030669|protein_coding||19/21||||||||rs337697819||-1|HGNC|HGNC:29188|||||	GT:AD:DP:GQ:PL	0/1:2,3:5:46:77,0,46
10	27757579	.	C	T	243.8	PASS	CSQ=T|intron_variant|MODIFIER|CAMSAP2|ENSSSCG00000027314|Transcript|ENSSSCT00000030669|protein_coding||16/21||||||||rs335454591||-1|HGNC|HGNC:29188|||||	GT:AD:DP:GQ:PL	1/1:0,7:7:21:272,21,0
10	27757585	.	C	G	70.77	PASS	CSQ=G|intron_variant|MODIFIER|CAMSAP2|ENSSSCG00000027314|Transcript|ENSSSCT00000030669|protein_coding||16/21||||||||rs343932938||-1|HGNC|HGNC:29188|||||	GT:AD:DP:GQ:PL	0/1:4,4:8:87:99,0,87
10	27758528	.	T	C	125.9	PASS	CSQ=C|intron_variant|MODIFIER|CAMSAP2|ENSSSCG00000027314|Transcript|ENSSSCT00000030669|protein_coding||16/21||||||||rs323386936||-1|HGNC|HGNC:29188|||||	GT:AD:DP:GQ:PL	1/1:0,5:5:15:154,15,0
10	27759845	.	G	C	212.77	PASS	CSQ=C|missense_variant|MODERATE|CAMSAP2|ENSSSCG00000027314|Transcript|ENSSSCT00000030669|protein_coding|16/22||||3191|3191|1064|P/R|cCc/cGc|rs331397534||-1|HGNC|HGNC:29188||tolerated(0.55)|||	GT:AD:DP:GQ:PL	0/1:12,10:22:99:241,0,303
10	27759905	.	A	G	402.77	PASS	CSQ=G|missense_variant|MODERATE|CAMSAP2|ENSSSCG00000027314|Transcript|ENSSSCT00000030669|protein_coding|16/22||||3131|3131|1044|M/T|aTg/aCg|rs339625391||-1|HGNC|HGNC:29188||tolerated(0.58)|||	GT:AD:DP:GQ:PL	1/1:0,14:14:42:431,42,0
10	27759937	.	A	G	119.77	PASS	CSQ=G|synonymous_variant|LOW|CAMSAP2|ENSSSCG00000027314|Transcript|ENSSSCT00000030669|protein_coding|16/22||||3099|3099|1033|P|ccT/ccC|rs323460073||-1|HGNC|HGNC:29188|||||	GT:AD:DP:GQ:PL	0/1:6,6:12:99:148,0,148
10	27760321	.	G	A	113.77	PASS	CSQ=A|synonymous_variant|LOW|CAMSAP2|ENSSSCG00000027314|Transcript|ENSSSCT00000030669|protein_coding|16/22||||2715|2715|905|H|caC/caT|rs332901521||-1|HGNC|HGNC:29188|||||	GT:AD:DP:GQ:PL	0/1:8,6:14:99:142,0,204
10	27760432	.	G	A	89.77	PASS	CSQ=A|synonymous_variant|LOW|CAMSAP2|ENSSSCG00000027314|Transcript|ENSSSCT00000030669|protein_coding|16/22||||2604|2604|868|P|ccC/ccT|||-1|HGNC|HGNC:29188|||||	GT:AD:DP:GQ:PL	0/1:7,5:12:99:118,0,179
10	27760515	.	C	T	107.77	PASS	CSQ=T|missense_variant|MODERATE|CAMSAP2|ENSSSCG00000027314|Transcript|ENSSSCT00000030669|protein_coding|16/22||||2521|2521|841|G/S|Ggc/Agc|rs324202104||-1|HGNC|HGNC:29188||tolerated(0.71)|||	GT:AD:DP:GQ:PL	0/1:11,6:17:99:136,0,287
10	27760789	.	C	T	190.77	PASS	CSQ=T|synonymous_variant|LOW|CAMSAP2|ENSSSCG00000027314|Transcript|ENSSSCT00000030669|protein_coding|16/22||||2247|2247|749|P|ccG/ccA|||-1|HGNC|HGNC:29188|||||	GT:AD:DP:GQ:PL	0/1:10,9:19:99:219,0,250
10	27760927	.	G	A	463.77	PASS	CSQ=A|synonymous_variant|LOW|CAMSAP2|ENSSSCG00000027314|Transcript|ENSSSCT00000030669|protein_coding|16/22||||2109|2109|703|A|gcC/gcT|rs342859942||-1|HGNC|HGNC:29188|||||	GT:AD:DP:GQ:PL	1/1:0,16:16:48:492,48,0
10	27760965	.	T	C	248.78	PASS	CSQ=C|missense_variant|MODERATE|CAMSAP2|ENSSSCG00000027314|Transcript|ENSSSCT00000030669|protein_coding|16/22||||2071|2071|691|T/A|Acg/Gcg|rs328357151||-1|HGNC|HGNC:29188||tolerated(1)|||	GT:AD:DP:GQ:PL	1/1:0,9:9:27:277,27,0
10	27761035	.	A	G	153.9	PASS	CSQ=G|synonymous_variant|LOW|CAMSAP2|ENSSSCG00000027314|Transcript|ENSSSCT00000030669|protein_coding|16/22||||2001|2001|667|A|gcT/gcC|rs344117906||-1|HGNC|HGNC:29188|||||	GT:AD:DP:GQ:PL	1/1:0,5:5:15:182,15,0
10	27761380	.	G	T	427.77	PASS	CSQ=T|synonymous_variant|LOW|CAMSAP2|ENSSSCG00000027314|Transcript|ENSSSCT00000030669|protein_coding|16/22||||1656|1656|552|G|ggC/ggA|rs321268208||-1|HGNC|HGNC:29188|||||	GT:AD:DP:GQ:PL	0/1:9,18:27:99:456,0,196
10	27761512	.	A	G	738.77	PASS	CSQ=G|synonymous_variant|LOW|CAMSAP2|ENSSSCG00000027314|Transcript|ENSSSCT00000030669|protein_coding|16/22||||1524|1524|508|S|tcT/tcC|rs331522671||-1|HGNC|HGNC:29188|||||	GT:AD:DP:GQ:PL	1/1:0,25:25:75:767,75,0
10	27761593	.	A	G	286.77	PASS	CSQ=G|synonymous_variant|LOW|CAMSAP2|ENSSSCG00000027314|Transcript|ENSSSCT00000030669|protein_coding|16/22||||1443|1443|481|N|aaT/aaC|rs336125781||-1|HGNC|HGNC:29188|||||	GT:AD:DP:GQ:PL	0/1:6,12:18:99:315,0,130
10	27762981	.	A	G	125.9	PASS	CSQ=G|intron_variant|MODIFIER|CAMSAP2|ENSSSCG00000027314|Transcript|ENSSSCT00000030669|protein_coding||13/21||||||||rs344361911||-1|HGNC|HGNC:29188|||||	GT:AD:DP:GQ:PL	1/1:0,5:5:15:154,15,0
10	27766348	.	A	G	163.77	PASS	CSQ=G|intron_variant|MODIFIER|CAMSAP2|ENSSSCG00000027314|Transcript|ENSSSCT00000030669|protein_coding||11/21||||||||rs694083868||-1|HGNC|HGNC:29188|||||	GT:AD:DP:GQ:PL	0/1:3,5:8:92:192,0,92
10	27766349	.	A	G	163.77	PASS	CSQ=G|intron_variant|MODIFIER|CAMSAP2|ENSSSCG00000027314|Transcript|ENSSSCT00000030669|protein_coding||11/21||||||||rs703763599||-1|HGNC|HGNC:29188|||||	GT:AD:DP:GQ:PL	0/1:3,5:8:92:192,0,92
10	27766438	.	T	C	79.88	PASS	CSQ=C|intron_variant|MODIFIER|CAMSAP2|ENSSSCG00000027314|Transcript|ENSSSCT00000030669|protein_coding||11/21||||||||rs324407688||-1|HGNC|HGNC:29188|||||	GT:AD:DP:GQ:PL	0/1:1,4:5:16:108,0,16
10	27766787	.	C	T	112.77	PASS	CSQ=T|intron_variant|MODIFIER|CAMSAP2|ENSSSCG00000027314|Transcript|ENSSSCT00000030669|protein_coding||11/21||||||||rs346153057||-1|HGNC|HGNC:29188|||||	GT:AD:DP:GQ:PL	0/1:4,4:8:99:141,0,156
10	27766796	.	C	A	85.77	PASS	CSQ=A|intron_variant|MODIFIER|CAMSAP2|ENSSSCG00000027314|Transcript|ENSSSCT00000030669|protein_coding||11/21||||||||rs326624956||-1|HGNC|HGNC:29188|||||	GT:AD:DP:GQ:PL	0/1:4,3:7:99:114,0,159
10	27766848	.	A	G	248.78	PASS	CSQ=G|intron_variant|MODIFIER|CAMSAP2|ENSSSCG00000027314|Transcript|ENSSSCT00000030669|protein_coding||11/21||||||||rs346336466||-1|HGNC|HGNC:29188|||||	GT:AD:DP:GQ:PL	1/1:0,9:9:27:277,27,0
10	27766978	.	G	A	85.77	PASS	CSQ=A|intron_variant|MODIFIER|CAMSAP2|ENSSSCG00000027314|Transcript|ENSSSCT00000030669|protein_coding||11/21||||||||rs319552600||-1|HGNC|HGNC:29188|||||	GT:AD:DP:GQ:PL	0/1:4,3:7:99:114,0,225
10	27766996	.	G	A	85.77	PASS	CSQ=A|intron_variant|MODIFIER|CAMSAP2|ENSSSCG00000027314|Transcript|ENSSSCT00000030669|protein_coding||11/21||||||||rs328961220||-1|HGNC|HGNC:29188|||||	GT:AD:DP:GQ:PL	0/1:4,3:7:99:114,0,225
10	27769202	.	T	C	36.77	PASS	CSQ=C|intron_variant|MODIFIER|CAMSAP2|ENSSSCG00000027314|Transcript|ENSSSCT00000030669|protein_coding||10/21||||||||rs345231205||-1|HGNC|HGNC:29188|||||	GT:AD:DP:GQ:PL	0/1:6,3:9:65:65,0,157
10	27769325	.	T	A	340.77	PASS	CSQ=A|intron_variant|MODIFIER|CAMSAP2|ENSSSCG00000027314|Transcript|ENSSSCT00000030669|protein_coding||10/21||||||||rs319195978||-1|HGNC|HGNC:29188|||||	GT:AD:DP:GQ:PL	1/1:0,12:12:36:369,36,0
10	27769444	.	A	T	95.77	PASS	CSQ=T|intron_variant|MODIFIER|CAMSAP2|ENSSSCG00000027314|Transcript|ENSSSCT00000030669|protein_coding||10/21||||||||rs330206789||-1|HGNC|HGNC:29188|||||	GT:AD:DP:GQ:PL	0/1:5,5:10:99:124,0,124
10	27769483	.	T	C	95.77	PASS	CSQ=C|intron_variant|MODIFIER|CAMSAP2|ENSSSCG00000027314|Transcript|ENSSSCT00000030669|protein_coding||10/21||||||||rs339480966||-1|HGNC|HGNC:29188|||||	GT:AD:DP:GQ:PL	0/1:5,5:10:99:124,0,124
10	27769924	.	G	A	36.77	PASS	CSQ=A|intron_variant|MODIFIER|CAMSAP2|ENSSSCG00000027314|Transcript|ENSSSCT00000030669|protein_coding||10/21||||||||rs338053632||-1|HGNC|HGNC:29188|||||	GT:AD:DP:GQ:PL	0/1:6,3:9:65:65,0,157
10	27770003	.	G	A	114.77	PASS	CSQ=A|intron_variant|MODIFIER|CAMSAP2|ENSSSCG00000027314|Transcript|ENSSSCT00000030669|protein_coding||10/21||||||||rs320716826||-1|HGNC|HGNC:29188|||||	GT:AD:DP:GQ:PL	0/1:8,5:13:99:143,0,264
10	27770017	.	T	C	34.77	PASS	CSQ=C|intron_variant|MODIFIER|CAMSAP2|ENSSSCG00000027314|Transcript|ENSSSCT00000030669|protein_coding||10/21||||||||rs330391049||-1|HGNC|HGNC:29188|||||	GT:AD:DP:GQ:PL	0/1:5,2:7:63:63,0,239
10	27792077	.	T	C	168.77	PASS	CSQ=C|synonymous_variant|LOW|CAMSAP2|ENSSSCG00000027314|Transcript|ENSSSCT00000030669|protein_coding|6/22||||519|519|173|Q|caA/caG|rs338322607||-1|HGNC|HGNC:29188|||||	GT:AD:DP:GQ:PL	0/1:8,8:16:99:197,0,197
10	27824826	.	G	A	42.77	PASS	CSQ=A|intergenic_variant|MODIFIER|||||||||||||||rs342457706|||||||||	GT:AD:DP:GQ:PL	0/1:4,3:7:71:71,0,102
10	27891150	.	T	C	67.77	PASS	CSQ=C|synonymous_variant|LOW|KIF21B|ENSSSCG00000021706|Transcript|ENSSSCT00000031292|protein_coding|21/31||||3230|3225|1075|K|aaA/aaG|rs332636121||-1|HGNC|HGNC:29442|||||	GT:AD:DP:GQ:PL	0/1:5,4:9:96:96,0,130
10	27891194	.	T	C	39.77	PASS	CSQ=C|missense_variant|MODERATE|KIF21B|ENSSSCG00000021706|Transcript|ENSSSCT00000031292|protein_coding|21/31||||3186|3181|1061|S/G|Agc/Ggc|rs337667114||-1|HGNC|HGNC:29442||tolerated(0.63)|||	GT:AD:DP:GQ:PL	0/1:5,3:8:68:68,0,130
10	27893244	.	T	C	168.9	PASS	CSQ=C|synonymous_variant|LOW|KIF21B|ENSSSCG00000021706|Transcript|ENSSSCT00000031292|protein_coding|17/31||||2549|2544|848|S|tcA/tcG|rs333002230||-1|HGNC|HGNC:29442|||||	GT:AD:DP:GQ:PL	1/1:0,5:5:15:197,15,0
10	27893247	.	G	A	48.77	PASS	CSQ=A|synonymous_variant|LOW|KIF21B|ENSSSCG00000021706|Transcript|ENSSSCT00000031292|protein_coding|17/31||||2546|2541|847|T|acC/acT|rs341925671||-1|HGNC|HGNC:29442|||||	GT:AD:DP:GQ:PL	0/1:2,3:5:46:77,0,46
10	27898952	.	G	A	48.77	PASS	CSQ=A|synonymous_variant|LOW|KIF21B|ENSSSCG00000021706|Transcript|ENSSSCT00000031292|protein_coding|13/31||||1976|1971|657|H|caC/caT|rs341203116||-1|HGNC|HGNC:29442|||||	GT:AD:DP:GQ:PL	0/1:2,3:5:46:77,0,46
10	27934824	.	A	G	831.77	PASS	CSQ=G|downstream_gene_variant|MODIFIER|CACNA1S|ENSSSCG00000024784|Transcript|ENSSSCT00000028700|protein_coding||||||||||rs331448519|228|-1|HGNC|HGNC:1397|||||	GT:AD:DP:GQ:PL	1/1:0,28:28:84:860,84,0
10	27935039	.	G	C	912.77	PASS	CSQ=C|downstream_gene_variant|MODIFIER|CACNA1S|ENSSSCG00000024784|Transcript|ENSSSCT00000028700|protein_coding||||||||||rs338097167|13|-1|HGNC|HGNC:1397|||||	GT:AD:DP:GQ:PL	1/1:0,31:31:93:941,93,0
10	27935080	.	T	C	217.78	PASS	CSQ=C|missense_variant|MODERATE|CACNA1S|ENSSSCG00000024784|Transcript|ENSSSCT00000028700|protein_coding|46/46||||5603|5603|1868|Q/R|cAg/cGg|rs319381916||-1|HGNC|HGNC:1397||tolerated_low_confidence(0.22)|||	GT:AD:DP:GQ:PL	1/1:0,8:8:24:246,24,0
10	27935136	.	A	G	511.77	PASS	CSQ=G|synonymous_variant|LOW|CACNA1S|ENSSSCG00000024784|Transcript|ENSSSCT00000028700|protein_coding|46/46||||5547|5547|1849|R|cgT/cgC|rs340053350||-1|HGNC|HGNC:1397|||||	GT:AD:DP:GQ:PL	1/1:0,12:12:36:540,36,0
10	27935137	.	C	T	511.77	PASS	CSQ=T|missense_variant|MODERATE|CACNA1S|ENSSSCG00000024784|Transcript|ENSSSCT00000028700|protein_coding|46/46||||5546|5546|1849|R/H|cGt/cAt|rs322198837||-1|HGNC|HGNC:1397||tolerated_low_confidence(0.27)|||	GT:AD:DP:GQ:PL	1/1:0,12:12:36:540,36,0
10	27935220	.	C	G	1413.77	PASS	CSQ=G|synonymous_variant|LOW|CACNA1S|ENSSSCG00000024784|Transcript|ENSSSCT00000028700|protein_coding|46/46||||5463|5463|1821|P|ccG/ccC|rs336240699||-1|HGNC|HGNC:1397|||||	GT:AD:DP:GQ:PL	1/1:0,32:32:99:1442,99,0
10	27935244	.	T	C	1413.77	PASS	CSQ=C|synonymous_variant|LOW|CACNA1S|ENSSSCG00000024784|Transcript|ENSSSCT00000028700|protein_coding|46/46||||5439|5439|1813|L|ctA/ctG|rs346128101||-1|HGNC|HGNC:1397|||||	GT:AD:DP:GQ:PL	1/1:0,33:33:99:1442,99,0
10	27935749	.	A	G	309.77	PASS	CSQ=G|missense_variant|MODERATE|CACNA1S|ENSSSCG00000024784|Transcript|ENSSSCT00000028700|protein_coding|44/46||||5221|5221|1741|C/R|Tgt/Cgt|rs338882561||-1|HGNC|HGNC:1397||tolerated_low_confidence(0.41)|||	GT:AD:DP:GQ:PL	1/1:0,11:11:33:338,33,0
10	27938184	.	T	G	156.84	PASS	CSQ=G|missense_variant|MODERATE|CACNA1S|ENSSSCG00000024784|Transcript|ENSSSCT00000028700|protein_coding|42/46||||5022|5022|1674|R/S|agA/agC|rs337736193||-1|HGNC|HGNC:1397||tolerated_low_confidence(0.41)|||	GT:AD:DP:GQ:PL	1/1:0,6:6:18:185,18,0
10	27938205	.	A	G	499.77	PASS	CSQ=G|synonymous_variant|LOW|CACNA1S|ENSSSCG00000024784|Transcript|ENSSSCT00000028700|protein_coding|42/46||||5001|5001|1667|N|aaT/aaC|rs328527879||-1|HGNC|HGNC:1397|||||	GT:AD:DP:GQ:PL	0/1:9,20:29:99:528,0,190
10	27938232	.	G	A	4420.77	PASS	CSQ=A|synonymous_variant|LOW|CACNA1S|ENSSSCG00000024784|Transcript|ENSSSCT00000028700|protein_coding|42/46||||4974|4974|1658|R|cgC/cgT|rs337190936||-1|HGNC|HGNC:1397|||||	GT:AD:DP:GQ:PL	0/1:57,166:223:99:4449,0,1088
10	27940526	.	T	G	1842.77	PASS	CSQ=G|synonymous_variant|LOW|CACNA1S|ENSSSCG00000024784|Transcript|ENSSSCT00000028700|protein_coding|40/46||||4612|4612|1538|R|Agg/Cgg|rs336341265||-1|HGNC|HGNC:1397|||||	GT:AD:DP:GQ:PL	0/1:29,71:100:99:1871,0,591
10	27942075	.	C	T	757.77	PASS	CSQ=T|synonymous_variant|LOW|CACNA1S|ENSSSCG00000024784|Transcript|ENSSSCT00000028700|protein_coding|38/46||||4428|4428|1476|K|aaG/aaA|rs319638169||-1|HGNC|HGNC:1397|||||	GT:AD:DP:GQ:PL	0/1:4,19:23:99:786,0,177
10	27942084	.	C	T	757.77	PASS	CSQ=T|synonymous_variant|LOW|CACNA1S|ENSSSCG00000024784|Transcript|ENSSSCT00000028700|protein_coding|38/46||||4419|4419|1473|T|acG/acA|rs329167057||-1|HGNC|HGNC:1397|||||	GT:AD:DP:GQ:PL	0/1:4,19:23:99:786,0,177
10	27943437	.	C	T	107.98	PASS	CSQ=T|intron_variant|MODIFIER|CACNA1S|ENSSSCG00000024784|Transcript|ENSSSCT00000028700|protein_coding||36/45||||||||rs327160883||-1|HGNC|HGNC:1397|||||	GT:AD:DP:GQ:PL	0/1:1,5:6:13:136,0,13
10	27945314	.	A	G	125.9	PASS	CSQ=G|intron_variant|MODIFIER|CACNA1S|ENSSSCG00000024784|Transcript|ENSSSCT00000028700|protein_coding||34/45||||||||rs322455042||-1|HGNC|HGNC:1397|||||	GT:AD:DP:GQ:PL	1/1:0,5:5:15:154,15,0
10	27945629	.	G	A	317.78	PASS	CSQ=A|synonymous_variant|LOW|CACNA1S|ENSSSCG00000024784|Transcript|ENSSSCT00000028700|protein_coding|34/46||||3936|3936|1312|A|gcC/gcT|rs328657202||-1|HGNC|HGNC:1397|||||	GT:AD:DP:GQ:PL	1/1:0,8:8:24:346,24,0
10	27945635	.	G	A	317.78	PASS	CSQ=A|synonymous_variant|LOW|CACNA1S|ENSSSCG00000024784|Transcript|ENSSSCT00000028700|protein_coding|34/46||||3930|3930|1310|P|ccC/ccT|rs337479463||-1|HGNC|HGNC:1397|||||	GT:AD:DP:GQ:PL	1/1:0,7:7:24:346,24,0
10	27946626	.	G	A	1109.77	PASS	CSQ=A|synonymous_variant|LOW|CACNA1S|ENSSSCG00000024784|Transcript|ENSSSCT00000028700|protein_coding|32/46||||3727|3727|1243|L|Ctg/Ttg|rs342868814||-1|HGNC|HGNC:1397|||||	GT:AD:DP:GQ:PL	1/1:0,37:37:99:1138,111,0
10	27957112	.	C	T	3711.77	PASS	CSQ=T|synonymous_variant|LOW|CACNA1S|ENSSSCG00000024784|Transcript|ENSSSCT00000028700|protein_coding|27/46||||3339|3339|1113|Q|caG/caA|rs322820943||-1|HGNC|HGNC:1397|||||	GT:AD:DP:GQ:PL	0/1:28,133:161:99:3740,0,437
10	27957711	.	A	G	1935.77	PASS	CSQ=G|synonymous_variant|LOW|CACNA1S|ENSSSCG00000024784|Transcript|ENSSSCT00000028700|protein_coding|26/46||||3108|3108|1036|P|ccT/ccC|rs323580312||-1|HGNC|HGNC:1397|||||	GT:AD:DP:GQ:PL	1/1:0,64:64:99:1964,192,0
10	27963597	.	T	G	950.77	PASS	CSQ=G|synonymous_variant|LOW|CACNA1S|ENSSSCG00000024784|Transcript|ENSSSCT00000028700|protein_coding|18/46||||2406|2406|802|T|acA/acC|rs326695612||-1|HGNC|HGNC:1397|||||	GT:AD:DP:GQ:PL	0/1:16,37:53:99:979,0,333
10	27964557	.	A	G	675.77	PASS	CSQ=G|synonymous_variant|LOW|CACNA1S|ENSSSCG00000024784|Transcript|ENSSSCT00000028700|protein_coding|17/46||||2340|2340|780|S|agT/agC|rs332688377||-1|HGNC|HGNC:1397|||||	GT:AD:DP:GQ:PL	0/1:48,31:79:99:704,0,1242
10	27964593	.	T	C	691.77	PASS	CSQ=C|synonymous_variant|LOW|CACNA1S|ENSSSCG00000024784|Transcript|ENSSSCT00000028700|protein_coding|17/46||||2304|2304|768|Q|caA/caG|rs344595791||-1|HGNC|HGNC:1397|||||	GT:AD:DP:GQ:PL	0/1:52,32:84:99:720,0,1347
10	27966875	.	C	T	126.77	PASS	CSQ=T|synonymous_variant|LOW|CACNA1S|ENSSSCG00000024784|Transcript|ENSSSCT00000028700|protein_coding|14/46||||2010|2010|670|A|gcG/gcA|rs344152258||-1|HGNC|HGNC:1397|||||	GT:AD:DP:GQ:PL	0/1:13,7:20:99:155,0,340
10	27966886	.	G	A	157.77	PASS	CSQ=A|synonymous_variant|LOW|CACNA1S|ENSSSCG00000024784|Transcript|ENSSSCT00000028700|protein_coding|14/46||||1999|1999|667|L|Ctg/Ttg|rs705558125||-1|HGNC|HGNC:1397|||||	GT:AD:DP:GQ:PL	0/1:13,8:21:99:186,0,337
10	27967141	.	A	G	125.9	PASS	CSQ=G|intron_variant|MODIFIER|CACNA1S|ENSSSCG00000024784|Transcript|ENSSSCT00000028700|protein_coding||13/45||||||||rs325969685||-1|HGNC|HGNC:1397|||||	GT:AD:DP:GQ:PL	1/1:0,5:5:15:154,15,0
10	27969100	.	A	G	669.77	PASS	CSQ=G|synonymous_variant|LOW|CACNA1S|ENSSSCG00000024784|Transcript|ENSSSCT00000028700|protein_coding|12/46||||1671|1671|557|R|cgT/cgC|rs323807170||-1|HGNC|HGNC:1397|||||	GT:AD:DP:GQ:PL	1/1:0,19:19:57:698,57,0
10	27969121	.	C	T	163.77	PASS	CSQ=T|synonymous_variant|LOW|CACNA1S|ENSSSCG00000024784|Transcript|ENSSSCT00000028700|protein_coding|12/46||||1650|1650|550|A|gcG/gcA|rs333496253||-1|HGNC|HGNC:1397|||||	GT:AD:DP:GQ:PL	0/1:10,8:18:99:192,0,253
10	27969782	.	A	G	1225.77	PASS	CSQ=G|synonymous_variant|LOW|CACNA1S|ENSSSCG00000024784|Transcript|ENSSSCT00000028700|protein_coding|11/46||||1518|1518|506|S|agT/agC|rs323129122||-1|HGNC|HGNC:1397|||||	GT:AD:DP:GQ:PL	0/1:72,53:125:99:1254,0,1839
10	27975255	.	G	A	423.77	PASS	CSQ=A|synonymous_variant|LOW|CACNA1S|ENSSSCG00000024784|Transcript|ENSSSCT00000028700|protein_coding|8/46||||1131|1131|377|D|gaC/gaT|rs318410278||-1|HGNC|HGNC:1397|||||	GT:AD:DP:GQ:PL	0/1:4,13:17:72:452,0,72
10	27975267	.	G	A	160.77	PASS	CSQ=A|synonymous_variant|LOW|CACNA1S|ENSSSCG00000024784|Transcript|ENSSSCT00000028700|protein_coding|8/46||||1119|1119|373|G|ggC/ggT|rs331434041||-1|HGNC|HGNC:1397|||||	GT:AD:DP:GQ:PL	0/1:11,8:19:99:189,0,338
10	27975303	.	C	T	145.77	PASS	CSQ=T|synonymous_variant|LOW|CACNA1S|ENSSSCG00000024784|Transcript|ENSSSCT00000028700|protein_coding|8/46||||1083|1083|361|E|gaG/gaA|rs340728818||-1|HGNC|HGNC:1397|||||	GT:AD:DP:GQ:PL	0/1:25,9:34:99:174,0,667
10	27975365	.	T	G	155.84	PASS	CSQ=G|synonymous_variant|LOW|CACNA1S|ENSSSCG00000024784|Transcript|ENSSSCT00000028700|protein_coding|8/46||||1021|1021|341|R|Agg/Cgg|rs322906823||-1|HGNC|HGNC:1397|||||	GT:AD:DP:GQ:PL	1/1:0,6:6:18:184,18,0
10	27976641	.	T	C	124.9	PASS	CSQ=C|intron_variant|MODIFIER|CACNA1S|ENSSSCG00000024784|Transcript|ENSSSCT00000028700|protein_coding||7/45||||||||rs329911725||-1|HGNC|HGNC:1397|||||	GT:AD:DP:GQ:PL	1/1:0,5:5:15:153,15,0
10	27979314	.	C	G	702.77	PASS	CSQ=G|synonymous_variant|LOW|CACNA1S|ENSSSCG00000024784|Transcript|ENSSSCT00000028700|protein_coding|6/46||||852|852|284|T|acG/acC|rs323878478||-1|HGNC|HGNC:1397|||||	GT:AD:DP:GQ:PL	1/1:0,24:24:72:731,72,0
10	27999316	.	C	G	646.77	PASS	CSQ=G|upstream_gene_variant|MODIFIER|CACNA1S|ENSSSCG00000024784|Transcript|ENSSSCT00000028700|protein_coding||||||||||rs324155572|16|-1|HGNC|HGNC:1397|||||	GT:AD:DP:GQ:PL	0/1:89,34:123:99:675,0,4935
10	27999317	.	A	G	1181.77	PASS	CSQ=G|upstream_gene_variant|MODIFIER|CACNA1S|ENSSSCG00000024784|Transcript|ENSSSCT00000028700|protein_coding||||||||||rs333483008|17|-1|HGNC|HGNC:1397|||||	GT:AD:DP:GQ:PL	0/1:83,35:118:99:1210,0,2210
10	28011156	.	G	A	104.77	PASS	CSQ=A|intergenic_variant|MODIFIER|||||||||||||||rs343521757|||||||||	GT:AD:DP:GQ:PL	0/1:2,5:7:40:133,0,40
10	28017332	.	C	T	98.77	PASS	CSQ=T|3_prime_UTR_variant|MODIFIER|TMEM9|ENSSSCG00000027928|Transcript|ENSSSCT00000030452|protein_coding|6/6||||2171|||||rs321505780||-1|HGNC|HGNC:18823|||||	GT:AD:DP:GQ:PL	0/1:4,5:9:96:127,0,96
10	28017385	.	G	A	101.77	PASS	CSQ=A|3_prime_UTR_variant|MODIFIER|TMEM9|ENSSSCG00000027928|Transcript|ENSSSCT00000030452|protein_coding|6/6||||2118|||||rs327726943||-1|HGNC|HGNC:18823|||||	GT:AD:DP:GQ:PL	0/1:3,5:8:68:130,0,68
10	28017973	.	C	T	229.8	PASS	CSQ=T|3_prime_UTR_variant|MODIFIER|TMEM9|ENSSSCG00000027928|Transcript|ENSSSCT00000030452|protein_coding|6/6||||1530|||||rs339887395||-1|HGNC|HGNC:18823|||||	GT:AD:DP:GQ:PL	1/1:0,7:7:21:258,21,0
10	28018367	.	G	A	428.77	PASS	CSQ=A|3_prime_UTR_variant|MODIFIER|TMEM9|ENSSSCG00000027928|Transcript|ENSSSCT00000030452|protein_coding|6/6||||1136|||||rs339705798||-1|HGNC|HGNC:18823|||||	GT:AD:DP:GQ:PL	0/1:33,14:47:99:457,0,1371
10	28018374	.	G	A	422.77	PASS	CSQ=A|3_prime_UTR_variant|MODIFIER|TMEM9|ENSSSCG00000027928|Transcript|ENSSSCT00000030452|protein_coding|6/6||||1129|||||rs325152570||-1|HGNC|HGNC:18823|||||	GT:AD:DP:GQ:PL	0/1:36,12:48:99:451,0,1427
10	28018443	.	G	A	375.77	PASS	CSQ=A|3_prime_UTR_variant|MODIFIER|TMEM9|ENSSSCG00000027928|Transcript|ENSSSCT00000030452|protein_coding|6/6||||1060|||||rs340969374||-1|HGNC|HGNC:18823|||||	GT:AD:DP:GQ:PL	0/1:41,19:60:99:404,0,1081
10	28018510	.	C	T	209.77	PASS	CSQ=T|3_prime_UTR_variant|MODIFIER|TMEM9|ENSSSCG00000027928|Transcript|ENSSSCT00000030452|protein_coding|6/6||||993|||||rs332759084||-1|HGNC|HGNC:18823|||||	GT:AD:DP:GQ:PL	0/1:41,13:54:99:238,0,1098
10	28018710	.	C	T	348.77	PASS	CSQ=T|3_prime_UTR_variant|MODIFIER|TMEM9|ENSSSCG00000027928|Transcript|ENSSSCT00000030452|protein_coding|6/6||||793|||||rs324196347||-1|HGNC|HGNC:18823|||||	GT:AD:DP:GQ:PL	0/1:4,14:18:69:377,0,69
10	28018790	.	T	C	964.77	PASS	CSQ=C|3_prime_UTR_variant|MODIFIER|TMEM9|ENSSSCG00000027928|Transcript|ENSSSCT00000030452|protein_coding|6/6||||713|||||rs345644093||-1|HGNC|HGNC:18823|||||	GT:AD:DP:GQ:PL	1/1:0,24:24:78:993,78,0
10	28018796	.	G	A	765.77	PASS	CSQ=A|3_prime_UTR_variant|MODIFIER|TMEM9|ENSSSCG00000027928|Transcript|ENSSSCT00000030452|protein_coding|6/6||||707|||||rs328692981||-1|HGNC|HGNC:18823|||||	GT:AD:DP:GQ:PL	1/1:0,19:19:57:794,57,0
10	28018889	.	C	A	771.77	PASS	CSQ=A|synonymous_variant|LOW|TMEM9|ENSSSCG00000027928|Transcript|ENSSSCT00000030452|protein_coding|6/6||||614|531|177|V|gtG/gtT|rs81217707||-1|HGNC|HGNC:18823|||||	GT:AD:DP:GQ:PL	1/1:1,27:28:53:800,53,0
10	28024326	.	G	A	342.77	PASS	CSQ=A|synonymous_variant|LOW|TMEM9|ENSSSCG00000027928|Transcript|ENSSSCT00000030452|protein_coding|5/6||||419|336|112|A|gcC/gcT|rs327444239||-1|HGNC|HGNC:18823|||||	GT:AD:DP:GQ:PL	0/1:45,18:63:99:371,0,1195
10	28026421	.	C	G	783.77	PASS	CSQ=G|synonymous_variant|LOW|TMEM9|ENSSSCG00000027928|Transcript|ENSSSCT00000030452|protein_coding|4/6||||311|228|76|P|ccG/ccC|rs81217706||-1|HGNC|HGNC:18823|||||	GT:AD:DP:GQ:PL	1/1:0,25:25:75:812,75,0
10	28033917	.	C	T	125.9	PASS	CSQ=T|upstream_gene_variant|MODIFIER|TMEM9|ENSSSCG00000027928|Transcript|ENSSSCT00000030452|protein_coding||||||||||rs331707689|2254|-1|HGNC|HGNC:18823|||||	GT:AD:DP:GQ:PL	1/1:0,5:5:15:154,15,0
10	28065425	.	A	G	297.77	PASS	CSQ=G|intergenic_variant|MODIFIER|||||||||||||||rs332616964|||||||||	GT:AD:DP:GQ:PL	1/1:0,11:11:33:326,33,0
10	28065448	.	G	A	43.77	PASS	CSQ=A|intergenic_variant|MODIFIER|||||||||||||||rs711551063|||||||||	GT:AD:DP:GQ:PL	0/1:13,4:17:72:72,0,337
10	28070047	.	C	G	135.18	PASS	CSQ=G|intergenic_variant|MODIFIER|||||||||||||||rs706333201|||||||||	GT:AD:DP:GQ:PL	0/1:1,6:7:10:163,0,10
10	28072876	.	T	C	234.77	PASS	CSQ=C|intergenic_variant|MODIFIER|||||||||||||||rs326542920|||||||||	GT:AD:DP:GQ:PL	0/1:5,10:15:99:263,0,112
10	28074085	.	A	C	592.77	PASS	CSQ=C|intergenic_variant|MODIFIER|||||||||||||||rs338707689|||||||||	GT:AD:DP:GQ:PL	0/1:11,15:26:99:621,0,623
10	28074088	.	C	T	592.77	PASS	CSQ=T|intergenic_variant|MODIFIER|||||||||||||||rs318505372|||||||||	GT:AD:DP:GQ:PL	0/1:12,16:28:99:621,0,623
10	28075113	.	G	A	288.78	PASS	CSQ=A|intergenic_variant|MODIFIER|||||||||||||||rs323337342|||||||||	GT:AD:DP:GQ:PL	1/1:0,8:8:24:317,24,0
10	28075145	.	C	T	153.77	PASS	CSQ=T|intergenic_variant|MODIFIER|||||||||||||||rs332832656|||||||||	GT:AD:DP:GQ:PL	0/1:4,7:11:90:182,0,90
10	28075187	.	A	G	186.8	PASS	CSQ=G|intergenic_variant|MODIFIER|||||||||||||||rs333048886|||||||||	GT:AD:DP:GQ:PL	1/1:0,7:7:21:215,21,0
10	28075229	.	G	A	215.77	PASS	CSQ=A|intergenic_variant|MODIFIER|||||||||||||||rs327923308|||||||||	GT:AD:DP:GQ:PL	0/1:2,9:11:28:244,0,28
10	28075519	.	A	C	360.77	PASS	CSQ=C|intergenic_variant|MODIFIER|||||||||||||||rs337629806|||||||||	GT:AD:DP:GQ:PL	1/1:0,11:11:33:339,33,0
10	28075562	.	G	A	224.77	PASS	CSQ=A|intergenic_variant|MODIFIER|||||||||||||||rs320444527|||||||||	GT:AD:DP:GQ:PL	0/1:4,10:14:81:253,0,81
10	28075595	.	G	A	82.77	PASS	CSQ=A|intergenic_variant|MODIFIER|||||||||||||||rs331678768|||||||||	GT:AD:DP:GQ:PL	0/1:5,5:10:99:111,0,124
10	28075687	.	C	T	45.77	PASS	CSQ=T|intergenic_variant|MODIFIER||||||||||||||||||||||||	GT:AD:DP:GQ:PL	0/1:3,3:6:74:74,0,88
10	28076069	.	A	G	198.84	PASS	CSQ=G|intergenic_variant|MODIFIER|||||||||||||||rs341754986|||||||||	GT:AD:DP:GQ:PL	1/1:0,6:6:18:227,18,0
10	28076165	.	G	A	55.77	PASS	CSQ=A|intergenic_variant|MODIFIER||||||||||||||||||||||||	GT:AD:DP:GQ:PL	0/1:9,4:13:84:84,0,236
10	28076206	.	G	A	83.77	PASS	CSQ=A|intergenic_variant|MODIFIER|||||||||||||||rs324424266|||||||||	GT:AD:DP:GQ:PL	0/1:9,5:14:99:112,0,235
10	28076367	.	C	T	293.77	PASS	CSQ=T|intergenic_variant|MODIFIER|||||||||||||||rs343330504|||||||||	GT:AD:DP:GQ:PL	0/1:13,13:26:99:322,0,322
10	28076403	.	T	C	221.77	PASS	CSQ=C|intergenic_variant|MODIFIER|||||||||||||||rs325387372|||||||||	GT:AD:DP:GQ:PL	0/1:9,10:19:99:250,0,220
10	28076484	.	C	T	126.77	PASS	CSQ=T|intergenic_variant|MODIFIER||||||||||||||||||||||||	GT:AD:DP:GQ:PL	0/1:13,7:20:99:155,0,368
10	28076494	.	A	G	639.77	PASS	CSQ=G|intergenic_variant|MODIFIER|||||||||||||||rs334951922|||||||||	GT:AD:DP:GQ:PL	1/1:0,18:18:54:668,54,0
10	28084747	.	T	C	182.9	PASS	CSQ=C|intergenic_variant|MODIFIER|||||||||||||||rs341190505|||||||||	GT:AD:DP:GQ:PL	1/1:0,5:5:15:211,15,0
10	28085482	.	T	A	125.9	PASS	CSQ=A|intergenic_variant|MODIFIER|||||||||||||||rs322208174|||||||||	GT:AD:DP:GQ:PL	1/1:0,5:5:15:154,15,0
10	28085631	.	G	A	70.77	PASS	CSQ=A|intergenic_variant|MODIFIER||||||||||||||||||||||||	GT:AD:DP:GQ:PL	0/1:4,4:8:99:99,0,99
10	28085644	.	A	G	277.77	PASS	CSQ=G|intergenic_variant|MODIFIER|||||||||||||||rs344891402|||||||||	GT:AD:DP:GQ:PL	1/1:0,10:10:30:306,30,0
10	28085842	.	G	C	36.77	PASS	CSQ=C|intergenic_variant|MODIFIER||||||||||||||||||||||||	GT:AD:DP:GQ:PL	0/1:6,3:9:65:65,0,158
10	28085876	.	C	G	266.77	PASS	CSQ=G|intergenic_variant|MODIFIER|||||||||||||||rs327947491|||||||||	GT:AD:DP:GQ:PL	1/1:0,10:10:30:295,30,0
10	28087047	.	C	A	30.77	PASS	CSQ=A|intergenic_variant|MODIFIER|||||||||||||||rs699628824|||||||||	GT:AD:DP:GQ:PL	0/1:8,3:11:59:59,0,213
10	28087713	.	A	G	371.77	PASS	CSQ=G|intergenic_variant|MODIFIER|||||||||||||||rs341591479|||||||||	GT:AD:DP:GQ:PL	1/1:0,13:13:39:400,39,0
10	28087785	.	C	T	124.9	PASS	CSQ=T|intergenic_variant|MODIFIER|||||||||||||||rs330372776|||||||||	GT:AD:DP:GQ:PL	1/1:0,5:5:15:153,15,0
10	28087960	.	A	G	369.77	PASS	CSQ=G|intergenic_variant|MODIFIER|||||||||||||||rs320974985|||||||||	GT:AD:DP:GQ:PL	1/1:0,13:13:39:398,39,0
10	28159083	.	G	A	1521.77	PASS	CSQ=A|downstream_gene_variant|MODIFIER|TNNT2|ENSSSCG00000023031|Transcript|ENSSSCT00000026600|protein_coding||||||||||rs332211489|125|-1|Uniprot_gn||||||	GT:AD:DP:GQ:PL	0/1:349,62:411:99:1550,0,14464
10	28160142	.	A	G	309.77	PASS	CSQ=G|splice_region_variant&intron_variant|LOW|TNNT2|ENSSSCG00000023031|Transcript|ENSSSCT00000026600|protein_coding||12/14||||||||rs341802951||-1|Uniprot_gn||||||	GT:AD:DP:GQ:PL	1/1:0,11:11:33:338,33,0
10	28160382	.	C	G	286.8	PASS	CSQ=G|intron_variant|MODIFIER|TNNT2|ENSSSCG00000023031|Transcript|ENSSSCT00000026600|protein_coding||12/14||||||||rs341328213||-1|Uniprot_gn||||||	GT:AD:DP:GQ:PL	1/1:0,7:7:21:315,21,0
10	28160398	.	C	G	286.8	PASS	CSQ=G|intron_variant|MODIFIER|TNNT2|ENSSSCG00000023031|Transcript|ENSSSCT00000026600|protein_coding||12/14||||||||rs323577141||-1|Uniprot_gn||||||	GT:AD:DP:GQ:PL	1/1:0,7:7:21:315,21,0
10	28160610	.	T	C	471.77	PASS	CSQ=C|synonymous_variant|LOW|TNNT2|ENSSSCG00000023031|Transcript|ENSSSCT00000026600|protein_coding|12/15||||618|618|206|G|ggA/ggG|rs333168892||-1|Uniprot_gn||||||	GT:AD:DP:GQ:PL	0/1:100,29:129:99:500,0,2639
10	28161152	.	C	T	158.77	PASS	CSQ=T|intron_variant|MODIFIER|TNNT2|ENSSSCG00000023031|Transcript|ENSSSCT00000026600|protein_coding||11/14||||||||rs325550366||-1|Uniprot_gn||||||	GT:AD:DP:GQ:PL	0/1:30,10:40:99:187,0,803
10	28161427	.	T	C	267.77	PASS	CSQ=C|intron_variant|MODIFIER|TNNT2|ENSSSCG00000023031|Transcript|ENSSSCT00000026600|protein_coding||11/14||||||||rs329019170||-1|Uniprot_gn||||||	GT:AD:DP:GQ:PL	0/1:3,11:14:50:296,0,50
10	28161452	.	T	C	453.77	PASS	CSQ=C|intron_variant|MODIFIER|TNNT2|ENSSSCG00000023031|Transcript|ENSSSCT00000026600|protein_coding||11/14||||||||rs319803138||-1|Uniprot_gn||||||	GT:AD:DP:GQ:PL	0/1:6,18:24:99:482,0,112
10	28161538	.	T	C	261.77	PASS	CSQ=C|intron_variant|MODIFIER|TNNT2|ENSSSCG00000023031|Transcript|ENSSSCT00000026600|protein_coding||11/14||||||||rs320040871||-1|Uniprot_gn||||||	GT:AD:DP:GQ:PL	0/1:5,11:16:99:290,0,106
10	28161562	.	G	C	369.77	PASS	CSQ=C|intron_variant|MODIFIER|TNNT2|ENSSSCG00000023031|Transcript|ENSSSCT00000026600|protein_coding||11/14||||||||rs329581827||-1|Uniprot_gn||||||	GT:AD:DP:GQ:PL	0/1:6,15:21:99:398,0,121
10	28161827	.	C	T	462.77	PASS	CSQ=T|intron_variant|MODIFIER|TNNT2|ENSSSCG00000023031|Transcript|ENSSSCT00000026600|protein_coding||10/14||||||||rs341803428||-1|Uniprot_gn||||||	GT:AD:DP:GQ:PL	0/1:3,18:21:29:491,0,29
10	28161924	.	A	G	298.82	PASS	CSQ=G|intron_variant|MODIFIER|TNNT2|ENSSSCG00000023031|Transcript|ENSSSCT00000026600|protein_coding||10/14||||||||rs324446428||-1|Uniprot_gn||||||	GT:AD:DP:GQ:PL	0/1:2,12:14:19:327,0,19
10	28162421	.	T	C	45.77	PASS	CSQ=C|intron_variant|MODIFIER|TNNT2|ENSSSCG00000023031|Transcript|ENSSSCT00000026600|protein_coding||9/14||||||||rs326444589||-1|Uniprot_gn||||||	GT:AD:DP:GQ:PL	0/1:3,3:6:74:74,0,74
10	28162482	.	T	C	229.8	PASS	CSQ=C|intron_variant|MODIFIER|TNNT2|ENSSSCG00000023031|Transcript|ENSSSCT00000026600|protein_coding||9/14||||||||rs334332825||-1|Uniprot_gn||||||	GT:AD:DP:GQ:PL	1/1:0,7:7:21:258,21,0
10	28162573	.	C	A	156.77	PASS	CSQ=A|intron_variant|MODIFIER|TNNT2|ENSSSCG00000023031|Transcript|ENSSSCT00000026600|protein_coding||9/14||||||||rs343288091||-1|Uniprot_gn||||||	GT:AD:DP:GQ:PL	0/1:3,7:10:62:185,0,62
10	28162684	.	T	C	1588.77	PASS	CSQ=C|synonymous_variant|LOW|TNNT2|ENSSSCG00000023031|Transcript|ENSSSCT00000026600|protein_coding|9/15||||318|318|106|E|gaA/gaG|rs319817675||-1|Uniprot_gn||||||	GT:AD:DP:GQ:PL	0/1:18,61:79:99:1617,0,309
10	28163500	.	G	C	110.82	PASS	CSQ=C|intron_variant|MODIFIER|TNNT2|ENSSSCG00000023031|Transcript|ENSSSCT00000026600|protein_coding||7/14||||||||rs329745190||-1|Uniprot_gn||||||	GT:AD:DP:GQ:PL	0/1:1,5:6:19:139,0,19
10	28163524	.	C	T	79.9	PASS	CSQ=T|intron_variant|MODIFIER|TNNT2|ENSSSCG00000023031|Transcript|ENSSSCT00000026600|protein_coding||7/14||||||||rs342370876||-1|Uniprot_gn||||||	GT:AD:DP:GQ:PL	0/1:1,4:5:15:108,0,15
10	28165376	.	C	T	173.77	PASS	CSQ=T|intron_variant|MODIFIER|TNNT2|ENSSSCG00000023031|Transcript|ENSSSCT00000026600|protein_coding||4/14||||||||||-1|Uniprot_gn||||||	GT:AD:DP:GQ:PL	0/1:16,9:25:99:202,0,417
10	28165470	.	A	G	135.98	PASS	CSQ=G|intron_variant|MODIFIER|TNNT2|ENSSSCG00000023031|Transcript|ENSSSCT00000026600|protein_coding||4/14||||||||rs318305305||-1|Uniprot_gn||||||	GT:AD:DP:GQ:PL	0/1:1,6:7:13:164,0,13
10	28166225	.	C	A	873.77	PASS	CSQ=A|intron_variant|MODIFIER|TNNT2|ENSSSCG00000023031|Transcript|ENSSSCT00000026600|protein_coding||3/14||||||||rs324039574||-1|Uniprot_gn||||||	GT:AD:DP:GQ:PL	0/1:23,35:58:99:902,0,533
10	28167057	.	C	T	52.77	PASS	CSQ=T|intron_variant|MODIFIER|TNNT2|ENSSSCG00000023031|Transcript|ENSSSCT00000026600|protein_coding||3/14||||||||||-1|Uniprot_gn||||||	GT:AD:DP:GQ:PL	0/1:10,4:14:81:81,0,267
10	28167099	.	C	T	789.77	PASS	CSQ=T|intron_variant|MODIFIER|TNNT2|ENSSSCG00000023031|Transcript|ENSSSCT00000026600|protein_coding||3/14||||||||rs343953770||-1|Uniprot_gn||||||	GT:AD:DP:GQ:PL	1/1:0,27:27:81:818,81,0
10	28167372	.	C	T	453.77	PASS	CSQ=T|intron_variant|MODIFIER|TNNT2|ENSSSCG00000023031|Transcript|ENSSSCT00000026600|protein_coding||3/14||||||||rs343080678||-1|Uniprot_gn||||||	GT:AD:DP:GQ:PL	0/1:15,19:34:99:482,0,487
10	28167378	.	A	G	143.77	PASS	CSQ=G|intron_variant|MODIFIER|TNNT2|ENSSSCG00000023031|Transcript|ENSSSCT00000026600|protein_coding||3/14||||||||rs328587290||-1|Uniprot_gn||||||	GT:AD:DP:GQ:PL	0/1:26,9:35:99:172,0,965
10	28168117	.	C	T	56.77	PASS	CSQ=T|intron_variant|MODIFIER|TNNT2|ENSSSCG00000023031|Transcript|ENSSSCT00000026600|protein_coding||3/14||||||||rs698316303||-1|Uniprot_gn||||||	GT:AD:DP:GQ:PL	0/1:18,5:23:85:85,0,484
10	28168470	.	T	G	647.77	PASS	CSQ=G|intron_variant|MODIFIER|TNNT2|ENSSSCG00000023031|Transcript|ENSSSCT00000026600|protein_coding||3/14||||||||rs321957879||-1|Uniprot_gn||||||	GT:AD:DP:GQ:PL	1/1:0,22:22:66:676,66,0
10	28177021	.	T	C	286.8	PASS	CSQ=C|3_prime_UTR_variant|MODIFIER|LAD1|ENSSSCG00000021624|Transcript|ENSSSCT00000028940|protein_coding|9/9||||1637|||||rs336408038||-1|HGNC|HGNC:6472|||||	GT:AD:DP:GQ:PL	1/1:0,7:7:21:315,21,0
10	28177023	.	A	G	286.8	PASS	CSQ=G|3_prime_UTR_variant|MODIFIER|LAD1|ENSSSCG00000021624|Transcript|ENSSSCT00000028940|protein_coding|9/9||||1635|||||rs81305259||-1|HGNC|HGNC:6472|||||	GT:AD:DP:GQ:PL	1/1:0,7:7:21:315,21,0
10	28180907	.	G	C	124.9	PASS	CSQ=C|missense_variant|MODERATE|LAD1|ENSSSCG00000021624|Transcript|ENSSSCT00000028940|protein_coding|2/9||||667|667|223|L/V|Ctc/Gtc|rs341056698||-1|HGNC|HGNC:6472||tolerated(1)|||	GT:AD:DP:GQ:PL	1/1:0,5:5:15:153,15,0
10	28197971	.	G	A	12948.8	PASS	CSQ=A|3_prime_UTR_variant|MODIFIER|TNNI1|ENSSSCG00000024061|Transcript|ENSSSCT00000024604|protein_coding|7/7||||664|||||rs322491532||-1|EntrezGene||||||	GT:AD:DP:GQ:PL	1/1:36,453:489:99:12977,367,0
10	28200531	.	A	G	156.84	PASS	CSQ=G|synonymous_variant|LOW|TNNI1|ENSSSCG00000024061|Transcript|ENSSSCT00000024604|protein_coding|4/7||||249|249|83|I|atT/atC|rs326748536||-1|EntrezGene||||||	GT:AD:DP:GQ:PL	1/1:0,6:6:18:185,18,0
10	28200601	.	G	C	20.8	PASS	CSQ=C|intron_variant|MODIFIER|TNNI1|ENSSSCG00000024061|Transcript|ENSSSCT00000024604|protein_coding||3/6||||||||rs345510739||-1|EntrezGene||||||	GT:AD:DP:GQ:PL	0/1:2,2:4:46:49,0,46
10	28200665	.	T	C	101.77	PASS	CSQ=C|intron_variant|MODIFIER|TNNI1|ENSSSCG00000024061|Transcript|ENSSSCT00000024604|protein_coding||3/6||||||||rs336207846||-1|EntrezGene||||||	GT:AD:DP:GQ:PL	0/1:3,5:8:68:130,0,68
10	28200867	.	T	C	186.8	PASS	CSQ=C|intron_variant|MODIFIER|TNNI1|ENSSSCG00000024061|Transcript|ENSSSCT00000024604|protein_coding||3/6||||||||rs342397521||-1|EntrezGene||||||	GT:AD:DP:GQ:PL	1/1:0,7:7:21:215,21,0
10	28200939	.	T	C	107.98	PASS	CSQ=C|intron_variant|MODIFIER|TNNI1|ENSSSCG00000024061|Transcript|ENSSSCT00000024604|protein_coding||3/6||||||||rs321665459||-1|EntrezGene||||||	GT:AD:DP:GQ:PL	0/1:1,5:6:13:136,0,13
10	28201015	.	C	T	45.77	PASS	CSQ=T|intron_variant|MODIFIER|TNNI1|ENSSSCG00000024061|Transcript|ENSSSCT00000024604|protein_coding||3/6||||||||rs339522042||-1|EntrezGene||||||	GT:AD:DP:GQ:PL	0/1:3,3:6:74:74,0,74
10	28201242	.	A	G	119.77	PASS	CSQ=G|intron_variant|MODIFIER|TNNI1|ENSSSCG00000024061|Transcript|ENSSSCT00000024604|protein_coding||3/6||||||||rs346108899||-1|EntrezGene||||||	GT:AD:DP:GQ:PL	0/1:6,6:12:99:148,0,148
10	28201302	.	A	G	32.77	PASS	CSQ=G|intron_variant|MODIFIER|TNNI1|ENSSSCG00000024061|Transcript|ENSSSCT00000024604|protein_coding||3/6||||||||rs321574375||-1|EntrezGene||||||	GT:AD:DP:GQ:PL	0/1:7,3:10:61:61,0,185
10	28201428	.	T	C	525.77	PASS	CSQ=C|intron_variant|MODIFIER|TNNI1|ENSSSCG00000024061|Transcript|ENSSSCT00000024604|protein_coding||3/6||||||||rs337027466||-1|EntrezGene||||||	GT:AD:DP:GQ:PL	1/1:0,18:18:54:554,54,0
10	28201495	.	G	A	131.77	PASS	CSQ=A|intron_variant|MODIFIER|TNNI1|ENSSSCG00000024061|Transcript|ENSSSCT00000024604|protein_coding||3/6||||||||rs332178756||-1|EntrezGene||||||	GT:AD:DP:GQ:PL	0/1:2,6:8:37:160,0,37
10	28201655	.	A	G	122.77	PASS	CSQ=G|intron_variant|MODIFIER|TNNI1|ENSSSCG00000024061|Transcript|ENSSSCT00000024604|protein_coding||3/6||||||||rs324756382||-1|EntrezGene||||||	GT:AD:DP:GQ:PL	0/1:5,6:11:99:151,0,121
10	28202263	.	A	G	15905.8	PASS	CSQ=G|synonymous_variant|LOW|TNNI1|ENSSSCG00000024061|Transcript|ENSSSCT00000024604|protein_coding|3/7||||150|150|50|P|ccT/ccC|rs81218165||-1|EntrezGene||||||	GT:AD:DP:GQ:PL	1/1:0,337:337:99:15934,1090,0
10	28202275	.	A	G	15936.8	PASS	CSQ=G|synonymous_variant|LOW|TNNI1|ENSSSCG00000024061|Transcript|ENSSSCT00000024604|protein_coding|3/7||||138|138|46|A|gcT/gcC|rs81218164||-1|EntrezGene||||||	GT:AD:DP:GQ:PL	1/1:0,363:363:99:15965,1093,0
10	28202736	.	A	G	136.18	PASS	CSQ=G|synonymous_variant|LOW|TNNI1|ENSSSCG00000024061|Transcript|ENSSSCT00000024604|protein_coding|2/7||||33|33|11|T|acT/acC|rs341919289||-1|EntrezGene||||||	GT:AD:DP:GQ:PL	0/1:1,6:7:10:164,0,10
10	28202945	.	A	G	75.77	PASS	CSQ=G|intron_variant|MODIFIER|TNNI1|ENSSSCG00000024061|Transcript|ENSSSCT00000024604|protein_coding||1/6||||||||rs326560963||-1|EntrezGene||||||	GT:AD:DP:GQ:PL	0/1:2,4:6:43:104,0,43
10	28203132	.	A	G	295.77	PASS	CSQ=G|intron_variant|MODIFIER|TNNI1|ENSSSCG00000024061|Transcript|ENSSSCT00000024604|protein_coding||1/6||||||||rs320901137||-1|EntrezGene||||||	GT:AD:DP:GQ:PL	0/1:3,12:15:47:324,0,47
10	28203299	.	A	C	382.18	PASS	CSQ=C|intron_variant|MODIFIER|TNNI1|ENSSSCG00000024061|Transcript|ENSSSCT00000024604|protein_coding||1/6||||||||rs339934287||-1|EntrezGene||||||	GT:AD:DP:GQ:PL	0/1:2,15:17:10:410,0,10
10	28203374	.	A	G	107.77	PASS	CSQ=G|intron_variant|MODIFIER|TNNI1|ENSSSCG00000024061|Transcript|ENSSSCT00000024604|protein_coding||1/6||||||||rs333326590||-1|EntrezGene||||||	GT:AD:DP:GQ:PL	0/1:1,4:5:30:136,0,30
10	28204557	.	A	G	351.77	PASS	CSQ=G|upstream_gene_variant|MODIFIER|TNNI1|ENSSSCG00000024061|Transcript|ENSSSCT00000024604|protein_coding||||||||||rs335040905|1124|-1|EntrezGene||||||	GT:AD:DP:GQ:PL	0/1:3,14:17:41:380,0,41
10	28205718	.	C	T	217.78	PASS	CSQ=T|upstream_gene_variant|MODIFIER|TNNI1|ENSSSCG00000024061|Transcript|ENSSSCT00000024604|protein_coding||||||||||rs327996828|2285|-1|EntrezGene||||||	GT:AD:DP:GQ:PL	1/1:0,8:8:24:246,24,0
10	28205979	.	T	A	181.9	PASS	CSQ=A|upstream_gene_variant|MODIFIER|TNNI1|ENSSSCG00000024061|Transcript|ENSSSCT00000024604|protein_coding||||||||||rs709815875|2546|-1|EntrezGene||||||	GT:AD:DP:GQ:PL	1/1:0,5:5:15:210,15,0
10	28233467	.	G	A	289.77	PASS	CSQ=A|3_prime_UTR_variant|MODIFIER|PHLDA3|ENSSSCG00000029359|Transcript|ENSSSCT00000024538|protein_coding|2/2||||1204|||||rs336229470||-1|HGNC|HGNC:8934|||||	GT:AD:DP:GQ:PL	0/1:42,16:58:99:318,0,1258
10	28233506	.	A	C	1548.77	PASS	CSQ=C|3_prime_UTR_variant|MODIFIER|PHLDA3|ENSSSCG00000029359|Transcript|ENSSSCT00000024538|protein_coding|2/2||||1165|||||rs323547949||-1|HGNC|HGNC:8934|||||	GT:AD:DP:GQ:PL	1/1:0,51:51:99:1577,153,0
10	28233556	.	A	G	1384.77	PASS	CSQ=G|3_prime_UTR_variant|MODIFIER|PHLDA3|ENSSSCG00000029359|Transcript|ENSSSCT00000024538|protein_coding|2/2||||1115|||||rs326989339||-1|HGNC|HGNC:8934|||||	GT:AD:DP:GQ:PL	1/1:0,46:46:99:1413,138,0
10	28233792	.	G	T	133.77	PASS	CSQ=T|3_prime_UTR_variant|MODIFIER|PHLDA3|ENSSSCG00000029359|Transcript|ENSSSCT00000024538|protein_coding|2/2||||879|||||rs320456910||-1|HGNC|HGNC:8934|||||	GT:AD:DP:GQ:PL	0/1:20,8:28:99:162,0,531
10	28234023	.	G	A	156.77	PASS	CSQ=A|3_prime_UTR_variant|MODIFIER|PHLDA3|ENSSSCG00000029359|Transcript|ENSSSCT00000024538|protein_coding|2/2||||648|||||rs330135828||-1|HGNC|HGNC:8934|||||	GT:AD:DP:GQ:PL	0/1:3,7:10:62:185,0,62
10	28305154	.	C	T	312.77	PASS	CSQ=T|3_prime_UTR_variant|MODIFIER|IGFN1|ENSSSCG00000030134|Transcript|ENSSSCT00000031716|protein_coding|3/3||||854|||||rs338958704||-1|HGNC|HGNC:24607|||||	GT:AD:DP:GQ:PL	1/1:0,11:11:33:341,33,0
10	28305303	.	C	T	361.77	PASS	CSQ=T|3_prime_UTR_variant|MODIFIER|IGFN1|ENSSSCG00000030134|Transcript|ENSSSCT00000031716|protein_coding|3/3||||705|||||rs332524981||-1|HGNC|HGNC:24607|||||	GT:AD:DP:GQ:PL	0/1:18,16:34:99:390,0,451
10	28305316	.	A	G	1361.77	PASS	CSQ=G|3_prime_UTR_variant|MODIFIER|IGFN1|ENSSSCG00000030134|Transcript|ENSSSCT00000031716|protein_coding|3/3||||692|||||rs344816437||-1|HGNC|HGNC:24607|||||	GT:AD:DP:GQ:PL	1/1:0,35:35:99:1390,105,0
10	28305340	.	C	T	151.77	PASS	CSQ=T|3_prime_UTR_variant|MODIFIER|IGFN1|ENSSSCG00000030134|Transcript|ENSSSCT00000031716|protein_coding|3/3||||668|||||||-1|HGNC|HGNC:24607|||||	GT:AD:DP:GQ:PL	0/1:14,8:22:99:180,0,364
10	28305405	.	T	C	880.77	PASS	CSQ=C|3_prime_UTR_variant|MODIFIER|IGFN1|ENSSSCG00000030134|Transcript|ENSSSCT00000031716|protein_coding|3/3||||603|||||rs333368820||-1|HGNC|HGNC:24607|||||	GT:AD:DP:GQ:PL	1/1:0,24:24:72:909,72,0
10	28305421	.	G	A	271.77	PASS	CSQ=A|3_prime_UTR_variant|MODIFIER|IGFN1|ENSSSCG00000030134|Transcript|ENSSSCT00000031716|protein_coding|3/3||||587|||||rs342853925||-1|HGNC|HGNC:24607|||||	GT:AD:DP:GQ:PL	0/1:11,12:23:99:300,0,269
10	28307338	.	C	T	208.77	PASS	CSQ=T|downstream_gene_variant|MODIFIER||ENSSSCG00000021650|Transcript|ENSSSCT00000024086|protein_coding||||||||||rs339315596|3332|-1|||||||,T|missense_variant|MODERATE|IGFN1|ENSSSCG00000030134|Transcript|ENSSSCT00000031716|protein_coding|1/3||||124|124|42|V/I|Gtc/Atc|rs339315596||-1|HGNC|HGNC:24607||tolerated(0.73)|||	GT:AD:DP:GQ:PL	0/1:32,12:44:99:237,0,840
10	28307360	.	A	G	287.77	PASS	CSQ=G|downstream_gene_variant|MODIFIER||ENSSSCG00000021650|Transcript|ENSSSCT00000024086|protein_coding||||||||||rs324950359|3310|-1|||||||,G|synonymous_variant|LOW|IGFN1|ENSSSCG00000030134|Transcript|ENSSSCT00000031716|protein_coding|1/3||||102|102|34|N|aaT/aaC|rs324950359||-1|HGNC|HGNC:24607|||||	GT:AD:DP:GQ:PL	0/1:34,15:49:99:316,0,899
10	28310746	.	G	A	181.77	PASS	CSQ=A|synonymous_variant|LOW||ENSSSCG00000021650|Transcript|ENSSSCT00000024086|protein_coding|3/3||||552|249|83|D|gaC/gaT|||-1|||||||,A|upstream_gene_variant|MODIFIER|IGFN1|ENSSSCG00000030134|Transcript|ENSSSCT00000031716|protein_coding|||||||||||3285|-1|HGNC|HGNC:24607|||||	GT:AD:DP:GQ:PL	0/1:41,12:53:99:210,0,1102
10	28310800	.	A	G	711.77	PASS	CSQ=G|synonymous_variant|LOW||ENSSSCG00000021650|Transcript|ENSSSCT00000024086|protein_coding|3/3||||498|195|65|A|gcT/gcC|rs339792907||-1|||||||,G|upstream_gene_variant|MODIFIER|IGFN1|ENSSSCG00000030134|Transcript|ENSSSCT00000031716|protein_coding||||||||||rs339792907|3339|-1|HGNC|HGNC:24607|||||	GT:AD:DP:GQ:PL	0/1:22,21:43:99:740,0,543
10	28310806	.	G	A	211.77	PASS	CSQ=A|synonymous_variant|LOW||ENSSSCG00000021650|Transcript|ENSSSCT00000024086|protein_coding|3/3||||492|189|63|F|ttC/ttT|rs321854128||-1|||||||,A|upstream_gene_variant|MODIFIER|IGFN1|ENSSSCG00000030134|Transcript|ENSSSCT00000031716|protein_coding||||||||||rs321854128|3345|-1|HGNC|HGNC:24607|||||	GT:AD:DP:GQ:PL	0/1:38,13:51:99:240,0,1370
10	28310839	.	C	T	441.77	PASS	CSQ=T|synonymous_variant|LOW||ENSSSCG00000021650|Transcript|ENSSSCT00000024086|protein_coding|3/3||||459|156|52|P|ccG/ccA|rs334943408||-1|||||||,T|upstream_gene_variant|MODIFIER|IGFN1|ENSSSCG00000030134|Transcript|ENSSSCT00000031716|protein_coding||||||||||rs334943408|3378|-1|HGNC|HGNC:24607|||||	GT:AD:DP:GQ:PL	0/1:56,23:79:99:470,0,1473
10	28314283	.	C	T	361.77	PASS	CSQ=T|upstream_gene_variant|MODIFIER||ENSSSCG00000021650|Transcript|ENSSSCT00000024086|protein_coding||||||||||rs343298424|689|-1|||||||	GT:AD:DP:GQ:PL	0/1:14,16:30:99:390,0,340
10	28314345	.	C	G	267.77	PASS	CSQ=G|upstream_gene_variant|MODIFIER||ENSSSCG00000021650|Transcript|ENSSSCT00000024086|protein_coding||||||||||rs326245981|751|-1|||||||	GT:AD:DP:GQ:PL	0/1:3,11:14:50:296,0,50
10	28377601	.	A	G	79.88	PASS	CSQ=G|5_prime_UTR_variant|MODIFIER|CSRP1|ENSSSCG00000020976|Transcript|ENSSSCT00000026397|protein_coding|1/6||||253|||||rs318505562||1|HGNC|HGNC:2469|||||	GT:AD:DP:GQ:PL	0/1:1,4:5:16:108,0,16
10	28392763	.	C	T	846.77	PASS	CSQ=T|synonymous_variant|LOW|CSRP1|ENSSSCG00000020976|Transcript|ENSSSCT00000026397|protein_coding|3/6||||548|219|73|Y|taC/taT|rs692640270||1|HGNC|HGNC:2469|||||	GT:AD:DP:GQ:PL	0/1:31,35:66:99:875,0,755
10	28393754	.	T	C	155.84	PASS	CSQ=C|synonymous_variant|LOW|CSRP1|ENSSSCG00000020976|Transcript|ENSSSCT00000026397|protein_coding|4/6||||734|405|135|A|gcT/gcC|rs338010633||1|HGNC|HGNC:2469|||||	GT:AD:DP:GQ:PL	1/1:0,6:6:18:184,18,0
10	28397313	.	C	T	607.77	PASS	CSQ=T|3_prime_UTR_variant|MODIFIER|CSRP1|ENSSSCG00000020976|Transcript|ENSSSCT00000026397|protein_coding|6/6||||981|||||rs342179603||1|HGNC|HGNC:2469|||||	GT:AD:DP:GQ:PL	0/1:130,37:167:99:636,0,3524
10	28397432	.	T	C	562.77	PASS	CSQ=C|3_prime_UTR_variant|MODIFIER|CSRP1|ENSSSCG00000020976|Transcript|ENSSSCT00000026397|protein_coding|6/6||||1100|||||rs333656375||1|HGNC|HGNC:2469|||||	GT:AD:DP:GQ:PL	0/1:25,24:49:99:591,0,622
10	28397620	.	A	G	463.77	PASS	CSQ=G|3_prime_UTR_variant|MODIFIER|CSRP1|ENSSSCG00000020976|Transcript|ENSSSCT00000026397|protein_coding|6/6||||1288|||||rs326899104||1|HGNC|HGNC:2469|||||	GT:AD:DP:GQ:PL	1/1:0,16:16:48:492,48,0
10	28397635	.	C	G	108.77	PASS	CSQ=G|3_prime_UTR_variant|MODIFIER|CSRP1|ENSSSCG00000020976|Transcript|ENSSSCT00000026397|protein_coding|6/6||||1303|||||rs335863892||1|HGNC|HGNC:2469|||||	GT:AD:DP:GQ:PL	0/1:19,7:26:99:137,0,720
10	28397674	.	C	T	1040.77	PASS	CSQ=T|3_prime_UTR_variant|MODIFIER|CSRP1|ENSSSCG00000020976|Transcript|ENSSSCT00000026397|protein_coding|6/6||||1342|||||rs321054748||1|HGNC|HGNC:2469|||||	GT:AD:DP:GQ:PL	0/1:15,40:55:99:1069,0,296
10	28397745	.	G	A	3871.77	PASS	CSQ=A|3_prime_UTR_variant|MODIFIER|CSRP1|ENSSSCG00000020976|Transcript|ENSSSCT00000026397|protein_coding|6/6||||1413|||||rs336927580||1|HGNC|HGNC:2469|||||	GT:AD:DP:GQ:PL	0/1:24,143:167:99:3900,0,235
10	28397795	.	A	C	2584.77	PASS	CSQ=C|3_prime_UTR_variant|MODIFIER|CSRP1|ENSSSCG00000020976|Transcript|ENSSSCT00000026397|protein_coding|6/6||||1463|||||rs319652093||1|HGNC|HGNC:2469|||||	GT:AD:DP:GQ:PL	1/1:0,86:86:99:2613,259,0
10	28397958	.	G	A	271.77	PASS	CSQ=A|3_prime_UTR_variant|MODIFIER|CSRP1|ENSSSCG00000020976|Transcript|ENSSSCT00000026397|protein_coding|6/6||||1626|||||rs344909818||1|HGNC|HGNC:2469|||||	GT:AD:DP:GQ:PL	0/1:19,14:33:99:300,0,449
10	28461046	.	G	A	332.77	PASS	CSQ=A|intergenic_variant|MODIFIER|||||||||||||||rs322789859|||||||||	GT:AD:DP:GQ:PL	0/1:37,17:54:99:361,0,976
10	28461083	.	C	A	547.77	PASS	CSQ=A|intergenic_variant|MODIFIER||||||||||||||||||||||||	GT:AD:DP:GQ:PL	0/1:11,22:33:99:576,0,239
10	28505893	.	A	G	136.18	PASS	CSQ=G|intergenic_variant|MODIFIER|||||||||||||||rs318911997|||||||||	GT:AD:DP:GQ:PL	0/1:1,6:7:10:164,0,10
10	28505946	.	T	G	156.77	PASS	CSQ=G|intergenic_variant|MODIFIER|||||||||||||||rs328680548|||||||||	GT:AD:DP:GQ:PL	0/1:3,7:10:62:185,0,62
10	28506068	.	A	C	73.77	PASS	CSQ=C|intergenic_variant|MODIFIER|||||||||||||||rs328649641|||||||||	GT:AD:DP:GQ:PL	0/1:3,4:7:71:102,0,71
10	28509414	.	G	A	48.77	PASS	CSQ=A|intergenic_variant|MODIFIER|||||||||||||||rs328585309|||||||||	GT:AD:DP:GQ:PL	0/1:2,3:5:46:77,0,46
10	28516812	.	G	A	138.77	PASS	CSQ=A|synonymous_variant|LOW|NAV1|ENSSSCG00000010915|Transcript|ENSSSCT00000011946|protein_coding|1/12||||141|141|47|A|gcG/gcA|rs318929287||1|HGNC|HGNC:15989|||||	GT:AD:DP:GQ:PL	0/1:11,7:18:99:167,0,284
10	28517599	.	C	T	236.77	PASS	CSQ=T|synonymous_variant|LOW|NAV1|ENSSSCG00000010915|Transcript|ENSSSCT00000011946|protein_coding|2/12||||285|285|95|P|ccC/ccT|rs342466095||1|HGNC|HGNC:15989|||||	GT:AD:DP:GQ:PL	0/1:42,14:56:99:265,0,1124
10	28517638	.	T	C	130.77	PASS	CSQ=C|synonymous_variant|LOW|NAV1|ENSSSCG00000010915|Transcript|ENSSSCT00000011946|protein_coding|2/12||||324|324|108|C|tgT/tgC|rs325632995||1|HGNC|HGNC:15989|||||	GT:AD:DP:GQ:PL	0/1:28,7:35:99:159,0,1058
10	28517641	.	T	C	133.77	PASS	CSQ=C|synonymous_variant|LOW|NAV1|ENSSSCG00000010915|Transcript|ENSSSCT00000011946|protein_coding|2/12||||327|327|109|D|gaT/gaC|rs341214228||1|HGNC|HGNC:15989|||||	GT:AD:DP:GQ:PL	0/1:22,3:25:99:162,0,1033
10	28518556	.	C	T	48.77	PASS	CSQ=T|synonymous_variant|LOW|NAV1|ENSSSCG00000010915|Transcript|ENSSSCT00000011946|protein_coding|4/12||||552|552|184|S|tcC/tcT|rs338881297||1|HGNC|HGNC:15989|||||	GT:AD:DP:GQ:PL	0/1:2,3:5:46:77,0,46
10	28518715	.	G	A	189.77	PASS	CSQ=A|synonymous_variant|LOW|NAV1|ENSSSCG00000010915|Transcript|ENSSSCT00000011946|protein_coding|4/12||||711|711|237|Q|caG/caA|rs338951524||1|HGNC|HGNC:15989|||||	GT:AD:DP:GQ:PL	0/1:24,11:35:99:218,0,632
10	28518808	.	T	C	583.77	PASS	CSQ=C|synonymous_variant|LOW|NAV1|ENSSSCG00000010915|Transcript|ENSSSCT00000011946|protein_coding|4/12||||804|804|268|G|ggT/ggC|rs335917992||1|HGNC|HGNC:15989|||||	GT:AD:DP:GQ:PL	0/1:22,24:46:99:612,0,538
10	28518841	.	A	G	672.77	PASS	CSQ=G|synonymous_variant|LOW|NAV1|ENSSSCG00000010915|Transcript|ENSSSCT00000011946|protein_coding|4/12||||837|837|279|P|ccA/ccG|rs343697074||1|HGNC|HGNC:15989|||||	GT:AD:DP:GQ:PL	0/1:12,27:39:99:701,0,252
10	28519694	.	G	A	282.77	PASS	CSQ=A|missense_variant|MODERATE|NAV1|ENSSSCG00000010915|Transcript|ENSSSCT00000011946|protein_coding|5/12||||1300|1300|434|A/T|Gcc/Acc|rs336391403||1|HGNC|HGNC:15989||tolerated(0.67)|||	GT:AD:DP:GQ:PL	0/1:35,15:50:99:311,0,925
10	28519705	.	A	G	656.77	PASS	CSQ=G|synonymous_variant|LOW|NAV1|ENSSSCG00000010915|Transcript|ENSSSCT00000011946|protein_coding|5/12||||1311|1311|437|P|ccA/ccG|rs318456064||1|HGNC|HGNC:15989|||||	GT:AD:DP:GQ:PL	0/1:12,26:38:99:685,0,255
10	28519822	.	G	A	272.77	PASS	CSQ=A|synonymous_variant|LOW|NAV1|ENSSSCG00000010915|Transcript|ENSSSCT00000011946|protein_coding|5/12||||1428|1428|476|L|ctG/ctA|rs322855422||1|HGNC|HGNC:15989|||||	GT:AD:DP:GQ:PL	0/1:20,13:33:99:301,0,516
10	28558033	.	C	T	182.77	PASS	CSQ=T|missense_variant|MODERATE||ENSSSCG00000010913|Transcript|ENSSSCT00000011943|protein_coding|1/1||||619|619|207|V/M|Gtg/Atg|rs337225842||-1||||tolerated(0.13)|||	GT:AD:DP:GQ:PL	0/1:18,10:28:99:211,0,476
10	28558529	.	C	T	101.77	PASS	CSQ=T|synonymous_variant|LOW||ENSSSCG00000010913|Transcript|ENSSSCT00000011943|protein_coding|1/1||||123|123|41|P|ccG/ccA|rs324632942||-1|||||||	GT:AD:DP:GQ:PL	0/1:3,5:8:68:130,0,68
10	28558541	.	G	A	104.77	PASS	CSQ=A|synonymous_variant|LOW||ENSSSCG00000010913|Transcript|ENSSSCT00000011943|protein_coding|1/1||||111|111|37|P|ccC/ccT|||-1|||||||	GT:AD:DP:GQ:PL	0/1:2,5:7:40:133,0,40
10	28558610	.	A	G	184.77	PASS	CSQ=G|synonymous_variant|LOW||ENSSSCG00000010913|Transcript|ENSSSCT00000011943|protein_coding|1/1||||42|42|14|H|caT/caC|rs323221002||-1|||||||	GT:AD:DP:GQ:PL	0/1:3,8:11:59:213,0,59
10	28614379	.	A	G	125.9	PASS	CSQ=G|downstream_gene_variant|MODIFIER||ENSSSCG00000010914|Transcript|ENSSSCT00000011944|protein_coding||||||||||rs329758096|3502|-1|||||||,G|downstream_gene_variant|MODIFIER||ENSSSCG00000010914|Transcript|ENSSSCT00000032914|protein_coding||||||||||rs329758096|3528|-1|||||||,G|upstream_gene_variant|MODIFIER|IPO9|ENSSSCG00000030640|Transcript|ENSSSCT00000026899|protein_coding||||||||||rs329758096|…	GT:AD:DP:GQ:PL	1/1:0,5:5:15:154,15,0
10	28614427	.	A	G	279.77	PASS	CSQ=G|downstream_gene_variant|MODIFIER||ENSSSCG00000010914|Transcript|ENSSSCT00000011944|protein_coding||||||||||rs324611851|3454|-1|||||||,G|downstream_gene_variant|MODIFIER||ENSSSCG00000010914|Transcript|ENSSSCT00000032914|protein_coding||||||||||rs324611851|3480|-1|||||||,G|upstream_gene_variant|MODIFIER|IPO9|ENSSSCG00000030640|Transcript|ENSSSCT00000026899|protein_coding||||||||||rs324611851|…	GT:AD:DP:GQ:PL	1/1:0,10:10:30:308,30,0
10	28614510	.	T	A	124.9	PASS	CSQ=A|downstream_gene_variant|MODIFIER||ENSSSCG00000010914|Transcript|ENSSSCT00000011944|protein_coding||||||||||rs330548866|3371|-1|||||||,A|downstream_gene_variant|MODIFIER||ENSSSCG00000010914|Transcript|ENSSSCT00000032914|protein_coding||||||||||rs330548866|3397|-1|||||||,A|upstream_gene_variant|MODIFIER|IPO9|ENSSSCG00000030640|Transcript|ENSSSCT00000026899|protein_coding||||||||||rs330548866|…	GT:AD:DP:GQ:PL	1/1:0,5:5:15:153,15,0
10	28616248	.	C	T	234.56	PASS	CSQ=T|downstream_gene_variant|MODIFIER||ENSSSCG00000010914|Transcript|ENSSSCT00000011944|protein_coding||||||||||rs335185961|1633|-1|||||||,T|downstream_gene_variant|MODIFIER||ENSSSCG00000010914|Transcript|ENSSSCT00000032914|protein_coding||||||||||rs335185961|1659|-1|||||||,T|upstream_gene_variant|MODIFIER|IPO9|ENSSSCG00000030640|Transcript|ENSSSCT00000026899|protein_coding||||||||||rs335185961|…	GT:AD:DP:GQ:PL	0/1:1,7:8:7:262,0,7
10	28616269	.	T	C	288.78	PASS	CSQ=C|downstream_gene_variant|MODIFIER||ENSSSCG00000010914|Transcript|ENSSSCT00000011944|protein_coding||||||||||rs81422336|1612|-1|||||||,C|downstream_gene_variant|MODIFIER||ENSSSCG00000010914|Transcript|ENSSSCT00000032914|protein_coding||||||||||rs81422336|1638|-1|||||||,C|upstream_gene_variant|MODIFIER|IPO9|ENSSSCG00000030640|Transcript|ENSSSCT00000026899|protein_coding||||||||||rs81422336|370…	GT:AD:DP:GQ:PL	1/1:0,6:6:24:317,24,0
10	28616334	.	A	T	156.84	PASS	CSQ=T|downstream_gene_variant|MODIFIER||ENSSSCG00000010914|Transcript|ENSSSCT00000011944|protein_coding||||||||||rs318559191|1547|-1|||||||,T|downstream_gene_variant|MODIFIER||ENSSSCG00000010914|Transcript|ENSSSCT00000032914|protein_coding||||||||||rs318559191|1573|-1|||||||,T|upstream_gene_variant|MODIFIER|IPO9|ENSSSCG00000030640|Transcript|ENSSSCT00000026899|protein_coding||||||||||rs318559191|…	GT:AD:DP:GQ:PL	1/1:0,6:6:18:185,18,0
10	28616367	.	T	C	156.84	PASS	CSQ=C|downstream_gene_variant|MODIFIER||ENSSSCG00000010914|Transcript|ENSSSCT00000011944|protein_coding||||||||||rs332381645|1514|-1|||||||,C|downstream_gene_variant|MODIFIER||ENSSSCG00000010914|Transcript|ENSSSCT00000032914|protein_coding||||||||||rs332381645|1540|-1|||||||,C|upstream_gene_variant|MODIFIER|IPO9|ENSSSCG00000030640|Transcript|ENSSSCT00000026899|protein_coding||||||||||rs332381645|…	GT:AD:DP:GQ:PL	1/1:0,6:6:18:185,18,0
10	28618027	.	A	G	27.77	PASS	CSQ=G|3_prime_UTR_variant|MODIFIER||ENSSSCG00000010914|Transcript|ENSSSCT00000011944|protein_coding|14/14||||5234|||||rs338225730||-1|||||||,G|3_prime_UTR_variant|MODIFIER||ENSSSCG00000010914|Transcript|ENSSSCT00000032914|protein_coding|14/14||||5181|||||rs338225730||-1|||||||,G|downstream_gene_variant|MODIFIER||ENSSSCG00000010914|Transcript|ENSSSCT00000036678|protein_coding||||||||||rs338225730|…	GT:AD:DP:GQ:PL	0/1:9,3:12:56:56,0,245
10	28618047	.	T	C	52.77	PASS	CSQ=C|3_prime_UTR_variant|MODIFIER||ENSSSCG00000010914|Transcript|ENSSSCT00000011944|protein_coding|14/14||||5214|||||rs346074526||-1|||||||,C|3_prime_UTR_variant|MODIFIER||ENSSSCG00000010914|Transcript|ENSSSCT00000032914|protein_coding|14/14||||5161|||||rs346074526||-1|||||||,C|downstream_gene_variant|MODIFIER||ENSSSCG00000010914|Transcript|ENSSSCT00000036678|protein_coding||||||||||rs346074526|…	GT:AD:DP:GQ:PL	0/1:10,4:14:81:81,0,266
10	28619375	.	C	T	555.77	PASS	CSQ=T|3_prime_UTR_variant|MODIFIER||ENSSSCG00000010914|Transcript|ENSSSCT00000011944|protein_coding|14/14||||3886|||||rs339743622||-1|||||||,T|3_prime_UTR_variant|MODIFIER||ENSSSCG00000010914|Transcript|ENSSSCT00000032914|protein_coding|14/14||||3833|||||rs339743622||-1|||||||,T|downstream_gene_variant|MODIFIER||ENSSSCG00000010914|Transcript|ENSSSCT00000036678|protein_coding||||||||||rs339743622|…	GT:AD:DP:GQ:PL	1/1:0,19:19:57:584,57,0
10	28619394	.	T	C	432.77	PASS	CSQ=C|3_prime_UTR_variant|MODIFIER||ENSSSCG00000010914|Transcript|ENSSSCT00000011944|protein_coding|14/14||||3867|||||rs321670775||-1|||||||,C|3_prime_UTR_variant|MODIFIER||ENSSSCG00000010914|Transcript|ENSSSCT00000032914|protein_coding|14/14||||3814|||||rs321670775||-1|||||||,C|downstream_gene_variant|MODIFIER||ENSSSCG00000010914|Transcript|ENSSSCT00000036678|protein_coding||||||||||rs321670775|…	GT:AD:DP:GQ:PL	1/1:0,15:15:45:461,45,0
10	28619577	.	T	C	262.77	PASS	CSQ=C|3_prime_UTR_variant|MODIFIER||ENSSSCG00000010914|Transcript|ENSSSCT00000011944|protein_coding|14/14||||3684|||||rs334873463||-1|||||||,C|3_prime_UTR_variant|MODIFIER||ENSSSCG00000010914|Transcript|ENSSSCT00000032914|protein_coding|14/14||||3631|||||rs334873463||-1|||||||,C|downstream_gene_variant|MODIFIER||ENSSSCG00000010914|Transcript|ENSSSCT00000036678|protein_coding||||||||||rs334873463|…	GT:AD:DP:GQ:PL	0/1:14,12:26:99:291,0,349
10	28619740	.	G	A	185.77	PASS	CSQ=A|3_prime_UTR_variant|MODIFIER||ENSSSCG00000010914|Transcript|ENSSSCT00000011944|protein_coding|14/14||||3521|||||||-1|||||||,A|3_prime_UTR_variant|MODIFIER||ENSSSCG00000010914|Transcript|ENSSSCT00000032914|protein_coding|14/14||||3468|||||||-1|||||||,A|downstream_gene_variant|MODIFIER||ENSSSCG00000010914|Transcript|ENSSSCT00000036678|protein_coding|||||||||||1407|-1|||||||	GT:AD:DP:GQ:PL	0/1:21,10:31:99:214,0,553
10	28619961	.	G	T	140.77	PASS	CSQ=T|3_prime_UTR_variant|MODIFIER||ENSSSCG00000010914|Transcript|ENSSSCT00000011944|protein_coding|14/14||||3300|||||rs339173863||-1|||||||,T|3_prime_UTR_variant|MODIFIER||ENSSSCG00000010914|Transcript|ENSSSCT00000032914|protein_coding|14/14||||3247|||||rs339173863||-1|||||||,T|downstream_gene_variant|MODIFIER||ENSSSCG00000010914|Transcript|ENSSSCT00000036678|protein_coding||||||||||rs339173863|…	GT:AD:DP:GQ:PL	0/1:36,10:46:99:169,0,957
10	28620235	.	C	A	164.77	PASS	CSQ=A|3_prime_UTR_variant|MODIFIER||ENSSSCG00000010914|Transcript|ENSSSCT00000011944|protein_coding|14/14||||3026|||||rs703416399||-1|||||||,A|3_prime_UTR_variant|MODIFIER||ENSSSCG00000010914|Transcript|ENSSSCT00000032914|protein_coding|14/14||||2973|||||rs703416399||-1|||||||,A|downstream_gene_variant|MODIFIER||ENSSSCG00000010914|Transcript|ENSSSCT00000036678|protein_coding||||||||||rs703416399|…	GT:AD:DP:GQ:PL	0/1:15,6:21:99:193,0,775
10	28620259	.	T	C	130.77	PASS	CSQ=C|3_prime_UTR_variant|MODIFIER||ENSSSCG00000010914|Transcript|ENSSSCT00000011944|protein_coding|14/14||||3002|||||rs327313572||-1|||||||,C|3_prime_UTR_variant|MODIFIER||ENSSSCG00000010914|Transcript|ENSSSCT00000032914|protein_coding|14/14||||2949|||||rs327313572||-1|||||||,C|downstream_gene_variant|MODIFIER||ENSSSCG00000010914|Transcript|ENSSSCT00000036678|protein_coding||||||||||rs327313572|…	GT:AD:DP:GQ:PL	0/1:17,5:22:99:159,0,834
10	28620483	.	G	A	2882.77	PASS	CSQ=A|3_prime_UTR_variant|MODIFIER||ENSSSCG00000010914|Transcript|ENSSSCT00000011944|protein_coding|14/14||||2778|||||||-1|||||||,A|3_prime_UTR_variant|MODIFIER||ENSSSCG00000010914|Transcript|ENSSSCT00000032914|protein_coding|14/14||||2725|||||||-1|||||||,A|downstream_gene_variant|MODIFIER||ENSSSCG00000010914|Transcript|ENSSSCT00000036678|protein_coding|||||||||||664|-1|||||||	GT:AD:DP:GQ:PL	0/1:19,107:126:99:2911,0,206
10	28620577	.	G	T	196.9	PASS	CSQ=T|3_prime_UTR_variant|MODIFIER||ENSSSCG00000010914|Transcript|ENSSSCT00000011944|protein_coding|14/14||||2684|||||rs695349580||-1|||||||,T|3_prime_UTR_variant|MODIFIER||ENSSSCG00000010914|Transcript|ENSSSCT00000032914|protein_coding|14/14||||2631|||||rs695349580||-1|||||||,T|downstream_gene_variant|MODIFIER||ENSSSCG00000010914|Transcript|ENSSSCT00000036678|protein_coding||||||||||rs695349580|…	GT:AD:DP:GQ:PL	1/1:0,5:5:15:225,15,0
10	28620579	.	C	T	196.9	PASS	CSQ=T|3_prime_UTR_variant|MODIFIER||ENSSSCG00000010914|Transcript|ENSSSCT00000011944|protein_coding|14/14||||2682|||||rs702408289||-1|||||||,T|3_prime_UTR_variant|MODIFIER||ENSSSCG00000010914|Transcript|ENSSSCT00000032914|protein_coding|14/14||||2629|||||rs702408289||-1|||||||,T|downstream_gene_variant|MODIFIER||ENSSSCG00000010914|Transcript|ENSSSCT00000036678|protein_coding||||||||||rs702408289|…	GT:AD:DP:GQ:PL	1/1:0,5:5:15:225,15,0
10	28620697	.	A	G	453.77	PASS	CSQ=G|3_prime_UTR_variant|MODIFIER||ENSSSCG00000010914|Transcript|ENSSSCT00000011944|protein_coding|14/14||||2564|||||rs331306319||-1|||||||,G|3_prime_UTR_variant|MODIFIER||ENSSSCG00000010914|Transcript|ENSSSCT00000032914|protein_coding|14/14||||2511|||||rs331306319||-1|||||||,G|downstream_gene_variant|MODIFIER||ENSSSCG00000010914|Transcript|ENSSSCT00000036678|protein_coding||||||||||rs331306319|…	GT:AD:DP:GQ:PL	0/1:15,19:34:99:482,0,359
10	28620735	.	C	A	404.77	PASS	CSQ=A|3_prime_UTR_variant|MODIFIER||ENSSSCG00000010914|Transcript|ENSSSCT00000011944|protein_coding|14/14||||2526|||||rs712156342||-1|||||||,A|3_prime_UTR_variant|MODIFIER||ENSSSCG00000010914|Transcript|ENSSSCT00000032914|protein_coding|14/14||||2473|||||rs712156342||-1|||||||,A|downstream_gene_variant|MODIFIER||ENSSSCG00000010914|Transcript|ENSSSCT00000036678|protein_coding||||||||||rs712156342|…	GT:AD:DP:GQ:PL	1/1:0,14:14:42:433,42,0
10	28620745	.	T	C	248.78	PASS	CSQ=C|3_prime_UTR_variant|MODIFIER||ENSSSCG00000010914|Transcript|ENSSSCT00000011944|protein_coding|14/14||||2516|||||rs696393291||-1|||||||,C|3_prime_UTR_variant|MODIFIER||ENSSSCG00000010914|Transcript|ENSSSCT00000032914|protein_coding|14/14||||2463|||||rs696393291||-1|||||||,C|downstream_gene_variant|MODIFIER||ENSSSCG00000010914|Transcript|ENSSSCT00000036678|protein_coding||||||||||rs696393291|…	GT:AD:DP:GQ:PL	1/1:0,9:9:27:277,27,0
10	28621081	.	G	C	1052.77	PASS	CSQ=C|3_prime_UTR_variant|MODIFIER||ENSSSCG00000010914|Transcript|ENSSSCT00000011944|protein_coding|14/14||||2180|||||rs331206475||-1|||||||,C|3_prime_UTR_variant|MODIFIER||ENSSSCG00000010914|Transcript|ENSSSCT00000032914|protein_coding|14/14||||2127|||||rs331206475||-1|||||||,C|downstream_gene_variant|MODIFIER||ENSSSCG00000010914|Transcript|ENSSSCT00000036678|protein_coding||||||||||rs331206475|…	GT:AD:DP:GQ:PL	0/1:9,40:49:99:1081,0,158
10	28624864	.	G	A	678.77	PASS	CSQ=A|synonymous_variant|LOW||ENSSSCG00000010914|Transcript|ENSSSCT00000011944|protein_coding|12/14||||1783|1302|434|I|atC/atT|rs340566242||-1|||||||,A|synonymous_variant|LOW||ENSSSCG00000010914|Transcript|ENSSSCT00000032914|protein_coding|12/14||||1730|1731|577|I|atC/atT|rs340566242||-1|||||||,A|stop_gained|HIGH||ENSSSCG00000010914|Transcript|ENSSSCT00000036678|protein_coding|3/5||||220|220|74|R…	GT:AD:DP:GQ:PL	1/1:0,23:23:69:707,69,0
10	28626125	.	T	A	774.22	PASS	CSQ=A|synonymous_variant|LOW||ENSSSCG00000010914|Transcript|ENSSSCT00000011944|protein_coding|11/14||||1561|1080|360|T|acA/acT|rs343223250||-1|||||||,A|synonymous_variant|LOW||ENSSSCG00000010914|Transcript|ENSSSCT00000032914|protein_coding|11/14||||1508|1509|503|T|acA/acT|rs343223250||-1|||||||,A|synonymous_variant|LOW||ENSSSCG00000010914|Transcript|ENSSSCT00000036678|protein_coding|2/5||||51|51|…	GT:AD:DP:GQ:PL	1/1:3,29:32:4:801,4,0
10	28626822	.	A	G	648.77	PASS	CSQ=G|synonymous_variant|LOW||ENSSSCG00000010914|Transcript|ENSSSCT00000011944|protein_coding|9/14||||1420|939|313|S|agT/agC|rs81480814||-1|||||||,G|synonymous_variant|LOW||ENSSSCG00000010914|Transcript|ENSSSCT00000032914|protein_coding|9/14||||1367|1368|456|S|agT/agC|rs81480814||-1|||||||,G|upstream_gene_variant|MODIFIER||ENSSSCG00000010914|Transcript|ENSSSCT00000036678|protein_coding||||||||||r…	GT:AD:DP:GQ:PL	1/1:0,22:22:66:677,66,0
10	28626855	.	G	A	657.41	PASS	CSQ=A|synonymous_variant|LOW||ENSSSCG00000010914|Transcript|ENSSSCT00000011944|protein_coding|9/14||||1387|906|302|D|gaC/gaT|rs330015970||-1|||||||,A|synonymous_variant|LOW||ENSSSCG00000010914|Transcript|ENSSSCT00000032914|protein_coding|9/14||||1334|1335|445|D|gaC/gaT|rs330015970||-1|||||||,A|upstream_gene_variant|MODIFIER||ENSSSCG00000010914|Transcript|ENSSSCT00000036678|protein_coding|||||||||…	GT:AD:DP:GQ:PL	0/1:3,25:28:8:685,0,8
10	28627683	.	T	C	1281.77	PASS	CSQ=C|synonymous_variant|LOW||ENSSSCG00000010914|Transcript|ENSSSCT00000011944|protein_coding|8/14||||1219|738|246|K|aaA/aaG|rs330946399||-1|||||||,C|synonymous_variant|LOW||ENSSSCG00000010914|Transcript|ENSSSCT00000032914|protein_coding|8/14||||1166|1167|389|K|aaA/aaG|rs330946399||-1|||||||,C|upstream_gene_variant|MODIFIER||ENSSSCG00000010914|Transcript|ENSSSCT00000036678|protein_coding|||||||||…	GT:AD:DP:GQ:PL	0/1:8,48:56:50:1310,0,50
10	28628284	.	T	A	977.77	PASS	CSQ=A|synonymous_variant|LOW||ENSSSCG00000010914|Transcript|ENSSSCT00000011944|protein_coding|7/14||||952|471|157|P|ccA/ccT|rs81236341||-1|||||||,A|synonymous_variant|LOW||ENSSSCG00000010914|Transcript|ENSSSCT00000032914|protein_coding|7/14||||899|900|300|P|ccA/ccT|rs81236341||-1|||||||,A|upstream_gene_variant|MODIFIER||ENSSSCG00000010914|Transcript|ENSSSCT00000036678|protein_coding||||||||||rs81…	GT:AD:DP:GQ:PL	0/1:6,37:43:55:1006,0,55
10	28629115	.	T	C	1374.9	PASS	CSQ=C|synonymous_variant|LOW||ENSSSCG00000010914|Transcript|ENSSSCT00000011944|protein_coding|4/14||||658|177|59|S|tcA/tcG|rs325413147||-1|||||||,C|synonymous_variant|LOW||ENSSSCG00000010914|Transcript|ENSSSCT00000032914|protein_coding|4/14||||605|606|202|S|tcA/tcG|rs325413147||-1|||||||,C|upstream_gene_variant|MODIFIER||ENSSSCG00000010914|Transcript|ENSSSCT00000036678|protein_coding||||||||||rs3…	GT:AD:DP:GQ:PL	1/1:5,51:56:15:1403,15,0
10	28629145	.	T	C	1606.77	PASS	CSQ=C|synonymous_variant|LOW||ENSSSCG00000010914|Transcript|ENSSSCT00000011944|protein_coding|4/14||||628|147|49|A|gcA/gcG|rs336017421||-1|||||||,C|synonymous_variant|LOW||ENSSSCG00000010914|Transcript|ENSSSCT00000032914|protein_coding|4/14||||575|576|192|A|gcA/gcG|rs336017421||-1|||||||,C|upstream_gene_variant|MODIFIER||ENSSSCG00000010914|Transcript|ENSSSCT00000036678|protein_coding||||||||||rs3…	GT:AD:DP:GQ:PL	1/1:0,53:53:99:1635,159,0
10	28629461	.	C	T	184.77	PASS	CSQ=T|5_prime_UTR_variant|MODIFIER||ENSSSCG00000010914|Transcript|ENSSSCT00000011944|protein_coding|3/14||||427|||||rs330040620||-1|||||||,T|synonymous_variant|LOW||ENSSSCG00000010914|Transcript|ENSSSCT00000032914|protein_coding|3/14||||374|375|125|E|gaG/gaA|rs330040620||-1|||||||,T|upstream_gene_variant|MODIFIER||ENSSSCG00000010914|Transcript|ENSSSCT00000036678|protein_coding||||||||||rs33004062…	GT:AD:DP:GQ:PL	0/1:3,8:11:59:213,0,59
10	28629809	.	C	T	629.77	PASS	CSQ=T|5_prime_UTR_variant|MODIFIER||ENSSSCG00000010914|Transcript|ENSSSCT00000011944|protein_coding|2/14||||250|||||rs334070949||-1|||||||,T|synonymous_variant|LOW||ENSSSCG00000010914|Transcript|ENSSSCT00000032914|protein_coding|2/14||||197|198|66|E|gaG/gaA|rs334070949||-1|||||||,T|upstream_gene_variant|MODIFIER||ENSSSCG00000010914|Transcript|ENSSSCT00000036678|protein_coding||||||||||rs334070949…	GT:AD:DP:GQ:PL	0/1:67,31:98:99:658,0,1763
10	28629824	.	T	G	531.77	PASS	CSQ=G|5_prime_UTR_variant|MODIFIER||ENSSSCG00000010914|Transcript|ENSSSCT00000011944|protein_coding|2/14||||235|||||rs338952640||-1|||||||,G|synonymous_variant|LOW||ENSSSCG00000010914|Transcript|ENSSSCT00000032914|protein_coding|2/14||||182|183|61|S|tcA/tcC|rs338952640||-1|||||||,G|upstream_gene_variant|MODIFIER||ENSSSCG00000010914|Transcript|ENSSSCT00000036678|protein_coding||||||||||rs338952640…	GT:AD:DP:GQ:PL	0/1:63,27:90:99:560,0,1666
10	28629940	.	G	A	99.77	PASS	CSQ=A|intron_variant|MODIFIER||ENSSSCG00000010914|Transcript|ENSSSCT00000011944|protein_coding||1/13||||||||rs346075001||-1|||||||,A|intron_variant|MODIFIER||ENSSSCG00000010914|Transcript|ENSSSCT00000032914|protein_coding||1/13||||||||rs346075001||-1|||||||,A|upstream_gene_variant|MODIFIER||ENSSSCG00000010914|Transcript|ENSSSCT00000036678|protein_coding||||||||||rs346075001|3372|-1|||||||	GT:AD:DP:GQ:PL	0/1:3,5:8:68:128,0,68
10	28630516	.	G	A	39.77	PASS	CSQ=A|intron_variant|MODIFIER||ENSSSCG00000010914|Transcript|ENSSSCT00000011944|protein_coding||1/13||||||||rs332550833||-1|||||||,A|intron_variant|MODIFIER||ENSSSCG00000010914|Transcript|ENSSSCT00000032914|protein_coding||1/13||||||||rs332550833||-1|||||||,A|upstream_gene_variant|MODIFIER||ENSSSCG00000010914|Transcript|ENSSSCT00000036678|protein_coding||||||||||rs332550833|3948|-1|||||||	GT:AD:DP:GQ:PL	0/1:5,3:8:68:68,0,130
10	28630540	.	C	T	39.77	PASS	CSQ=T|intron_variant|MODIFIER||ENSSSCG00000010914|Transcript|ENSSSCT00000011944|protein_coding||1/13||||||||rs344354005||-1|||||||,T|intron_variant|MODIFIER||ENSSSCG00000010914|Transcript|ENSSSCT00000032914|protein_coding||1/13||||||||rs344354005||-1|||||||,T|upstream_gene_variant|MODIFIER||ENSSSCG00000010914|Transcript|ENSSSCT00000036678|protein_coding||||||||||rs344354005|3972|-1|||||||	GT:AD:DP:GQ:PL	0/1:5,3:8:68:68,0,130
10	28632821	.	C	T	101.77	PASS	CSQ=T|5_prime_UTR_variant|MODIFIER||ENSSSCG00000010914|Transcript|ENSSSCT00000011944|protein_coding|1/14||||151|||||rs331192747||-1|||||||,T|synonymous_variant|LOW||ENSSSCG00000010914|Transcript|ENSSSCT00000032914|protein_coding|1/14||||98|99|33|A|gcG/gcA|rs331192747||-1|||||||	GT:AD:DP:GQ:PL	0/1:3,5:8:68:130,0,68
10	28634576	.	G	T	125.9	PASS	CSQ=T|upstream_gene_variant|MODIFIER||ENSSSCG00000010914|Transcript|ENSSSCT00000011944|protein_coding||||||||||rs333913201|1605|-1|||||||,T|upstream_gene_variant|MODIFIER||ENSSSCG00000010914|Transcript|ENSSSCT00000032914|protein_coding||||||||||rs333913201|1658|-1|||||||	GT:AD:DP:GQ:PL	1/1:0,5:5:15:154,15,0
10	28638334	.	T	C	1571.77	PASS	CSQ=C|intergenic_variant|MODIFIER|||||||||||||||rs81214316|||||||||	GT:AD:DP:GQ:PL	1/1:0,52:52:99:1600,156,0
10	28638381	.	G	A	156.77	PASS	CSQ=A|intergenic_variant|MODIFIER|||||||||||||||rs339301967|||||||||	GT:AD:DP:GQ:PL	0/1:3,7:10:62:185,0,62
10	28639421	.	T	C	770.77	PASS	CSQ=C|intergenic_variant|MODIFIER|||||||||||||||rs330562361|||||||||	GT:AD:DP:GQ:PL	1/1:0,26:26:78:799,78,0
10	28639540	.	A	G	755.77	PASS	CSQ=G|intergenic_variant|MODIFIER|||||||||||||||rs322034124|||||||||	GT:AD:DP:GQ:PL	0/1:15,30:45:99:784,0,413
10	28639598	.	A	G	123.77	PASS	CSQ=G|intergenic_variant|MODIFIER|||||||||||||||rs323004280|||||||||	GT:AD:DP:GQ:PL	0/1:19,6:25:99:152,0,722
10	28639620	.	C	G	80.77	PASS	CSQ=G|intergenic_variant|MODIFIER|||||||||||||||rs332536502|||||||||	GT:AD:DP:GQ:PL	0/1:15,4:19:99:109,0,618
10	28717696	.	C	T	221.77	PASS	CSQ=T|downstream_gene_variant|MODIFIER||ENSSSCG00000023403|Transcript|ENSSSCT00000026320|protein_coding||||||||||rs341221018|3709|-1|||||||	GT:AD:DP:GQ:PL	0/1:9,10:19:99:250,0,220
10	28718186	.	A	G	340.77	PASS	CSQ=G|downstream_gene_variant|MODIFIER||ENSSSCG00000023403|Transcript|ENSSSCT00000026320|protein_coding||||||||||rs332913219|3219|-1|||||||	GT:AD:DP:GQ:PL	1/1:0,12:12:36:369,36,0
10	28718284	.	T	C	248.78	PASS	CSQ=C|downstream_gene_variant|MODIFIER||ENSSSCG00000023403|Transcript|ENSSSCT00000026320|protein_coding||||||||||rs319852973|3121|-1|||||||	GT:AD:DP:GQ:PL	1/1:0,9:9:27:277,27,0
10	28719294	.	C	A	125.9	PASS	CSQ=A|downstream_gene_variant|MODIFIER||ENSSSCG00000023403|Transcript|ENSSSCT00000026320|protein_coding||||||||||rs335087813|2111|-1|||||||	GT:AD:DP:GQ:PL	1/1:0,5:5:15:154,15,0
10	28719402	.	C	T	142.18	PASS	CSQ=T|downstream_gene_variant|MODIFIER||ENSSSCG00000023403|Transcript|ENSSSCT00000026320|protein_coding||||||||||rs327422907|2003|-1|||||||	GT:AD:DP:GQ:PL	0/1:1,6:7:10:170,0,10
10	28719462	.	G	A	125.9	PASS	CSQ=A|downstream_gene_variant|MODIFIER||ENSSSCG00000023403|Transcript|ENSSSCT00000026320|protein_coding||||||||||rs342855287|1943|-1|||||||	GT:AD:DP:GQ:PL	1/1:0,5:5:15:154,15,0
10	28719707	.	G	T	136.18	PASS	CSQ=T|downstream_gene_variant|MODIFIER||ENSSSCG00000023403|Transcript|ENSSSCT00000026320|protein_coding||||||||||rs320631416|1698|-1|||||||	GT:AD:DP:GQ:PL	0/1:1,6:7:10:164,0,10
10	28719737	.	T	C	215.77	PASS	CSQ=C|downstream_gene_variant|MODIFIER||ENSSSCG00000023403|Transcript|ENSSSCT00000026320|protein_coding||||||||||rs329606742|1668|-1|||||||	GT:AD:DP:GQ:PL	0/1:2,9:11:28:244,0,28
10	28719800	.	C	T	269.79	PASS	CSQ=T|downstream_gene_variant|MODIFIER||ENSSSCG00000023403|Transcript|ENSSSCT00000026320|protein_coding||||||||||rs338085293|1605|-1|||||||	GT:AD:DP:GQ:PL	0/1:2,11:13:22:298,0,22
10	28850521	.	C	G	136.77	PASS	CSQ=G|downstream_gene_variant|MODIFIER|LGR6|ENSSSCG00000010923|Transcript|ENSSSCT00000011954|protein_coding||||||||||rs342089767|267|1|HGNC|HGNC:19719|||||,G|3_prime_UTR_variant|MODIFIER|UBE2T|ENSSSCG00000010924|Transcript|ENSSSCT00000011955|protein_coding|7/7||||873|||||rs342089767||-1|HGNC|HGNC:25009|||||	GT:AD:DP:GQ:PL	0/1:19,8:27:99:165,0,503
10	28850564	.	G	A	109.77	PASS	CSQ=A|downstream_gene_variant|MODIFIER|LGR6|ENSSSCG00000010923|Transcript|ENSSSCT00000011954|protein_coding||||||||||rs324762571|310|1|HGNC|HGNC:19719|||||,A|synonymous_variant|LOW|UBE2T|ENSSSCG00000010924|Transcript|ENSSSCT00000011955|protein_coding|7/7||||830|564|188|G|ggC/ggT|rs324762571||-1|HGNC|HGNC:25009|||||	GT:AD:DP:GQ:PL	0/1:20,7:27:99:138,0,534
10	28850626	.	T	C	125.9	PASS	CSQ=C|downstream_gene_variant|MODIFIER|LGR6|ENSSSCG00000010923|Transcript|ENSSSCT00000011954|protein_coding||||||||||rs334775148|372|1|HGNC|HGNC:19719|||||,C|missense_variant|MODERATE|UBE2T|ENSSSCG00000010924|Transcript|ENSSSCT00000011955|protein_coding|7/7||||768|502|168|M/V|Atg/Gtg|rs334775148||-1|HGNC|HGNC:25009||tolerated(0.3)|||	GT:AD:DP:GQ:PL	1/1:0,5:5:15:154,15,0
10	28852801	.	G	A	94.77	PASS	CSQ=A|downstream_gene_variant|MODIFIER|LGR6|ENSSSCG00000010923|Transcript|ENSSSCT00000011954|protein_coding||||||||||rs330325757|2547|1|HGNC|HGNC:19719|||||,A|intron_variant|MODIFIER|UBE2T|ENSSSCG00000010924|Transcript|ENSSSCT00000011955|protein_coding||2/6||||||||rs330325757||-1|HGNC|HGNC:25009|||||	GT:AD:DP:GQ:PL	0/1:5,5:10:99:123,0,124
10	28852889	.	A	G	48.77	PASS	CSQ=G|downstream_gene_variant|MODIFIER|LGR6|ENSSSCG00000010923|Transcript|ENSSSCT00000011954|protein_coding||||||||||rs325584840|2635|1|HGNC|HGNC:19719|||||,G|intron_variant|MODIFIER|UBE2T|ENSSSCG00000010924|Transcript|ENSSSCT00000011955|protein_coding||2/6||||||||rs325584840||-1|HGNC|HGNC:25009|||||	GT:AD:DP:GQ:PL	0/1:2,3:5:46:77,0,46
10	28852923	.	C	A	132.77	PASS	CSQ=A|downstream_gene_variant|MODIFIER|LGR6|ENSSSCG00000010923|Transcript|ENSSSCT00000011954|protein_coding||||||||||rs332087995|2669|1|HGNC|HGNC:19719|||||,A|intron_variant|MODIFIER|UBE2T|ENSSSCG00000010924|Transcript|ENSSSCT00000011955|protein_coding||2/6||||||||rs332087995||-1|HGNC|HGNC:25009|||||	GT:AD:DP:GQ:PL	0/1:2,6:8:37:161,0,37
10	28853192	.	T	C	79.88	PASS	CSQ=C|downstream_gene_variant|MODIFIER|LGR6|ENSSSCG00000010923|Transcript|ENSSSCT00000011954|protein_coding||||||||||rs340819478|2938|1|HGNC|HGNC:19719|||||,C|synonymous_variant|LOW|UBE2T|ENSSSCG00000010924|Transcript|ENSSSCT00000011955|protein_coding|2/7||||326|60|20|P|ccA/ccG|rs340819478||-1|HGNC|HGNC:25009|||||	GT:AD:DP:GQ:PL	0/1:1,4:5:16:108,0,16
10	28853219	.	T	C	171.77	PASS	CSQ=C|downstream_gene_variant|MODIFIER|LGR6|ENSSSCG00000010923|Transcript|ENSSSCT00000011954|protein_coding||||||||||rs333516554|2965|1|HGNC|HGNC:19719|||||,C|synonymous_variant|LOW|UBE2T|ENSSSCG00000010924|Transcript|ENSSSCT00000011955|protein_coding|2/7||||299|33|11|L|ctA/ctG|rs333516554||-1|HGNC|HGNC:25009|||||	GT:AD:DP:GQ:PL	0/1:7,8:15:99:200,0,170
10	28905357	.	G	A	135.18	PASS	CSQ=A|synonymous_variant|LOW|PPP1R12B|ENSSSCG00000010925|Transcript|ENSSSCT00000011956|protein_coding|3/20||||649|516|172|L|ctG/ctA|rs336982966||1|HGNC|HGNC:7619|||||	GT:AD:DP:GQ:PL	0/1:1,6:7:10:163,0,10
10	28912334	.	G	C	200.77	PASS	CSQ=C|synonymous_variant|LOW|PPP1R12B|ENSSSCG00000010925|Transcript|ENSSSCT00000011956|protein_coding|4/20||||742|609|203|L|ctG/ctC|rs329901242||1|HGNC|HGNC:7619|||||	GT:AD:DP:GQ:PL	0/1:7,9:16:99:229,0,167
10	28917481	.	C	A	39.77	PASS	CSQ=A|synonymous_variant|LOW|PPP1R12B|ENSSSCG00000010925|Transcript|ENSSSCT00000011956|protein_coding|8/20||||1150|1017|339|L|ctC/ctA|rs339041541||1|HGNC|HGNC:7619|||||	GT:AD:DP:GQ:PL	0/1:5,3:8:68:68,0,130
10	28917611	.	A	G	1198.77	PASS	CSQ=G|intron_variant|MODIFIER|PPP1R12B|ENSSSCG00000010925|Transcript|ENSSSCT00000011956|protein_coding||8/19||||||||rs334721693||1|HGNC|HGNC:7619|||||	GT:AD:DP:GQ:PL	1/1:0,40:40:99:1227,120,0
10	28926621	.	A	C	28.77	PASS	CSQ=C|intron_variant|MODIFIER|PPP1R12B|ENSSSCG00000010925|Transcript|ENSSSCT00000011956|protein_coding||14/19||||||||||1|HGNC|HGNC:7619|||||	GT:AD:DP:GQ:PL	0/1:3,2:5:57:57,0,83
10	28967433	.	T	C	897.77	PASS	CSQ=C|missense_variant|MODERATE|PPP1R12B|ENSSSCG00000010925|Transcript|ENSSSCT00000011956|protein_coding|17/20||||2186|2053|685|S/P|Tca/Cca|rs338915527||1|HGNC|HGNC:7619||tolerated_low_confidence(0.23)|||	GT:AD:DP:GQ:PL	0/1:11,35:46:99:926,0,199
10	29049039	.	C	G	125.9	PASS	CSQ=G|intergenic_variant|MODIFIER|||||||||||||||rs340787625|||||||||	GT:AD:DP:GQ:PL	1/1:0,5:5:15:154,15,0
10	29067889	.	C	G	48.77	PASS	CSQ=G|intergenic_variant|MODIFIER|||||||||||||||rs700967703|||||||||	GT:AD:DP:GQ:PL	0/1:2,3:5:46:77,0,46
10	29069678	.	C	T	184.77	PASS	CSQ=T|intergenic_variant|MODIFIER|||||||||||||||rs335718008|||||||||	GT:AD:DP:GQ:PL	0/1:3,8:11:59:213,0,59
10	29069753	.	G	A	100.77	PASS	CSQ=A|intergenic_variant|MODIFIER|||||||||||||||rs321530331|||||||||	GT:AD:DP:GQ:PL	0/1:3,5:8:68:129,0,68
10	29075089	.	G	T	132.77	PASS	CSQ=T|intergenic_variant|MODIFIER|||||||||||||||rs336532853|||||||||	GT:AD:DP:GQ:PL	0/1:2,6:8:37:161,0,37
10	29078754	.	A	G	678.77	PASS	CSQ=G|intergenic_variant|MODIFIER|||||||||||||||rs333524103|||||||||	GT:AD:DP:GQ:PL	1/1:0,23:23:69:707,69,0
10	29078810	.	T	C	754.77	PASS	CSQ=C|intergenic_variant|MODIFIER|||||||||||||||rs325680934|||||||||	GT:AD:DP:GQ:PL	1/1:0,25:25:75:783,75,0
10	29078825	.	A	G	67.77	PASS	CSQ=G|intergenic_variant|MODIFIER|||||||||||||||rs336160226|||||||||	GT:AD:DP:GQ:PL	0/1:5,4:9:96:96,0,126
10	29079069	.	C	G	223.77	PASS	CSQ=G|intergenic_variant|MODIFIER|||||||||||||||rs321659147|||||||||	GT:AD:DP:GQ:PL	0/1:64,16:80:99:252,0,1715
10	29079133	.	G	A	342.77	PASS	CSQ=A|intergenic_variant|MODIFIER|||||||||||||||rs319088905|||||||||	GT:AD:DP:GQ:PL	0/1:76,22:98:99:371,0,2020
10	29079145	.	T	A	190.77	PASS	CSQ=A|intergenic_variant|MODIFIER|||||||||||||||rs332224654|||||||||	GT:AD:DP:GQ:PL	0/1:76,16:92:99:219,0,2069
10	29079294	.	G	A	482.77	PASS	CSQ=A|intergenic_variant|MODIFIER|||||||||||||||rs329713909|||||||||	GT:AD:DP:GQ:PL	0/1:5,19:24:82:511,0,82
10	29079426	.	G	C	71.77	PASS	CSQ=C|intergenic_variant|MODIFIER|||||||||||||||rs328262683|||||||||	GT:AD:DP:GQ:PL	0/1:22,6:28:99:100,0,604
10	29079473	.	G	A	242.77	PASS	CSQ=A|intergenic_variant|MODIFIER|||||||||||||||rs337807594|||||||||	GT:AD:DP:GQ:PL	0/1:30,13:43:99:271,0,792
10	29079517	.	T	C	872.81	PASS	CSQ=C|intergenic_variant|MODIFIER|||||||||||||||rs329306799|||||||||	GT:AD:DP:GQ:PL	1/1:2,25:27:20:901,20,0
10	29079529	.	T	C	845.77	PASS	CSQ=C|intergenic_variant|MODIFIER|||||||||||||||rs337215205|||||||||	GT:AD:DP:GQ:PL	1/1:0,21:21:66:874,66,0
10	29079558	.	A	C	364.77	PASS	CSQ=C|intergenic_variant|MODIFIER|||||||||||||||rs319201889|||||||||	GT:AD:DP:GQ:PL	0/1:17,16:33:99:393,0,412
10	29079642	.	G	A	159.77	PASS	CSQ=A|intergenic_variant|MODIFIER|||||||||||||||rs328656510|||||||||	GT:AD:DP:GQ:PL	0/1:20,9:29:99:188,0,523
10	29079701	.	G	A	117.77	PASS	CSQ=A|downstream_gene_variant|MODIFIER|SYT2|ENSSSCG00000010926|Transcript|ENSSSCT00000011958|protein_coding||||||||||rs320178884|4987|-1|HGNC|HGNC:11510|||||	GT:AD:DP:GQ:PL	0/1:16,7:23:99:146,0,423
10	29079824	.	T	G	477.77	PASS	CSQ=G|downstream_gene_variant|MODIFIER|SYT2|ENSSSCG00000010926|Transcript|ENSSSCT00000011958|protein_coding||||||||||rs342011035|4864|-1|HGNC|HGNC:11510|||||	GT:AD:DP:GQ:PL	0/1:44,23:67:99:506,0,1154
10	29079852	.	G	C	345.77	PASS	CSQ=C|downstream_gene_variant|MODIFIER|SYT2|ENSSSCG00000010926|Transcript|ENSSSCT00000011958|protein_coding||||||||||rs324539663|4836|-1|HGNC|HGNC:11510|||||	GT:AD:DP:GQ:PL	0/1:83,23:106:99:374,0,3261
10	29079860	.	G	A	2116.77	PASS	CSQ=A|downstream_gene_variant|MODIFIER|SYT2|ENSSSCG00000010926|Transcript|ENSSSCT00000011958|protein_coding||||||||||rs330844347|4828|-1|HGNC|HGNC:11510|||||	GT:AD:DP:GQ:PL	0/1:39,82:121:99:2145,0,1149
10	29080038	.	T	C	459.77	PASS	CSQ=C|downstream_gene_variant|MODIFIER|SYT2|ENSSSCG00000010926|Transcript|ENSSSCT00000011958|protein_coding||||||||||rs324314753|4650|-1|HGNC|HGNC:11510|||||	GT:AD:DP:GQ:PL	0/1:13,19:32:99:488,0,303
10	29080379	.	A	C	422.77	PASS	CSQ=C|downstream_gene_variant|MODIFIER|SYT2|ENSSSCG00000010926|Transcript|ENSSSCT00000011958|protein_coding||||||||||rs343055375|4309|-1|HGNC|HGNC:11510|||||	GT:AD:DP:GQ:PL	0/1:16,18:34:99:451,0,390
10	29080419	.	C	T	1122.77	PASS	CSQ=T|downstream_gene_variant|MODIFIER|SYT2|ENSSSCG00000010926|Transcript|ENSSSCT00000011958|protein_coding||||||||||rs337337540|4269|-1|HGNC|HGNC:11510|||||	GT:AD:DP:GQ:PL	0/1:14,43:57:99:1151,0,259
10	29080534	.	T	A	573.77	PASS	CSQ=A|downstream_gene_variant|MODIFIER|SYT2|ENSSSCG00000010926|Transcript|ENSSSCT00000011958|protein_coding||||||||||rs320021580|4154|-1|HGNC|HGNC:11510|||||	GT:AD:DP:GQ:PL	0/1:86,31:117:99:602,0,2297
10	29080718	.	C	T	1313.77	PASS	CSQ=T|downstream_gene_variant|MODIFIER|SYT2|ENSSSCG00000010926|Transcript|ENSSSCT00000011958|protein_coding||||||||||rs321269252|3970|-1|HGNC|HGNC:11510|||||	GT:AD:DP:GQ:PL	0/1:5,32:37:99:1342,0,143
10	29080734	.	A	G	1480.77	PASS	CSQ=G|downstream_gene_variant|MODIFIER|SYT2|ENSSSCG00000010926|Transcript|ENSSSCT00000011958|protein_coding||||||||||rs330559177|3954|-1|HGNC|HGNC:11510|||||	GT:AD:DP:GQ:PL	0/1:7,42:49:99:1509,0,125
10	29081039	.	A	G	677.77	PASS	CSQ=G|downstream_gene_variant|MODIFIER|SYT2|ENSSSCG00000010926|Transcript|ENSSSCT00000011958|protein_coding||||||||||rs334482266|3649|-1|HGNC|HGNC:11510|||||	GT:AD:DP:GQ:PL	0/1:57,30:87:99:706,0,1492
10	29081119	.	G	T	1343.77	PASS	CSQ=T|downstream_gene_variant|MODIFIER|SYT2|ENSSSCG00000010926|Transcript|ENSSSCT00000011958|protein_coding||||||||||rs334247674|3569|-1|HGNC|HGNC:11510|||||	GT:AD:DP:GQ:PL	0/1:25,53:78:99:1372,0,533
10	29081131	.	A	G	457.77	PASS	CSQ=G|downstream_gene_variant|MODIFIER|SYT2|ENSSSCG00000010926|Transcript|ENSSSCT00000011958|protein_coding||||||||||rs343979037|3557|-1|HGNC|HGNC:11510|||||	GT:AD:DP:GQ:PL	0/1:56,21:77:99:486,0,1481
10	29081216	.	G	A	298.77	PASS	CSQ=A|downstream_gene_variant|MODIFIER|SYT2|ENSSSCG00000010926|Transcript|ENSSSCT00000011958|protein_coding||||||||||rs336584297|3472|-1|HGNC|HGNC:11510|||||	GT:AD:DP:GQ:PL	0/1:3,8:11:88:327,0,88
10	29081221	.	G	A	301.77	PASS	CSQ=A|downstream_gene_variant|MODIFIER|SYT2|ENSSSCG00000010926|Transcript|ENSSSCT00000011958|protein_coding||||||||||rs345992821|3467|-1|HGNC|HGNC:11510|||||	GT:AD:DP:GQ:PL	0/1:2,8:10:60:330,0,60
10	29081313	.	C	G	221.31	PASS	CSQ=G|downstream_gene_variant|MODIFIER|SYT2|ENSSSCG00000010926|Transcript|ENSSSCT00000011958|protein_coding||||||||||rs336151576|3375|-1|HGNC|HGNC:11510|||||	GT:AD:DP:GQ:PL	0/1:1,9:10:1:247,0,1
10	29081332	.	T	C	122.77	PASS	CSQ=C|downstream_gene_variant|MODIFIER|SYT2|ENSSSCG00000010926|Transcript|ENSSSCT00000011958|protein_coding||||||||||rs318464873|3356|-1|HGNC|HGNC:11510|||||	GT:AD:DP:GQ:PL	0/1:5,6:11:99:151,0,121
10	29081547	.	G	A	377.77	PASS	CSQ=A|downstream_gene_variant|MODIFIER|SYT2|ENSSSCG00000010926|Transcript|ENSSSCT00000011958|protein_coding||||||||||rs712711268|3141|-1|HGNC|HGNC:11510|||||	GT:AD:DP:GQ:PL	0/1:22,17:39:99:406,0,547
10	29081954	.	C	T	134.77	PASS	CSQ=T|downstream_gene_variant|MODIFIER|SYT2|ENSSSCG00000010926|Transcript|ENSSSCT00000011958|protein_coding||||||||||rs346174428|2734|-1|HGNC|HGNC:11510|||||	GT:AD:DP:GQ:PL	0/1:29,9:38:99:163,0,778
10	29082209	.	A	G	373.77	PASS	CSQ=G|downstream_gene_variant|MODIFIER|SYT2|ENSSSCG00000010926|Transcript|ENSSSCT00000011958|protein_coding||||||||||rs341569489|2479|-1|HGNC|HGNC:11510|||||	GT:AD:DP:GQ:PL	0/1:51,20:71:99:402,0,1355
10	29082341	.	C	G	2554.77	PASS	CSQ=G|downstream_gene_variant|MODIFIER|SYT2|ENSSSCG00000010926|Transcript|ENSSSCT00000011958|protein_coding||||||||||rs328644760|2347|-1|HGNC|HGNC:11510|||||	GT:AD:DP:GQ:PL	0/1:32,96:128:99:2583,0,560
10	29082427	.	C	T	2585.77	PASS	CSQ=T|downstream_gene_variant|MODIFIER|SYT2|ENSSSCG00000010926|Transcript|ENSSSCT00000011958|protein_coding||||||||||rs338284130|2261|-1|HGNC|HGNC:11510|||||	GT:AD:DP:GQ:PL	0/1:79,103:182:99:2614,0,1864
10	29082531	.	G	A	1517.77	PASS	CSQ=A|downstream_gene_variant|MODIFIER|SYT2|ENSSSCG00000010926|Transcript|ENSSSCT00000011958|protein_coding||||||||||rs330846406|2157|-1|HGNC|HGNC:11510|||||	GT:AD:DP:GQ:PL	0/1:15,50:65:99:1546,0,266
10	29082623	.	A	G	402.77	PASS	CSQ=G|downstream_gene_variant|MODIFIER|SYT2|ENSSSCG00000010926|Transcript|ENSSSCT00000011958|protein_coding||||||||||rs321382108|2065|-1|HGNC|HGNC:11510|||||	GT:AD:DP:GQ:PL	1/1:0,14:14:42:431,42,0
10	29082708	.	C	T	345.77	PASS	CSQ=T|downstream_gene_variant|MODIFIER|SYT2|ENSSSCG00000010926|Transcript|ENSSSCT00000011958|protein_coding||||||||||rs701724907|1980|-1|HGNC|HGNC:11510|||||	GT:AD:DP:GQ:PL	0/1:43,18:61:99:374,0,1170
10	29082809	.	A	C	136.77	PASS	CSQ=C|downstream_gene_variant|MODIFIER|SYT2|ENSSSCG00000010926|Transcript|ENSSSCT00000011958|protein_coding||||||||||rs331907606|1879|-1|HGNC|HGNC:11510|||||	GT:AD:DP:GQ:PL	0/1:56,12:68:99:165,0,1506
10	29084840	.	G	A	49.77	PASS	CSQ=A|3_prime_UTR_variant|MODIFIER|SYT2|ENSSSCG00000010926|Transcript|ENSSSCT00000011958|protein_coding|7/7||||5004|||||rs342128000||-1|HGNC|HGNC:11510|||||	GT:AD:DP:GQ:PL	0/1:11,4:15:78:78,0,293
10	29085907	.	T	C	214.77	PASS	CSQ=C|3_prime_UTR_variant|MODIFIER|SYT2|ENSSSCG00000010926|Transcript|ENSSSCT00000011958|protein_coding|7/7||||3937|||||rs319883263||-1|HGNC|HGNC:11510|||||	GT:AD:DP:GQ:PL	0/1:17,7:24:99:243,0,693
10	29085918	.	A	G	214.77	PASS	CSQ=G|3_prime_UTR_variant|MODIFIER|SYT2|ENSSSCG00000010926|Transcript|ENSSSCT00000011958|protein_coding|7/7||||3926|||||rs329344795||-1|HGNC|HGNC:11510|||||	GT:AD:DP:GQ:PL	0/1:17,7:24:99:243,0,693
10	29085969	.	A	G	65.77	PASS	CSQ=G|3_prime_UTR_variant|MODIFIER|SYT2|ENSSSCG00000010926|Transcript|ENSSSCT00000011958|protein_coding|7/7||||3875|||||rs341274865||-1|HGNC|HGNC:11510|||||	GT:AD:DP:GQ:PL	0/1:15,5:20:94:94,0,401
10	29086036	.	G	C	153.77	PASS	CSQ=C|3_prime_UTR_variant|MODIFIER|SYT2|ENSSSCG00000010926|Transcript|ENSSSCT00000011958|protein_coding|7/7||||3808|||||rs320860379||-1|HGNC|HGNC:11510|||||	GT:AD:DP:GQ:PL	0/1:9,8:17:99:182,0,224
10	29086184	.	G	A	86.77	PASS	CSQ=A|3_prime_UTR_variant|MODIFIER|SYT2|ENSSSCG00000010926|Transcript|ENSSSCT00000011958|protein_coding|7/7||||3660|||||rs334901383||-1|HGNC|HGNC:11510|||||	GT:AD:DP:GQ:PL	0/1:8,5:13:99:115,0,206
10	29086237	.	G	A	70.77	PASS	CSQ=A|3_prime_UTR_variant|MODIFIER|SYT2|ENSSSCG00000010926|Transcript|ENSSSCT00000011958|protein_coding|7/7||||3607|||||rs340304838||-1|HGNC|HGNC:11510|||||	GT:AD:DP:GQ:PL	0/1:4,4:8:98:99,0,98
10	29086293	.	C	T	30.77	PASS	CSQ=T|3_prime_UTR_variant|MODIFIER|SYT2|ENSSSCG00000010926|Transcript|ENSSSCT00000011958|protein_coding|7/7||||3551|||||rs322216458||-1|HGNC|HGNC:11510|||||	GT:AD:DP:GQ:PL	0/1:8,3:11:59:59,0,213
10	29086647	.	G	A	39.77	PASS	CSQ=A|3_prime_UTR_variant|MODIFIER|SYT2|ENSSSCG00000010926|Transcript|ENSSSCT00000011958|protein_coding|7/7||||3197|||||||-1|HGNC|HGNC:11510|||||	GT:AD:DP:GQ:PL	0/1:5,3:8:68:68,0,130
10	29087153	.	G	A	49.77	PASS	CSQ=A|3_prime_UTR_variant|MODIFIER|SYT2|ENSSSCG00000010926|Transcript|ENSSSCT00000011958|protein_coding|7/7||||2691|||||rs699604387||-1|HGNC|HGNC:11510|||||	GT:AD:DP:GQ:PL	0/1:11,4:15:78:78,0,364
10	29087169	.	T	A	82.77	PASS	CSQ=A|3_prime_UTR_variant|MODIFIER|SYT2|ENSSSCG00000010926|Transcript|ENSSSCT00000011958|protein_coding|7/7||||2675|||||rs322031262||-1|HGNC|HGNC:11510|||||	GT:AD:DP:GQ:PL	0/1:9,5:14:99:111,0,263
10	29087234	.	T	A	293.77	PASS	CSQ=A|3_prime_UTR_variant|MODIFIER|SYT2|ENSSSCG00000010926|Transcript|ENSSSCT00000011958|protein_coding|7/7||||2610|||||rs340733109||-1|HGNC|HGNC:11510|||||	GT:AD:DP:GQ:PL	0/1:5,12:17:99:322,0,103
10	29087719	.	C	A	42.77	PASS	CSQ=A|3_prime_UTR_variant|MODIFIER|SYT2|ENSSSCG00000010926|Transcript|ENSSSCT00000011958|protein_coding|7/7||||2125|||||rs337786900||-1|HGNC|HGNC:11510|||||	GT:AD:DP:GQ:PL	0/1:4,3:7:71:71,0,102
10	29088541	.	A	G	36.77	PASS	CSQ=G|3_prime_UTR_variant|MODIFIER|SYT2|ENSSSCG00000010926|Transcript|ENSSSCT00000011958|protein_coding|7/7||||1303|||||rs335286911||-1|HGNC|HGNC:11510|||||	GT:AD:DP:GQ:PL	0/1:6,3:9:65:65,0,158
10	29088633	.	C	T	36.77	PASS	CSQ=T|3_prime_UTR_variant|MODIFIER|SYT2|ENSSSCG00000010926|Transcript|ENSSSCT00000011958|protein_coding|7/7||||1211|||||rs343724821||-1|HGNC|HGNC:11510|||||	GT:AD:DP:GQ:PL	0/1:6,3:9:65:65,0,158
10	29186990	.	C	T	337.77	PASS	CSQ=T|3_prime_UTR_variant|MODIFIER||ENSSSCG00000022827|Transcript|ENSSSCT00000029047|protein_coding|4/4||||2169|||||rs326607408||-1|||||||	GT:AD:DP:GQ:PL	1/1:0,12:12:36:366,36,0
10	29187532	.	C	T	3227.77	PASS	CSQ=T|3_prime_UTR_variant|MODIFIER||ENSSSCG00000022827|Transcript|ENSSSCT00000029047|protein_coding|4/4||||1627|||||rs335943589||-1|||||||	GT:AD:DP:GQ:PL	1/1:0,105:105:99:3256,316,0
10	29187729	.	G	A	64.77	PASS	CSQ=A|3_prime_UTR_variant|MODIFIER||ENSSSCG00000022827|Transcript|ENSSSCT00000029047|protein_coding|4/4||||1430|||||rs321347021||-1|||||||	GT:AD:DP:GQ:PL	0/1:6,4:10:93:93,0,154
10	29190717	.	T	C	186.8	PASS	CSQ=C|intron_variant|MODIFIER||ENSSSCG00000022827|Transcript|ENSSSCT00000029047|protein_coding||1/3||||||||rs319954706||-1|||||||	GT:AD:DP:GQ:PL	1/1:0,7:7:21:215,21,0
10	29218015	.	G	A	135.77	PASS	CSQ=A|3_prime_UTR_variant|MODIFIER|RABIF|ENSSSCG00000022787|Transcript|ENSSSCT00000024951|protein_coding|2/2||||2175|||||rs345741951||-1|HGNC|HGNC:9797|||||	GT:AD:DP:GQ:PL	0/1:10,7:17:99:164,0,256
10	29218172	.	C	T	46.77	PASS	CSQ=T|3_prime_UTR_variant|MODIFIER|RABIF|ENSSSCG00000022787|Transcript|ENSSSCT00000024951|protein_coding|2/2||||2018|||||rs328170942||-1|HGNC|HGNC:9797|||||	GT:AD:DP:GQ:PL	0/1:12,4:16:75:75,0,321
10	29218367	.	A	C	168.77	PASS	CSQ=C|3_prime_UTR_variant|MODIFIER|RABIF|ENSSSCG00000022787|Transcript|ENSSSCT00000024951|protein_coding|2/2||||1823|||||rs344428788||-1|HGNC|HGNC:9797|||||	GT:AD:DP:GQ:PL	0/1:36,11:47:99:197,0,967
10	29218493	.	C	T	258.77	PASS	CSQ=T|3_prime_UTR_variant|MODIFIER|RABIF|ENSSSCG00000022787|Transcript|ENSSSCT00000024951|protein_coding|2/2||||1697|||||rs335197921||-1|HGNC|HGNC:9797|||||	GT:AD:DP:GQ:PL	0/1:26,13:39:99:287,0,682
10	29218536	.	C	T	325.77	PASS	CSQ=T|3_prime_UTR_variant|MODIFIER|RABIF|ENSSSCG00000022787|Transcript|ENSSSCT00000024951|protein_coding|2/2||||1654|||||rs340016807||-1|HGNC|HGNC:9797|||||	GT:AD:DP:GQ:PL	0/1:30,16:46:99:354,0,789
10	29218575	.	G	A	236.77	PASS	CSQ=A|3_prime_UTR_variant|MODIFIER|RABIF|ENSSSCG00000022787|Transcript|ENSSSCT00000024951|protein_coding|2/2||||1615|||||rs333649365||-1|HGNC|HGNC:9797|||||	GT:AD:DP:GQ:PL	0/1:32,13:45:99:265,0,849
10	29218652	.	C	T	129.77	PASS	CSQ=T|3_prime_UTR_variant|MODIFIER|RABIF|ENSSSCG00000022787|Transcript|ENSSSCT00000024951|protein_coding|2/2||||1538|||||rs345665510||-1|HGNC|HGNC:9797|||||	GT:AD:DP:GQ:PL	0/1:12,7:19:99:158,0,310
10	29218782	.	G	A	124.77	PASS	CSQ=A|3_prime_UTR_variant|MODIFIER|RABIF|ENSSSCG00000022787|Transcript|ENSSSCT00000024951|protein_coding|2/2||||1408|||||rs333490930||-1|HGNC|HGNC:9797|||||	GT:AD:DP:GQ:PL	0/1:23,8:31:99:153,0,614
10	29218924	.	A	G	90.77	PASS	CSQ=G|3_prime_UTR_variant|MODIFIER|RABIF|ENSSSCG00000022787|Transcript|ENSSSCT00000024951|protein_coding|2/2||||1266|||||rs337927804||-1|HGNC|HGNC:9797|||||	GT:AD:DP:GQ:PL	0/1:25,7:32:99:119,0,673
10	29218949	.	G	A	84.77	PASS	CSQ=A|3_prime_UTR_variant|MODIFIER|RABIF|ENSSSCG00000022787|Transcript|ENSSSCT00000024951|protein_coding|2/2||||1241|||||rs319200998||-1|HGNC|HGNC:9797|||||	GT:AD:DP:GQ:PL	0/1:27,7:34:99:113,0,726
10	29219100	.	G	A	53.77	PASS	CSQ=A|3_prime_UTR_variant|MODIFIER|RABIF|ENSSSCG00000022787|Transcript|ENSSSCT00000024951|protein_coding|2/2||||1090|||||rs341069406||-1|HGNC|HGNC:9797|||||	GT:AD:DP:GQ:PL	0/1:19,5:24:82:82,0,499
10	29219349	.	A	G	53.77	PASS	CSQ=G|3_prime_UTR_variant|MODIFIER|RABIF|ENSSSCG00000022787|Transcript|ENSSSCT00000024951|protein_coding|2/2||||841|||||rs321153755||-1|HGNC|HGNC:9797|||||	GT:AD:DP:GQ:PL	0/1:19,5:24:82:82,0,512
10	29219462	.	G	A	77.77	PASS	CSQ=A|3_prime_UTR_variant|MODIFIER|RABIF|ENSSSCG00000022787|Transcript|ENSSSCT00000024951|protein_coding|2/2||||728|||||rs693989856||-1|HGNC|HGNC:9797|||||	GT:AD:DP:GQ:PL	0/1:11,5:16:99:106,0,290
10	29219799	.	G	A	105.77	PASS	CSQ=A|synonymous_variant|LOW|RABIF|ENSSSCG00000022787|Transcript|ENSSSCT00000024951|protein_coding|2/2||||391|255|85|D|gaC/gaT|rs334360375||-1|HGNC|HGNC:9797|||||	GT:AD:DP:GQ:PL	0/1:20,7:27:99:134,0,534
10	29227661	.	C	T	79.88	PASS	CSQ=T|upstream_gene_variant|MODIFIER|RABIF|ENSSSCG00000022787|Transcript|ENSSSCT00000024951|protein_coding||||||||||rs322100850|2371|-1|HGNC|HGNC:9797|||||,T|downstream_gene_variant|MODIFIER|KLHL12|ENSSSCG00000010931|Transcript|ENSSSCT00000011963|protein_coding||||||||||rs322100850|1635|-1|HGNC|HGNC:19360|||||	GT:AD:DP:GQ:PL	0/1:1,4:5:16:108,0,16
10	29228133	.	T	G	43.77	PASS	CSQ=G|upstream_gene_variant|MODIFIER|RABIF|ENSSSCG00000022787|Transcript|ENSSSCT00000024951|protein_coding||||||||||rs337003210|2843|-1|HGNC|HGNC:9797|||||,G|downstream_gene_variant|MODIFIER|KLHL12|ENSSSCG00000010931|Transcript|ENSSSCT00000011963|protein_coding||||||||||rs337003210|1163|-1|HGNC|HGNC:19360|||||	GT:AD:DP:GQ:PL	0/1:13,4:17:72:72,0,348
10	29228356	.	T	G	1256.77	PASS	CSQ=G|upstream_gene_variant|MODIFIER|RABIF|ENSSSCG00000022787|Transcript|ENSSSCT00000024951|protein_coding||||||||||rs319918072|3066|-1|HGNC|HGNC:9797|||||,G|downstream_gene_variant|MODIFIER|KLHL12|ENSSSCG00000010931|Transcript|ENSSSCT00000011963|protein_coding||||||||||rs319918072|940|-1|HGNC|HGNC:19360|||||	GT:AD:DP:GQ:PL	0/1:30,51:81:99:1285,0,680
10	29228403	.	C	T	524.77	PASS	CSQ=T|upstream_gene_variant|MODIFIER|RABIF|ENSSSCG00000022787|Transcript|ENSSSCT00000024951|protein_coding||||||||||rs329485093|3113|-1|HGNC|HGNC:9797|||||,T|downstream_gene_variant|MODIFIER|KLHL12|ENSSSCG00000010931|Transcript|ENSSSCT00000011963|protein_coding||||||||||rs329485093|893|-1|HGNC|HGNC:19360|||||	GT:AD:DP:GQ:PL	0/1:65,27:92:99:553,0,1721
10	29228438	.	G	A	392.77	PASS	CSQ=A|upstream_gene_variant|MODIFIER|RABIF|ENSSSCG00000022787|Transcript|ENSSSCT00000024951|protein_coding||||||||||rs338620775|3148|-1|HGNC|HGNC:9797|||||,A|downstream_gene_variant|MODIFIER|KLHL12|ENSSSCG00000010931|Transcript|ENSSSCT00000011963|protein_coding||||||||||rs338620775|858|-1|HGNC|HGNC:19360|||||	GT:AD:DP:GQ:PL	0/1:63,22:85:99:421,0,1669
10	29228538	.	G	A	272.77	PASS	CSQ=A|upstream_gene_variant|MODIFIER|RABIF|ENSSSCG00000022787|Transcript|ENSSSCT00000024951|protein_coding|||||||||||3248|-1|HGNC|HGNC:9797|||||,A|downstream_gene_variant|MODIFIER|KLHL12|ENSSSCG00000010931|Transcript|ENSSSCT00000011963|protein_coding|||||||||||758|-1|HGNC|HGNC:19360|||||	GT:AD:DP:GQ:PL	0/1:20,13:33:99:301,0,515
10	29228609	.	G	A	161.77	PASS	CSQ=A|upstream_gene_variant|MODIFIER|RABIF|ENSSSCG00000022787|Transcript|ENSSSCT00000024951|protein_coding||||||||||rs330378464|3319|-1|HGNC|HGNC:9797|||||,A|downstream_gene_variant|MODIFIER|KLHL12|ENSSSCG00000010931|Transcript|ENSSSCT00000011963|protein_coding||||||||||rs330378464|687|-1|HGNC|HGNC:19360|||||	GT:AD:DP:GQ:PL	0/1:29,10:39:99:190,0,775
10	29228736	.	T	C	139.77	PASS	CSQ=C|upstream_gene_variant|MODIFIER|RABIF|ENSSSCG00000022787|Transcript|ENSSSCT00000024951|protein_coding||||||||||rs330489466|3446|-1|HGNC|HGNC:9797|||||,C|downstream_gene_variant|MODIFIER|KLHL12|ENSSSCG00000010931|Transcript|ENSSSCT00000011963|protein_coding||||||||||rs330489466|560|-1|HGNC|HGNC:19360|||||	GT:AD:DP:GQ:PL	0/1:18,8:26:99:168,0,475
10	29260047	.	A	G	95.77	PASS	CSQ=G|intron_variant|MODIFIER|KLHL12|ENSSSCG00000010931|Transcript|ENSSSCT00000011963|protein_coding||1/11||||||||rs320867528||-1|HGNC|HGNC:19360|||||	GT:AD:DP:GQ:PL	0/1:5,5:10:99:124,0,124
10	29266097	.	C	A	2509.77	PASS	CSQ=A|3_prime_UTR_variant|MODIFIER|ADIPOR1|ENSSSCG00000010930|Transcript|ENSSSCT00000011962|protein_coding|8/8||||1631|||||rs341234621||-1|Uniprot_gn||||||	GT:AD:DP:GQ:PL	1/1:0,83:83:99:2538,250,0
10	29268532	.	C	T	867.77	PASS	CSQ=T|synonymous_variant|LOW|ADIPOR1|ENSSSCG00000010930|Transcript|ENSSSCT00000011962|protein_coding|6/8||||946|756|252|A|gcG/gcA|rs81508987||-1|Uniprot_gn||||||	GT:AD:DP:GQ:PL	0/1:25,35:60:99:896,0,590
10	29269505	.	T	C	124.9	PASS	CSQ=C|intron_variant|MODIFIER|ADIPOR1|ENSSSCG00000010930|Transcript|ENSSSCT00000011962|protein_coding||5/7||||||||rs342786753||-1|Uniprot_gn||||||	GT:AD:DP:GQ:PL	1/1:0,5:5:15:153,15,0
10	29271243	.	T	C	136.18	PASS	CSQ=C|intron_variant|MODIFIER|ADIPOR1|ENSSSCG00000010930|Transcript|ENSSSCT00000011962|protein_coding||3/7||||||||rs331442486||-1|Uniprot_gn||||||	GT:AD:DP:GQ:PL	0/1:1,6:7:10:164,0,10
10	29272579	.	G	A	98.77	PASS	CSQ=A|synonymous_variant|LOW|ADIPOR1|ENSSSCG00000010930|Transcript|ENSSSCT00000011962|protein_coding|3/8||||397|207|69|L|ctC/ctT|rs81508984||-1|Uniprot_gn||||||	GT:AD:DP:GQ:PL	0/1:4,5:9:96:127,0,96
10	29273719	.	A	G	448.77	PASS	CSQ=G|synonymous_variant|LOW|ADIPOR1|ENSSSCG00000010930|Transcript|ENSSSCT00000011962|protein_coding|2/8||||241|51|17|A|gcT/gcC|rs81508982||-1|Uniprot_gn||||||	GT:AD:DP:GQ:PL	0/1:63,24:87:99:477,0,1663
10	29273785	.	G	A	349.77	PASS	CSQ=A|5_prime_UTR_variant|MODIFIER|ADIPOR1|ENSSSCG00000010930|Transcript|ENSSSCT00000011962|protein_coding|2/8||||175|||||rs323454419||-1|Uniprot_gn||||||	GT:AD:DP:GQ:PL	0/1:59,20:79:99:378,0,1574
10	29284690	.	C	T	104.77	PASS	CSQ=T|upstream_gene_variant|MODIFIER|KDM5B|ENSSSCG00000010928|Transcript|ENSSSCT00000011960|protein_coding||||||||||rs324557401|4713|1|HGNC|HGNC:18039|||||,T|3_prime_UTR_variant|MODIFIER|CYB5R1|ENSSSCG00000010929|Transcript|ENSSSCT00000011961|protein_coding|9/9||||1249|||||rs324557401||-1|HGNC|HGNC:13397|||||,T|upstream_gene_variant|MODIFIER|ADIPOR1|ENSSSCG00000010930|Transcript|ENSSSCT0000001196…	GT:AD:DP:GQ:PL	0/1:11,6:17:99:133,0,286
10	29284711	.	T	C	1507.77	PASS	CSQ=C|upstream_gene_variant|MODIFIER|KDM5B|ENSSSCG00000010928|Transcript|ENSSSCT00000011960|protein_coding||||||||||rs344017947|4692|1|HGNC|HGNC:18039|||||,C|3_prime_UTR_variant|MODIFIER|CYB5R1|ENSSSCG00000010929|Transcript|ENSSSCT00000011961|protein_coding|9/9||||1228|||||rs344017947||-1|HGNC|HGNC:13397|||||,C|upstream_gene_variant|MODIFIER|ADIPOR1|ENSSSCG00000010930|Transcript|ENSSSCT0000001196…	GT:AD:DP:GQ:PL	1/1:0,50:50:99:1536,150,0
10	29287588	.	A	G	247.78	PASS	CSQ=G|upstream_gene_variant|MODIFIER|KDM5B|ENSSSCG00000010928|Transcript|ENSSSCT00000011960|protein_coding||||||||||rs335364612|1815|1|HGNC|HGNC:18039|||||,G|intron_variant|MODIFIER|CYB5R1|ENSSSCG00000010929|Transcript|ENSSSCT00000011961|protein_coding||5/8||||||||rs335364612||-1|HGNC|HGNC:13397|||||	GT:AD:DP:GQ:PL	1/1:0,9:9:27:276,27,0
10	29288081	.	A	T	279.77	PASS	CSQ=T|upstream_gene_variant|MODIFIER|KDM5B|ENSSSCG00000010928|Transcript|ENSSSCT00000011960|protein_coding||||||||||rs334835868|1322|1|HGNC|HGNC:18039|||||,T|intron_variant|MODIFIER|CYB5R1|ENSSSCG00000010929|Transcript|ENSSSCT00000011961|protein_coding||5/8||||||||rs334835868||-1|HGNC|HGNC:13397|||||	GT:AD:DP:GQ:PL	1/1:0,10:10:30:308,30,0
10	29288120	.	T	C	554.77	PASS	CSQ=C|upstream_gene_variant|MODIFIER|KDM5B|ENSSSCG00000010928|Transcript|ENSSSCT00000011960|protein_coding||||||||||rs343339117|1283|1|HGNC|HGNC:18039|||||,C|intron_variant|MODIFIER|CYB5R1|ENSSSCG00000010929|Transcript|ENSSSCT00000011961|protein_coding||5/8||||||||rs343339117||-1|HGNC|HGNC:13397|||||	GT:AD:DP:GQ:PL	1/1:0,19:19:57:583,57,0
10	29288770	.	T	A	241.84	PASS	CSQ=A|upstream_gene_variant|MODIFIER|KDM5B|ENSSSCG00000010928|Transcript|ENSSSCT00000011960|protein_coding||||||||||rs331512530|633|1|HGNC|HGNC:18039|||||,A|intron_variant|MODIFIER|CYB5R1|ENSSSCG00000010929|Transcript|ENSSSCT00000011961|protein_coding||3/8||||||||rs331512530||-1|HGNC|HGNC:13397|||||	GT:AD:DP:GQ:PL	1/1:0,6:6:18:270,18,0
10	29288779	.	C	A	241.84	PASS	CSQ=A|upstream_gene_variant|MODIFIER|KDM5B|ENSSSCG00000010928|Transcript|ENSSSCT00000011960|protein_coding||||||||||rs341914709|624|1|HGNC|HGNC:18039|||||,A|intron_variant|MODIFIER|CYB5R1|ENSSSCG00000010929|Transcript|ENSSSCT00000011961|protein_coding||3/8||||||||rs341914709||-1|HGNC|HGNC:13397|||||	GT:AD:DP:GQ:PL	1/1:0,6:6:18:270,18,0
10	29289436	.	A	G	3539.77	PASS	CSQ=G|missense_variant&splice_region_variant|MODERATE|KDM5B|ENSSSCG00000010928|Transcript|ENSSSCT00000011960|protein_coding|1/25||||34|34|12|I/V|Att/Gtt|rs81218135||1|HGNC|HGNC:18039||tolerated_low_confidence(0.68)|||,G|synonymous_variant|LOW|CYB5R1|ENSSSCG00000010929|Transcript|ENSSSCT00000011961|protein_coding|2/9||||164|121|41|L|Ttg/Ctg|rs81218135||-1|HGNC|HGNC:13397|||||	GT:AD:DP:GQ:PL	1/1:0,116:116:99:3568,349,0
10	29289496	.	A	G	4321.77	PASS	CSQ=G|intron_variant|MODIFIER|KDM5B|ENSSSCG00000010928|Transcript|ENSSSCT00000011960|protein_coding||1/24||||||||rs81218134||1|HGNC|HGNC:18039|||||,G|missense_variant|MODERATE|CYB5R1|ENSSSCG00000010929|Transcript|ENSSSCT00000011961|protein_coding|2/9||||104|61|21|F/L|Ttt/Ctt|rs81218134||-1|HGNC|HGNC:13397||tolerated(1)|||	GT:AD:DP:GQ:PL	1/1:0,141:141:99:4350,425,0
10	29342360	.	T	C	555.77	PASS	CSQ=C|synonymous_variant|LOW|KDM5B|ENSSSCG00000010928|Transcript|ENSSSCT00000011960|protein_coding|12/25||||1284|1284|428|I|atT/atC|rs341229263||1|HGNC|HGNC:18039|||||	GT:AD:DP:GQ:PL	1/1:0,19:19:57:584,57,0
10	29346304	.	C	G	206.77	PASS	CSQ=G|synonymous_variant|LOW|KDM5B|ENSSSCG00000010928|Transcript|ENSSSCT00000011960|protein_coding|14/25||||1593|1593|531|A|gcC/gcG|||1|HGNC|HGNC:18039|||||	GT:AD:DP:GQ:PL	0/1:61,15:76:99:235,0,1636
10	29360866	.	C	T	156.84	PASS	CSQ=T|synonymous_variant|LOW|KDM5B|ENSSSCG00000010928|Transcript|ENSSSCT00000011960|protein_coding|18/25||||2262|2262|754|Y|taC/taT|rs328164438||1|HGNC|HGNC:18039|||||	GT:AD:DP:GQ:PL	1/1:0,6:6:18:185,18,0
10	29362111	.	T	C	1046.77	PASS	CSQ=C|synonymous_variant|LOW|KDM5B|ENSSSCG00000010928|Transcript|ENSSSCT00000011960|protein_coding|19/25||||2418|2418|806|A|gcT/gcC|rs330881305||1|HGNC|HGNC:18039|||||	GT:AD:DP:GQ:PL	1/1:0,35:35:99:1075,105,0
10	29362809	.	A	G	986.77	PASS	CSQ=G|synonymous_variant|LOW|KDM5B|ENSSSCG00000010928|Transcript|ENSSSCT00000011960|protein_coding|21/25||||2634|2634|878|L|ttA/ttG|rs341910379||1|HGNC|HGNC:18039|||||	GT:AD:DP:GQ:PL	1/1:0,33:33:99:1015,99,0
10	29362890	.	A	G	1835.77	PASS	CSQ=G|synonymous_variant|LOW|KDM5B|ENSSSCG00000010928|Transcript|ENSSSCT00000011960|protein_coding|21/25||||2715|2715|905|Q|caA/caG|rs323490923||1|HGNC|HGNC:18039|||||	GT:AD:DP:GQ:PL	1/1:0,61:61:99:1864,183,0
10	29362972	.	T	A	1468.77	PASS	CSQ=A|missense_variant|MODERATE|KDM5B|ENSSSCG00000010928|Transcript|ENSSSCT00000011960|protein_coding|21/25||||2797|2797|933|S/T|Tcc/Acc|rs345004884||1|HGNC|HGNC:18039||tolerated(1)|||	GT:AD:DP:GQ:PL	1/1:0,49:49:99:1497,147,0
10	29366444	.	A	G	184.84	PASS	CSQ=G|intron_variant|MODIFIER|KDM5B|ENSSSCG00000010928|Transcript|ENSSSCT00000011960|protein_coding||22/24||||||||rs700294627||1|HGNC|HGNC:18039|||||	GT:AD:DP:GQ:PL	1/1:0,6:6:18:213,18,0
10	29366556	.	T	C	170.84	PASS	CSQ=C|intron_variant|MODIFIER|KDM5B|ENSSSCG00000010928|Transcript|ENSSSCT00000011960|protein_coding||22/24||||||||rs328832658||1|HGNC|HGNC:18039|||||	GT:AD:DP:GQ:PL	1/1:0,5:5:18:199,18,0
10	29366765	.	A	C	42.77	PASS	CSQ=C|intron_variant|MODIFIER|KDM5B|ENSSSCG00000010928|Transcript|ENSSSCT00000011960|protein_coding||22/24||||||||rs342181569||1|HGNC|HGNC:18039|||||	GT:AD:DP:GQ:PL	0/1:4,3:7:71:71,0,102
10	29367408	.	A	G	51.82	PASS	CSQ=G|intron_variant|MODIFIER|KDM5B|ENSSSCG00000010928|Transcript|ENSSSCT00000011960|protein_coding||22/24||||||||rs338179516||1|HGNC|HGNC:18039|||||	GT:AD:DP:GQ:PL	0/1:1,3:4:19:80,0,19
10	29369799	.	A	G	525.77	PASS	CSQ=G|synonymous_variant|LOW|KDM5B|ENSSSCG00000010928|Transcript|ENSSSCT00000011960|protein_coding|23/25||||3180|3180|1060|S|tcA/tcG|rs320886960||1|HGNC|HGNC:18039|||||	GT:AD:DP:GQ:PL	1/1:0,18:18:54:554,54,0
10	29372681	.	G	C	186.8	PASS	CSQ=C|intron_variant|MODIFIER|KDM5B|ENSSSCG00000010928|Transcript|ENSSSCT00000011960|protein_coding||24/24||||||||rs338560447||1|HGNC|HGNC:18039|||||	GT:AD:DP:GQ:PL	1/1:0,7:7:21:215,21,0
10	29373174	.	G	A	27.77	PASS	CSQ=A|intron_variant|MODIFIER|KDM5B|ENSSSCG00000010928|Transcript|ENSSSCT00000011960|protein_coding||24/24||||||||rs703855001||1|HGNC|HGNC:18039|||||	GT:AD:DP:GQ:PL	0/1:9,3:12:56:56,0,241
10	29373782	.	C	G	125.9	PASS	CSQ=G|intron_variant|MODIFIER|KDM5B|ENSSSCG00000010928|Transcript|ENSSSCT00000011960|protein_coding||24/24||||||||rs323935936||1|HGNC|HGNC:18039|||||	GT:AD:DP:GQ:PL	1/1:0,5:5:15:154,15,0
10	29538228	.	A	G	323.77	PASS	CSQ=G|downstream_gene_variant|MODIFIER|HABP4|ENSSSCG00000010934|Transcript|ENSSSCT00000011966|protein_coding||||||||||rs318928263|22|1|EntrezGene||||||	GT:AD:DP:GQ:PL	0/1:12,14:26:99:352,0,291
10	29538520	.	A	G	1405.77	PASS	CSQ=G|downstream_gene_variant|MODIFIER|HABP4|ENSSSCG00000010934|Transcript|ENSSSCT00000011966|protein_coding||||||||||rs328475719|314|1|EntrezGene||||||	GT:AD:DP:GQ:PL	1/1:0,47:47:99:1434,141,0
10	29538991	.	G	A	1381.77	PASS	CSQ=A|downstream_gene_variant|MODIFIER|HABP4|ENSSSCG00000010934|Transcript|ENSSSCT00000011966|protein_coding||||||||||rs328860858|785|1|EntrezGene||||||	GT:AD:DP:GQ:PL	1/1:0,47:47:99:1410,141,0
10	29539010	.	T	C	1884.77	PASS	CSQ=C|downstream_gene_variant|MODIFIER|HABP4|ENSSSCG00000010934|Transcript|ENSSSCT00000011966|protein_coding||||||||||rs344344982|804|1|EntrezGene||||||	GT:AD:DP:GQ:PL	1/1:0,63:63:99:1913,189,0
10	29539097	.	T	C	189.77	PASS	CSQ=C|downstream_gene_variant|MODIFIER|HABP4|ENSSSCG00000010934|Transcript|ENSSSCT00000011966|protein_coding|||||||||||891|1|EntrezGene||||||	GT:AD:DP:GQ:PL	0/1:46,13:59:99:218,0,1235
10	29539366	.	G	A	45.77	PASS	CSQ=A|downstream_gene_variant|MODIFIER|HABP4|ENSSSCG00000010934|Transcript|ENSSSCT00000011966|protein_coding|||||||||||1160|1|EntrezGene||||||	GT:AD:DP:GQ:PL	0/1:3,3:6:74:74,0,74
10	29548149	.	A	G	402.77	PASS	CSQ=G|3_prime_UTR_variant|MODIFIER|CDC14B|ENSSSCG00000027557|Transcript|ENSSSCT00000030381|protein_coding|14/14||||5099|||||rs322112045||-1|HGNC|HGNC:1719|||||	GT:AD:DP:GQ:PL	1/1:0,14:14:42:431,42,0
10	29548366	.	T	C	341.1	PASS	CSQ=C|3_prime_UTR_variant|MODIFIER|CDC14B|ENSSSCG00000027557|Transcript|ENSSSCT00000030381|protein_coding|14/14||||4882|||||rs346034277||-1|HGNC|HGNC:1719|||||	GT:AD:DP:GQ:PL	1/1:1,13:14:11:369,11,0
10	29548383	.	G	A	75.77	PASS	CSQ=A|3_prime_UTR_variant|MODIFIER|CDC14B|ENSSSCG00000027557|Transcript|ENSSSCT00000030381|protein_coding|14/14||||4865|||||rs326262214||-1|HGNC|HGNC:1719|||||	GT:AD:DP:GQ:PL	0/1:2,4:6:43:104,0,43
10	29548489	.	A	G	152.84	PASS	CSQ=G|3_prime_UTR_variant|MODIFIER|CDC14B|ENSSSCG00000027557|Transcript|ENSSSCT00000030381|protein_coding|14/14||||4759|||||rs328411044||-1|HGNC|HGNC:1719|||||	GT:AD:DP:GQ:PL	1/1:0,6:6:18:181,18,0
10	29548611	.	G	A	441.77	PASS	CSQ=A|3_prime_UTR_variant|MODIFIER|CDC14B|ENSSSCG00000027557|Transcript|ENSSSCT00000030381|protein_coding|14/14||||4637|||||rs337647783||-1|HGNC|HGNC:1719|||||	GT:AD:DP:GQ:PL	0/1:19,19:38:99:470,0,470
10	29548638	.	A	G	565.77	PASS	CSQ=G|3_prime_UTR_variant|MODIFIER|CDC14B|ENSSSCG00000027557|Transcript|ENSSSCT00000030381|protein_coding|14/14||||4610|||||rs319612802||-1|HGNC|HGNC:1719|||||	GT:AD:DP:GQ:PL	0/1:24,24:48:99:594,0,593
10	29548700	.	T	C	360.77	PASS	CSQ=C|3_prime_UTR_variant|MODIFIER|CDC14B|ENSSSCG00000027557|Transcript|ENSSSCT00000030381|protein_coding|14/14||||4548|||||rs329441292||-1|HGNC|HGNC:1719|||||	GT:AD:DP:GQ:PL	0/1:18,16:34:99:389,0,437
10	29549057	.	A	G	125.9	PASS	CSQ=G|3_prime_UTR_variant|MODIFIER|CDC14B|ENSSSCG00000027557|Transcript|ENSSSCT00000030381|protein_coding|14/14||||4191|||||rs320702771||-1|HGNC|HGNC:1719|||||	GT:AD:DP:GQ:PL	1/1:0,5:5:15:154,15,0
10	29549376	.	A	G	586.77	PASS	CSQ=G|3_prime_UTR_variant|MODIFIER|CDC14B|ENSSSCG00000027557|Transcript|ENSSSCT00000030381|protein_coding|14/14||||3872|||||rs339682357||-1|HGNC|HGNC:1719|||||	GT:AD:DP:GQ:PL	0/1:17,24:41:99:615,0,400
10	29549912	.	G	A	186.8	PASS	CSQ=A|3_prime_UTR_variant|MODIFIER|CDC14B|ENSSSCG00000027557|Transcript|ENSSSCT00000030381|protein_coding|14/14||||3336|||||rs328403856||-1|HGNC|HGNC:1719|||||	GT:AD:DP:GQ:PL	1/1:0,7:7:21:215,21,0
10	29549929	.	A	G	163.56	PASS	CSQ=G|3_prime_UTR_variant|MODIFIER|CDC14B|ENSSSCG00000027557|Transcript|ENSSSCT00000030381|protein_coding|14/14||||3319|||||rs334172154||-1|HGNC|HGNC:1719|||||	GT:AD:DP:GQ:PL	0/1:1,7:8:7:191,0,7
10	29550029	.	T	C	248.78	PASS	CSQ=C|3_prime_UTR_variant|MODIFIER|CDC14B|ENSSSCG00000027557|Transcript|ENSSSCT00000030381|protein_coding|14/14||||3219|||||rs81422655||-1|HGNC|HGNC:1719|||||	GT:AD:DP:GQ:PL	1/1:0,9:9:27:277,27,0
10	29550334	.	T	C	27.77	PASS	CSQ=C|3_prime_UTR_variant|MODIFIER|CDC14B|ENSSSCG00000027557|Transcript|ENSSSCT00000030381|protein_coding|14/14||||2914|||||||-1|HGNC|HGNC:1719|||||	GT:AD:DP:GQ:PL	0/1:9,3:12:56:56,0,241
10	29562924	.	G	T	44.77	PASS	CSQ=T|intron_variant|MODIFIER|CDC14B|ENSSSCG00000027557|Transcript|ENSSSCT00000030381|protein_coding||12/13||||||||||-1|HGNC|HGNC:1719|||||	GT:AD:DP:GQ:PL	0/1:3,3:6:73:73,0,73
10	29793422	.	A	G	125.9	PASS	CSQ=G|intron_variant|MODIFIER||ENSSSCG00000010933|Transcript|ENSSSCT00000011965|protein_coding||5/7||||||||rs343803650||-1|||||||	GT:AD:DP:GQ:PL	1/1:0,5:5:15:154,15,0
10	29897285	.	G	A	48.77	PASS	CSQ=A|intron_variant|MODIFIER||ENSSSCG00000010935|Transcript|ENSSSCT00000011967|protein_coding||2/7||||||||rs324269573||1|||||||	GT:AD:DP:GQ:PL	0/1:2,3:5:46:77,0,46
10	30040587	.	T	C	371.77	PASS	CSQ=C|synonymous_variant|LOW||ENSSSCG00000028981|Transcript|ENSSSCT00000029185|protein_coding|3/3||||322|321|107|A|gcT/gcC|rs81480858||1|||||||,C|intron_variant|MODIFIER|HSD17B3|ENSSSCG00000010937|Transcript|ENSSSCT00000011969|protein_coding||11/11||||||||rs81480858||1|EntrezGene||||||	GT:AD:DP:GQ:PL	1/1:0,13:13:39:400,39,0
10	30042237	.	A	G	51.77	PASS	CSQ=G|3_prime_UTR_variant|MODIFIER||ENSSSCG00000028981|Transcript|ENSSSCT00000029185|protein_coding|3/3||||1972|||||rs321339430||1|||||||,G|intron_variant|MODIFIER|HSD17B3|ENSSSCG00000010937|Transcript|ENSSSCT00000011969|protein_coding||11/11||||||||rs321339430||1|EntrezGene||||||	GT:AD:DP:GQ:PL	0/1:10,4:14:80:80,0,266
10	30042298	.	A	C	340.77	PASS	CSQ=C|3_prime_UTR_variant|MODIFIER||ENSSSCG00000028981|Transcript|ENSSSCT00000029185|protein_coding|3/3||||2033|||||rs330936658||1|||||||,C|intron_variant|MODIFIER|HSD17B3|ENSSSCG00000010937|Transcript|ENSSSCT00000011969|protein_coding||11/11||||||||rs330936658||1|EntrezGene||||||	GT:AD:DP:GQ:PL	1/1:0,12:12:36:369,36,0
10	30368248	.	G	A	50.77	PASS	CSQ=A|intron_variant|MODIFIER|ERCC6L2|ENSSSCG00000010941|Transcript|ENSSSCT00000011974|protein_coding||19/23||||||||rs330605081||-1|HGNC|HGNC:26922|||||	GT:AD:DP:GQ:PL	0/1:20,5:25:79:79,0,540
10	30368265	.	T	C	458.77	PASS	CSQ=C|intron_variant|MODIFIER|ERCC6L2|ENSSSCG00000010941|Transcript|ENSSSCT00000011974|protein_coding||19/23||||||||rs336014759||-1|HGNC|HGNC:26922|||||	GT:AD:DP:GQ:PL	0/1:13,19:32:99:487,0,303
10	30368422	.	T	C	126.77	PASS	CSQ=C|intron_variant|MODIFIER|ERCC6L2|ENSSSCG00000010941|Transcript|ENSSSCT00000011974|protein_coding||19/23||||||||rs331217574||-1|HGNC|HGNC:26922|||||	GT:AD:DP:GQ:PL	0/1:13,7:20:99:155,0,340
10	30368489	.	T	C	191.77	PASS	CSQ=C|intron_variant|MODIFIER|ERCC6L2|ENSSSCG00000010941|Transcript|ENSSSCT00000011974|protein_coding||19/23||||||||rs81480854||-1|HGNC|HGNC:26922|||||	GT:AD:DP:GQ:PL	0/1:19,10:29:99:220,0,497
10	30368867	.	C	T	402.77	PASS	CSQ=T|missense_variant|MODERATE|ERCC6L2|ENSSSCG00000010941|Transcript|ENSSSCT00000011974|protein_coding|19/24||||2095|2095|699|V/I|Gta/Ata|rs342811925||-1|HGNC|HGNC:26922||tolerated_low_confidence(0.24)|||	GT:AD:DP:GQ:PL	1/1:0,14:14:42:431,42,0
10	30375226	.	G	A	308.77	PASS	CSQ=A|synonymous_variant|LOW|ERCC6L2|ENSSSCG00000010941|Transcript|ENSSSCT00000011974|protein_coding|16/24||||1782|1782|594|N|aaC/aaT|rs338562260||-1|HGNC|HGNC:26922|||||	GT:AD:DP:GQ:PL	1/1:0,11:11:33:337,33,0
10	30457071	.	C	T	99.77	PASS	CSQ=T|intergenic_variant|MODIFIER|||||||||||||||rs321181973|||||||||	GT:AD:DP:GQ:PL	0/1:22,7:29:99:128,0,628
10	30457127	.	G	C	95.77	PASS	CSQ=C|intergenic_variant|MODIFIER|||||||||||||||rs330959681|||||||||	GT:AD:DP:GQ:PL	0/1:5,5:10:99:124,0,124
10	30874935	.	C	T	181.77	PASS	CSQ=T|synonymous_variant|LOW|PTCH1|ENSSSCG00000027312|Transcript|ENSSSCT00000029331|protein_coding|8/24||||1559|1152|384|Y|taC/taT|rs337227988||1|HGNC|HGNC:9585|||||	GT:AD:DP:GQ:PL	0/1:4,8:12:87:210,0,87
10	30911244	.	G	A	175.77	PASS	CSQ=A|synonymous_variant|LOW|PTCH1|ENSSSCG00000027312|Transcript|ENSSSCT00000029331|protein_coding|23/24||||4409|4002|1334|S|tcG/tcA|rs322247507||1|HGNC|HGNC:9585|||||	GT:AD:DP:GQ:PL	0/1:6,8:14:99:204,0,142
10	30912905	.	G	A	95.77	PASS	CSQ=A|3_prime_UTR_variant|MODIFIER|PTCH1|ENSSSCG00000027312|Transcript|ENSSSCT00000029331|protein_coding|24/24||||5392|||||rs691278407||1|HGNC|HGNC:9585|||||	GT:AD:DP:GQ:PL	0/1:14,6:20:99:124,0,371
10	30913478	.	A	G	156.84	PASS	CSQ=G|3_prime_UTR_variant|MODIFIER|PTCH1|ENSSSCG00000027312|Transcript|ENSSSCT00000029331|protein_coding|24/24||||5965|||||rs322374397||1|HGNC|HGNC:9585|||||	GT:AD:DP:GQ:PL	1/1:0,6:6:18:185,18,0
10	30913876	.	C	T	80.77	PASS	CSQ=T|3_prime_UTR_variant|MODIFIER|PTCH1|ENSSSCG00000027312|Transcript|ENSSSCT00000029331|protein_coding|24/24||||6363|||||rs704286690||1|HGNC|HGNC:9585|||||	GT:AD:DP:GQ:PL	0/1:10,5:15:99:109,0,263
10	30914303	.	T	C	30.77	PASS	CSQ=C|3_prime_UTR_variant|MODIFIER|PTCH1|ENSSSCG00000027312|Transcript|ENSSSCT00000029331|protein_coding|24/24||||6790|||||rs323028631||1|HGNC|HGNC:9585|||||	GT:AD:DP:GQ:PL	0/1:8,3:11:59:59,0,213
10	31167202	.	C	A	125.9	PASS	CSQ=A|intergenic_variant|MODIFIER|||||||||||||||rs324376737|||||||||	GT:AD:DP:GQ:PL	1/1:0,5:5:15:154,15,0
10	31315652	.	A	G	98.77	PASS	CSQ=G|downstream_gene_variant|MODIFIER|U6|ENSSSCG00000020444|Transcript|ENSSSCT00000022039|snRNA||||||||||rs322589460|1095|1|RFAM||||||,G|synonymous_variant|LOW||ENSSSCG00000023464|Transcript|ENSSSCT00000024425|protein_coding|3/3||||467|396|132|P|ccA/ccG|rs322589460||1|||||||	GT:AD:DP:GQ:PL	0/1:4,5:9:96:127,0,96
10	31315693	.	G	A	73.77	PASS	CSQ=A|downstream_gene_variant|MODIFIER|U6|ENSSSCG00000020444|Transcript|ENSSSCT00000022039|snRNA|||||||||||1136|1|RFAM||||||,A|missense_variant|MODERATE||ENSSSCG00000023464|Transcript|ENSSSCT00000024425|protein_coding|3/3||||508|437|146|R/H|cGc/cAc|||1||||tolerated(0.16)|||	GT:AD:DP:GQ:PL	0/1:3,4:7:71:102,0,71
10	31317654	.	A	G	709.77	PASS	CSQ=G|downstream_gene_variant|MODIFIER|U6|ENSSSCG00000020444|Transcript|ENSSSCT00000022039|snRNA||||||||||rs342299290|3097|1|RFAM||||||,G|downstream_gene_variant|MODIFIER||ENSSSCG00000023464|Transcript|ENSSSCT00000024425|protein_coding||||||||||rs342299290|1491|1|||||||	GT:AD:DP:GQ:PL	1/1:0,24:24:72:738,72,0
10	31317852	.	T	C	309.77	PASS	CSQ=C|downstream_gene_variant|MODIFIER|U6|ENSSSCG00000020444|Transcript|ENSSSCT00000022039|snRNA||||||||||rs342608042|3295|1|RFAM||||||,C|downstream_gene_variant|MODIFIER||ENSSSCG00000023464|Transcript|ENSSSCT00000024425|protein_coding||||||||||rs342608042|1689|1|||||||	GT:AD:DP:GQ:PL	1/1:0,11:11:33:338,33,0
10	31318869	.	C	G	125.9	PASS	CSQ=G|downstream_gene_variant|MODIFIER|U6|ENSSSCG00000020444|Transcript|ENSSSCT00000022039|snRNA||||||||||rs339329498|4312|1|RFAM||||||,G|downstream_gene_variant|MODIFIER||ENSSSCG00000023464|Transcript|ENSSSCT00000024425|protein_coding||||||||||rs339329498|2706|1|||||||	GT:AD:DP:GQ:PL	1/1:0,5:5:15:154,15,0
10	31319042	.	T	G	42.77	PASS	CSQ=G|downstream_gene_variant|MODIFIER|U6|ENSSSCG00000020444|Transcript|ENSSSCT00000022039|snRNA||||||||||rs705140996|4485|1|RFAM||||||,G|downstream_gene_variant|MODIFIER||ENSSSCG00000023464|Transcript|ENSSSCT00000024425|protein_coding||||||||||rs705140996|2879|1|||||||	GT:AD:DP:GQ:PL	0/1:4,3:7:71:71,0,102
10	31319079	.	A	C	186.8	PASS	CSQ=C|downstream_gene_variant|MODIFIER|U6|ENSSSCG00000020444|Transcript|ENSSSCT00000022039|snRNA||||||||||rs339446683|4522|1|RFAM||||||,C|downstream_gene_variant|MODIFIER||ENSSSCG00000023464|Transcript|ENSSSCT00000024425|protein_coding||||||||||rs339446683|2916|1|||||||	GT:AD:DP:GQ:PL	1/1:0,7:7:21:215,21,0
10	31320078	.	T	C	125.9	PASS	CSQ=C|downstream_gene_variant|MODIFIER||ENSSSCG00000023464|Transcript|ENSSSCT00000024425|protein_coding||||||||||rs335793386|3915|1|||||||	GT:AD:DP:GQ:PL	1/1:0,5:5:15:154,15,0
10	31320765	.	A	G	156.84	PASS	CSQ=G|downstream_gene_variant|MODIFIER||ENSSSCG00000023464|Transcript|ENSSSCT00000024425|protein_coding||||||||||rs326930010|4602|1|||||||	GT:AD:DP:GQ:PL	1/1:0,6:6:18:185,18,0
10	31321008	.	T	G	186.8	PASS	CSQ=G|downstream_gene_variant|MODIFIER||ENSSSCG00000023464|Transcript|ENSSSCT00000024425|protein_coding||||||||||rs318418427|4845|1|||||||	GT:AD:DP:GQ:PL	1/1:0,7:7:21:215,21,0
10	31321264	.	A	G	186.8	PASS	CSQ=G|intergenic_variant|MODIFIER|||||||||||||||rs339563050|||||||||	GT:AD:DP:GQ:PL	1/1:0,7:7:21:215,21,0
10	31321332	.	C	T	340.77	PASS	CSQ=T|intergenic_variant|MODIFIER|||||||||||||||rs322525475|||||||||	GT:AD:DP:GQ:PL	1/1:0,12:12:36:369,36,0
10	31321379	.	C	T	309.77	PASS	CSQ=T|intergenic_variant|MODIFIER|||||||||||||||rs336113378|||||||||	GT:AD:DP:GQ:PL	1/1:0,11:11:33:338,33,0
10	31321433	.	A	G	147.77	PASS	CSQ=G|intergenic_variant|MODIFIER|||||||||||||||rs345005833|||||||||	GT:AD:DP:GQ:PL	0/1:6,7:13:99:176,0,145
10	31321514	.	G	A	186.8	PASS	CSQ=A|intergenic_variant|MODIFIER|||||||||||||||rs326516164|||||||||	GT:AD:DP:GQ:PL	1/1:0,7:7:21:215,21,0
10	31322010	.	A	G	186.8	PASS	CSQ=G|intergenic_variant|MODIFIER|||||||||||||||rs320408923|||||||||	GT:AD:DP:GQ:PL	1/1:0,7:7:21:215,21,0
10	31322368	.	G	A	163.56	PASS	CSQ=A|intergenic_variant|MODIFIER|||||||||||||||rs341674423|||||||||	GT:AD:DP:GQ:PL	0/1:1,7:8:7:191,0,7
10	31338760	.	A	C	125.9	PASS	CSQ=C|downstream_gene_variant|MODIFIER||ENSSSCG00000024719|Transcript|ENSSSCT00000023985|protein_coding||||||||||rs339536283|4243|-1|||||||,C|upstream_gene_variant|MODIFIER|ssc-mir-24-2|ENSSSCG00000019178|Transcript|ENSSSCT00000020773|miRNA||||||||||rs339536283|1572|1|miRBase||||||,C|downstream_gene_variant|MODIFIER|ssc-mir-27b|ENSSSCG00000019359|Transcript|ENSSSCT00000020954|miRNA||||||||||rs339…	GT:AD:DP:GQ:PL	1/1:0,5:5:15:154,15,0
10	31339337	.	C	T	2253.77	PASS	CSQ=T|downstream_gene_variant|MODIFIER||ENSSSCG00000024719|Transcript|ENSSSCT00000023985|protein_coding||||||||||rs325344194|3666|-1|||||||,T|upstream_gene_variant|MODIFIER|ssc-mir-24-2|ENSSSCG00000019178|Transcript|ENSSSCT00000020773|miRNA||||||||||rs325344194|995|1|miRBase||||||,T|downstream_gene_variant|MODIFIER|ssc-mir-27b|ENSSSCG00000019359|Transcript|ENSSSCT00000020954|miRNA||||||||||rs3253…	GT:AD:DP:GQ:PL	0/1:99,93:192:99:2282,0,2473
10	31339649	.	C	A	1386.77	PASS	CSQ=A|downstream_gene_variant|MODIFIER||ENSSSCG00000024719|Transcript|ENSSSCT00000023985|protein_coding||||||||||rs336826692|3354|-1|||||||,A|upstream_gene_variant|MODIFIER|ssc-mir-24-2|ENSSSCG00000019178|Transcript|ENSSSCT00000020773|miRNA||||||||||rs336826692|683|1|miRBase||||||,A|downstream_gene_variant|MODIFIER|ssc-mir-27b|ENSSSCG00000019359|Transcript|ENSSSCT00000020954|miRNA||||||||||rs3368…	GT:AD:DP:GQ:PL	1/1:0,46:46:99:1415,138,0
10	31339753	.	A	G	771.77	PASS	CSQ=G|downstream_gene_variant|MODIFIER||ENSSSCG00000024719|Transcript|ENSSSCT00000023985|protein_coding||||||||||rs327215617|3250|-1|||||||,G|upstream_gene_variant|MODIFIER|ssc-mir-24-2|ENSSSCG00000019178|Transcript|ENSSSCT00000020773|miRNA||||||||||rs327215617|579|1|miRBase||||||,G|downstream_gene_variant|MODIFIER|ssc-mir-27b|ENSSSCG00000019359|Transcript|ENSSSCT00000020954|miRNA||||||||||rs3272…	GT:AD:DP:GQ:PL	1/1:0,26:26:78:800,78,0
10	31339943	.	G	A	200.77	PASS	CSQ=A|downstream_gene_variant|MODIFIER||ENSSSCG00000024719|Transcript|ENSSSCT00000023985|protein_coding||||||||||rs319702252|3060|-1|||||||,A|upstream_gene_variant|MODIFIER|ssc-mir-24-2|ENSSSCG00000019178|Transcript|ENSSSCT00000020773|miRNA||||||||||rs319702252|389|1|miRBase||||||,A|downstream_gene_variant|MODIFIER|ssc-mir-27b|ENSSSCG00000019359|Transcript|ENSSSCT00000020954|miRNA||||||||||rs3197…	GT:AD:DP:GQ:PL	0/1:16,10:26:99:229,0,417
10	31343051	.	C	T	107.98	PASS	CSQ=T|synonymous_variant|LOW||ENSSSCG00000024719|Transcript|ENSSSCT00000023985|protein_coding|3/3||||300|300|100|E|gaG/gaA|rs81211946||-1|||||||,T|downstream_gene_variant|MODIFIER|ssc-mir-24-2|ENSSSCG00000019178|Transcript|ENSSSCT00000020773|miRNA||||||||||rs81211946|2639|1|miRBase||||||,T|upstream_gene_variant|MODIFIER|ssc-mir-27b|ENSSSCG00000019359|Transcript|ENSSSCT00000020954|miRNA||||||||||r…	GT:AD:DP:GQ:PL	0/1:1,5:6:13:136,0,13
10	31613573	.	T	C	125.9	PASS	CSQ=C|intron_variant|MODIFIER||ENSSSCG00000010943|Transcript|ENSSSCT00000011977|protein_coding||3/3||||||||rs333207869||-1|||||||	GT:AD:DP:GQ:PL	1/1:0,5:5:15:154,15,0
10	31863992	.	G	T	184.77	PASS	CSQ=T|downstream_gene_variant|MODIFIER|DAPK1|ENSSSCG00000026279|Transcript|ENSSSCT00000026142|protein_coding||||||||||rs81218367|3748|-1|HGNC|HGNC:2674|||||,T|synonymous_variant|LOW|FBP2|ENSSSCG00000010947|Transcript|ENSSSCT00000011982|protein_coding|6/7||||920|687|229|P|ccG/ccT|rs81218367||1|EntrezGene||||||	GT:AD:DP:GQ:PL	0/1:3,8:11:59:213,0,59
10	31874321	.	C	T	317.77	PASS	CSQ=T|synonymous_variant|LOW|DAPK1|ENSSSCG00000026279|Transcript|ENSSSCT00000026142|protein_coding|6/10||||656|258|86|A|gcG/gcA|rs341807264||-1|HGNC|HGNC:2674|||||,T|intron_variant|MODIFIER|FBP2|ENSSSCG00000010947|Transcript|ENSSSCT00000011982|protein_coding||6/6||||||||rs341807264||1|EntrezGene||||||	GT:AD:DP:GQ:PL	0/1:5,13:18:99:346,0,100
10	31900377	.	C	T	220.78	PASS	CSQ=T|intron_variant|MODIFIER|DAPK1|ENSSSCG00000026279|Transcript|ENSSSCT00000026142|protein_coding||1/9||||||||rs81218369||-1|HGNC|HGNC:2674|||||,T|synonymous_variant|LOW|FBP2|ENSSSCG00000010947|Transcript|ENSSSCT00000011982|protein_coding|7/7||||1037|804|268|D|gaC/gaT|rs81218369||1|EntrezGene||||||	GT:AD:DP:GQ:PL	1/1:0,8:8:24:249,24,0
10	31900467	.	T	C	524.77	PASS	CSQ=C|intron_variant|MODIFIER|DAPK1|ENSSSCG00000026279|Transcript|ENSSSCT00000026142|protein_coding||1/9||||||||rs81218371||-1|HGNC|HGNC:2674|||||,C|synonymous_variant|LOW|FBP2|ENSSSCG00000010947|Transcript|ENSSSCT00000011982|protein_coding|7/7||||1127|894|298|N|aaT/aaC|rs81218371||1|EntrezGene||||||	GT:AD:DP:GQ:PL	1/1:0,18:18:54:553,54,0
10	31965218	.	T	C	827.77	PASS	CSQ=C|intron_variant|MODIFIER|DAPK1|ENSSSCG00000026279|Transcript|ENSSSCT00000026142|protein_coding||1/9||||||||rs332301628||-1|HGNC|HGNC:2674|||||,C|synonymous_variant|LOW||ENSSSCG00000010949|Transcript|ENSSSCT00000011984|protein_coding|2/2||||1320|1092|364|K|aaA/aaG|rs332301628||-1|||||||	GT:AD:DP:GQ:PL	1/1:0,28:28:84:856,84,0
10	31965392	.	C	T	40.77	PASS	CSQ=T|intron_variant|MODIFIER|DAPK1|ENSSSCG00000026279|Transcript|ENSSSCT00000026142|protein_coding||1/9||||||||rs327371001||-1|HGNC|HGNC:2674|||||,T|synonymous_variant|LOW||ENSSSCG00000010949|Transcript|ENSSSCT00000011984|protein_coding|2/2||||1146|918|306|S|tcG/tcA|rs327371001||-1|||||||	GT:AD:DP:GQ:PL	0/1:5,2:7:69:69,0,286
10	31965395	.	G	A	40.77	PASS	CSQ=A|intron_variant|MODIFIER|DAPK1|ENSSSCG00000026279|Transcript|ENSSSCT00000026142|protein_coding||1/9||||||||rs337267861||-1|HGNC|HGNC:2674|||||,A|synonymous_variant|LOW||ENSSSCG00000010949|Transcript|ENSSSCT00000011984|protein_coding|2/2||||1143|915|305|T|acC/acT|rs337267861||-1|||||||	GT:AD:DP:GQ:PL	0/1:5,2:7:69:69,0,286
10	31966046	.	T	C	709.77	PASS	CSQ=C|intron_variant|MODIFIER|DAPK1|ENSSSCG00000026279|Transcript|ENSSSCT00000026142|protein_coding||1/9||||||||rs319240328||-1|HGNC|HGNC:2674|||||,C|synonymous_variant|LOW||ENSSSCG00000010949|Transcript|ENSSSCT00000011984|protein_coding|2/2||||492|264|88|L|ctA/ctG|rs319240328||-1|||||||	GT:AD:DP:GQ:PL	1/1:0,24:24:72:738,72,0
10	31979023	.	T	C	204.78	PASS	CSQ=C|upstream_gene_variant|MODIFIER||ENSSSCG00000010950|Transcript|ENSSSCT00000011985|protein_coding||||||||||rs320536331|2638|1|||||||,C|intron_variant|MODIFIER|DAPK1|ENSSSCG00000026279|Transcript|ENSSSCT00000026142|protein_coding||1/9||||||||rs320536331||-1|HGNC|HGNC:2674|||||	GT:AD:DP:GQ:PL	1/1:0,8:8:24:233,24,0
10	32017755	.	C	T	185.77	PASS	CSQ=T|synonymous_variant|LOW||ENSSSCG00000010950|Transcript|ENSSSCT00000011985|protein_coding|6/7||||765|765|255|N|aaC/aaT|rs335988629||1|||||||,T|intron_variant|MODIFIER|DAPK1|ENSSSCG00000026279|Transcript|ENSSSCT00000026142|protein_coding||1/9||||||||rs335988629||-1|HGNC|HGNC:2674|||||	GT:AD:DP:GQ:PL	0/1:21,10:31:99:214,0,553
10	32599623	.	G	A	40.77	PASS	CSQ=A|intergenic_variant|MODIFIER|||||||||||||||rs693747953|||||||||	GT:AD:DP:GQ:PL	0/1:5,2:7:69:69,0,204
10	32599632	.	A	T	40.77	PASS	CSQ=T|intergenic_variant|MODIFIER|||||||||||||||rs345778188|||||||||	GT:AD:DP:GQ:PL	0/1:5,2:7:69:69,0,204
10	32599659	.	T	C	79.88	PASS	CSQ=C|intergenic_variant|MODIFIER|||||||||||||||rs713187079|||||||||	GT:AD:DP:GQ:PL	0/1:1,4:5:16:108,0,16
10	32600221	.	G	A	156.84	PASS	CSQ=A|intergenic_variant|MODIFIER|||||||||||||||rs329927160|||||||||	GT:AD:DP:GQ:PL	1/1:0,6:6:18:185,18,0
10	32600329	.	G	C	156.84	PASS	CSQ=C|intergenic_variant|MODIFIER|||||||||||||||rs329921331|||||||||	GT:AD:DP:GQ:PL	1/1:0,6:6:18:185,18,0
10	32600358	.	A	G	217.78	PASS	CSQ=G|intergenic_variant|MODIFIER|||||||||||||||rs339140366|||||||||	GT:AD:DP:GQ:PL	1/1:0,8:8:24:246,24,0
10	32610458	.	A	C	46.77	PASS	CSQ=C|intergenic_variant|MODIFIER||||||||||||||||||||||||	GT:AD:DP:GQ:PL	0/1:18,4:22:75:75,0,528
10	32612035	.	T	G	136.77	PASS	CSQ=G|intergenic_variant|MODIFIER||||||||||||||||||||||||	GT:AD:DP:GQ:PL	0/1:35,9:44:99:165,0,964
10	32612107	.	C	T	658.77	PASS	CSQ=T|intergenic_variant|MODIFIER|||||||||||||||rs694106570|||||||||	GT:AD:DP:GQ:PL	0/1:27,28:55:99:687,0,744
10	32612661	.	G	A	348.77	PASS	CSQ=A|intergenic_variant|MODIFIER|||||||||||||||rs702399336|||||||||	GT:AD:DP:GQ:PL	0/1:13,15:28:99:377,0,316
10	33025257	.	T	C	217.78	PASS	CSQ=C|intergenic_variant|MODIFIER|||||||||||||||rs329602930|||||||||	GT:AD:DP:GQ:PL	1/1:0,8:8:24:246,24,0
10	33040818	.	A	G	124.9	PASS	CSQ=G|intron_variant&NMD_transcript_variant|MODIFIER|ZCCHC6|ENSSSCG00000010952|Transcript|ENSSSCT00000034755|nonsense_mediated_decay||2/27||||||||rs325951992||1|HGNC|HGNC:25817|||||,G|intron_variant|MODIFIER|ZCCHC6|ENSSSCG00000010952|Transcript|ENSSSCT00000011987|protein_coding||2/26||||||||rs325951992||1|HGNC|HGNC:25817|||||,G|downstream_gene_variant|MODIFIER|ZCCHC6|ENSSSCG00000010952|Transcript…	GT:AD:DP:GQ:PL	1/1:0,5:5:15:153,15,0
10	33042578	.	G	T	125.9	PASS	CSQ=T|intron_variant&NMD_transcript_variant|MODIFIER|ZCCHC6|ENSSSCG00000010952|Transcript|ENSSSCT00000034755|nonsense_mediated_decay||2/27||||||||rs323303855||1|HGNC|HGNC:25817|||||,T|intron_variant|MODIFIER|ZCCHC6|ENSSSCG00000010952|Transcript|ENSSSCT00000011987|protein_coding||2/26||||||||rs323303855||1|HGNC|HGNC:25817|||||,T|downstream_gene_variant|MODIFIER|ZCCHC6|ENSSSCG00000010952|Transcript…	GT:AD:DP:GQ:PL	1/1:0,5:5:15:154,15,0
10	33042982	.	T	G	113.9	PASS	CSQ=G|intron_variant&NMD_transcript_variant|MODIFIER|ZCCHC6|ENSSSCG00000010952|Transcript|ENSSSCT00000034755|nonsense_mediated_decay||2/27||||||||rs328838282||1|HGNC|HGNC:25817|||||,G|intron_variant|MODIFIER|ZCCHC6|ENSSSCG00000010952|Transcript|ENSSSCT00000011987|protein_coding||2/26||||||||rs328838282||1|HGNC|HGNC:25817|||||,G|downstream_gene_variant|MODIFIER|ZCCHC6|ENSSSCG00000010952|Transcript…	GT:AD:DP:GQ:PL	1/1:0,5:5:15:142,15,0
10	33044116	.	A	G	125.9	PASS	CSQ=G|intron_variant&NMD_transcript_variant|MODIFIER|ZCCHC6|ENSSSCG00000010952|Transcript|ENSSSCT00000034755|nonsense_mediated_decay||2/27||||||||rs324378966||1|HGNC|HGNC:25817|||||,G|intron_variant|MODIFIER|ZCCHC6|ENSSSCG00000010952|Transcript|ENSSSCT00000011987|protein_coding||2/26||||||||rs324378966||1|HGNC|HGNC:25817|||||,G|downstream_gene_variant|MODIFIER|ZCCHC6|ENSSSCG00000010952|Transcript…	GT:AD:DP:GQ:PL	1/1:0,5:5:15:154,15,0
10	33044141	.	A	G	125.9	PASS	CSQ=G|intron_variant&NMD_transcript_variant|MODIFIER|ZCCHC6|ENSSSCG00000010952|Transcript|ENSSSCT00000034755|nonsense_mediated_decay||2/27||||||||rs330457560||1|HGNC|HGNC:25817|||||,G|intron_variant|MODIFIER|ZCCHC6|ENSSSCG00000010952|Transcript|ENSSSCT00000011987|protein_coding||2/26||||||||rs330457560||1|HGNC|HGNC:25817|||||,G|downstream_gene_variant|MODIFIER|ZCCHC6|ENSSSCG00000010952|Transcript…	GT:AD:DP:GQ:PL	1/1:0,5:5:15:154,15,0
10	33057755	.	C	T	156.84	PASS	CSQ=T|synonymous_variant&NMD_transcript_variant|LOW|ZCCHC6|ENSSSCG00000010952|Transcript|ENSSSCT00000034755|nonsense_mediated_decay|10/28||||1601|1425|475|P|ccC/ccT|rs334995056||1|HGNC|HGNC:25817|||||,T|synonymous_variant|LOW|ZCCHC6|ENSSSCG00000010952|Transcript|ENSSSCT00000011987|protein_coding|10/27||||2282|1425|475|P|ccC/ccT|rs334995056||1|HGNC|HGNC:25817|||||,T|synonymous_variant|LOW|ZCCHC6|E…	GT:AD:DP:GQ:PL	1/1:0,6:6:18:185,18,0
10	33065233	.	G	A	310.41	PASS	CSQ=A|missense_variant&NMD_transcript_variant|MODERATE|ZCCHC6|ENSSSCG00000010952|Transcript|ENSSSCT00000034755|nonsense_mediated_decay|11/28||||1692|1516|506|V/I|Gta/Ata|rs328387240||1|HGNC|HGNC:25817||tolerated(0.07)|||,A|missense_variant|MODERATE|ZCCHC6|ENSSSCG00000010952|Transcript|ENSSSCT00000011987|protein_coding|11/27||||2373|1516|506|V/I|Gta/Ata|rs328387240||1|HGNC|HGNC:25817||deleterious(…	GT:AD:DP:GQ:PL	1/1:1,12:13:8:338,8,0
10	33070410	.	G	A	587.1	PASS	CSQ=A|3_prime_UTR_variant&NMD_transcript_variant|MODIFIER|ZCCHC6|ENSSSCG00000010952|Transcript|ENSSSCT00000034755|nonsense_mediated_decay|14/28||||2619|||||rs321651625||1|HGNC|HGNC:25817|||||,A|missense_variant|MODERATE|ZCCHC6|ENSSSCG00000010952|Transcript|ENSSSCT00000011987|protein_coding|13/27||||3180|2323|775|G/R|Gga/Aga|rs321651625||1|HGNC|HGNC:25817||deleterious(0.04)|||,A|missense_variant|M…	GT:AD:DP:GQ:PL	1/1:2,22:24:11:615,11,0
10	33080419	.	C	T	107.98	PASS	CSQ=T|3_prime_UTR_variant&NMD_transcript_variant|MODIFIER|ZCCHC6|ENSSSCG00000010952|Transcript|ENSSSCT00000034755|nonsense_mediated_decay|21/28||||3779|||||rs322910549||1|HGNC|HGNC:25817|||||,T|synonymous_variant|LOW|ZCCHC6|ENSSSCG00000010952|Transcript|ENSSSCT00000011987|protein_coding|20/27||||4340|3483|1161|C|tgC/tgT|rs322910549||1|HGNC|HGNC:25817|||||,T|synonymous_variant|LOW|ZCCHC6|ENSSSCG00…	GT:AD:DP:GQ:PL	0/1:1,5:6:13:136,0,13
10	33091896	.	G	C	186.8	PASS	CSQ=C|intron_variant|MODIFIER|ZCCHC6|ENSSSCG00000010952|Transcript|ENSSSCT00000032641|protein_coding||3/3||||||||rs331210663||1|HGNC|HGNC:25817|||||,C|intron_variant&non_coding_transcript_variant|MODIFIER|ZCCHC6|ENSSSCG00000010952|Transcript|ENSSSCT00000036200|processed_transcript||3/3||||||||rs331210663||1|HGNC|HGNC:25817|||||,C|non_coding_transcript_exon_variant&non_coding_transcript_variant|MO…	GT:AD:DP:GQ:PL	1/1:0,7:7:21:215,21,0
10	33099373	.	C	T	186.8	PASS	CSQ=T|intron_variant|MODIFIER|ZCCHC6|ENSSSCG00000010952|Transcript|ENSSSCT00000032641|protein_coding||3/3||||||||rs340860309||1|HGNC|HGNC:25817|||||,T|downstream_gene_variant|MODIFIER|ZCCHC6|ENSSSCG00000010952|Transcript|ENSSSCT00000036200|processed_transcript||||||||||rs340860309|31|1|HGNC|HGNC:25817|||||,T|intron_variant&NMD_transcript_variant|MODIFIER|ZCCHC6|ENSSSCG00000010952|Transcript|ENSSS…	GT:AD:DP:GQ:PL	1/1:0,7:7:21:215,21,0
10	33110039	.	G	A	170.84	PASS	CSQ=A|downstream_gene_variant|MODIFIER|ZCCHC6|ENSSSCG00000010952|Transcript|ENSSSCT00000011987|protein_coding||||||||||rs338824369|4863|1|HGNC|HGNC:25817|||||,A|intron_variant|MODIFIER|ISCA1|ENSSSCG00000010953|Transcript|ENSSSCT00000011988|protein_coding||2/4||||||||rs338824369||1|HGNC|HGNC:28660|||||	GT:AD:DP:GQ:PL	1/1:0,6:6:18:199,18,0
10	33117938	.	T	C	124.9	PASS	CSQ=C|intron_variant|MODIFIER|ISCA1|ENSSSCG00000010953|Transcript|ENSSSCT00000011988|protein_coding||3/4||||||||rs321374579||1|HGNC|HGNC:28660|||||	GT:AD:DP:GQ:PL	1/1:0,5:5:15:153,15,0
10	33118126	.	C	T	156.84	PASS	CSQ=T|intron_variant|MODIFIER|ISCA1|ENSSSCG00000010953|Transcript|ENSSSCT00000011988|protein_coding||3/4||||||||rs323139455||1|HGNC|HGNC:28660|||||	GT:AD:DP:GQ:PL	1/1:0,6:6:18:185,18,0
10	33118537	.	T	A	156.84	PASS	CSQ=A|intron_variant|MODIFIER|ISCA1|ENSSSCG00000010953|Transcript|ENSSSCT00000011988|protein_coding||3/4||||||||rs337802049||1|HGNC|HGNC:28660|||||	GT:AD:DP:GQ:PL	1/1:0,6:6:18:185,18,0
10	33123507	.	T	C	1072.77	PASS	CSQ=C|3_prime_UTR_variant|MODIFIER|ISCA1|ENSSSCG00000010953|Transcript|ENSSSCT00000011988|protein_coding|5/5||||558|||||rs338156182||1|HGNC|HGNC:28660|||||	GT:AD:DP:GQ:PL	1/1:0,36:36:99:1101,108,0
10	33124686	.	A	G	310.41	PASS	CSQ=G|downstream_gene_variant|MODIFIER|ISCA1|ENSSSCG00000010953|Transcript|ENSSSCT00000011988|protein_coding||||||||||rs323928279|1076|1|HGNC|HGNC:28660|||||	GT:AD:DP:GQ:PL	1/1:1,12:13:8:338,8,0
10	33125315	.	A	G	1586.77	PASS	CSQ=G|downstream_gene_variant|MODIFIER|ISCA1|ENSSSCG00000010953|Transcript|ENSSSCT00000011988|protein_coding||||||||||rs343904873|1705|1|HGNC|HGNC:28660|||||	GT:AD:DP:GQ:PL	1/1:0,53:53:99:1615,159,0
10	33249821	.	T	C	186.8	PASS	CSQ=C|intron_variant|MODIFIER|GOLM1|ENSSSCG00000010955|Transcript|ENSSSCT00000011991|protein_coding||9/12||||||||rs334852652||1|Uniprot_gn||||||	GT:AD:DP:GQ:PL	1/1:0,7:7:21:215,21,0
10	33251734	.	C	T	579.77	PASS	CSQ=T|synonymous_variant|LOW|GOLM1|ENSSSCG00000010955|Transcript|ENSSSCT00000011991|protein_coding|10/13||||869|726|242|N|aaC/aaT|rs337356290||1|Uniprot_gn||||||	GT:AD:DP:GQ:PL	0/1:10,23:33:99:608,0,208
10	33252485	.	T	C	493.77	PASS	CSQ=C|synonymous_variant|LOW|GOLM1|ENSSSCG00000010955|Transcript|ENSSSCT00000011991|protein_coding|11/13||||959|816|272|V|gtT/gtC|rs325200065||1|Uniprot_gn||||||	GT:AD:DP:GQ:PL	1/1:0,17:17:51:522,51,0
10	33254762	.	T	C	771.77	PASS	CSQ=C|synonymous_variant|LOW|GOLM1|ENSSSCG00000010955|Transcript|ENSSSCT00000011991|protein_coding|12/13||||1259|1116|372|N|aaT/aaC|rs326461907||1|Uniprot_gn||||||	GT:AD:DP:GQ:PL	1/1:0,26:26:78:800,78,0
10	33262337	.	G	T	1169.77	PASS	CSQ=T|downstream_gene_variant|MODIFIER|GOLM1|ENSSSCG00000010955|Transcript|ENSSSCT00000011991|protein_coding||||||||||rs319646809|1202|1|Uniprot_gn||||||,T|downstream_gene_variant|MODIFIER|NAA35|ENSSSCG00000010956|Transcript|ENSSSCT00000011992|protein_coding||||||||||rs319646809|2309|-1|HGNC|HGNC:24340|||||	GT:AD:DP:GQ:PL	1/1:2,41:43:68:1198,68,0
10	33262675	.	C	T	2936.77	PASS	CSQ=T|downstream_gene_variant|MODIFIER|GOLM1|ENSSSCG00000010955|Transcript|ENSSSCT00000011991|protein_coding||||||||||rs324705646|1540|1|Uniprot_gn||||||,T|downstream_gene_variant|MODIFIER|NAA35|ENSSSCG00000010956|Transcript|ENSSSCT00000011992|protein_coding||||||||||rs324705646|1971|-1|HGNC|HGNC:24340|||||	GT:AD:DP:GQ:PL	0/1:20,109:129:99:2965,0,227
10	33262777	.	C	T	2997.77	PASS	CSQ=T|downstream_gene_variant|MODIFIER|GOLM1|ENSSSCG00000010955|Transcript|ENSSSCT00000011991|protein_coding||||||||||rs335475023|1642|1|Uniprot_gn||||||,T|downstream_gene_variant|MODIFIER|NAA35|ENSSSCG00000010956|Transcript|ENSSSCT00000011992|protein_coding||||||||||rs335475023|1869|-1|HGNC|HGNC:24340|||||	GT:AD:DP:GQ:PL	0/1:19,112:131:99:3026,0,447
10	33262992	.	T	C	914.77	PASS	CSQ=C|downstream_gene_variant|MODIFIER|GOLM1|ENSSSCG00000010955|Transcript|ENSSSCT00000011991|protein_coding||||||||||rs327701720|1857|1|Uniprot_gn||||||,C|downstream_gene_variant|MODIFIER|NAA35|ENSSSCG00000010956|Transcript|ENSSSCT00000011992|protein_coding||||||||||rs327701720|1654|-1|HGNC|HGNC:24340|||||	GT:AD:DP:GQ:PL	0/1:144,50:194:99:943,0,3851
10	33263041	.	T	G	902.77	PASS	CSQ=G|downstream_gene_variant|MODIFIER|GOLM1|ENSSSCG00000010955|Transcript|ENSSSCT00000011991|protein_coding||||||||||rs336540763|1906|1|Uniprot_gn||||||,G|downstream_gene_variant|MODIFIER|NAA35|ENSSSCG00000010956|Transcript|ENSSSCT00000011992|protein_coding||||||||||rs336540763|1605|-1|HGNC|HGNC:24340|||||	GT:AD:DP:GQ:PL	0/1:133,48:181:99:931,0,3546
10	33263871	.	G	A	125.9	PASS	CSQ=A|downstream_gene_variant|MODIFIER|GOLM1|ENSSSCG00000010955|Transcript|ENSSSCT00000011991|protein_coding||||||||||rs696712908|2736|1|Uniprot_gn||||||,A|downstream_gene_variant|MODIFIER|NAA35|ENSSSCG00000010956|Transcript|ENSSSCT00000011992|protein_coding||||||||||rs696712908|775|-1|HGNC|HGNC:24340|||||	GT:AD:DP:GQ:PL	1/1:0,5:5:15:154,15,0
10	33266060	.	G	A	70.77	PASS	CSQ=A|downstream_gene_variant|MODIFIER|GOLM1|ENSSSCG00000010955|Transcript|ENSSSCT00000011991|protein_coding||||||||||rs326461978|4925|1|Uniprot_gn||||||,A|3_prime_UTR_variant|MODIFIER|NAA35|ENSSSCG00000010956|Transcript|ENSSSCT00000011992|protein_coding|20/20||||3429|||||rs326461978||-1|HGNC|HGNC:24340|||||	GT:AD:DP:GQ:PL	0/1:4,4:8:99:99,0,99
10	33266101	.	T	G	64.77	PASS	CSQ=G|downstream_gene_variant|MODIFIER|GOLM1|ENSSSCG00000010955|Transcript|ENSSSCT00000011991|protein_coding||||||||||rs338539503|4966|1|Uniprot_gn||||||,G|3_prime_UTR_variant|MODIFIER|NAA35|ENSSSCG00000010956|Transcript|ENSSSCT00000011992|protein_coding|20/20||||3388|||||rs338539503||-1|HGNC|HGNC:24340|||||	GT:AD:DP:GQ:PL	0/1:2,4:6:44:93,0,44
10	33266697	.	C	T	76.77	PASS	CSQ=T|3_prime_UTR_variant|MODIFIER|NAA35|ENSSSCG00000010956|Transcript|ENSSSCT00000011992|protein_coding|20/20||||2792|||||rs339168062||-1|HGNC|HGNC:24340|||||	GT:AD:DP:GQ:PL	0/1:7,3:10:99:105,0,370
10	33266714	.	G	T	107.77	PASS	CSQ=T|3_prime_UTR_variant|MODIFIER|NAA35|ENSSSCG00000010956|Transcript|ENSSSCT00000011992|protein_coding|20/20||||2775|||||rs318513450||-1|HGNC|HGNC:24340|||||	GT:AD:DP:GQ:PL	0/1:6,4:10:99:136,0,339
10	33270333	.	C	T	107.98	PASS	CSQ=T|intron_variant|MODIFIER|NAA35|ENSSSCG00000010956|Transcript|ENSSSCT00000011992|protein_coding||18/19||||||||rs325535916||-1|HGNC|HGNC:24340|||||	GT:AD:DP:GQ:PL	0/1:1,5:6:13:136,0,13
10	33273700	.	C	T	83.77	PASS	CSQ=T|synonymous_variant|LOW|NAA35|ENSSSCG00000010956|Transcript|ENSSSCT00000011992|protein_coding|15/20||||1519|1500|500|E|gaG/gaA|rs326897203||-1|HGNC|HGNC:24340|||||	GT:AD:DP:GQ:PL	0/1:9,5:14:99:112,0,235
10	33604574	.	T	C	125.9	PASS	CSQ=C|synonymous_variant|LOW||ENSSSCG00000010957|Transcript|ENSSSCT00000011993|protein_coding|12/24||||1488|1488|496|N|aaT/aaC|rs344876227||1|||||||	GT:AD:DP:GQ:PL	1/1:0,5:5:15:154,15,0
10	33665945	.	T	C	125.9	PASS	CSQ=C|3_prime_UTR_variant|MODIFIER||ENSSSCG00000010957|Transcript|ENSSSCT00000011993|protein_coding|24/24||||3489|||||rs322298994||1|||||||	GT:AD:DP:GQ:PL	1/1:0,5:5:15:154,15,0
10	33666059	.	A	G	217.78	PASS	CSQ=G|3_prime_UTR_variant|MODIFIER||ENSSSCG00000010957|Transcript|ENSSSCT00000011993|protein_coding|24/24||||3603|||||rs81217975||1|||||||	GT:AD:DP:GQ:PL	1/1:0,8:8:24:246,24,0
10	34186795	.	A	G	402.77	PASS	CSQ=G|intergenic_variant|MODIFIER|||||||||||||||rs326927406|||||||||	GT:AD:DP:GQ:PL	1/1:0,14:14:42:431,42,0
10	34187675	.	T	C	2253.77	PASS	CSQ=C|intergenic_variant|MODIFIER|||||||||||||||rs321233029|||||||||	GT:AD:DP:GQ:PL	1/1:0,75:75:99:2282,225,0
10	34187741	.	T	C	2475.77	PASS	CSQ=C|intergenic_variant|MODIFIER|||||||||||||||rs330897521|||||||||	GT:AD:DP:GQ:PL	1/1:0,83:83:99:2504,249,0
10	34188073	.	A	G	771.77	PASS	CSQ=G|intergenic_variant|MODIFIER|||||||||||||||rs81423212|||||||||	GT:AD:DP:GQ:PL	1/1:1,27:28:53:800,53,0
10	34188217	.	G	A	323.77	PASS	CSQ=A|intergenic_variant|MODIFIER|||||||||||||||rs327030837|||||||||	GT:AD:DP:GQ:PL	0/1:3,13:16:44:352,0,44
10	34560431	.	A	G	125.9	PASS	CSQ=G|upstream_gene_variant|MODIFIER||ENSSSCG00000026405|Transcript|ENSSSCT00000028156|protein_coding||||||||||rs322632379|2019|-1|||||||	GT:AD:DP:GQ:PL	1/1:0,5:5:15:154,15,0
10	35061157	.	T	C	156.84	PASS	CSQ=C|downstream_gene_variant|MODIFIER|C9orf64|ENSSSCG00000026291|Transcript|ENSSSCT00000030955|protein_coding||||||||||rs331712639|3009|-1|HGNC|HGNC:28144|||||	GT:AD:DP:GQ:PL	1/1:0,6:6:18:185,18,0
10	35061252	.	G	A	79.88	PASS	CSQ=A|downstream_gene_variant|MODIFIER|C9orf64|ENSSSCG00000026291|Transcript|ENSSSCT00000030955|protein_coding||||||||||rs331017055|2914|-1|HGNC|HGNC:28144|||||	GT:AD:DP:GQ:PL	0/1:1,4:5:16:108,0,16
10	35064613	.	C	T	88.77	PASS	CSQ=T|3_prime_UTR_variant|MODIFIER|C9orf64|ENSSSCG00000026291|Transcript|ENSSSCT00000030955|protein_coding|4/4||||3546|||||rs337607304||-1|HGNC|HGNC:28144|||||	GT:AD:DP:GQ:PL	0/1:3,3:6:99:117,0,167
10	35064616	.	T	C	88.77	PASS	CSQ=C|3_prime_UTR_variant|MODIFIER|C9orf64|ENSSSCG00000026291|Transcript|ENSSSCT00000030955|protein_coding|4/4||||3543|||||rs319670660||-1|HGNC|HGNC:28144|||||	GT:AD:DP:GQ:PL	0/1:3,3:6:99:117,0,167
10	35067072	.	C	T	125.9	PASS	CSQ=T|3_prime_UTR_variant|MODIFIER|C9orf64|ENSSSCG00000026291|Transcript|ENSSSCT00000030955|protein_coding|4/4||||1087|||||rs332415899||-1|HGNC|HGNC:28144|||||	GT:AD:DP:GQ:PL	1/1:0,5:5:15:154,15,0
10	35067156	.	A	G	390.77	PASS	CSQ=G|missense_variant|MODERATE|C9orf64|ENSSSCG00000026291|Transcript|ENSSSCT00000030955|protein_coding|4/4||||1003|1003|335|C/R|Tgc/Cgc|rs327374861||-1|HGNC|HGNC:28144||tolerated(1)|||	GT:AD:DP:GQ:PL	1/1:0,14:14:42:419,42,0
10	35076793	.	G	A	267.77	PASS	CSQ=A|missense_variant|MODERATE|C9orf64|ENSSSCG00000026291|Transcript|ENSSSCT00000030955|protein_coding|1/4||||244|244|82|R/C|Cgc/Tgc|rs333323165||-1|HGNC|HGNC:28144||deleterious(0.05)|||	GT:AD:DP:GQ:PL	0/1:12,12:24:99:296,0,297
10	35076881	.	G	A	271.77	PASS	CSQ=A|synonymous_variant|LOW|C9orf64|ENSSSCG00000026291|Transcript|ENSSSCT00000030955|protein_coding|1/4||||156|156|52|L|ctC/ctT|rs81333291||-1|HGNC|HGNC:28144|||||	GT:AD:DP:GQ:PL	0/1:7,12:19:99:300,0,158
10	35076956	.	G	A	30.77	PASS	CSQ=A|synonymous_variant|LOW|C9orf64|ENSSSCG00000026291|Transcript|ENSSSCT00000030955|protein_coding|1/4||||81|81|27|G|ggC/ggT|rs332841294||-1|HGNC|HGNC:28144|||||	GT:AD:DP:GQ:PL	0/1:8,3:11:59:59,0,213
10	35077063	.	A	G	39.77	PASS	CSQ=G|upstream_gene_variant|MODIFIER|C9orf64|ENSSSCG00000026291|Transcript|ENSSSCT00000030955|protein_coding|||||||||||27|-1|HGNC|HGNC:28144|||||	GT:AD:DP:GQ:PL	0/1:13,4:17:68:68,0,346
10	35077093	.	C	T	212.77	PASS	CSQ=T|upstream_gene_variant|MODIFIER|C9orf64|ENSSSCG00000026291|Transcript|ENSSSCT00000030955|protein_coding||||||||||rs327583733|57|-1|HGNC|HGNC:28144|||||	GT:AD:DP:GQ:PL	0/1:12,10:22:99:241,0,303
10	35077178	.	G	C	49.77	PASS	CSQ=C|upstream_gene_variant|MODIFIER|C9orf64|ENSSSCG00000026291|Transcript|ENSSSCT00000030955|protein_coding||||||||||rs345662890|142|-1|HGNC|HGNC:28144|||||	GT:AD:DP:GQ:PL	0/1:11,4:15:78:78,0,293
10	35077222	.	C	T	119.77	PASS	CSQ=T|upstream_gene_variant|MODIFIER|C9orf64|ENSSSCG00000026291|Transcript|ENSSSCT00000030955|protein_coding||||||||||rs325220417|186|-1|HGNC|HGNC:28144|||||	GT:AD:DP:GQ:PL	0/1:11,5:16:99:148,0,418
10	35077237	.	A	G	67.77	PASS	CSQ=G|upstream_gene_variant|MODIFIER|C9orf64|ENSSSCG00000026291|Transcript|ENSSSCT00000030955|protein_coding||||||||||rs335998441|201|-1|HGNC|HGNC:28144|||||	GT:AD:DP:GQ:PL	0/1:10,3:13:96:96,0,397
10	35104369	.	T	G	45.77	PASS	CSQ=G|upstream_gene_variant|MODIFIER|HNRNPK|ENSSSCG00000022760|Transcript|ENSSSCT00000025854|protein_coding||||||||||rs336801963|680|1|HGNC|HGNC:5044|||||	GT:AD:DP:GQ:PL	0/1:3,3:6:73:74,0,73
[truncated: 104,853 more rows]
