# Supplementary material for: Transcriptome analysis revealed chimeric RNAs, single nucleotide polymorphisms and allele-specific expression in porcine prenatal skeletal muscle
Source: Sci Rep. 2016 Jun 29;6:29039. doi: 10.1038/srep29039 (PMC4926253; doi:10.1038/srep29039)
Supplement: Supplementary Data 7 [file srep29039-s8.xls]

SNP_name	QTL region	QTL ID	Trait
10:743211	10:664729-16987451	1111	Body weight (slaughter)
10:743211	10:664729-32088890	5715	Average daily gain (birth-10 weeks)
10:743211	10:664729-61209673	5714	Average daily gain (4-10 weeks)
10:743363	10:664729-16987451	1111	Body weight (slaughter)
10:743363	10:664729-32088890	5715	Average daily gain (birth-10 weeks)
10:743363	10:664729-61209673	5714	Average daily gain (4-10 weeks)
10:2247474	10:664729-16987451	1111	Body weight (slaughter)
10:2247474	10:664729-32088890	5715	Average daily gain (birth-10 weeks)
10:2247474	10:664729-61209673	5714	Average daily gain (4-10 weeks)
10:2286900	10:664729-16987451	1111	Body weight (slaughter)
10:2286900	10:664729-32088890	5715	Average daily gain (birth-10 weeks)
10:2286900	10:664729-61209673	5714	Average daily gain (4-10 weeks)
10:2302008	10:664729-16987451	1111	Body weight (slaughter)
10:2302008	10:664729-32088890	5715	Average daily gain (birth-10 weeks)
10:2302008	10:664729-61209673	5714	Average daily gain (4-10 weeks)
10:2304935	10:664729-16987451	1111	Body weight (slaughter)
10:2304935	10:664729-32088890	5715	Average daily gain (birth-10 weeks)
10:2304935	10:664729-61209673	5714	Average daily gain (4-10 weeks)
10:2308154	10:664729-16987451	1111	Body weight (slaughter)
10:2308154	10:664729-32088890	5715	Average daily gain (birth-10 weeks)
10:2308154	10:664729-61209673	5714	Average daily gain (4-10 weeks)
10:2324459	10:664729-16987451	1111	Body weight (slaughter)
10:2324459	10:664729-32088890	5715	Average daily gain (birth-10 weeks)
10:2324459	10:664729-61209673	5714	Average daily gain (4-10 weeks)
10:2325400	10:664729-16987451	1111	Body weight (slaughter)
10:2325400	10:664729-32088890	5715	Average daily gain (birth-10 weeks)
10:2325400	10:664729-61209673	5714	Average daily gain (4-10 weeks)
10:2385881	10:664729-16987451	1111	Body weight (slaughter)
10:2385881	10:664729-32088890	5715	Average daily gain (birth-10 weeks)
10:2385881	10:664729-61209673	5714	Average daily gain (4-10 weeks)
10:2413372	10:664729-16987451	1111	Body weight (slaughter)
10:2413372	10:664729-32088890	5715	Average daily gain (birth-10 weeks)
10:2413372	10:664729-61209673	5714	Average daily gain (4-10 weeks)
10:2413375	10:664729-16987451	1111	Body weight (slaughter)
10:2413375	10:664729-32088890	5715	Average daily gain (birth-10 weeks)
10:2413375	10:664729-61209673	5714	Average daily gain (4-10 weeks)
10:2413464	10:664729-16987451	1111	Body weight (slaughter)
10:2413464	10:664729-32088890	5715	Average daily gain (birth-10 weeks)
10:2413464	10:664729-61209673	5714	Average daily gain (4-10 weeks)
10:2413511	10:664729-16987451	1111	Body weight (slaughter)
10:2413511	10:664729-32088890	5715	Average daily gain (birth-10 weeks)
10:2413511	10:664729-61209673	5714	Average daily gain (4-10 weeks)
10:2413535	10:664729-16987451	1111	Body weight (slaughter)
10:2413535	10:664729-32088890	5715	Average daily gain (birth-10 weeks)
10:2413535	10:664729-61209673	5714	Average daily gain (4-10 weeks)
10:2413569	10:664729-16987451	1111	Body weight (slaughter)
10:2413569	10:664729-32088890	5715	Average daily gain (birth-10 weeks)
10:2413569	10:664729-61209673	5714	Average daily gain (4-10 weeks)
10:2415875	10:664729-16987451	1111	Body weight (slaughter)
10:2415875	10:664729-32088890	5715	Average daily gain (birth-10 weeks)
10:2415875	10:664729-61209673	5714	Average daily gain (4-10 weeks)
10:2543609	10:664729-16987451	1111	Body weight (slaughter)
10:2543609	10:664729-32088890	5715	Average daily gain (birth-10 weeks)
10:2543609	10:664729-61209673	5714	Average daily gain (4-10 weeks)
10:2544083	10:664729-16987451	1111	Body weight (slaughter)
10:2544083	10:664729-32088890	5715	Average daily gain (birth-10 weeks)
10:2544083	10:664729-61209673	5714	Average daily gain (4-10 weeks)
10:3319475	10:664729-16987451	1111	Body weight (slaughter)
10:3319475	10:664729-32088890	5715	Average daily gain (birth-10 weeks)
10:3319475	10:664729-61209673	5714	Average daily gain (4-10 weeks)
10:7637517	10:664729-16987451	1111	Body weight (slaughter)
10:7637517	10:664729-32088890	5715	Average daily gain (birth-10 weeks)
10:7637517	10:664729-61209673	5714	Average daily gain (4-10 weeks)
10:8018724	10:664729-16987451	1111	Body weight (slaughter)
10:8018724	10:664729-32088890	5715	Average daily gain (birth-10 weeks)
10:8018724	10:664729-61209673	5714	Average daily gain (4-10 weeks)
10:8018730	10:664729-16987451	1111	Body weight (slaughter)
10:8018730	10:664729-32088890	5715	Average daily gain (birth-10 weeks)
10:8018730	10:664729-61209673	5714	Average daily gain (4-10 weeks)
10:8018836	10:664729-16987451	1111	Body weight (slaughter)
10:8018836	10:664729-32088890	5715	Average daily gain (birth-10 weeks)
10:8018836	10:664729-61209673	5714	Average daily gain (4-10 weeks)
10:8018851	10:664729-16987451	1111	Body weight (slaughter)
10:8018851	10:664729-32088890	5715	Average daily gain (birth-10 weeks)
10:8018851	10:664729-61209673	5714	Average daily gain (4-10 weeks)
10:8644903	10:664729-16987451	1111	Body weight (slaughter)
10:8644903	10:664729-32088890	5715	Average daily gain (birth-10 weeks)
10:8644903	10:664729-61209673	5714	Average daily gain (4-10 weeks)
10:8645000	10:664729-16987451	1111	Body weight (slaughter)
10:8645000	10:664729-32088890	5715	Average daily gain (birth-10 weeks)
10:8645000	10:664729-61209673	5714	Average daily gain (4-10 weeks)
10:8645246	10:664729-16987451	1111	Body weight (slaughter)
10:8645246	10:664729-32088890	5715	Average daily gain (birth-10 weeks)
10:8645246	10:664729-61209673	5714	Average daily gain (4-10 weeks)
10:8645534	10:664729-16987451	1111	Body weight (slaughter)
10:8645534	10:664729-32088890	5715	Average daily gain (birth-10 weeks)
10:8645534	10:664729-61209673	5714	Average daily gain (4-10 weeks)
10:8645594	10:664729-16987451	1111	Body weight (slaughter)
10:8645594	10:664729-32088890	5715	Average daily gain (birth-10 weeks)
10:8645594	10:664729-61209673	5714	Average daily gain (4-10 weeks)
10:8645604	10:664729-16987451	1111	Body weight (slaughter)
10:8645604	10:664729-32088890	5715	Average daily gain (birth-10 weeks)
10:8645604	10:664729-61209673	5714	Average daily gain (4-10 weeks)
10:8646001	10:664729-16987451	1111	Body weight (slaughter)
10:8646001	10:664729-32088890	5715	Average daily gain (birth-10 weeks)
10:8646001	10:664729-61209673	5714	Average daily gain (4-10 weeks)
10:9648749	10:664729-16987451	1111	Body weight (slaughter)
10:9648749	10:664729-32088890	5715	Average daily gain (birth-10 weeks)
10:9648749	10:664729-61209673	5714	Average daily gain (4-10 weeks)
10:9648856	10:664729-16987451	1111	Body weight (slaughter)
10:9648856	10:664729-32088890	5715	Average daily gain (birth-10 weeks)
10:9648856	10:664729-61209673	5714	Average daily gain (4-10 weeks)
10:9648888	10:664729-16987451	1111	Body weight (slaughter)
10:9648888	10:664729-32088890	5715	Average daily gain (birth-10 weeks)
10:9648888	10:664729-61209673	5714	Average daily gain (4-10 weeks)
10:9648948	10:664729-16987451	1111	Body weight (slaughter)
10:9648948	10:664729-32088890	5715	Average daily gain (birth-10 weeks)
10:9648948	10:664729-61209673	5714	Average daily gain (4-10 weeks)
10:9649092	10:664729-16987451	1111	Body weight (slaughter)
10:9649092	10:664729-32088890	5715	Average daily gain (birth-10 weeks)
10:9649092	10:664729-61209673	5714	Average daily gain (4-10 weeks)
10:9649269	10:664729-16987451	1111	Body weight (slaughter)
10:9649269	10:664729-32088890	5715	Average daily gain (birth-10 weeks)
10:9649269	10:664729-61209673	5714	Average daily gain (4-10 weeks)
10:9649331	10:664729-16987451	1111	Body weight (slaughter)
10:9649331	10:664729-32088890	5715	Average daily gain (birth-10 weeks)
10:9649331	10:664729-61209673	5714	Average daily gain (4-10 weeks)
10:9650210	10:664729-16987451	1111	Body weight (slaughter)
10:9650210	10:664729-32088890	5715	Average daily gain (birth-10 weeks)
10:9650210	10:664729-61209673	5714	Average daily gain (4-10 weeks)
10:9650375	10:664729-16987451	1111	Body weight (slaughter)
10:9650375	10:664729-32088890	5715	Average daily gain (birth-10 weeks)
10:9650375	10:664729-61209673	5714	Average daily gain (4-10 weeks)
10:9650412	10:664729-16987451	1111	Body weight (slaughter)
10:9650412	10:664729-32088890	5715	Average daily gain (birth-10 weeks)
10:9650412	10:664729-61209673	5714	Average daily gain (4-10 weeks)
10:9651108	10:664729-16987451	1111	Body weight (slaughter)
10:9651108	10:664729-32088890	5715	Average daily gain (birth-10 weeks)
10:9651108	10:664729-61209673	5714	Average daily gain (4-10 weeks)
10:9651287	10:664729-16987451	1111	Body weight (slaughter)
10:9651287	10:664729-32088890	5715	Average daily gain (birth-10 weeks)
10:9651287	10:664729-61209673	5714	Average daily gain (4-10 weeks)
10:9651671	10:664729-16987451	1111	Body weight (slaughter)
10:9651671	10:664729-32088890	5715	Average daily gain (birth-10 weeks)
10:9651671	10:664729-61209673	5714	Average daily gain (4-10 weeks)
10:9651783	10:664729-16987451	1111	Body weight (slaughter)
10:9651783	10:664729-32088890	5715	Average daily gain (birth-10 weeks)
10:9651783	10:664729-61209673	5714	Average daily gain (4-10 weeks)
10:9671340	10:664729-16987451	1111	Body weight (slaughter)
10:9671340	10:664729-32088890	5715	Average daily gain (birth-10 weeks)
10:9671340	10:664729-61209673	5714	Average daily gain (4-10 weeks)
10:9817301	10:664729-16987451	1111	Body weight (slaughter)
10:9817301	10:664729-32088890	5715	Average daily gain (birth-10 weeks)
10:9817301	10:664729-61209673	5714	Average daily gain (4-10 weeks)
10:10312735	10:664729-16987451	1111	Body weight (slaughter)
10:10312735	10:9981187-25917876	3939	Average daily lean meat gain
10:10312735	10:664729-32088890	5715	Average daily gain (birth-10 weeks)
10:10312735	10:664729-61209673	5714	Average daily gain (4-10 weeks)
10:10312794	10:664729-16987451	1111	Body weight (slaughter)
10:10312794	10:9981187-25917876	3939	Average daily lean meat gain
10:10312794	10:664729-32088890	5715	Average daily gain (birth-10 weeks)
10:10312794	10:664729-61209673	5714	Average daily gain (4-10 weeks)
10:10312802	10:664729-16987451	1111	Body weight (slaughter)
10:10312802	10:9981187-25917876	3939	Average daily lean meat gain
10:10312802	10:664729-32088890	5715	Average daily gain (birth-10 weeks)
10:10312802	10:664729-61209673	5714	Average daily gain (4-10 weeks)
10:10312870	10:664729-16987451	1111	Body weight (slaughter)
10:10312870	10:9981187-25917876	3939	Average daily lean meat gain
10:10312870	10:664729-32088890	5715	Average daily gain (birth-10 weeks)
10:10312870	10:664729-61209673	5714	Average daily gain (4-10 weeks)
10:10338008	10:664729-16987451	1111	Body weight (slaughter)
10:10338008	10:9981187-25917876	3939	Average daily lean meat gain
10:10338008	10:664729-32088890	5715	Average daily gain (birth-10 weeks)
10:10338008	10:664729-61209673	5714	Average daily gain (4-10 weeks)
10:10338597	10:664729-16987451	1111	Body weight (slaughter)
10:10338597	10:9981187-25917876	3939	Average daily lean meat gain
10:10338597	10:664729-32088890	5715	Average daily gain (birth-10 weeks)
10:10338597	10:664729-61209673	5714	Average daily gain (4-10 weeks)
10:10338642	10:664729-16987451	1111	Body weight (slaughter)
10:10338642	10:9981187-25917876	3939	Average daily lean meat gain
10:10338642	10:664729-32088890	5715	Average daily gain (birth-10 weeks)
10:10338642	10:664729-61209673	5714	Average daily gain (4-10 weeks)
10:10338689	10:664729-16987451	1111	Body weight (slaughter)
10:10338689	10:9981187-25917876	3939	Average daily lean meat gain
10:10338689	10:664729-32088890	5715	Average daily gain (birth-10 weeks)
10:10338689	10:664729-61209673	5714	Average daily gain (4-10 weeks)
10:10338804	10:664729-16987451	1111	Body weight (slaughter)
10:10338804	10:9981187-25917876	3939	Average daily lean meat gain
10:10338804	10:664729-32088890	5715	Average daily gain (birth-10 weeks)
10:10338804	10:664729-61209673	5714	Average daily gain (4-10 weeks)
10:10341843	10:664729-16987451	1111	Body weight (slaughter)
10:10341843	10:9981187-25917876	3939	Average daily lean meat gain
10:10341843	10:664729-32088890	5715	Average daily gain (birth-10 weeks)
10:10341843	10:664729-61209673	5714	Average daily gain (4-10 weeks)
10:10342107	10:664729-16987451	1111	Body weight (slaughter)
10:10342107	10:9981187-25917876	3939	Average daily lean meat gain
10:10342107	10:664729-32088890	5715	Average daily gain (birth-10 weeks)
10:10342107	10:664729-61209673	5714	Average daily gain (4-10 weeks)
10:10342796	10:664729-16987451	1111	Body weight (slaughter)
10:10342796	10:9981187-25917876	3939	Average daily lean meat gain
10:10342796	10:664729-32088890	5715	Average daily gain (birth-10 weeks)
10:10342796	10:664729-61209673	5714	Average daily gain (4-10 weeks)
10:10342803	10:664729-16987451	1111	Body weight (slaughter)
10:10342803	10:9981187-25917876	3939	Average daily lean meat gain
10:10342803	10:664729-32088890	5715	Average daily gain (birth-10 weeks)
10:10342803	10:664729-61209673	5714	Average daily gain (4-10 weeks)
10:10342842	10:664729-16987451	1111	Body weight (slaughter)
10:10342842	10:9981187-25917876	3939	Average daily lean meat gain
10:10342842	10:664729-32088890	5715	Average daily gain (birth-10 weeks)
10:10342842	10:664729-61209673	5714	Average daily gain (4-10 weeks)
10:10353992	10:664729-16987451	1111	Body weight (slaughter)
10:10353992	10:9981187-25917876	3939	Average daily lean meat gain
10:10353992	10:664729-32088890	5715	Average daily gain (birth-10 weeks)
10:10353992	10:664729-61209673	5714	Average daily gain (4-10 weeks)
10:10470792	10:664729-16987451	1111	Body weight (slaughter)
10:10470792	10:9981187-25917876	3939	Average daily lean meat gain
10:10470792	10:664729-32088890	5715	Average daily gain (birth-10 weeks)
10:10470792	10:664729-61209673	5714	Average daily gain (4-10 weeks)
10:10470807	10:664729-16987451	1111	Body weight (slaughter)
10:10470807	10:9981187-25917876	3939	Average daily lean meat gain
10:10470807	10:664729-32088890	5715	Average daily gain (birth-10 weeks)
10:10470807	10:664729-61209673	5714	Average daily gain (4-10 weeks)
10:10471361	10:664729-16987451	1111	Body weight (slaughter)
10:10471361	10:9981187-25917876	3939	Average daily lean meat gain
10:10471361	10:664729-32088890	5715	Average daily gain (birth-10 weeks)
10:10471361	10:664729-61209673	5714	Average daily gain (4-10 weeks)
10:10471427	10:664729-16987451	1111	Body weight (slaughter)
10:10471427	10:9981187-25917876	3939	Average daily lean meat gain
10:10471427	10:664729-32088890	5715	Average daily gain (birth-10 weeks)
10:10471427	10:664729-61209673	5714	Average daily gain (4-10 weeks)
10:10471532	10:664729-16987451	1111	Body weight (slaughter)
10:10471532	10:9981187-25917876	3939	Average daily lean meat gain
10:10471532	10:664729-32088890	5715	Average daily gain (birth-10 weeks)
10:10471532	10:664729-61209673	5714	Average daily gain (4-10 weeks)
10:10471586	10:664729-16987451	1111	Body weight (slaughter)
10:10471586	10:9981187-25917876	3939	Average daily lean meat gain
10:10471586	10:664729-32088890	5715	Average daily gain (birth-10 weeks)
10:10471586	10:664729-61209673	5714	Average daily gain (4-10 weeks)
10:10472119	10:664729-16987451	1111	Body weight (slaughter)
10:10472119	10:9981187-25917876	3939	Average daily lean meat gain
10:10472119	10:664729-32088890	5715	Average daily gain (birth-10 weeks)
10:10472119	10:664729-61209673	5714	Average daily gain (4-10 weeks)
10:10472159	10:664729-16987451	1111	Body weight (slaughter)
10:10472159	10:9981187-25917876	3939	Average daily lean meat gain
10:10472159	10:664729-32088890	5715	Average daily gain (birth-10 weeks)
10:10472159	10:664729-61209673	5714	Average daily gain (4-10 weeks)
10:10473035	10:664729-16987451	1111	Body weight (slaughter)
10:10473035	10:9981187-25917876	3939	Average daily lean meat gain
10:10473035	10:664729-32088890	5715	Average daily gain (birth-10 weeks)
10:10473035	10:664729-61209673	5714	Average daily gain (4-10 weeks)
10:10473061	10:664729-16987451	1111	Body weight (slaughter)
10:10473061	10:9981187-25917876	3939	Average daily lean meat gain
10:10473061	10:664729-32088890	5715	Average daily gain (birth-10 weeks)
10:10473061	10:664729-61209673	5714	Average daily gain (4-10 weeks)
10:10473372	10:664729-16987451	1111	Body weight (slaughter)
10:10473372	10:9981187-25917876	3939	Average daily lean meat gain
10:10473372	10:664729-32088890	5715	Average daily gain (birth-10 weeks)
10:10473372	10:664729-61209673	5714	Average daily gain (4-10 weeks)
10:10473781	10:664729-16987451	1111	Body weight (slaughter)
10:10473781	10:9981187-25917876	3939	Average daily lean meat gain
10:10473781	10:664729-32088890	5715	Average daily gain (birth-10 weeks)
10:10473781	10:664729-61209673	5714	Average daily gain (4-10 weeks)
10:10473981	10:664729-16987451	1111	Body weight (slaughter)
10:10473981	10:9981187-25917876	3939	Average daily lean meat gain
10:10473981	10:664729-32088890	5715	Average daily gain (birth-10 weeks)
10:10473981	10:664729-61209673	5714	Average daily gain (4-10 weeks)
10:10473992	10:664729-16987451	1111	Body weight (slaughter)
10:10473992	10:9981187-25917876	3939	Average daily lean meat gain
10:10473992	10:664729-32088890	5715	Average daily gain (birth-10 weeks)
10:10473992	10:664729-61209673	5714	Average daily gain (4-10 weeks)
10:10474164	10:664729-16987451	1111	Body weight (slaughter)
10:10474164	10:9981187-25917876	3939	Average daily lean meat gain
10:10474164	10:664729-32088890	5715	Average daily gain (birth-10 weeks)
10:10474164	10:664729-61209673	5714	Average daily gain (4-10 weeks)
10:10474518	10:664729-16987451	1111	Body weight (slaughter)
10:10474518	10:9981187-25917876	3939	Average daily lean meat gain
10:10474518	10:664729-32088890	5715	Average daily gain (birth-10 weeks)
10:10474518	10:664729-61209673	5714	Average daily gain (4-10 weeks)
10:10474868	10:664729-16987451	1111	Body weight (slaughter)
10:10474868	10:9981187-25917876	3939	Average daily lean meat gain
10:10474868	10:664729-32088890	5715	Average daily gain (birth-10 weeks)
10:10474868	10:664729-61209673	5714	Average daily gain (4-10 weeks)
10:10475193	10:664729-16987451	1111	Body weight (slaughter)
10:10475193	10:9981187-25917876	3939	Average daily lean meat gain
10:10475193	10:664729-32088890	5715	Average daily gain (birth-10 weeks)
10:10475193	10:664729-61209673	5714	Average daily gain (4-10 weeks)
10:10475435	10:664729-16987451	1111	Body weight (slaughter)
10:10475435	10:9981187-25917876	3939	Average daily lean meat gain
10:10475435	10:664729-32088890	5715	Average daily gain (birth-10 weeks)
10:10475435	10:664729-61209673	5714	Average daily gain (4-10 weeks)
10:10476050	10:664729-16987451	1111	Body weight (slaughter)
10:10476050	10:9981187-25917876	3939	Average daily lean meat gain
10:10476050	10:664729-32088890	5715	Average daily gain (birth-10 weeks)
10:10476050	10:664729-61209673	5714	Average daily gain (4-10 weeks)
10:10513900	10:664729-16987451	1111	Body weight (slaughter)
10:10513900	10:9981187-25917876	3939	Average daily lean meat gain
10:10513900	10:664729-32088890	5715	Average daily gain (birth-10 weeks)
10:10513900	10:664729-61209673	5714	Average daily gain (4-10 weeks)
10:10584942	10:664729-16987451	1111	Body weight (slaughter)
10:10584942	10:9981187-25917876	3939	Average daily lean meat gain
10:10584942	10:664729-32088890	5715	Average daily gain (birth-10 weeks)
10:10584942	10:664729-61209673	5714	Average daily gain (4-10 weeks)
10:10584952	10:664729-16987451	1111	Body weight (slaughter)
10:10584952	10:9981187-25917876	3939	Average daily lean meat gain
10:10584952	10:664729-32088890	5715	Average daily gain (birth-10 weeks)
10:10584952	10:664729-61209673	5714	Average daily gain (4-10 weeks)
10:10585029	10:664729-16987451	1111	Body weight (slaughter)
10:10585029	10:9981187-25917876	3939	Average daily lean meat gain
10:10585029	10:664729-32088890	5715	Average daily gain (birth-10 weeks)
10:10585029	10:664729-61209673	5714	Average daily gain (4-10 weeks)
10:10585037	10:664729-16987451	1111	Body weight (slaughter)
10:10585037	10:9981187-25917876	3939	Average daily lean meat gain
10:10585037	10:664729-32088890	5715	Average daily gain (birth-10 weeks)
10:10585037	10:664729-61209673	5714	Average daily gain (4-10 weeks)
10:10585753	10:664729-16987451	1111	Body weight (slaughter)
10:10585753	10:9981187-25917876	3939	Average daily lean meat gain
10:10585753	10:664729-32088890	5715	Average daily gain (birth-10 weeks)
10:10585753	10:664729-61209673	5714	Average daily gain (4-10 weeks)
10:10585785	10:664729-16987451	1111	Body weight (slaughter)
10:10585785	10:9981187-25917876	3939	Average daily lean meat gain
10:10585785	10:664729-32088890	5715	Average daily gain (birth-10 weeks)
10:10585785	10:664729-61209673	5714	Average daily gain (4-10 weeks)
10:10586296	10:664729-16987451	1111	Body weight (slaughter)
10:10586296	10:9981187-25917876	3939	Average daily lean meat gain
10:10586296	10:664729-32088890	5715	Average daily gain (birth-10 weeks)
10:10586296	10:664729-61209673	5714	Average daily gain (4-10 weeks)
10:10586470	10:664729-16987451	1111	Body weight (slaughter)
10:10586470	10:9981187-25917876	3939	Average daily lean meat gain
10:10586470	10:664729-32088890	5715	Average daily gain (birth-10 weeks)
10:10586470	10:664729-61209673	5714	Average daily gain (4-10 weeks)
10:10592629	10:664729-16987451	1111	Body weight (slaughter)
10:10592629	10:9981187-25917876	3939	Average daily lean meat gain
10:10592629	10:664729-32088890	5715	Average daily gain (birth-10 weeks)
10:10592629	10:664729-61209673	5714	Average daily gain (4-10 weeks)
10:10592756	10:664729-16987451	1111	Body weight (slaughter)
10:10592756	10:9981187-25917876	3939	Average daily lean meat gain
10:10592756	10:664729-32088890	5715	Average daily gain (birth-10 weeks)
10:10592756	10:664729-61209673	5714	Average daily gain (4-10 weeks)
10:10594098	10:664729-16987451	1111	Body weight (slaughter)
10:10594098	10:9981187-25917876	3939	Average daily lean meat gain
10:10594098	10:664729-32088890	5715	Average daily gain (birth-10 weeks)
10:10594098	10:664729-61209673	5714	Average daily gain (4-10 weeks)
10:10594211	10:664729-16987451	1111	Body weight (slaughter)
10:10594211	10:9981187-25917876	3939	Average daily lean meat gain
10:10594211	10:664729-32088890	5715	Average daily gain (birth-10 weeks)
10:10594211	10:664729-61209673	5714	Average daily gain (4-10 weeks)
10:10595080	10:664729-16987451	1111	Body weight (slaughter)
10:10595080	10:9981187-25917876	3939	Average daily lean meat gain
10:10595080	10:664729-32088890	5715	Average daily gain (birth-10 weeks)
10:10595080	10:664729-61209673	5714	Average daily gain (4-10 weeks)
10:10603479	10:664729-16987451	1111	Body weight (slaughter)
10:10603479	10:9981187-25917876	3939	Average daily lean meat gain
10:10603479	10:664729-32088890	5715	Average daily gain (birth-10 weeks)
10:10603479	10:664729-61209673	5714	Average daily gain (4-10 weeks)
10:10603482	10:664729-16987451	1111	Body weight (slaughter)
10:10603482	10:9981187-25917876	3939	Average daily lean meat gain
10:10603482	10:664729-32088890	5715	Average daily gain (birth-10 weeks)
10:10603482	10:664729-61209673	5714	Average daily gain (4-10 weeks)
10:10638557	10:664729-16987451	1111	Body weight (slaughter)
10:10638557	10:9981187-25917876	3939	Average daily lean meat gain
10:10638557	10:664729-32088890	5715	Average daily gain (birth-10 weeks)
10:10638557	10:664729-61209673	5714	Average daily gain (4-10 weeks)
10:10638592	10:664729-16987451	1111	Body weight (slaughter)
10:10638592	10:9981187-25917876	3939	Average daily lean meat gain
10:10638592	10:664729-32088890	5715	Average daily gain (birth-10 weeks)
10:10638592	10:664729-61209673	5714	Average daily gain (4-10 weeks)
10:11029667	10:664729-16987451	1111	Body weight (slaughter)
10:11029667	10:9981187-25917876	3939	Average daily lean meat gain
10:11029667	10:664729-32088890	5715	Average daily gain (birth-10 weeks)
10:11029667	10:664729-61209673	5714	Average daily gain (4-10 weeks)
10:11060836	10:664729-16987451	1111	Body weight (slaughter)
10:11060836	10:9981187-25917876	3939	Average daily lean meat gain
10:11060836	10:664729-32088890	5715	Average daily gain (birth-10 weeks)
10:11060836	10:664729-61209673	5714	Average daily gain (4-10 weeks)
10:11062855	10:664729-16987451	1111	Body weight (slaughter)
10:11062855	10:9981187-25917876	3939	Average daily lean meat gain
10:11062855	10:664729-32088890	5715	Average daily gain (birth-10 weeks)
10:11062855	10:664729-61209673	5714	Average daily gain (4-10 weeks)
10:11069688	10:664729-16987451	1111	Body weight (slaughter)
10:11069688	10:9981187-25917876	3939	Average daily lean meat gain
10:11069688	10:664729-32088890	5715	Average daily gain (birth-10 weeks)
10:11069688	10:664729-61209673	5714	Average daily gain (4-10 weeks)
10:11071427	10:664729-16987451	1111	Body weight (slaughter)
10:11071427	10:9981187-25917876	3939	Average daily lean meat gain
10:11071427	10:664729-32088890	5715	Average daily gain (birth-10 weeks)
10:11071427	10:664729-61209673	5714	Average daily gain (4-10 weeks)
10:11074349	10:664729-16987451	1111	Body weight (slaughter)
10:11074349	10:9981187-25917876	3939	Average daily lean meat gain
10:11074349	10:664729-32088890	5715	Average daily gain (birth-10 weeks)
10:11074349	10:664729-61209673	5714	Average daily gain (4-10 weeks)
10:11304422	10:664729-16987451	1111	Body weight (slaughter)
10:11304422	10:11093314-18016917	17805	Body weight (birth)
10:11304422	10:11093314-31786469	16856	average daily gain
10:11304422	10:9981187-25917876	3939	Average daily lean meat gain
10:11304422	10:664729-32088890	5715	Average daily gain (birth-10 weeks)
10:11304422	10:664729-61209673	5714	Average daily gain (4-10 weeks)
10:11304436	10:664729-16987451	1111	Body weight (slaughter)
10:11304436	10:11093314-18016917	17805	Body weight (birth)
10:11304436	10:11093314-31786469	16856	average daily gain
10:11304436	10:9981187-25917876	3939	Average daily lean meat gain
10:11304436	10:664729-32088890	5715	Average daily gain (birth-10 weeks)
10:11304436	10:664729-61209673	5714	Average daily gain (4-10 weeks)
10:11650702	10:664729-16987451	1111	Body weight (slaughter)
10:11650702	10:11093314-18016917	17805	Body weight (birth)
10:11650702	10:11093314-31786469	16856	average daily gain
10:11650702	10:9981187-25917876	3939	Average daily lean meat gain
10:11650702	10:664729-32088890	5715	Average daily gain (birth-10 weeks)
10:11650702	10:664729-61209673	5714	Average daily gain (4-10 weeks)
10:11650730	10:664729-16987451	1111	Body weight (slaughter)
10:11650730	10:11093314-18016917	17805	Body weight (birth)
10:11650730	10:11093314-31786469	16856	average daily gain
10:11650730	10:9981187-25917876	3939	Average daily lean meat gain
10:11650730	10:664729-32088890	5715	Average daily gain (birth-10 weeks)
10:11650730	10:664729-61209673	5714	Average daily gain (4-10 weeks)
10:11650822	10:664729-16987451	1111	Body weight (slaughter)
10:11650822	10:11093314-18016917	17805	Body weight (birth)
10:11650822	10:11093314-31786469	16856	average daily gain
10:11650822	10:9981187-25917876	3939	Average daily lean meat gain
10:11650822	10:664729-32088890	5715	Average daily gain (birth-10 weeks)
10:11650822	10:664729-61209673	5714	Average daily gain (4-10 weeks)
10:11651316	10:664729-16987451	1111	Body weight (slaughter)
10:11651316	10:11093314-18016917	17805	Body weight (birth)
10:11651316	10:11093314-31786469	16856	average daily gain
10:11651316	10:9981187-25917876	3939	Average daily lean meat gain
10:11651316	10:664729-32088890	5715	Average daily gain (birth-10 weeks)
10:11651316	10:664729-61209673	5714	Average daily gain (4-10 weeks)
10:11663085	10:664729-16987451	1111	Body weight (slaughter)
10:11663085	10:11093314-18016917	17805	Body weight (birth)
10:11663085	10:11093314-31786469	16856	average daily gain
10:11663085	10:9981187-25917876	3939	Average daily lean meat gain
10:11663085	10:664729-32088890	5715	Average daily gain (birth-10 weeks)
10:11663085	10:664729-61209673	5714	Average daily gain (4-10 weeks)
10:11663165	10:664729-16987451	1111	Body weight (slaughter)
10:11663165	10:11093314-18016917	17805	Body weight (birth)
10:11663165	10:11093314-31786469	16856	average daily gain
10:11663165	10:9981187-25917876	3939	Average daily lean meat gain
10:11663165	10:664729-32088890	5715	Average daily gain (birth-10 weeks)
10:11663165	10:664729-61209673	5714	Average daily gain (4-10 weeks)
10:11664105	10:664729-16987451	1111	Body weight (slaughter)
10:11664105	10:11093314-18016917	17805	Body weight (birth)
10:11664105	10:11093314-31786469	16856	average daily gain
10:11664105	10:9981187-25917876	3939	Average daily lean meat gain
10:11664105	10:664729-32088890	5715	Average daily gain (birth-10 weeks)
10:11664105	10:664729-61209673	5714	Average daily gain (4-10 weeks)
10:11664117	10:664729-16987451	1111	Body weight (slaughter)
10:11664117	10:11093314-18016917	17805	Body weight (birth)
10:11664117	10:11093314-31786469	16856	average daily gain
10:11664117	10:9981187-25917876	3939	Average daily lean meat gain
10:11664117	10:664729-32088890	5715	Average daily gain (birth-10 weeks)
10:11664117	10:664729-61209673	5714	Average daily gain (4-10 weeks)
10:11664286	10:664729-16987451	1111	Body weight (slaughter)
10:11664286	10:11093314-18016917	17805	Body weight (birth)
10:11664286	10:11093314-31786469	16856	average daily gain
10:11664286	10:9981187-25917876	3939	Average daily lean meat gain
10:11664286	10:664729-32088890	5715	Average daily gain (birth-10 weeks)
10:11664286	10:664729-61209673	5714	Average daily gain (4-10 weeks)
10:11666932	10:664729-16987451	1111	Body weight (slaughter)
10:11666932	10:11093314-18016917	17805	Body weight (birth)
10:11666932	10:11093314-31786469	16856	average daily gain
10:11666932	10:9981187-25917876	3939	Average daily lean meat gain
10:11666932	10:664729-32088890	5715	Average daily gain (birth-10 weeks)
10:11666932	10:664729-61209673	5714	Average daily gain (4-10 weeks)
10:11666951	10:664729-16987451	1111	Body weight (slaughter)
10:11666951	10:11093314-18016917	17805	Body weight (birth)
10:11666951	10:11093314-31786469	16856	average daily gain
10:11666951	10:9981187-25917876	3939	Average daily lean meat gain
10:11666951	10:664729-32088890	5715	Average daily gain (birth-10 weeks)
10:11666951	10:664729-61209673	5714	Average daily gain (4-10 weeks)
10:11670201	10:664729-16987451	1111	Body weight (slaughter)
10:11670201	10:11093314-18016917	17805	Body weight (birth)
10:11670201	10:11093314-31786469	16856	average daily gain
10:11670201	10:9981187-25917876	3939	Average daily lean meat gain
10:11670201	10:664729-32088890	5715	Average daily gain (birth-10 weeks)
10:11670201	10:664729-61209673	5714	Average daily gain (4-10 weeks)
10:11671090	10:664729-16987451	1111	Body weight (slaughter)
10:11671090	10:11093314-18016917	17805	Body weight (birth)
10:11671090	10:11093314-31786469	16856	average daily gain
10:11671090	10:9981187-25917876	3939	Average daily lean meat gain
10:11671090	10:664729-32088890	5715	Average daily gain (birth-10 weeks)
10:11671090	10:664729-61209673	5714	Average daily gain (4-10 weeks)
10:11673395	10:664729-16987451	1111	Body weight (slaughter)
10:11673395	10:11093314-18016917	17805	Body weight (birth)
10:11673395	10:11093314-31786469	16856	average daily gain
10:11673395	10:9981187-25917876	3939	Average daily lean meat gain
10:11673395	10:664729-32088890	5715	Average daily gain (birth-10 weeks)
10:11673395	10:664729-61209673	5714	Average daily gain (4-10 weeks)
10:11675005	10:664729-16987451	1111	Body weight (slaughter)
10:11675005	10:11093314-18016917	17805	Body weight (birth)
10:11675005	10:11093314-31786469	16856	average daily gain
10:11675005	10:9981187-25917876	3939	Average daily lean meat gain
10:11675005	10:664729-32088890	5715	Average daily gain (birth-10 weeks)
10:11675005	10:664729-61209673	5714	Average daily gain (4-10 weeks)
10:11675020	10:664729-16987451	1111	Body weight (slaughter)
10:11675020	10:11093314-18016917	17805	Body weight (birth)
10:11675020	10:11093314-31786469	16856	average daily gain
10:11675020	10:9981187-25917876	3939	Average daily lean meat gain
10:11675020	10:664729-32088890	5715	Average daily gain (birth-10 weeks)
10:11675020	10:664729-61209673	5714	Average daily gain (4-10 weeks)
10:11675041	10:664729-16987451	1111	Body weight (slaughter)
10:11675041	10:11093314-18016917	17805	Body weight (birth)
10:11675041	10:11093314-31786469	16856	average daily gain
10:11675041	10:9981187-25917876	3939	Average daily lean meat gain
10:11675041	10:664729-32088890	5715	Average daily gain (birth-10 weeks)
10:11675041	10:664729-61209673	5714	Average daily gain (4-10 weeks)
10:11675092	10:664729-16987451	1111	Body weight (slaughter)
10:11675092	10:11093314-18016917	17805	Body weight (birth)
10:11675092	10:11093314-31786469	16856	average daily gain
10:11675092	10:9981187-25917876	3939	Average daily lean meat gain
10:11675092	10:664729-32088890	5715	Average daily gain (birth-10 weeks)
10:11675092	10:664729-61209673	5714	Average daily gain (4-10 weeks)
10:11675833	10:664729-16987451	1111	Body weight (slaughter)
10:11675833	10:11093314-18016917	17805	Body weight (birth)
10:11675833	10:11093314-31786469	16856	average daily gain
10:11675833	10:9981187-25917876	3939	Average daily lean meat gain
10:11675833	10:664729-32088890	5715	Average daily gain (birth-10 weeks)
10:11675833	10:664729-61209673	5714	Average daily gain (4-10 weeks)
10:11680856	10:664729-16987451	1111	Body weight (slaughter)
10:11680856	10:11093314-18016917	17805	Body weight (birth)
10:11680856	10:11093314-31786469	16856	average daily gain
10:11680856	10:9981187-25917876	3939	Average daily lean meat gain
10:11680856	10:664729-32088890	5715	Average daily gain (birth-10 weeks)
10:11680856	10:664729-61209673	5714	Average daily gain (4-10 weeks)
10:11682039	10:664729-16987451	1111	Body weight (slaughter)
10:11682039	10:11093314-18016917	17805	Body weight (birth)
10:11682039	10:11093314-31786469	16856	average daily gain
10:11682039	10:9981187-25917876	3939	Average daily lean meat gain
10:11682039	10:664729-32088890	5715	Average daily gain (birth-10 weeks)
10:11682039	10:664729-61209673	5714	Average daily gain (4-10 weeks)
10:11682132	10:664729-16987451	1111	Body weight (slaughter)
10:11682132	10:11093314-18016917	17805	Body weight (birth)
10:11682132	10:11093314-31786469	16856	average daily gain
10:11682132	10:9981187-25917876	3939	Average daily lean meat gain
10:11682132	10:664729-32088890	5715	Average daily gain (birth-10 weeks)
10:11682132	10:664729-61209673	5714	Average daily gain (4-10 weeks)
10:11687776	10:664729-16987451	1111	Body weight (slaughter)
10:11687776	10:11093314-18016917	17805	Body weight (birth)
10:11687776	10:11093314-31786469	16856	average daily gain
10:11687776	10:9981187-25917876	3939	Average daily lean meat gain
10:11687776	10:664729-32088890	5715	Average daily gain (birth-10 weeks)
10:11687776	10:664729-61209673	5714	Average daily gain (4-10 weeks)
10:11687929	10:664729-16987451	1111	Body weight (slaughter)
10:11687929	10:11093314-18016917	17805	Body weight (birth)
10:11687929	10:11093314-31786469	16856	average daily gain
10:11687929	10:9981187-25917876	3939	Average daily lean meat gain
10:11687929	10:664729-32088890	5715	Average daily gain (birth-10 weeks)
10:11687929	10:664729-61209673	5714	Average daily gain (4-10 weeks)
10:11687974	10:664729-16987451	1111	Body weight (slaughter)
10:11687974	10:11093314-18016917	17805	Body weight (birth)
10:11687974	10:11093314-31786469	16856	average daily gain
10:11687974	10:9981187-25917876	3939	Average daily lean meat gain
10:11687974	10:664729-32088890	5715	Average daily gain (birth-10 weeks)
10:11687974	10:664729-61209673	5714	Average daily gain (4-10 weeks)
10:11696113	10:664729-16987451	1111	Body weight (slaughter)
10:11696113	10:11093314-18016917	17805	Body weight (birth)
10:11696113	10:11093314-31786469	16856	average daily gain
10:11696113	10:9981187-25917876	3939	Average daily lean meat gain
10:11696113	10:664729-32088890	5715	Average daily gain (birth-10 weeks)
10:11696113	10:664729-61209673	5714	Average daily gain (4-10 weeks)
10:11696173	10:664729-16987451	1111	Body weight (slaughter)
10:11696173	10:11093314-18016917	17805	Body weight (birth)
10:11696173	10:11093314-31786469	16856	average daily gain
10:11696173	10:9981187-25917876	3939	Average daily lean meat gain
10:11696173	10:664729-32088890	5715	Average daily gain (birth-10 weeks)
10:11696173	10:664729-61209673	5714	Average daily gain (4-10 weeks)
10:11700308	10:664729-16987451	1111	Body weight (slaughter)
10:11700308	10:11093314-18016917	17805	Body weight (birth)
10:11700308	10:11093314-31786469	16856	average daily gain
10:11700308	10:9981187-25917876	3939	Average daily lean meat gain
10:11700308	10:664729-32088890	5715	Average daily gain (birth-10 weeks)
10:11700308	10:664729-61209673	5714	Average daily gain (4-10 weeks)
10:11700319	10:664729-16987451	1111	Body weight (slaughter)
10:11700319	10:11093314-18016917	17805	Body weight (birth)
10:11700319	10:11093314-31786469	16856	average daily gain
10:11700319	10:9981187-25917876	3939	Average daily lean meat gain
10:11700319	10:664729-32088890	5715	Average daily gain (birth-10 weeks)
10:11700319	10:664729-61209673	5714	Average daily gain (4-10 weeks)
10:11707022	10:664729-16987451	1111	Body weight (slaughter)
10:11707022	10:11093314-18016917	17805	Body weight (birth)
10:11707022	10:11093314-31786469	16856	average daily gain
10:11707022	10:9981187-25917876	3939	Average daily lean meat gain
10:11707022	10:664729-32088890	5715	Average daily gain (birth-10 weeks)
10:11707022	10:664729-61209673	5714	Average daily gain (4-10 weeks)
10:11718606	10:664729-16987451	1111	Body weight (slaughter)
10:11718606	10:11093314-18016917	17805	Body weight (birth)
10:11718606	10:11093314-31786469	16856	average daily gain
10:11718606	10:9981187-25917876	3939	Average daily lean meat gain
10:11718606	10:664729-32088890	5715	Average daily gain (birth-10 weeks)
10:11718606	10:664729-61209673	5714	Average daily gain (4-10 weeks)
10:11730273	10:664729-16987451	1111	Body weight (slaughter)
10:11730273	10:11093314-18016917	17805	Body weight (birth)
10:11730273	10:11093314-31786469	16856	average daily gain
10:11730273	10:9981187-25917876	3939	Average daily lean meat gain
10:11730273	10:664729-32088890	5715	Average daily gain (birth-10 weeks)
10:11730273	10:664729-61209673	5714	Average daily gain (4-10 weeks)
10:11730308	10:664729-16987451	1111	Body weight (slaughter)
10:11730308	10:11093314-18016917	17805	Body weight (birth)
10:11730308	10:11093314-31786469	16856	average daily gain
10:11730308	10:9981187-25917876	3939	Average daily lean meat gain
10:11730308	10:664729-32088890	5715	Average daily gain (birth-10 weeks)
10:11730308	10:664729-61209673	5714	Average daily gain (4-10 weeks)
10:11730756	10:664729-16987451	1111	Body weight (slaughter)
10:11730756	10:11093314-18016917	17805	Body weight (birth)
10:11730756	10:11093314-31786469	16856	average daily gain
10:11730756	10:9981187-25917876	3939	Average daily lean meat gain
10:11730756	10:664729-32088890	5715	Average daily gain (birth-10 weeks)
10:11730756	10:664729-61209673	5714	Average daily gain (4-10 weeks)
10:11730761	10:664729-16987451	1111	Body weight (slaughter)
10:11730761	10:11093314-18016917	17805	Body weight (birth)
10:11730761	10:11093314-31786469	16856	average daily gain
10:11730761	10:9981187-25917876	3939	Average daily lean meat gain
10:11730761	10:664729-32088890	5715	Average daily gain (birth-10 weeks)
10:11730761	10:664729-61209673	5714	Average daily gain (4-10 weeks)
10:11742040	10:664729-16987451	1111	Body weight (slaughter)
10:11742040	10:11093314-18016917	17805	Body weight (birth)
10:11742040	10:11093314-31786469	16856	average daily gain
10:11742040	10:9981187-25917876	3939	Average daily lean meat gain
10:11742040	10:664729-32088890	5715	Average daily gain (birth-10 weeks)
10:11742040	10:11732502-49141527	250	Average daily gain (on test)
10:11742040	10:664729-61209673	5714	Average daily gain (4-10 weeks)
10:11742041	10:664729-16987451	1111	Body weight (slaughter)
10:11742041	10:11093314-18016917	17805	Body weight (birth)
10:11742041	10:11093314-31786469	16856	average daily gain
10:11742041	10:9981187-25917876	3939	Average daily lean meat gain
10:11742041	10:664729-32088890	5715	Average daily gain (birth-10 weeks)
10:11742041	10:11732502-49141527	250	Average daily gain (on test)
10:11742041	10:664729-61209673	5714	Average daily gain (4-10 weeks)
10:11746565	10:664729-16987451	1111	Body weight (slaughter)
10:11746565	10:11093314-18016917	17805	Body weight (birth)
10:11746565	10:11093314-31786469	16856	average daily gain
10:11746565	10:9981187-25917876	3939	Average daily lean meat gain
10:11746565	10:664729-32088890	5715	Average daily gain (birth-10 weeks)
10:11746565	10:11732502-49141527	250	Average daily gain (on test)
10:11746565	10:664729-61209673	5714	Average daily gain (4-10 weeks)
10:11747435	10:664729-16987451	1111	Body weight (slaughter)
10:11747435	10:11093314-18016917	17805	Body weight (birth)
10:11747435	10:11093314-31786469	16856	average daily gain
10:11747435	10:9981187-25917876	3939	Average daily lean meat gain
10:11747435	10:664729-32088890	5715	Average daily gain (birth-10 weeks)
10:11747435	10:11732502-49141527	250	Average daily gain (on test)
10:11747435	10:664729-61209673	5714	Average daily gain (4-10 weeks)
10:11747481	10:664729-16987451	1111	Body weight (slaughter)
10:11747481	10:11093314-18016917	17805	Body weight (birth)
10:11747481	10:11093314-31786469	16856	average daily gain
10:11747481	10:9981187-25917876	3939	Average daily lean meat gain
10:11747481	10:664729-32088890	5715	Average daily gain (birth-10 weeks)
10:11747481	10:11732502-49141527	250	Average daily gain (on test)
10:11747481	10:664729-61209673	5714	Average daily gain (4-10 weeks)
10:11747517	10:664729-16987451	1111	Body weight (slaughter)
10:11747517	10:11093314-18016917	17805	Body weight (birth)
10:11747517	10:11093314-31786469	16856	average daily gain
10:11747517	10:9981187-25917876	3939	Average daily lean meat gain
10:11747517	10:664729-32088890	5715	Average daily gain (birth-10 weeks)
10:11747517	10:11732502-49141527	250	Average daily gain (on test)
10:11747517	10:664729-61209673	5714	Average daily gain (4-10 weeks)
10:11752341	10:664729-16987451	1111	Body weight (slaughter)
10:11752341	10:11093314-18016917	17805	Body weight (birth)
10:11752341	10:11749671-11891423	28865	average daily gain
10:11752341	10:11093314-31786469	16856	average daily gain
10:11752341	10:9981187-25917876	3939	Average daily lean meat gain
10:11752341	10:664729-32088890	5715	Average daily gain (birth-10 weeks)
10:11752341	10:11732502-49141527	250	Average daily gain (on test)
10:11752341	10:664729-61209673	5714	Average daily gain (4-10 weeks)
10:11754093	10:664729-16987451	1111	Body weight (slaughter)
10:11754093	10:11093314-18016917	17805	Body weight (birth)
10:11754093	10:11749671-11891423	28865	average daily gain
10:11754093	10:11093314-31786469	16856	average daily gain
10:11754093	10:9981187-25917876	3939	Average daily lean meat gain
10:11754093	10:664729-32088890	5715	Average daily gain (birth-10 weeks)
10:11754093	10:11732502-49141527	250	Average daily gain (on test)
10:11754093	10:664729-61209673	5714	Average daily gain (4-10 weeks)
10:11759514	10:664729-16987451	1111	Body weight (slaughter)
10:11759514	10:11093314-18016917	17805	Body weight (birth)
10:11759514	10:11749671-11891423	28865	average daily gain
10:11759514	10:11093314-31786469	16856	average daily gain
10:11759514	10:9981187-25917876	3939	Average daily lean meat gain
10:11759514	10:664729-32088890	5715	Average daily gain (birth-10 weeks)
10:11759514	10:11732502-49141527	250	Average daily gain (on test)
10:11759514	10:664729-61209673	5714	Average daily gain (4-10 weeks)
10:11759902	10:664729-16987451	1111	Body weight (slaughter)
10:11759902	10:11093314-18016917	17805	Body weight (birth)
10:11759902	10:11749671-11891423	28865	average daily gain
10:11759902	10:11093314-31786469	16856	average daily gain
10:11759902	10:9981187-25917876	3939	Average daily lean meat gain
10:11759902	10:664729-32088890	5715	Average daily gain (birth-10 weeks)
10:11759902	10:11732502-49141527	250	Average daily gain (on test)
10:11759902	10:664729-61209673	5714	Average daily gain (4-10 weeks)
10:11761067	10:664729-16987451	1111	Body weight (slaughter)
10:11761067	10:11093314-18016917	17805	Body weight (birth)
10:11761067	10:11749671-11891423	28865	average daily gain
10:11761067	10:11093314-31786469	16856	average daily gain
10:11761067	10:9981187-25917876	3939	Average daily lean meat gain
10:11761067	10:664729-32088890	5715	Average daily gain (birth-10 weeks)
10:11761067	10:11732502-49141527	250	Average daily gain (on test)
10:11761067	10:664729-61209673	5714	Average daily gain (4-10 weeks)
10:11762088	10:664729-16987451	1111	Body weight (slaughter)
10:11762088	10:11093314-18016917	17805	Body weight (birth)
10:11762088	10:11749671-11891423	28865	average daily gain
10:11762088	10:11093314-31786469	16856	average daily gain
10:11762088	10:9981187-25917876	3939	Average daily lean meat gain
10:11762088	10:664729-32088890	5715	Average daily gain (birth-10 weeks)
10:11762088	10:11732502-49141527	250	Average daily gain (on test)
10:11762088	10:664729-61209673	5714	Average daily gain (4-10 weeks)
10:11762213	10:664729-16987451	1111	Body weight (slaughter)
10:11762213	10:11093314-18016917	17805	Body weight (birth)
10:11762213	10:11749671-11891423	28865	average daily gain
10:11762213	10:11093314-31786469	16856	average daily gain
10:11762213	10:9981187-25917876	3939	Average daily lean meat gain
10:11762213	10:664729-32088890	5715	Average daily gain (birth-10 weeks)
10:11762213	10:11732502-49141527	250	Average daily gain (on test)
10:11762213	10:664729-61209673	5714	Average daily gain (4-10 weeks)
10:11767772	10:664729-16987451	1111	Body weight (slaughter)
10:11767772	10:11093314-18016917	17805	Body weight (birth)
10:11767772	10:11749671-11891423	28865	average daily gain
10:11767772	10:11093314-31786469	16856	average daily gain
10:11767772	10:9981187-25917876	3939	Average daily lean meat gain
10:11767772	10:664729-32088890	5715	Average daily gain (birth-10 weeks)
10:11767772	10:11732502-49141527	250	Average daily gain (on test)
10:11767772	10:664729-61209673	5714	Average daily gain (4-10 weeks)
10:11771153	10:664729-16987451	1111	Body weight (slaughter)
10:11771153	10:11093314-18016917	17805	Body weight (birth)
10:11771153	10:11749671-11891423	28865	average daily gain
10:11771153	10:11093314-31786469	16856	average daily gain
10:11771153	10:9981187-25917876	3939	Average daily lean meat gain
10:11771153	10:664729-32088890	5715	Average daily gain (birth-10 weeks)
10:11771153	10:11732502-49141527	250	Average daily gain (on test)
10:11771153	10:664729-61209673	5714	Average daily gain (4-10 weeks)
10:11771171	10:664729-16987451	1111	Body weight (slaughter)
10:11771171	10:11093314-18016917	17805	Body weight (birth)
10:11771171	10:11749671-11891423	28865	average daily gain
10:11771171	10:11093314-31786469	16856	average daily gain
10:11771171	10:9981187-25917876	3939	Average daily lean meat gain
10:11771171	10:664729-32088890	5715	Average daily gain (birth-10 weeks)
10:11771171	10:11732502-49141527	250	Average daily gain (on test)
10:11771171	10:664729-61209673	5714	Average daily gain (4-10 weeks)
10:11778414	10:664729-16987451	1111	Body weight (slaughter)
10:11778414	10:11093314-18016917	17805	Body weight (birth)
10:11778414	10:11749671-11891423	28865	average daily gain
10:11778414	10:11093314-31786469	16856	average daily gain
10:11778414	10:9981187-25917876	3939	Average daily lean meat gain
10:11778414	10:664729-32088890	5715	Average daily gain (birth-10 weeks)
10:11778414	10:11732502-49141527	250	Average daily gain (on test)
10:11778414	10:664729-61209673	5714	Average daily gain (4-10 weeks)
10:11808317	10:664729-16987451	1111	Body weight (slaughter)
10:11808317	10:11093314-18016917	17805	Body weight (birth)
10:11808317	10:11749671-11891423	28865	average daily gain
10:11808317	10:11093314-31786469	16856	average daily gain
10:11808317	10:9981187-25917876	3939	Average daily lean meat gain
10:11808317	10:664729-32088890	5715	Average daily gain (birth-10 weeks)
10:11808317	10:11732502-49141527	250	Average daily gain (on test)
10:11808317	10:664729-61209673	5714	Average daily gain (4-10 weeks)
10:11808398	10:664729-16987451	1111	Body weight (slaughter)
10:11808398	10:11093314-18016917	17805	Body weight (birth)
10:11808398	10:11749671-11891423	28865	average daily gain
10:11808398	10:11093314-31786469	16856	average daily gain
10:11808398	10:9981187-25917876	3939	Average daily lean meat gain
10:11808398	10:664729-32088890	5715	Average daily gain (birth-10 weeks)
10:11808398	10:11732502-49141527	250	Average daily gain (on test)
10:11808398	10:664729-61209673	5714	Average daily gain (4-10 weeks)
10:11891787	10:664729-16987451	1111	Body weight (slaughter)
10:11891787	10:11093314-18016917	17805	Body weight (birth)
10:11891787	10:11093314-31786469	16856	average daily gain
10:11891787	10:9981187-25917876	3939	Average daily lean meat gain
10:11891787	10:664729-32088890	5715	Average daily gain (birth-10 weeks)
10:11891787	10:11732502-49141527	250	Average daily gain (on test)
10:11891787	10:664729-61209673	5714	Average daily gain (4-10 weeks)
10:11894740	10:664729-16987451	1111	Body weight (slaughter)
10:11894740	10:11093314-18016917	17805	Body weight (birth)
10:11894740	10:11093314-31786469	16856	average daily gain
10:11894740	10:9981187-25917876	3939	Average daily lean meat gain
10:11894740	10:664729-32088890	5715	Average daily gain (birth-10 weeks)
10:11894740	10:11732502-49141527	250	Average daily gain (on test)
10:11894740	10:664729-61209673	5714	Average daily gain (4-10 weeks)
10:11905340	10:664729-16987451	1111	Body weight (slaughter)
10:11905340	10:11093314-18016917	17805	Body weight (birth)
10:11905340	10:11093314-31786469	16856	average daily gain
10:11905340	10:9981187-25917876	3939	Average daily lean meat gain
10:11905340	10:664729-32088890	5715	Average daily gain (birth-10 weeks)
10:11905340	10:11732502-49141527	250	Average daily gain (on test)
10:11905340	10:664729-61209673	5714	Average daily gain (4-10 weeks)
10:11913496	10:664729-16987451	1111	Body weight (slaughter)
10:11913496	10:11093314-18016917	17805	Body weight (birth)
10:11913496	10:11093314-31786469	16856	average daily gain
10:11913496	10:9981187-25917876	3939	Average daily lean meat gain
10:11913496	10:664729-32088890	5715	Average daily gain (birth-10 weeks)
10:11913496	10:11732502-49141527	250	Average daily gain (on test)
10:11913496	10:664729-61209673	5714	Average daily gain (4-10 weeks)
10:11918316	10:664729-16987451	1111	Body weight (slaughter)
10:11918316	10:11093314-18016917	17805	Body weight (birth)
10:11918316	10:11093314-31786469	16856	average daily gain
10:11918316	10:9981187-25917876	3939	Average daily lean meat gain
10:11918316	10:664729-32088890	5715	Average daily gain (birth-10 weeks)
10:11918316	10:11732502-49141527	250	Average daily gain (on test)
10:11918316	10:664729-61209673	5714	Average daily gain (4-10 weeks)
10:11918886	10:664729-16987451	1111	Body weight (slaughter)
10:11918886	10:11093314-18016917	17805	Body weight (birth)
10:11918886	10:11093314-31786469	16856	average daily gain
10:11918886	10:9981187-25917876	3939	Average daily lean meat gain
10:11918886	10:664729-32088890	5715	Average daily gain (birth-10 weeks)
10:11918886	10:11732502-49141527	250	Average daily gain (on test)
10:11918886	10:664729-61209673	5714	Average daily gain (4-10 weeks)
10:11919639	10:664729-16987451	1111	Body weight (slaughter)
10:11919639	10:11093314-18016917	17805	Body weight (birth)
10:11919639	10:11093314-31786469	16856	average daily gain
10:11919639	10:9981187-25917876	3939	Average daily lean meat gain
10:11919639	10:664729-32088890	5715	Average daily gain (birth-10 weeks)
10:11919639	10:11732502-49141527	250	Average daily gain (on test)
10:11919639	10:664729-61209673	5714	Average daily gain (4-10 weeks)
10:11919690	10:664729-16987451	1111	Body weight (slaughter)
10:11919690	10:11093314-18016917	17805	Body weight (birth)
10:11919690	10:11093314-31786469	16856	average daily gain
10:11919690	10:9981187-25917876	3939	Average daily lean meat gain
10:11919690	10:664729-32088890	5715	Average daily gain (birth-10 weeks)
10:11919690	10:11732502-49141527	250	Average daily gain (on test)
10:11919690	10:664729-61209673	5714	Average daily gain (4-10 weeks)
10:11919735	10:664729-16987451	1111	Body weight (slaughter)
10:11919735	10:11093314-18016917	17805	Body weight (birth)
10:11919735	10:11093314-31786469	16856	average daily gain
10:11919735	10:9981187-25917876	3939	Average daily lean meat gain
10:11919735	10:664729-32088890	5715	Average daily gain (birth-10 weeks)
10:11919735	10:11732502-49141527	250	Average daily gain (on test)
10:11919735	10:664729-61209673	5714	Average daily gain (4-10 weeks)
10:11920313	10:664729-16987451	1111	Body weight (slaughter)
10:11920313	10:11093314-18016917	17805	Body weight (birth)
10:11920313	10:11093314-31786469	16856	average daily gain
10:11920313	10:9981187-25917876	3939	Average daily lean meat gain
10:11920313	10:664729-32088890	5715	Average daily gain (birth-10 weeks)
10:11920313	10:11732502-49141527	250	Average daily gain (on test)
10:11920313	10:664729-61209673	5714	Average daily gain (4-10 weeks)
10:11920335	10:664729-16987451	1111	Body weight (slaughter)
10:11920335	10:11093314-18016917	17805	Body weight (birth)
10:11920335	10:11093314-31786469	16856	average daily gain
10:11920335	10:9981187-25917876	3939	Average daily lean meat gain
10:11920335	10:664729-32088890	5715	Average daily gain (birth-10 weeks)
10:11920335	10:11732502-49141527	250	Average daily gain (on test)
10:11920335	10:664729-61209673	5714	Average daily gain (4-10 weeks)
10:11920438	10:664729-16987451	1111	Body weight (slaughter)
10:11920438	10:11093314-18016917	17805	Body weight (birth)
10:11920438	10:11093314-31786469	16856	average daily gain
10:11920438	10:9981187-25917876	3939	Average daily lean meat gain
10:11920438	10:664729-32088890	5715	Average daily gain (birth-10 weeks)
10:11920438	10:11732502-49141527	250	Average daily gain (on test)
10:11920438	10:664729-61209673	5714	Average daily gain (4-10 weeks)
10:11920789	10:664729-16987451	1111	Body weight (slaughter)
10:11920789	10:11093314-18016917	17805	Body weight (birth)
10:11920789	10:11093314-31786469	16856	average daily gain
10:11920789	10:9981187-25917876	3939	Average daily lean meat gain
10:11920789	10:664729-32088890	5715	Average daily gain (birth-10 weeks)
10:11920789	10:11732502-49141527	250	Average daily gain (on test)
10:11920789	10:664729-61209673	5714	Average daily gain (4-10 weeks)
10:11921534	10:664729-16987451	1111	Body weight (slaughter)
10:11921534	10:11093314-18016917	17805	Body weight (birth)
10:11921534	10:11093314-31786469	16856	average daily gain
10:11921534	10:9981187-25917876	3939	Average daily lean meat gain
10:11921534	10:664729-32088890	5715	Average daily gain (birth-10 weeks)
10:11921534	10:11732502-49141527	250	Average daily gain (on test)
10:11921534	10:664729-61209673	5714	Average daily gain (4-10 weeks)
10:11921562	10:664729-16987451	1111	Body weight (slaughter)
10:11921562	10:11093314-18016917	17805	Body weight (birth)
10:11921562	10:11093314-31786469	16856	average daily gain
10:11921562	10:9981187-25917876	3939	Average daily lean meat gain
10:11921562	10:664729-32088890	5715	Average daily gain (birth-10 weeks)
10:11921562	10:11732502-49141527	250	Average daily gain (on test)
10:11921562	10:664729-61209673	5714	Average daily gain (4-10 weeks)
10:11922186	10:664729-16987451	1111	Body weight (slaughter)
10:11922186	10:11093314-18016917	17805	Body weight (birth)
10:11922186	10:11093314-31786469	16856	average daily gain
10:11922186	10:9981187-25917876	3939	Average daily lean meat gain
10:11922186	10:664729-32088890	5715	Average daily gain (birth-10 weeks)
10:11922186	10:11732502-49141527	250	Average daily gain (on test)
10:11922186	10:664729-61209673	5714	Average daily gain (4-10 weeks)
10:11922272	10:664729-16987451	1111	Body weight (slaughter)
10:11922272	10:11093314-18016917	17805	Body weight (birth)
10:11922272	10:11093314-31786469	16856	average daily gain
10:11922272	10:9981187-25917876	3939	Average daily lean meat gain
10:11922272	10:664729-32088890	5715	Average daily gain (birth-10 weeks)
10:11922272	10:11732502-49141527	250	Average daily gain (on test)
10:11922272	10:664729-61209673	5714	Average daily gain (4-10 weeks)
10:11922374	10:664729-16987451	1111	Body weight (slaughter)
10:11922374	10:11093314-18016917	17805	Body weight (birth)
10:11922374	10:11093314-31786469	16856	average daily gain
10:11922374	10:9981187-25917876	3939	Average daily lean meat gain
10:11922374	10:664729-32088890	5715	Average daily gain (birth-10 weeks)
10:11922374	10:11732502-49141527	250	Average daily gain (on test)
10:11922374	10:664729-61209673	5714	Average daily gain (4-10 weeks)
10:11922434	10:664729-16987451	1111	Body weight (slaughter)
10:11922434	10:11093314-18016917	17805	Body weight (birth)
10:11922434	10:11093314-31786469	16856	average daily gain
10:11922434	10:9981187-25917876	3939	Average daily lean meat gain
10:11922434	10:664729-32088890	5715	Average daily gain (birth-10 weeks)
10:11922434	10:11732502-49141527	250	Average daily gain (on test)
10:11922434	10:664729-61209673	5714	Average daily gain (4-10 weeks)
10:11922506	10:664729-16987451	1111	Body weight (slaughter)
10:11922506	10:11093314-18016917	17805	Body weight (birth)
10:11922506	10:11093314-31786469	16856	average daily gain
10:11922506	10:9981187-25917876	3939	Average daily lean meat gain
10:11922506	10:664729-32088890	5715	Average daily gain (birth-10 weeks)
10:11922506	10:11732502-49141527	250	Average daily gain (on test)
10:11922506	10:664729-61209673	5714	Average daily gain (4-10 weeks)
10:11922539	10:664729-16987451	1111	Body weight (slaughter)
10:11922539	10:11093314-18016917	17805	Body weight (birth)
10:11922539	10:11093314-31786469	16856	average daily gain
10:11922539	10:9981187-25917876	3939	Average daily lean meat gain
10:11922539	10:664729-32088890	5715	Average daily gain (birth-10 weeks)
10:11922539	10:11732502-49141527	250	Average daily gain (on test)
10:11922539	10:664729-61209673	5714	Average daily gain (4-10 weeks)
10:11922715	10:664729-16987451	1111	Body weight (slaughter)
10:11922715	10:11093314-18016917	17805	Body weight (birth)
10:11922715	10:11093314-31786469	16856	average daily gain
10:11922715	10:9981187-25917876	3939	Average daily lean meat gain
10:11922715	10:664729-32088890	5715	Average daily gain (birth-10 weeks)
10:11922715	10:11732502-49141527	250	Average daily gain (on test)
10:11922715	10:664729-61209673	5714	Average daily gain (4-10 weeks)
10:11922728	10:664729-16987451	1111	Body weight (slaughter)
10:11922728	10:11093314-18016917	17805	Body weight (birth)
10:11922728	10:11093314-31786469	16856	average daily gain
10:11922728	10:9981187-25917876	3939	Average daily lean meat gain
10:11922728	10:664729-32088890	5715	Average daily gain (birth-10 weeks)
10:11922728	10:11732502-49141527	250	Average daily gain (on test)
10:11922728	10:664729-61209673	5714	Average daily gain (4-10 weeks)
10:11922909	10:664729-16987451	1111	Body weight (slaughter)
10:11922909	10:11093314-18016917	17805	Body weight (birth)
10:11922909	10:11093314-31786469	16856	average daily gain
10:11922909	10:9981187-25917876	3939	Average daily lean meat gain
10:11922909	10:664729-32088890	5715	Average daily gain (birth-10 weeks)
10:11922909	10:11732502-49141527	250	Average daily gain (on test)
10:11922909	10:664729-61209673	5714	Average daily gain (4-10 weeks)
10:11923079	10:664729-16987451	1111	Body weight (slaughter)
10:11923079	10:11093314-18016917	17805	Body weight (birth)
10:11923079	10:11093314-31786469	16856	average daily gain
10:11923079	10:9981187-25917876	3939	Average daily lean meat gain
10:11923079	10:664729-32088890	5715	Average daily gain (birth-10 weeks)
10:11923079	10:11732502-49141527	250	Average daily gain (on test)
10:11923079	10:664729-61209673	5714	Average daily gain (4-10 weeks)
10:11923263	10:664729-16987451	1111	Body weight (slaughter)
10:11923263	10:11093314-18016917	17805	Body weight (birth)
10:11923263	10:11093314-31786469	16856	average daily gain
10:11923263	10:9981187-25917876	3939	Average daily lean meat gain
10:11923263	10:664729-32088890	5715	Average daily gain (birth-10 weeks)
10:11923263	10:11732502-49141527	250	Average daily gain (on test)
10:11923263	10:664729-61209673	5714	Average daily gain (4-10 weeks)
10:11923289	10:664729-16987451	1111	Body weight (slaughter)
10:11923289	10:11093314-18016917	17805	Body weight (birth)
10:11923289	10:11093314-31786469	16856	average daily gain
10:11923289	10:9981187-25917876	3939	Average daily lean meat gain
10:11923289	10:664729-32088890	5715	Average daily gain (birth-10 weeks)
10:11923289	10:11732502-49141527	250	Average daily gain (on test)
10:11923289	10:664729-61209673	5714	Average daily gain (4-10 weeks)
10:11923583	10:664729-16987451	1111	Body weight (slaughter)
10:11923583	10:11093314-18016917	17805	Body weight (birth)
10:11923583	10:11093314-31786469	16856	average daily gain
10:11923583	10:9981187-25917876	3939	Average daily lean meat gain
10:11923583	10:664729-32088890	5715	Average daily gain (birth-10 weeks)
10:11923583	10:11732502-49141527	250	Average daily gain (on test)
10:11923583	10:664729-61209673	5714	Average daily gain (4-10 weeks)
10:11923671	10:664729-16987451	1111	Body weight (slaughter)
10:11923671	10:11093314-18016917	17805	Body weight (birth)
10:11923671	10:11093314-31786469	16856	average daily gain
10:11923671	10:9981187-25917876	3939	Average daily lean meat gain
10:11923671	10:664729-32088890	5715	Average daily gain (birth-10 weeks)
10:11923671	10:11732502-49141527	250	Average daily gain (on test)
10:11923671	10:664729-61209673	5714	Average daily gain (4-10 weeks)
10:11923683	10:664729-16987451	1111	Body weight (slaughter)
10:11923683	10:11093314-18016917	17805	Body weight (birth)
10:11923683	10:11093314-31786469	16856	average daily gain
10:11923683	10:9981187-25917876	3939	Average daily lean meat gain
10:11923683	10:664729-32088890	5715	Average daily gain (birth-10 weeks)
10:11923683	10:11732502-49141527	250	Average daily gain (on test)
10:11923683	10:664729-61209673	5714	Average daily gain (4-10 weeks)
10:11923829	10:664729-16987451	1111	Body weight (slaughter)
10:11923829	10:11093314-18016917	17805	Body weight (birth)
10:11923829	10:11093314-31786469	16856	average daily gain
10:11923829	10:9981187-25917876	3939	Average daily lean meat gain
10:11923829	10:664729-32088890	5715	Average daily gain (birth-10 weeks)
10:11923829	10:11732502-49141527	250	Average daily gain (on test)
10:11923829	10:664729-61209673	5714	Average daily gain (4-10 weeks)
10:11923945	10:664729-16987451	1111	Body weight (slaughter)
10:11923945	10:11093314-18016917	17805	Body weight (birth)
10:11923945	10:11093314-31786469	16856	average daily gain
10:11923945	10:9981187-25917876	3939	Average daily lean meat gain
10:11923945	10:664729-32088890	5715	Average daily gain (birth-10 weeks)
10:11923945	10:11732502-49141527	250	Average daily gain (on test)
10:11923945	10:664729-61209673	5714	Average daily gain (4-10 weeks)
10:11923948	10:664729-16987451	1111	Body weight (slaughter)
10:11923948	10:11093314-18016917	17805	Body weight (birth)
10:11923948	10:11093314-31786469	16856	average daily gain
10:11923948	10:9981187-25917876	3939	Average daily lean meat gain
10:11923948	10:664729-32088890	5715	Average daily gain (birth-10 weeks)
10:11923948	10:11732502-49141527	250	Average daily gain (on test)
10:11923948	10:664729-61209673	5714	Average daily gain (4-10 weeks)
10:11924717	10:664729-16987451	1111	Body weight (slaughter)
10:11924717	10:11093314-18016917	17805	Body weight (birth)
10:11924717	10:11093314-31786469	16856	average daily gain
10:11924717	10:9981187-25917876	3939	Average daily lean meat gain
10:11924717	10:664729-32088890	5715	Average daily gain (birth-10 weeks)
10:11924717	10:11732502-49141527	250	Average daily gain (on test)
10:11924717	10:664729-61209673	5714	Average daily gain (4-10 weeks)
10:11925152	10:664729-16987451	1111	Body weight (slaughter)
10:11925152	10:11093314-18016917	17805	Body weight (birth)
10:11925152	10:11093314-31786469	16856	average daily gain
10:11925152	10:9981187-25917876	3939	Average daily lean meat gain
10:11925152	10:664729-32088890	5715	Average daily gain (birth-10 weeks)
10:11925152	10:11732502-49141527	250	Average daily gain (on test)
10:11925152	10:664729-61209673	5714	Average daily gain (4-10 weeks)
10:11926312	10:664729-16987451	1111	Body weight (slaughter)
10:11926312	10:11093314-18016917	17805	Body weight (birth)
10:11926312	10:11093314-31786469	16856	average daily gain
10:11926312	10:9981187-25917876	3939	Average daily lean meat gain
10:11926312	10:664729-32088890	5715	Average daily gain (birth-10 weeks)
10:11926312	10:11732502-49141527	250	Average daily gain (on test)
10:11926312	10:664729-61209673	5714	Average daily gain (4-10 weeks)
10:11928080	10:664729-16987451	1111	Body weight (slaughter)
10:11928080	10:11093314-18016917	17805	Body weight (birth)
10:11928080	10:11093314-31786469	16856	average daily gain
10:11928080	10:9981187-25917876	3939	Average daily lean meat gain
10:11928080	10:664729-32088890	5715	Average daily gain (birth-10 weeks)
10:11928080	10:11732502-49141527	250	Average daily gain (on test)
10:11928080	10:664729-61209673	5714	Average daily gain (4-10 weeks)
10:11928750	10:664729-16987451	1111	Body weight (slaughter)
10:11928750	10:11093314-18016917	17805	Body weight (birth)
10:11928750	10:11093314-31786469	16856	average daily gain
10:11928750	10:9981187-25917876	3939	Average daily lean meat gain
10:11928750	10:664729-32088890	5715	Average daily gain (birth-10 weeks)
10:11928750	10:11732502-49141527	250	Average daily gain (on test)
10:11928750	10:664729-61209673	5714	Average daily gain (4-10 weeks)
10:11928902	10:664729-16987451	1111	Body weight (slaughter)
10:11928902	10:11093314-18016917	17805	Body weight (birth)
10:11928902	10:11093314-31786469	16856	average daily gain
10:11928902	10:9981187-25917876	3939	Average daily lean meat gain
10:11928902	10:664729-32088890	5715	Average daily gain (birth-10 weeks)
10:11928902	10:11732502-49141527	250	Average daily gain (on test)
10:11928902	10:664729-61209673	5714	Average daily gain (4-10 weeks)
10:11928909	10:664729-16987451	1111	Body weight (slaughter)
10:11928909	10:11093314-18016917	17805	Body weight (birth)
10:11928909	10:11093314-31786469	16856	average daily gain
10:11928909	10:9981187-25917876	3939	Average daily lean meat gain
10:11928909	10:664729-32088890	5715	Average daily gain (birth-10 weeks)
10:11928909	10:11732502-49141527	250	Average daily gain (on test)
10:11928909	10:664729-61209673	5714	Average daily gain (4-10 weeks)
10:11929081	10:664729-16987451	1111	Body weight (slaughter)
10:11929081	10:11093314-18016917	17805	Body weight (birth)
10:11929081	10:11093314-31786469	16856	average daily gain
10:11929081	10:9981187-25917876	3939	Average daily lean meat gain
10:11929081	10:664729-32088890	5715	Average daily gain (birth-10 weeks)
10:11929081	10:11732502-49141527	250	Average daily gain (on test)
10:11929081	10:664729-61209673	5714	Average daily gain (4-10 weeks)
10:11929319	10:664729-16987451	1111	Body weight (slaughter)
10:11929319	10:11093314-18016917	17805	Body weight (birth)
10:11929319	10:11093314-31786469	16856	average daily gain
10:11929319	10:9981187-25917876	3939	Average daily lean meat gain
10:11929319	10:664729-32088890	5715	Average daily gain (birth-10 weeks)
10:11929319	10:11732502-49141527	250	Average daily gain (on test)
10:11929319	10:664729-61209673	5714	Average daily gain (4-10 weeks)
10:11929339	10:664729-16987451	1111	Body weight (slaughter)
10:11929339	10:11093314-18016917	17805	Body weight (birth)
10:11929339	10:11093314-31786469	16856	average daily gain
10:11929339	10:9981187-25917876	3939	Average daily lean meat gain
10:11929339	10:664729-32088890	5715	Average daily gain (birth-10 weeks)
10:11929339	10:11732502-49141527	250	Average daily gain (on test)
10:11929339	10:664729-61209673	5714	Average daily gain (4-10 weeks)
10:11929799	10:664729-16987451	1111	Body weight (slaughter)
10:11929799	10:11093314-18016917	17805	Body weight (birth)
10:11929799	10:11093314-31786469	16856	average daily gain
10:11929799	10:9981187-25917876	3939	Average daily lean meat gain
10:11929799	10:664729-32088890	5715	Average daily gain (birth-10 weeks)
10:11929799	10:11732502-49141527	250	Average daily gain (on test)
10:11929799	10:664729-61209673	5714	Average daily gain (4-10 weeks)
10:11930766	10:664729-16987451	1111	Body weight (slaughter)
10:11930766	10:11093314-18016917	17805	Body weight (birth)
10:11930766	10:11093314-31786469	16856	average daily gain
10:11930766	10:9981187-25917876	3939	Average daily lean meat gain
10:11930766	10:664729-32088890	5715	Average daily gain (birth-10 weeks)
10:11930766	10:11732502-49141527	250	Average daily gain (on test)
10:11930766	10:664729-61209673	5714	Average daily gain (4-10 weeks)
10:11930814	10:664729-16987451	1111	Body weight (slaughter)
10:11930814	10:11093314-18016917	17805	Body weight (birth)
10:11930814	10:11093314-31786469	16856	average daily gain
10:11930814	10:9981187-25917876	3939	Average daily lean meat gain
10:11930814	10:664729-32088890	5715	Average daily gain (birth-10 weeks)
10:11930814	10:11732502-49141527	250	Average daily gain (on test)
10:11930814	10:664729-61209673	5714	Average daily gain (4-10 weeks)
10:11930956	10:664729-16987451	1111	Body weight (slaughter)
10:11930956	10:11093314-18016917	17805	Body weight (birth)
10:11930956	10:11093314-31786469	16856	average daily gain
10:11930956	10:9981187-25917876	3939	Average daily lean meat gain
10:11930956	10:664729-32088890	5715	Average daily gain (birth-10 weeks)
10:11930956	10:11732502-49141527	250	Average daily gain (on test)
10:11930956	10:664729-61209673	5714	Average daily gain (4-10 weeks)
10:11930963	10:664729-16987451	1111	Body weight (slaughter)
10:11930963	10:11093314-18016917	17805	Body weight (birth)
10:11930963	10:11093314-31786469	16856	average daily gain
10:11930963	10:9981187-25917876	3939	Average daily lean meat gain
10:11930963	10:664729-32088890	5715	Average daily gain (birth-10 weeks)
10:11930963	10:11732502-49141527	250	Average daily gain (on test)
10:11930963	10:664729-61209673	5714	Average daily gain (4-10 weeks)
10:11931016	10:664729-16987451	1111	Body weight (slaughter)
10:11931016	10:11093314-18016917	17805	Body weight (birth)
10:11931016	10:11093314-31786469	16856	average daily gain
10:11931016	10:9981187-25917876	3939	Average daily lean meat gain
10:11931016	10:664729-32088890	5715	Average daily gain (birth-10 weeks)
10:11931016	10:11732502-49141527	250	Average daily gain (on test)
10:11931016	10:664729-61209673	5714	Average daily gain (4-10 weeks)
10:11931355	10:664729-16987451	1111	Body weight (slaughter)
10:11931355	10:11093314-18016917	17805	Body weight (birth)
10:11931355	10:11093314-31786469	16856	average daily gain
10:11931355	10:9981187-25917876	3939	Average daily lean meat gain
10:11931355	10:664729-32088890	5715	Average daily gain (birth-10 weeks)
10:11931355	10:11732502-49141527	250	Average daily gain (on test)
10:11931355	10:664729-61209673	5714	Average daily gain (4-10 weeks)
10:11931632	10:664729-16987451	1111	Body weight (slaughter)
10:11931632	10:11093314-18016917	17805	Body weight (birth)
10:11931632	10:11093314-31786469	16856	average daily gain
10:11931632	10:9981187-25917876	3939	Average daily lean meat gain
10:11931632	10:664729-32088890	5715	Average daily gain (birth-10 weeks)
10:11931632	10:11732502-49141527	250	Average daily gain (on test)
10:11931632	10:664729-61209673	5714	Average daily gain (4-10 weeks)
10:11932053	10:664729-16987451	1111	Body weight (slaughter)
10:11932053	10:11093314-18016917	17805	Body weight (birth)
10:11932053	10:11093314-31786469	16856	average daily gain
10:11932053	10:9981187-25917876	3939	Average daily lean meat gain
10:11932053	10:664729-32088890	5715	Average daily gain (birth-10 weeks)
10:11932053	10:11732502-49141527	250	Average daily gain (on test)
10:11932053	10:664729-61209673	5714	Average daily gain (4-10 weeks)
10:11932314	10:664729-16987451	1111	Body weight (slaughter)
10:11932314	10:11093314-18016917	17805	Body weight (birth)
10:11932314	10:11093314-31786469	16856	average daily gain
10:11932314	10:9981187-25917876	3939	Average daily lean meat gain
10:11932314	10:664729-32088890	5715	Average daily gain (birth-10 weeks)
10:11932314	10:11732502-49141527	250	Average daily gain (on test)
10:11932314	10:664729-61209673	5714	Average daily gain (4-10 weeks)
10:11932566	10:664729-16987451	1111	Body weight (slaughter)
10:11932566	10:11093314-18016917	17805	Body weight (birth)
10:11932566	10:11093314-31786469	16856	average daily gain
10:11932566	10:9981187-25917876	3939	Average daily lean meat gain
10:11932566	10:664729-32088890	5715	Average daily gain (birth-10 weeks)
10:11932566	10:11732502-49141527	250	Average daily gain (on test)
10:11932566	10:664729-61209673	5714	Average daily gain (4-10 weeks)
10:11932770	10:664729-16987451	1111	Body weight (slaughter)
10:11932770	10:11093314-18016917	17805	Body weight (birth)
10:11932770	10:11093314-31786469	16856	average daily gain
10:11932770	10:9981187-25917876	3939	Average daily lean meat gain
10:11932770	10:664729-32088890	5715	Average daily gain (birth-10 weeks)
10:11932770	10:11732502-49141527	250	Average daily gain (on test)
10:11932770	10:664729-61209673	5714	Average daily gain (4-10 weeks)
10:11933151	10:664729-16987451	1111	Body weight (slaughter)
10:11933151	10:11093314-18016917	17805	Body weight (birth)
10:11933151	10:11093314-31786469	16856	average daily gain
10:11933151	10:9981187-25917876	3939	Average daily lean meat gain
10:11933151	10:664729-32088890	5715	Average daily gain (birth-10 weeks)
10:11933151	10:11732502-49141527	250	Average daily gain (on test)
10:11933151	10:664729-61209673	5714	Average daily gain (4-10 weeks)
10:11933637	10:664729-16987451	1111	Body weight (slaughter)
10:11933637	10:11093314-18016917	17805	Body weight (birth)
10:11933637	10:11093314-31786469	16856	average daily gain
10:11933637	10:9981187-25917876	3939	Average daily lean meat gain
10:11933637	10:664729-32088890	5715	Average daily gain (birth-10 weeks)
10:11933637	10:11732502-49141527	250	Average daily gain (on test)
10:11933637	10:664729-61209673	5714	Average daily gain (4-10 weeks)
10:11933694	10:664729-16987451	1111	Body weight (slaughter)
10:11933694	10:11093314-18016917	17805	Body weight (birth)
10:11933694	10:11093314-31786469	16856	average daily gain
10:11933694	10:9981187-25917876	3939	Average daily lean meat gain
10:11933694	10:664729-32088890	5715	Average daily gain (birth-10 weeks)
10:11933694	10:11732502-49141527	250	Average daily gain (on test)
10:11933694	10:664729-61209673	5714	Average daily gain (4-10 weeks)
10:11935591	10:664729-16987451	1111	Body weight (slaughter)
10:11935591	10:11093314-18016917	17805	Body weight (birth)
10:11935591	10:11093314-31786469	16856	average daily gain
10:11935591	10:9981187-25917876	3939	Average daily lean meat gain
10:11935591	10:664729-32088890	5715	Average daily gain (birth-10 weeks)
10:11935591	10:11732502-49141527	250	Average daily gain (on test)
10:11935591	10:664729-61209673	5714	Average daily gain (4-10 weeks)
10:11938070	10:664729-16987451	1111	Body weight (slaughter)
10:11938070	10:11093314-18016917	17805	Body weight (birth)
10:11938070	10:11093314-31786469	16856	average daily gain
10:11938070	10:9981187-25917876	3939	Average daily lean meat gain
10:11938070	10:664729-32088890	5715	Average daily gain (birth-10 weeks)
10:11938070	10:11732502-49141527	250	Average daily gain (on test)
10:11938070	10:664729-61209673	5714	Average daily gain (4-10 weeks)
10:11939134	10:664729-16987451	1111	Body weight (slaughter)
10:11939134	10:11093314-18016917	17805	Body weight (birth)
10:11939134	10:11093314-31786469	16856	average daily gain
10:11939134	10:9981187-25917876	3939	Average daily lean meat gain
10:11939134	10:664729-32088890	5715	Average daily gain (birth-10 weeks)
10:11939134	10:11732502-49141527	250	Average daily gain (on test)
10:11939134	10:664729-61209673	5714	Average daily gain (4-10 weeks)
10:11940163	10:664729-16987451	1111	Body weight (slaughter)
10:11940163	10:11093314-18016917	17805	Body weight (birth)
10:11940163	10:11093314-31786469	16856	average daily gain
10:11940163	10:9981187-25917876	3939	Average daily lean meat gain
10:11940163	10:664729-32088890	5715	Average daily gain (birth-10 weeks)
10:11940163	10:11732502-49141527	250	Average daily gain (on test)
10:11940163	10:664729-61209673	5714	Average daily gain (4-10 weeks)
10:12251846	10:664729-16987451	1111	Body weight (slaughter)
10:12251846	10:11093314-18016917	17805	Body weight (birth)
10:12251846	10:11093314-31786469	16856	average daily gain
10:12251846	10:9981187-25917876	3939	Average daily lean meat gain
10:12251846	10:664729-32088890	5715	Average daily gain (birth-10 weeks)
10:12251846	10:11732502-49141527	250	Average daily gain (on test)
10:12251846	10:664729-61209673	5714	Average daily gain (4-10 weeks)
10:12258068	10:664729-16987451	1111	Body weight (slaughter)
10:12258068	10:11093314-18016917	17805	Body weight (birth)
10:12258068	10:11093314-31786469	16856	average daily gain
10:12258068	10:9981187-25917876	3939	Average daily lean meat gain
10:12258068	10:664729-32088890	5715	Average daily gain (birth-10 weeks)
10:12258068	10:11732502-49141527	250	Average daily gain (on test)
10:12258068	10:664729-61209673	5714	Average daily gain (4-10 weeks)
10:12258075	10:664729-16987451	1111	Body weight (slaughter)
10:12258075	10:11093314-18016917	17805	Body weight (birth)
10:12258075	10:11093314-31786469	16856	average daily gain
10:12258075	10:9981187-25917876	3939	Average daily lean meat gain
10:12258075	10:664729-32088890	5715	Average daily gain (birth-10 weeks)
10:12258075	10:11732502-49141527	250	Average daily gain (on test)
10:12258075	10:664729-61209673	5714	Average daily gain (4-10 weeks)
10:12258342	10:664729-16987451	1111	Body weight (slaughter)
10:12258342	10:11093314-18016917	17805	Body weight (birth)
10:12258342	10:11093314-31786469	16856	average daily gain
10:12258342	10:9981187-25917876	3939	Average daily lean meat gain
10:12258342	10:664729-32088890	5715	Average daily gain (birth-10 weeks)
10:12258342	10:11732502-49141527	250	Average daily gain (on test)
10:12258342	10:664729-61209673	5714	Average daily gain (4-10 weeks)
10:12258447	10:664729-16987451	1111	Body weight (slaughter)
10:12258447	10:11093314-18016917	17805	Body weight (birth)
10:12258447	10:11093314-31786469	16856	average daily gain
10:12258447	10:9981187-25917876	3939	Average daily lean meat gain
10:12258447	10:664729-32088890	5715	Average daily gain (birth-10 weeks)
10:12258447	10:11732502-49141527	250	Average daily gain (on test)
10:12258447	10:664729-61209673	5714	Average daily gain (4-10 weeks)
10:12258732	10:664729-16987451	1111	Body weight (slaughter)
10:12258732	10:11093314-18016917	17805	Body weight (birth)
10:12258732	10:11093314-31786469	16856	average daily gain
10:12258732	10:9981187-25917876	3939	Average daily lean meat gain
10:12258732	10:664729-32088890	5715	Average daily gain (birth-10 weeks)
10:12258732	10:11732502-49141527	250	Average daily gain (on test)
10:12258732	10:664729-61209673	5714	Average daily gain (4-10 weeks)
10:12265863	10:664729-16987451	1111	Body weight (slaughter)
10:12265863	10:11093314-18016917	17805	Body weight (birth)
10:12265863	10:11093314-31786469	16856	average daily gain
10:12265863	10:9981187-25917876	3939	Average daily lean meat gain
10:12265863	10:664729-32088890	5715	Average daily gain (birth-10 weeks)
10:12265863	10:11732502-49141527	250	Average daily gain (on test)
10:12265863	10:664729-61209673	5714	Average daily gain (4-10 weeks)
10:12265880	10:664729-16987451	1111	Body weight (slaughter)
10:12265880	10:11093314-18016917	17805	Body weight (birth)
10:12265880	10:11093314-31786469	16856	average daily gain
10:12265880	10:9981187-25917876	3939	Average daily lean meat gain
10:12265880	10:664729-32088890	5715	Average daily gain (birth-10 weeks)
10:12265880	10:11732502-49141527	250	Average daily gain (on test)
10:12265880	10:664729-61209673	5714	Average daily gain (4-10 weeks)
10:12265935	10:664729-16987451	1111	Body weight (slaughter)
10:12265935	10:11093314-18016917	17805	Body weight (birth)
10:12265935	10:11093314-31786469	16856	average daily gain
10:12265935	10:9981187-25917876	3939	Average daily lean meat gain
10:12265935	10:664729-32088890	5715	Average daily gain (birth-10 weeks)
10:12265935	10:11732502-49141527	250	Average daily gain (on test)
10:12265935	10:664729-61209673	5714	Average daily gain (4-10 weeks)
10:12266340	10:664729-16987451	1111	Body weight (slaughter)
10:12266340	10:11093314-18016917	17805	Body weight (birth)
10:12266340	10:11093314-31786469	16856	average daily gain
10:12266340	10:9981187-25917876	3939	Average daily lean meat gain
10:12266340	10:664729-32088890	5715	Average daily gain (birth-10 weeks)
10:12266340	10:11732502-49141527	250	Average daily gain (on test)
10:12266340	10:664729-61209673	5714	Average daily gain (4-10 weeks)
10:12275752	10:664729-16987451	1111	Body weight (slaughter)
10:12275752	10:11093314-18016917	17805	Body weight (birth)
10:12275752	10:11093314-31786469	16856	average daily gain
10:12275752	10:9981187-25917876	3939	Average daily lean meat gain
10:12275752	10:664729-32088890	5715	Average daily gain (birth-10 weeks)
10:12275752	10:11732502-49141527	250	Average daily gain (on test)
10:12275752	10:664729-61209673	5714	Average daily gain (4-10 weeks)
10:12275757	10:664729-16987451	1111	Body weight (slaughter)
10:12275757	10:11093314-18016917	17805	Body weight (birth)
10:12275757	10:11093314-31786469	16856	average daily gain
10:12275757	10:9981187-25917876	3939	Average daily lean meat gain
10:12275757	10:664729-32088890	5715	Average daily gain (birth-10 weeks)
10:12275757	10:11732502-49141527	250	Average daily gain (on test)
10:12275757	10:664729-61209673	5714	Average daily gain (4-10 weeks)
10:12281011	10:664729-16987451	1111	Body weight (slaughter)
10:12281011	10:11093314-18016917	17805	Body weight (birth)
10:12281011	10:11093314-31786469	16856	average daily gain
10:12281011	10:9981187-25917876	3939	Average daily lean meat gain
10:12281011	10:664729-32088890	5715	Average daily gain (birth-10 weeks)
10:12281011	10:11732502-49141527	250	Average daily gain (on test)
10:12281011	10:664729-61209673	5714	Average daily gain (4-10 weeks)
10:12317484	10:664729-16987451	1111	Body weight (slaughter)
10:12317484	10:11093314-18016917	17805	Body weight (birth)
10:12317484	10:11093314-31786469	16856	average daily gain
10:12317484	10:9981187-25917876	3939	Average daily lean meat gain
10:12317484	10:664729-32088890	5715	Average daily gain (birth-10 weeks)
10:12317484	10:11732502-49141527	250	Average daily gain (on test)
10:12317484	10:664729-61209673	5714	Average daily gain (4-10 weeks)
10:12317508	10:664729-16987451	1111	Body weight (slaughter)
10:12317508	10:11093314-18016917	17805	Body weight (birth)
10:12317508	10:11093314-31786469	16856	average daily gain
10:12317508	10:9981187-25917876	3939	Average daily lean meat gain
10:12317508	10:664729-32088890	5715	Average daily gain (birth-10 weeks)
10:12317508	10:11732502-49141527	250	Average daily gain (on test)
10:12317508	10:664729-61209673	5714	Average daily gain (4-10 weeks)
10:12317532	10:664729-16987451	1111	Body weight (slaughter)
10:12317532	10:11093314-18016917	17805	Body weight (birth)
10:12317532	10:11093314-31786469	16856	average daily gain
10:12317532	10:9981187-25917876	3939	Average daily lean meat gain
10:12317532	10:664729-32088890	5715	Average daily gain (birth-10 weeks)
10:12317532	10:11732502-49141527	250	Average daily gain (on test)
10:12317532	10:664729-61209673	5714	Average daily gain (4-10 weeks)
10:12317561	10:664729-16987451	1111	Body weight (slaughter)
10:12317561	10:11093314-18016917	17805	Body weight (birth)
10:12317561	10:11093314-31786469	16856	average daily gain
10:12317561	10:9981187-25917876	3939	Average daily lean meat gain
10:12317561	10:664729-32088890	5715	Average daily gain (birth-10 weeks)
10:12317561	10:11732502-49141527	250	Average daily gain (on test)
10:12317561	10:664729-61209673	5714	Average daily gain (4-10 weeks)
10:12317678	10:664729-16987451	1111	Body weight (slaughter)
10:12317678	10:11093314-18016917	17805	Body weight (birth)
10:12317678	10:11093314-31786469	16856	average daily gain
10:12317678	10:9981187-25917876	3939	Average daily lean meat gain
10:12317678	10:664729-32088890	5715	Average daily gain (birth-10 weeks)
10:12317678	10:11732502-49141527	250	Average daily gain (on test)
10:12317678	10:664729-61209673	5714	Average daily gain (4-10 weeks)
10:12317681	10:664729-16987451	1111	Body weight (slaughter)
10:12317681	10:11093314-18016917	17805	Body weight (birth)
10:12317681	10:11093314-31786469	16856	average daily gain
10:12317681	10:9981187-25917876	3939	Average daily lean meat gain
10:12317681	10:664729-32088890	5715	Average daily gain (birth-10 weeks)
10:12317681	10:11732502-49141527	250	Average daily gain (on test)
10:12317681	10:664729-61209673	5714	Average daily gain (4-10 weeks)
10:12317764	10:664729-16987451	1111	Body weight (slaughter)
10:12317764	10:11093314-18016917	17805	Body weight (birth)
10:12317764	10:11093314-31786469	16856	average daily gain
10:12317764	10:9981187-25917876	3939	Average daily lean meat gain
10:12317764	10:664729-32088890	5715	Average daily gain (birth-10 weeks)
10:12317764	10:11732502-49141527	250	Average daily gain (on test)
10:12317764	10:664729-61209673	5714	Average daily gain (4-10 weeks)
10:12317901	10:664729-16987451	1111	Body weight (slaughter)
10:12317901	10:11093314-18016917	17805	Body weight (birth)
10:12317901	10:11093314-31786469	16856	average daily gain
10:12317901	10:9981187-25917876	3939	Average daily lean meat gain
10:12317901	10:664729-32088890	5715	Average daily gain (birth-10 weeks)
10:12317901	10:11732502-49141527	250	Average daily gain (on test)
10:12317901	10:664729-61209673	5714	Average daily gain (4-10 weeks)
10:12317907	10:664729-16987451	1111	Body weight (slaughter)
10:12317907	10:11093314-18016917	17805	Body weight (birth)
10:12317907	10:11093314-31786469	16856	average daily gain
10:12317907	10:9981187-25917876	3939	Average daily lean meat gain
10:12317907	10:664729-32088890	5715	Average daily gain (birth-10 weeks)
10:12317907	10:11732502-49141527	250	Average daily gain (on test)
10:12317907	10:664729-61209673	5714	Average daily gain (4-10 weeks)
10:12317961	10:664729-16987451	1111	Body weight (slaughter)
10:12317961	10:11093314-18016917	17805	Body weight (birth)
10:12317961	10:11093314-31786469	16856	average daily gain
10:12317961	10:9981187-25917876	3939	Average daily lean meat gain
10:12317961	10:664729-32088890	5715	Average daily gain (birth-10 weeks)
10:12317961	10:11732502-49141527	250	Average daily gain (on test)
10:12317961	10:664729-61209673	5714	Average daily gain (4-10 weeks)
10:12317990	10:664729-16987451	1111	Body weight (slaughter)
10:12317990	10:11093314-18016917	17805	Body weight (birth)
10:12317990	10:11093314-31786469	16856	average daily gain
10:12317990	10:9981187-25917876	3939	Average daily lean meat gain
10:12317990	10:664729-32088890	5715	Average daily gain (birth-10 weeks)
10:12317990	10:11732502-49141527	250	Average daily gain (on test)
10:12317990	10:664729-61209673	5714	Average daily gain (4-10 weeks)
10:12318202	10:664729-16987451	1111	Body weight (slaughter)
10:12318202	10:11093314-18016917	17805	Body weight (birth)
10:12318202	10:11093314-31786469	16856	average daily gain
10:12318202	10:9981187-25917876	3939	Average daily lean meat gain
10:12318202	10:664729-32088890	5715	Average daily gain (birth-10 weeks)
10:12318202	10:11732502-49141527	250	Average daily gain (on test)
10:12318202	10:664729-61209673	5714	Average daily gain (4-10 weeks)
10:12318261	10:664729-16987451	1111	Body weight (slaughter)
10:12318261	10:11093314-18016917	17805	Body weight (birth)
10:12318261	10:11093314-31786469	16856	average daily gain
10:12318261	10:9981187-25917876	3939	Average daily lean meat gain
10:12318261	10:664729-32088890	5715	Average daily gain (birth-10 weeks)
10:12318261	10:11732502-49141527	250	Average daily gain (on test)
10:12318261	10:664729-61209673	5714	Average daily gain (4-10 weeks)
10:12318365	10:664729-16987451	1111	Body weight (slaughter)
10:12318365	10:11093314-18016917	17805	Body weight (birth)
10:12318365	10:11093314-31786469	16856	average daily gain
10:12318365	10:9981187-25917876	3939	Average daily lean meat gain
10:12318365	10:664729-32088890	5715	Average daily gain (birth-10 weeks)
10:12318365	10:11732502-49141527	250	Average daily gain (on test)
10:12318365	10:664729-61209673	5714	Average daily gain (4-10 weeks)
10:12318672	10:664729-16987451	1111	Body weight (slaughter)
10:12318672	10:11093314-18016917	17805	Body weight (birth)
10:12318672	10:11093314-31786469	16856	average daily gain
10:12318672	10:9981187-25917876	3939	Average daily lean meat gain
10:12318672	10:664729-32088890	5715	Average daily gain (birth-10 weeks)
10:12318672	10:11732502-49141527	250	Average daily gain (on test)
10:12318672	10:664729-61209673	5714	Average daily gain (4-10 weeks)
10:12318764	10:664729-16987451	1111	Body weight (slaughter)
10:12318764	10:11093314-18016917	17805	Body weight (birth)
10:12318764	10:11093314-31786469	16856	average daily gain
10:12318764	10:9981187-25917876	3939	Average daily lean meat gain
10:12318764	10:664729-32088890	5715	Average daily gain (birth-10 weeks)
10:12318764	10:11732502-49141527	250	Average daily gain (on test)
10:12318764	10:664729-61209673	5714	Average daily gain (4-10 weeks)
10:12318812	10:664729-16987451	1111	Body weight (slaughter)
10:12318812	10:11093314-18016917	17805	Body weight (birth)
10:12318812	10:11093314-31786469	16856	average daily gain
10:12318812	10:9981187-25917876	3939	Average daily lean meat gain
10:12318812	10:664729-32088890	5715	Average daily gain (birth-10 weeks)
10:12318812	10:11732502-49141527	250	Average daily gain (on test)
10:12318812	10:664729-61209673	5714	Average daily gain (4-10 weeks)
10:12318840	10:664729-16987451	1111	Body weight (slaughter)
10:12318840	10:11093314-18016917	17805	Body weight (birth)
10:12318840	10:11093314-31786469	16856	average daily gain
10:12318840	10:9981187-25917876	3939	Average daily lean meat gain
10:12318840	10:664729-32088890	5715	Average daily gain (birth-10 weeks)
10:12318840	10:11732502-49141527	250	Average daily gain (on test)
10:12318840	10:664729-61209673	5714	Average daily gain (4-10 weeks)
10:12318999	10:664729-16987451	1111	Body weight (slaughter)
10:12318999	10:11093314-18016917	17805	Body weight (birth)
10:12318999	10:11093314-31786469	16856	average daily gain
10:12318999	10:9981187-25917876	3939	Average daily lean meat gain
10:12318999	10:664729-32088890	5715	Average daily gain (birth-10 weeks)
10:12318999	10:11732502-49141527	250	Average daily gain (on test)
10:12318999	10:664729-61209673	5714	Average daily gain (4-10 weeks)
10:12319019	10:664729-16987451	1111	Body weight (slaughter)
10:12319019	10:11093314-18016917	17805	Body weight (birth)
10:12319019	10:11093314-31786469	16856	average daily gain
10:12319019	10:9981187-25917876	3939	Average daily lean meat gain
10:12319019	10:664729-32088890	5715	Average daily gain (birth-10 weeks)
10:12319019	10:11732502-49141527	250	Average daily gain (on test)
10:12319019	10:664729-61209673	5714	Average daily gain (4-10 weeks)
10:12319187	10:664729-16987451	1111	Body weight (slaughter)
10:12319187	10:11093314-18016917	17805	Body weight (birth)
10:12319187	10:11093314-31786469	16856	average daily gain
10:12319187	10:9981187-25917876	3939	Average daily lean meat gain
10:12319187	10:664729-32088890	5715	Average daily gain (birth-10 weeks)
10:12319187	10:11732502-49141527	250	Average daily gain (on test)
10:12319187	10:664729-61209673	5714	Average daily gain (4-10 weeks)
10:12319414	10:664729-16987451	1111	Body weight (slaughter)
10:12319414	10:11093314-18016917	17805	Body weight (birth)
10:12319414	10:11093314-31786469	16856	average daily gain
10:12319414	10:9981187-25917876	3939	Average daily lean meat gain
10:12319414	10:664729-32088890	5715	Average daily gain (birth-10 weeks)
10:12319414	10:11732502-49141527	250	Average daily gain (on test)
10:12319414	10:664729-61209673	5714	Average daily gain (4-10 weeks)
10:12319485	10:664729-16987451	1111	Body weight (slaughter)
10:12319485	10:11093314-18016917	17805	Body weight (birth)
10:12319485	10:11093314-31786469	16856	average daily gain
10:12319485	10:9981187-25917876	3939	Average daily lean meat gain
10:12319485	10:664729-32088890	5715	Average daily gain (birth-10 weeks)
10:12319485	10:11732502-49141527	250	Average daily gain (on test)
10:12319485	10:664729-61209673	5714	Average daily gain (4-10 weeks)
10:12319499	10:664729-16987451	1111	Body weight (slaughter)
10:12319499	10:11093314-18016917	17805	Body weight (birth)
10:12319499	10:11093314-31786469	16856	average daily gain
10:12319499	10:9981187-25917876	3939	Average daily lean meat gain
10:12319499	10:664729-32088890	5715	Average daily gain (birth-10 weeks)
10:12319499	10:11732502-49141527	250	Average daily gain (on test)
10:12319499	10:664729-61209673	5714	Average daily gain (4-10 weeks)
10:12319593	10:664729-16987451	1111	Body weight (slaughter)
10:12319593	10:11093314-18016917	17805	Body weight (birth)
10:12319593	10:11093314-31786469	16856	average daily gain
10:12319593	10:9981187-25917876	3939	Average daily lean meat gain
10:12319593	10:664729-32088890	5715	Average daily gain (birth-10 weeks)
10:12319593	10:11732502-49141527	250	Average daily gain (on test)
10:12319593	10:664729-61209673	5714	Average daily gain (4-10 weeks)
10:12328887	10:664729-16987451	1111	Body weight (slaughter)
10:12328887	10:11093314-18016917	17805	Body weight (birth)
10:12328887	10:11093314-31786469	16856	average daily gain
10:12328887	10:9981187-25917876	3939	Average daily lean meat gain
10:12328887	10:664729-32088890	5715	Average daily gain (birth-10 weeks)
10:12328887	10:11732502-49141527	250	Average daily gain (on test)
10:12328887	10:664729-61209673	5714	Average daily gain (4-10 weeks)
10:12328970	10:664729-16987451	1111	Body weight (slaughter)
10:12328970	10:11093314-18016917	17805	Body weight (birth)
10:12328970	10:11093314-31786469	16856	average daily gain
10:12328970	10:9981187-25917876	3939	Average daily lean meat gain
10:12328970	10:664729-32088890	5715	Average daily gain (birth-10 weeks)
10:12328970	10:11732502-49141527	250	Average daily gain (on test)
10:12328970	10:664729-61209673	5714	Average daily gain (4-10 weeks)
10:12357197	10:664729-16987451	1111	Body weight (slaughter)
10:12357197	10:11093314-18016917	17805	Body weight (birth)
10:12357197	10:11093314-31786469	16856	average daily gain
10:12357197	10:9981187-25917876	3939	Average daily lean meat gain
10:12357197	10:664729-32088890	5715	Average daily gain (birth-10 weeks)
10:12357197	10:11732502-49141527	250	Average daily gain (on test)
10:12357197	10:664729-61209673	5714	Average daily gain (4-10 weeks)
10:12357273	10:664729-16987451	1111	Body weight (slaughter)
10:12357273	10:11093314-18016917	17805	Body weight (birth)
10:12357273	10:11093314-31786469	16856	average daily gain
10:12357273	10:9981187-25917876	3939	Average daily lean meat gain
10:12357273	10:664729-32088890	5715	Average daily gain (birth-10 weeks)
10:12357273	10:11732502-49141527	250	Average daily gain (on test)
10:12357273	10:664729-61209673	5714	Average daily gain (4-10 weeks)
10:12364037	10:664729-16987451	1111	Body weight (slaughter)
10:12364037	10:11093314-18016917	17805	Body weight (birth)
10:12364037	10:11093314-31786469	16856	average daily gain
10:12364037	10:9981187-25917876	3939	Average daily lean meat gain
10:12364037	10:664729-32088890	5715	Average daily gain (birth-10 weeks)
10:12364037	10:11732502-49141527	250	Average daily gain (on test)
10:12364037	10:664729-61209673	5714	Average daily gain (4-10 weeks)
10:12364372	10:664729-16987451	1111	Body weight (slaughter)
10:12364372	10:11093314-18016917	17805	Body weight (birth)
10:12364372	10:11093314-31786469	16856	average daily gain
10:12364372	10:9981187-25917876	3939	Average daily lean meat gain
10:12364372	10:664729-32088890	5715	Average daily gain (birth-10 weeks)
10:12364372	10:11732502-49141527	250	Average daily gain (on test)
10:12364372	10:664729-61209673	5714	Average daily gain (4-10 weeks)
10:12368003	10:664729-16987451	1111	Body weight (slaughter)
10:12368003	10:11093314-18016917	17805	Body weight (birth)
10:12368003	10:11093314-31786469	16856	average daily gain
10:12368003	10:9981187-25917876	3939	Average daily lean meat gain
10:12368003	10:664729-32088890	5715	Average daily gain (birth-10 weeks)
10:12368003	10:11732502-49141527	250	Average daily gain (on test)
10:12368003	10:664729-61209673	5714	Average daily gain (4-10 weeks)
10:12511585	10:664729-16987451	1111	Body weight (slaughter)
10:12511585	10:11093314-18016917	17805	Body weight (birth)
10:12511585	10:11093314-31786469	16856	average daily gain
10:12511585	10:9981187-25917876	3939	Average daily lean meat gain
10:12511585	10:664729-32088890	5715	Average daily gain (birth-10 weeks)
10:12511585	10:11732502-49141527	250	Average daily gain (on test)
10:12511585	10:664729-61209673	5714	Average daily gain (4-10 weeks)
10:12511662	10:664729-16987451	1111	Body weight (slaughter)
10:12511662	10:11093314-18016917	17805	Body weight (birth)
10:12511662	10:11093314-31786469	16856	average daily gain
10:12511662	10:9981187-25917876	3939	Average daily lean meat gain
10:12511662	10:664729-32088890	5715	Average daily gain (birth-10 weeks)
10:12511662	10:11732502-49141527	250	Average daily gain (on test)
10:12511662	10:664729-61209673	5714	Average daily gain (4-10 weeks)
10:12511677	10:664729-16987451	1111	Body weight (slaughter)
10:12511677	10:11093314-18016917	17805	Body weight (birth)
10:12511677	10:11093314-31786469	16856	average daily gain
10:12511677	10:9981187-25917876	3939	Average daily lean meat gain
10:12511677	10:664729-32088890	5715	Average daily gain (birth-10 weeks)
10:12511677	10:11732502-49141527	250	Average daily gain (on test)
10:12511677	10:664729-61209673	5714	Average daily gain (4-10 weeks)
10:12511705	10:664729-16987451	1111	Body weight (slaughter)
10:12511705	10:11093314-18016917	17805	Body weight (birth)
10:12511705	10:11093314-31786469	16856	average daily gain
10:12511705	10:9981187-25917876	3939	Average daily lean meat gain
10:12511705	10:664729-32088890	5715	Average daily gain (birth-10 weeks)
10:12511705	10:11732502-49141527	250	Average daily gain (on test)
10:12511705	10:664729-61209673	5714	Average daily gain (4-10 weeks)
10:12516833	10:664729-16987451	1111	Body weight (slaughter)
10:12516833	10:11093314-18016917	17805	Body weight (birth)
10:12516833	10:11093314-31786469	16856	average daily gain
10:12516833	10:9981187-25917876	3939	Average daily lean meat gain
10:12516833	10:664729-32088890	5715	Average daily gain (birth-10 weeks)
10:12516833	10:11732502-49141527	250	Average daily gain (on test)
10:12516833	10:664729-61209673	5714	Average daily gain (4-10 weeks)
10:12977855	10:664729-16987451	1111	Body weight (slaughter)
10:12977855	10:11093314-18016917	17805	Body weight (birth)
10:12977855	10:11093314-31786469	16856	average daily gain
10:12977855	10:9981187-25917876	3939	Average daily lean meat gain
10:12977855	10:664729-32088890	5715	Average daily gain (birth-10 weeks)
10:12977855	10:11732502-49141527	250	Average daily gain (on test)
10:12977855	10:664729-61209673	5714	Average daily gain (4-10 weeks)
10:12977861	10:664729-16987451	1111	Body weight (slaughter)
10:12977861	10:11093314-18016917	17805	Body weight (birth)
10:12977861	10:11093314-31786469	16856	average daily gain
10:12977861	10:9981187-25917876	3939	Average daily lean meat gain
10:12977861	10:664729-32088890	5715	Average daily gain (birth-10 weeks)
10:12977861	10:11732502-49141527	250	Average daily gain (on test)
10:12977861	10:664729-61209673	5714	Average daily gain (4-10 weeks)
10:12978181	10:664729-16987451	1111	Body weight (slaughter)
10:12978181	10:11093314-18016917	17805	Body weight (birth)
10:12978181	10:11093314-31786469	16856	average daily gain
10:12978181	10:9981187-25917876	3939	Average daily lean meat gain
10:12978181	10:664729-32088890	5715	Average daily gain (birth-10 weeks)
10:12978181	10:11732502-49141527	250	Average daily gain (on test)
10:12978181	10:664729-61209673	5714	Average daily gain (4-10 weeks)
10:12978952	10:664729-16987451	1111	Body weight (slaughter)
10:12978952	10:11093314-18016917	17805	Body weight (birth)
10:12978952	10:11093314-31786469	16856	average daily gain
10:12978952	10:9981187-25917876	3939	Average daily lean meat gain
10:12978952	10:664729-32088890	5715	Average daily gain (birth-10 weeks)
10:12978952	10:11732502-49141527	250	Average daily gain (on test)
10:12978952	10:664729-61209673	5714	Average daily gain (4-10 weeks)
10:12978987	10:664729-16987451	1111	Body weight (slaughter)
10:12978987	10:11093314-18016917	17805	Body weight (birth)
10:12978987	10:11093314-31786469	16856	average daily gain
10:12978987	10:9981187-25917876	3939	Average daily lean meat gain
10:12978987	10:664729-32088890	5715	Average daily gain (birth-10 weeks)
10:12978987	10:11732502-49141527	250	Average daily gain (on test)
10:12978987	10:664729-61209673	5714	Average daily gain (4-10 weeks)
10:12988109	10:664729-16987451	1111	Body weight (slaughter)
10:12988109	10:11093314-18016917	17805	Body weight (birth)
10:12988109	10:11093314-31786469	16856	average daily gain
10:12988109	10:9981187-25917876	3939	Average daily lean meat gain
10:12988109	10:664729-32088890	5715	Average daily gain (birth-10 weeks)
10:12988109	10:11732502-49141527	250	Average daily gain (on test)
10:12988109	10:664729-61209673	5714	Average daily gain (4-10 weeks)
10:13068744	10:664729-16987451	1111	Body weight (slaughter)
10:13068744	10:11093314-18016917	17805	Body weight (birth)
10:13068744	10:11093314-31786469	16856	average daily gain
10:13068744	10:9981187-25917876	3939	Average daily lean meat gain
10:13068744	10:664729-32088890	5715	Average daily gain (birth-10 weeks)
10:13068744	10:11732502-49141527	250	Average daily gain (on test)
10:13068744	10:664729-61209673	5714	Average daily gain (4-10 weeks)
10:13069152	10:664729-16987451	1111	Body weight (slaughter)
10:13069152	10:11093314-18016917	17805	Body weight (birth)
10:13069152	10:11093314-31786469	16856	average daily gain
10:13069152	10:9981187-25917876	3939	Average daily lean meat gain
10:13069152	10:664729-32088890	5715	Average daily gain (birth-10 weeks)
10:13069152	10:11732502-49141527	250	Average daily gain (on test)
10:13069152	10:664729-61209673	5714	Average daily gain (4-10 weeks)
10:13090493	10:664729-16987451	1111	Body weight (slaughter)
10:13090493	10:11093314-18016917	17805	Body weight (birth)
10:13090493	10:11093314-31786469	16856	average daily gain
10:13090493	10:9981187-25917876	3939	Average daily lean meat gain
10:13090493	10:664729-32088890	5715	Average daily gain (birth-10 weeks)
10:13090493	10:11732502-49141527	250	Average daily gain (on test)
10:13090493	10:664729-61209673	5714	Average daily gain (4-10 weeks)
10:13092244	10:664729-16987451	1111	Body weight (slaughter)
10:13092244	10:11093314-18016917	17805	Body weight (birth)
10:13092244	10:11093314-31786469	16856	average daily gain
10:13092244	10:9981187-25917876	3939	Average daily lean meat gain
10:13092244	10:664729-32088890	5715	Average daily gain (birth-10 weeks)
10:13092244	10:11732502-49141527	250	Average daily gain (on test)
10:13092244	10:664729-61209673	5714	Average daily gain (4-10 weeks)
10:13092276	10:664729-16987451	1111	Body weight (slaughter)
10:13092276	10:11093314-18016917	17805	Body weight (birth)
10:13092276	10:11093314-31786469	16856	average daily gain
10:13092276	10:9981187-25917876	3939	Average daily lean meat gain
10:13092276	10:664729-32088890	5715	Average daily gain (birth-10 weeks)
10:13092276	10:11732502-49141527	250	Average daily gain (on test)
10:13092276	10:664729-61209673	5714	Average daily gain (4-10 weeks)
10:13093692	10:664729-16987451	1111	Body weight (slaughter)
10:13093692	10:11093314-18016917	17805	Body weight (birth)
10:13093692	10:11093314-31786469	16856	average daily gain
10:13093692	10:9981187-25917876	3939	Average daily lean meat gain
10:13093692	10:664729-32088890	5715	Average daily gain (birth-10 weeks)
10:13093692	10:11732502-49141527	250	Average daily gain (on test)
10:13093692	10:664729-61209673	5714	Average daily gain (4-10 weeks)
10:13096486	10:664729-16987451	1111	Body weight (slaughter)
10:13096486	10:11093314-18016917	17805	Body weight (birth)
10:13096486	10:11093314-31786469	16856	average daily gain
10:13096486	10:9981187-25917876	3939	Average daily lean meat gain
10:13096486	10:664729-32088890	5715	Average daily gain (birth-10 weeks)
10:13096486	10:11732502-49141527	250	Average daily gain (on test)
10:13096486	10:664729-61209673	5714	Average daily gain (4-10 weeks)
10:13097270	10:664729-16987451	1111	Body weight (slaughter)
10:13097270	10:11093314-18016917	17805	Body weight (birth)
10:13097270	10:11093314-31786469	16856	average daily gain
10:13097270	10:9981187-25917876	3939	Average daily lean meat gain
10:13097270	10:664729-32088890	5715	Average daily gain (birth-10 weeks)
10:13097270	10:11732502-49141527	250	Average daily gain (on test)
10:13097270	10:664729-61209673	5714	Average daily gain (4-10 weeks)
10:13097995	10:664729-16987451	1111	Body weight (slaughter)
10:13097995	10:11093314-18016917	17805	Body weight (birth)
10:13097995	10:11093314-31786469	16856	average daily gain
10:13097995	10:9981187-25917876	3939	Average daily lean meat gain
10:13097995	10:664729-32088890	5715	Average daily gain (birth-10 weeks)
10:13097995	10:11732502-49141527	250	Average daily gain (on test)
10:13097995	10:664729-61209673	5714	Average daily gain (4-10 weeks)
10:13098909	10:664729-16987451	1111	Body weight (slaughter)
10:13098909	10:11093314-18016917	17805	Body weight (birth)
10:13098909	10:11093314-31786469	16856	average daily gain
10:13098909	10:9981187-25917876	3939	Average daily lean meat gain
10:13098909	10:664729-32088890	5715	Average daily gain (birth-10 weeks)
10:13098909	10:11732502-49141527	250	Average daily gain (on test)
10:13098909	10:664729-61209673	5714	Average daily gain (4-10 weeks)
10:13425064	10:664729-16987451	1111	Body weight (slaughter)
10:13425064	10:11093314-18016917	17805	Body weight (birth)
10:13425064	10:11093314-31786469	16856	average daily gain
10:13425064	10:9981187-25917876	3939	Average daily lean meat gain
10:13425064	10:664729-32088890	5715	Average daily gain (birth-10 weeks)
10:13425064	10:11732502-49141527	250	Average daily gain (on test)
10:13425064	10:664729-61209673	5714	Average daily gain (4-10 weeks)
10:13425490	10:664729-16987451	1111	Body weight (slaughter)
10:13425490	10:11093314-18016917	17805	Body weight (birth)
10:13425490	10:11093314-31786469	16856	average daily gain
10:13425490	10:9981187-25917876	3939	Average daily lean meat gain
10:13425490	10:664729-32088890	5715	Average daily gain (birth-10 weeks)
10:13425490	10:11732502-49141527	250	Average daily gain (on test)
10:13425490	10:664729-61209673	5714	Average daily gain (4-10 weeks)
10:13441056	10:664729-16987451	1111	Body weight (slaughter)
10:13441056	10:11093314-18016917	17805	Body weight (birth)
10:13441056	10:11093314-31786469	16856	average daily gain
10:13441056	10:9981187-25917876	3939	Average daily lean meat gain
10:13441056	10:664729-32088890	5715	Average daily gain (birth-10 weeks)
10:13441056	10:11732502-49141527	250	Average daily gain (on test)
10:13441056	10:664729-61209673	5714	Average daily gain (4-10 weeks)
10:13441082	10:664729-16987451	1111	Body weight (slaughter)
10:13441082	10:11093314-18016917	17805	Body weight (birth)
10:13441082	10:11093314-31786469	16856	average daily gain
10:13441082	10:9981187-25917876	3939	Average daily lean meat gain
10:13441082	10:664729-32088890	5715	Average daily gain (birth-10 weeks)
10:13441082	10:11732502-49141527	250	Average daily gain (on test)
10:13441082	10:664729-61209673	5714	Average daily gain (4-10 weeks)
10:13450747	10:664729-16987451	1111	Body weight (slaughter)
10:13450747	10:11093314-18016917	17805	Body weight (birth)
10:13450747	10:11093314-31786469	16856	average daily gain
10:13450747	10:9981187-25917876	3939	Average daily lean meat gain
10:13450747	10:664729-32088890	5715	Average daily gain (birth-10 weeks)
10:13450747	10:11732502-49141527	250	Average daily gain (on test)
10:13450747	10:664729-61209673	5714	Average daily gain (4-10 weeks)
10:13453484	10:664729-16987451	1111	Body weight (slaughter)
10:13453484	10:11093314-18016917	17805	Body weight (birth)
10:13453484	10:11093314-31786469	16856	average daily gain
10:13453484	10:9981187-25917876	3939	Average daily lean meat gain
10:13453484	10:664729-32088890	5715	Average daily gain (birth-10 weeks)
10:13453484	10:11732502-49141527	250	Average daily gain (on test)
10:13453484	10:664729-61209673	5714	Average daily gain (4-10 weeks)
10:13456088	10:664729-16987451	1111	Body weight (slaughter)
10:13456088	10:11093314-18016917	17805	Body weight (birth)
10:13456088	10:11093314-31786469	16856	average daily gain
10:13456088	10:9981187-25917876	3939	Average daily lean meat gain
10:13456088	10:664729-32088890	5715	Average daily gain (birth-10 weeks)
10:13456088	10:11732502-49141527	250	Average daily gain (on test)
10:13456088	10:664729-61209673	5714	Average daily gain (4-10 weeks)
10:13456264	10:664729-16987451	1111	Body weight (slaughter)
10:13456264	10:11093314-18016917	17805	Body weight (birth)
10:13456264	10:11093314-31786469	16856	average daily gain
10:13456264	10:9981187-25917876	3939	Average daily lean meat gain
10:13456264	10:664729-32088890	5715	Average daily gain (birth-10 weeks)
10:13456264	10:11732502-49141527	250	Average daily gain (on test)
10:13456264	10:664729-61209673	5714	Average daily gain (4-10 weeks)
10:13456310	10:664729-16987451	1111	Body weight (slaughter)
10:13456310	10:11093314-18016917	17805	Body weight (birth)
10:13456310	10:11093314-31786469	16856	average daily gain
10:13456310	10:9981187-25917876	3939	Average daily lean meat gain
10:13456310	10:664729-32088890	5715	Average daily gain (birth-10 weeks)
10:13456310	10:11732502-49141527	250	Average daily gain (on test)
10:13456310	10:664729-61209673	5714	Average daily gain (4-10 weeks)
10:13497465	10:664729-16987451	1111	Body weight (slaughter)
10:13497465	10:11093314-18016917	17805	Body weight (birth)
10:13497465	10:11093314-31786469	16856	average daily gain
10:13497465	10:9981187-25917876	3939	Average daily lean meat gain
10:13497465	10:664729-32088890	5715	Average daily gain (birth-10 weeks)
10:13497465	10:11732502-49141527	250	Average daily gain (on test)
10:13497465	10:664729-61209673	5714	Average daily gain (4-10 weeks)
10:13497781	10:664729-16987451	1111	Body weight (slaughter)
10:13497781	10:11093314-18016917	17805	Body weight (birth)
10:13497781	10:11093314-31786469	16856	average daily gain
10:13497781	10:9981187-25917876	3939	Average daily lean meat gain
10:13497781	10:664729-32088890	5715	Average daily gain (birth-10 weeks)
10:13497781	10:11732502-49141527	250	Average daily gain (on test)
10:13497781	10:664729-61209673	5714	Average daily gain (4-10 weeks)
10:13497838	10:664729-16987451	1111	Body weight (slaughter)
10:13497838	10:11093314-18016917	17805	Body weight (birth)
10:13497838	10:11093314-31786469	16856	average daily gain
10:13497838	10:9981187-25917876	3939	Average daily lean meat gain
10:13497838	10:664729-32088890	5715	Average daily gain (birth-10 weeks)
10:13497838	10:11732502-49141527	250	Average daily gain (on test)
10:13497838	10:664729-61209673	5714	Average daily gain (4-10 weeks)
10:13497873	10:664729-16987451	1111	Body weight (slaughter)
10:13497873	10:11093314-18016917	17805	Body weight (birth)
10:13497873	10:11093314-31786469	16856	average daily gain
10:13497873	10:9981187-25917876	3939	Average daily lean meat gain
10:13497873	10:664729-32088890	5715	Average daily gain (birth-10 weeks)
10:13497873	10:11732502-49141527	250	Average daily gain (on test)
10:13497873	10:664729-61209673	5714	Average daily gain (4-10 weeks)
10:13498001	10:664729-16987451	1111	Body weight (slaughter)
10:13498001	10:11093314-18016917	17805	Body weight (birth)
10:13498001	10:11093314-31786469	16856	average daily gain
10:13498001	10:9981187-25917876	3939	Average daily lean meat gain
10:13498001	10:664729-32088890	5715	Average daily gain (birth-10 weeks)
10:13498001	10:11732502-49141527	250	Average daily gain (on test)
10:13498001	10:664729-61209673	5714	Average daily gain (4-10 weeks)
10:13498040	10:664729-16987451	1111	Body weight (slaughter)
10:13498040	10:11093314-18016917	17805	Body weight (birth)
10:13498040	10:11093314-31786469	16856	average daily gain
10:13498040	10:9981187-25917876	3939	Average daily lean meat gain
10:13498040	10:664729-32088890	5715	Average daily gain (birth-10 weeks)
10:13498040	10:11732502-49141527	250	Average daily gain (on test)
10:13498040	10:664729-61209673	5714	Average daily gain (4-10 weeks)
10:13498158	10:664729-16987451	1111	Body weight (slaughter)
10:13498158	10:11093314-18016917	17805	Body weight (birth)
10:13498158	10:11093314-31786469	16856	average daily gain
10:13498158	10:9981187-25917876	3939	Average daily lean meat gain
10:13498158	10:664729-32088890	5715	Average daily gain (birth-10 weeks)
10:13498158	10:11732502-49141527	250	Average daily gain (on test)
10:13498158	10:664729-61209673	5714	Average daily gain (4-10 weeks)
10:13498226	10:664729-16987451	1111	Body weight (slaughter)
10:13498226	10:11093314-18016917	17805	Body weight (birth)
10:13498226	10:11093314-31786469	16856	average daily gain
10:13498226	10:9981187-25917876	3939	Average daily lean meat gain
10:13498226	10:664729-32088890	5715	Average daily gain (birth-10 weeks)
10:13498226	10:11732502-49141527	250	Average daily gain (on test)
10:13498226	10:664729-61209673	5714	Average daily gain (4-10 weeks)
10:13498471	10:664729-16987451	1111	Body weight (slaughter)
10:13498471	10:11093314-18016917	17805	Body weight (birth)
10:13498471	10:11093314-31786469	16856	average daily gain
10:13498471	10:9981187-25917876	3939	Average daily lean meat gain
10:13498471	10:664729-32088890	5715	Average daily gain (birth-10 weeks)
10:13498471	10:11732502-49141527	250	Average daily gain (on test)
10:13498471	10:664729-61209673	5714	Average daily gain (4-10 weeks)
10:13498654	10:664729-16987451	1111	Body weight (slaughter)
10:13498654	10:11093314-18016917	17805	Body weight (birth)
10:13498654	10:11093314-31786469	16856	average daily gain
10:13498654	10:9981187-25917876	3939	Average daily lean meat gain
10:13498654	10:664729-32088890	5715	Average daily gain (birth-10 weeks)
10:13498654	10:11732502-49141527	250	Average daily gain (on test)
10:13498654	10:664729-61209673	5714	Average daily gain (4-10 weeks)
10:13498786	10:664729-16987451	1111	Body weight (slaughter)
10:13498786	10:11093314-18016917	17805	Body weight (birth)
10:13498786	10:11093314-31786469	16856	average daily gain
10:13498786	10:9981187-25917876	3939	Average daily lean meat gain
10:13498786	10:664729-32088890	5715	Average daily gain (birth-10 weeks)
10:13498786	10:11732502-49141527	250	Average daily gain (on test)
10:13498786	10:664729-61209673	5714	Average daily gain (4-10 weeks)
10:13498866	10:664729-16987451	1111	Body weight (slaughter)
10:13498866	10:11093314-18016917	17805	Body weight (birth)
10:13498866	10:11093314-31786469	16856	average daily gain
10:13498866	10:9981187-25917876	3939	Average daily lean meat gain
10:13498866	10:664729-32088890	5715	Average daily gain (birth-10 weeks)
10:13498866	10:11732502-49141527	250	Average daily gain (on test)
10:13498866	10:664729-61209673	5714	Average daily gain (4-10 weeks)
10:13499081	10:664729-16987451	1111	Body weight (slaughter)
10:13499081	10:11093314-18016917	17805	Body weight (birth)
10:13499081	10:11093314-31786469	16856	average daily gain
10:13499081	10:9981187-25917876	3939	Average daily lean meat gain
10:13499081	10:664729-32088890	5715	Average daily gain (birth-10 weeks)
10:13499081	10:11732502-49141527	250	Average daily gain (on test)
10:13499081	10:664729-61209673	5714	Average daily gain (4-10 weeks)
10:13499264	10:664729-16987451	1111	Body weight (slaughter)
10:13499264	10:11093314-18016917	17805	Body weight (birth)
10:13499264	10:11093314-31786469	16856	average daily gain
10:13499264	10:9981187-25917876	3939	Average daily lean meat gain
10:13499264	10:664729-32088890	5715	Average daily gain (birth-10 weeks)
10:13499264	10:11732502-49141527	250	Average daily gain (on test)
10:13499264	10:664729-61209673	5714	Average daily gain (4-10 weeks)
10:13549658	10:664729-16987451	1111	Body weight (slaughter)
10:13549658	10:11093314-18016917	17805	Body weight (birth)
10:13549658	10:11093314-31786469	16856	average daily gain
10:13549658	10:9981187-25917876	3939	Average daily lean meat gain
10:13549658	10:664729-32088890	5715	Average daily gain (birth-10 weeks)
10:13549658	10:11732502-49141527	250	Average daily gain (on test)
10:13549658	10:664729-61209673	5714	Average daily gain (4-10 weeks)
10:13549776	10:664729-16987451	1111	Body weight (slaughter)
10:13549776	10:11093314-18016917	17805	Body weight (birth)
10:13549776	10:11093314-31786469	16856	average daily gain
10:13549776	10:9981187-25917876	3939	Average daily lean meat gain
10:13549776	10:664729-32088890	5715	Average daily gain (birth-10 weeks)
10:13549776	10:11732502-49141527	250	Average daily gain (on test)
10:13549776	10:664729-61209673	5714	Average daily gain (4-10 weeks)
10:13558847	10:664729-16987451	1111	Body weight (slaughter)
10:13558847	10:11093314-18016917	17805	Body weight (birth)
10:13558847	10:11093314-31786469	16856	average daily gain
10:13558847	10:9981187-25917876	3939	Average daily lean meat gain
10:13558847	10:664729-32088890	5715	Average daily gain (birth-10 weeks)
10:13558847	10:11732502-49141527	250	Average daily gain (on test)
10:13558847	10:664729-61209673	5714	Average daily gain (4-10 weeks)
10:13560694	10:664729-16987451	1111	Body weight (slaughter)
10:13560694	10:11093314-18016917	17805	Body weight (birth)
10:13560694	10:11093314-31786469	16856	average daily gain
10:13560694	10:9981187-25917876	3939	Average daily lean meat gain
10:13560694	10:664729-32088890	5715	Average daily gain (birth-10 weeks)
10:13560694	10:11732502-49141527	250	Average daily gain (on test)
10:13560694	10:664729-61209673	5714	Average daily gain (4-10 weeks)
10:13561343	10:664729-16987451	1111	Body weight (slaughter)
10:13561343	10:11093314-18016917	17805	Body weight (birth)
10:13561343	10:11093314-31786469	16856	average daily gain
10:13561343	10:9981187-25917876	3939	Average daily lean meat gain
10:13561343	10:664729-32088890	5715	Average daily gain (birth-10 weeks)
10:13561343	10:11732502-49141527	250	Average daily gain (on test)
10:13561343	10:664729-61209673	5714	Average daily gain (4-10 weeks)
10:13563038	10:664729-16987451	1111	Body weight (slaughter)
10:13563038	10:11093314-18016917	17805	Body weight (birth)
10:13563038	10:11093314-31786469	16856	average daily gain
10:13563038	10:9981187-25917876	3939	Average daily lean meat gain
10:13563038	10:664729-32088890	5715	Average daily gain (birth-10 weeks)
10:13563038	10:11732502-49141527	250	Average daily gain (on test)
10:13563038	10:664729-61209673	5714	Average daily gain (4-10 weeks)
10:13563546	10:664729-16987451	1111	Body weight (slaughter)
10:13563546	10:11093314-18016917	17805	Body weight (birth)
10:13563546	10:11093314-31786469	16856	average daily gain
10:13563546	10:9981187-25917876	3939	Average daily lean meat gain
10:13563546	10:664729-32088890	5715	Average daily gain (birth-10 weeks)
10:13563546	10:11732502-49141527	250	Average daily gain (on test)
10:13563546	10:664729-61209673	5714	Average daily gain (4-10 weeks)
10:13563938	10:664729-16987451	1111	Body weight (slaughter)
10:13563938	10:11093314-18016917	17805	Body weight (birth)
10:13563938	10:11093314-31786469	16856	average daily gain
10:13563938	10:9981187-25917876	3939	Average daily lean meat gain
10:13563938	10:664729-32088890	5715	Average daily gain (birth-10 weeks)
10:13563938	10:11732502-49141527	250	Average daily gain (on test)
10:13563938	10:664729-61209673	5714	Average daily gain (4-10 weeks)
10:13564073	10:664729-16987451	1111	Body weight (slaughter)
10:13564073	10:11093314-18016917	17805	Body weight (birth)
10:13564073	10:11093314-31786469	16856	average daily gain
10:13564073	10:9981187-25917876	3939	Average daily lean meat gain
10:13564073	10:664729-32088890	5715	Average daily gain (birth-10 weeks)
10:13564073	10:11732502-49141527	250	Average daily gain (on test)
10:13564073	10:664729-61209673	5714	Average daily gain (4-10 weeks)
10:13564185	10:664729-16987451	1111	Body weight (slaughter)
10:13564185	10:11093314-18016917	17805	Body weight (birth)
10:13564185	10:11093314-31786469	16856	average daily gain
10:13564185	10:9981187-25917876	3939	Average daily lean meat gain
10:13564185	10:664729-32088890	5715	Average daily gain (birth-10 weeks)
10:13564185	10:11732502-49141527	250	Average daily gain (on test)
10:13564185	10:664729-61209673	5714	Average daily gain (4-10 weeks)
10:13564205	10:664729-16987451	1111	Body weight (slaughter)
10:13564205	10:11093314-18016917	17805	Body weight (birth)
10:13564205	10:11093314-31786469	16856	average daily gain
10:13564205	10:9981187-25917876	3939	Average daily lean meat gain
10:13564205	10:664729-32088890	5715	Average daily gain (birth-10 weeks)
10:13564205	10:11732502-49141527	250	Average daily gain (on test)
10:13564205	10:664729-61209673	5714	Average daily gain (4-10 weeks)
10:13564326	10:664729-16987451	1111	Body weight (slaughter)
10:13564326	10:11093314-18016917	17805	Body weight (birth)
10:13564326	10:11093314-31786469	16856	average daily gain
10:13564326	10:9981187-25917876	3939	Average daily lean meat gain
10:13564326	10:664729-32088890	5715	Average daily gain (birth-10 weeks)
10:13564326	10:11732502-49141527	250	Average daily gain (on test)
10:13564326	10:664729-61209673	5714	Average daily gain (4-10 weeks)
10:13564578	10:664729-16987451	1111	Body weight (slaughter)
10:13564578	10:11093314-18016917	17805	Body weight (birth)
10:13564578	10:11093314-31786469	16856	average daily gain
10:13564578	10:9981187-25917876	3939	Average daily lean meat gain
10:13564578	10:664729-32088890	5715	Average daily gain (birth-10 weeks)
10:13564578	10:11732502-49141527	250	Average daily gain (on test)
10:13564578	10:664729-61209673	5714	Average daily gain (4-10 weeks)
10:13565762	10:664729-16987451	1111	Body weight (slaughter)
10:13565762	10:11093314-18016917	17805	Body weight (birth)
10:13565762	10:11093314-31786469	16856	average daily gain
10:13565762	10:9981187-25917876	3939	Average daily lean meat gain
10:13565762	10:664729-32088890	5715	Average daily gain (birth-10 weeks)
10:13565762	10:11732502-49141527	250	Average daily gain (on test)
10:13565762	10:664729-61209673	5714	Average daily gain (4-10 weeks)
10:13565767	10:664729-16987451	1111	Body weight (slaughter)
10:13565767	10:11093314-18016917	17805	Body weight (birth)
10:13565767	10:11093314-31786469	16856	average daily gain
10:13565767	10:9981187-25917876	3939	Average daily lean meat gain
10:13565767	10:664729-32088890	5715	Average daily gain (birth-10 weeks)
10:13565767	10:11732502-49141527	250	Average daily gain (on test)
10:13565767	10:664729-61209673	5714	Average daily gain (4-10 weeks)
10:13565853	10:664729-16987451	1111	Body weight (slaughter)
10:13565853	10:11093314-18016917	17805	Body weight (birth)
10:13565853	10:11093314-31786469	16856	average daily gain
10:13565853	10:9981187-25917876	3939	Average daily lean meat gain
10:13565853	10:664729-32088890	5715	Average daily gain (birth-10 weeks)
10:13565853	10:11732502-49141527	250	Average daily gain (on test)
10:13565853	10:664729-61209673	5714	Average daily gain (4-10 weeks)
10:13581481	10:664729-16987451	1111	Body weight (slaughter)
10:13581481	10:11093314-18016917	17805	Body weight (birth)
10:13581481	10:11093314-31786469	16856	average daily gain
10:13581481	10:9981187-25917876	3939	Average daily lean meat gain
10:13581481	10:664729-32088890	5715	Average daily gain (birth-10 weeks)
10:13581481	10:11732502-49141527	250	Average daily gain (on test)
10:13581481	10:664729-61209673	5714	Average daily gain (4-10 weeks)
10:13581544	10:664729-16987451	1111	Body weight (slaughter)
10:13581544	10:11093314-18016917	17805	Body weight (birth)
10:13581544	10:11093314-31786469	16856	average daily gain
10:13581544	10:9981187-25917876	3939	Average daily lean meat gain
10:13581544	10:664729-32088890	5715	Average daily gain (birth-10 weeks)
10:13581544	10:11732502-49141527	250	Average daily gain (on test)
10:13581544	10:664729-61209673	5714	Average daily gain (4-10 weeks)
10:13582686	10:664729-16987451	1111	Body weight (slaughter)
10:13582686	10:11093314-18016917	17805	Body weight (birth)
10:13582686	10:11093314-31786469	16856	average daily gain
10:13582686	10:9981187-25917876	3939	Average daily lean meat gain
10:13582686	10:664729-32088890	5715	Average daily gain (birth-10 weeks)
10:13582686	10:11732502-49141527	250	Average daily gain (on test)
10:13582686	10:664729-61209673	5714	Average daily gain (4-10 weeks)
10:13583171	10:664729-16987451	1111	Body weight (slaughter)
10:13583171	10:11093314-18016917	17805	Body weight (birth)
10:13583171	10:11093314-31786469	16856	average daily gain
10:13583171	10:9981187-25917876	3939	Average daily lean meat gain
10:13583171	10:664729-32088890	5715	Average daily gain (birth-10 weeks)
10:13583171	10:11732502-49141527	250	Average daily gain (on test)
10:13583171	10:664729-61209673	5714	Average daily gain (4-10 weeks)
10:13583634	10:664729-16987451	1111	Body weight (slaughter)
10:13583634	10:11093314-18016917	17805	Body weight (birth)
10:13583634	10:11093314-31786469	16856	average daily gain
10:13583634	10:9981187-25917876	3939	Average daily lean meat gain
10:13583634	10:664729-32088890	5715	Average daily gain (birth-10 weeks)
10:13583634	10:11732502-49141527	250	Average daily gain (on test)
10:13583634	10:664729-61209673	5714	Average daily gain (4-10 weeks)
10:13583740	10:664729-16987451	1111	Body weight (slaughter)
10:13583740	10:11093314-18016917	17805	Body weight (birth)
10:13583740	10:11093314-31786469	16856	average daily gain
10:13583740	10:9981187-25917876	3939	Average daily lean meat gain
10:13583740	10:664729-32088890	5715	Average daily gain (birth-10 weeks)
10:13583740	10:11732502-49141527	250	Average daily gain (on test)
10:13583740	10:664729-61209673	5714	Average daily gain (4-10 weeks)
10:13583773	10:664729-16987451	1111	Body weight (slaughter)
10:13583773	10:11093314-18016917	17805	Body weight (birth)
10:13583773	10:11093314-31786469	16856	average daily gain
10:13583773	10:9981187-25917876	3939	Average daily lean meat gain
10:13583773	10:664729-32088890	5715	Average daily gain (birth-10 weeks)
10:13583773	10:11732502-49141527	250	Average daily gain (on test)
10:13583773	10:664729-61209673	5714	Average daily gain (4-10 weeks)
10:13584546	10:664729-16987451	1111	Body weight (slaughter)
10:13584546	10:11093314-18016917	17805	Body weight (birth)
10:13584546	10:11093314-31786469	16856	average daily gain
10:13584546	10:9981187-25917876	3939	Average daily lean meat gain
10:13584546	10:664729-32088890	5715	Average daily gain (birth-10 weeks)
10:13584546	10:11732502-49141527	250	Average daily gain (on test)
10:13584546	10:664729-61209673	5714	Average daily gain (4-10 weeks)
10:13584627	10:664729-16987451	1111	Body weight (slaughter)
10:13584627	10:11093314-18016917	17805	Body weight (birth)
10:13584627	10:11093314-31786469	16856	average daily gain
10:13584627	10:9981187-25917876	3939	Average daily lean meat gain
10:13584627	10:664729-32088890	5715	Average daily gain (birth-10 weeks)
10:13584627	10:11732502-49141527	250	Average daily gain (on test)
10:13584627	10:664729-61209673	5714	Average daily gain (4-10 weeks)
10:13584805	10:664729-16987451	1111	Body weight (slaughter)
10:13584805	10:11093314-18016917	17805	Body weight (birth)
10:13584805	10:11093314-31786469	16856	average daily gain
10:13584805	10:9981187-25917876	3939	Average daily lean meat gain
10:13584805	10:664729-32088890	5715	Average daily gain (birth-10 weeks)
10:13584805	10:11732502-49141527	250	Average daily gain (on test)
10:13584805	10:664729-61209673	5714	Average daily gain (4-10 weeks)
10:13585308	10:664729-16987451	1111	Body weight (slaughter)
10:13585308	10:11093314-18016917	17805	Body weight (birth)
10:13585308	10:11093314-31786469	16856	average daily gain
10:13585308	10:9981187-25917876	3939	Average daily lean meat gain
10:13585308	10:664729-32088890	5715	Average daily gain (birth-10 weeks)
10:13585308	10:11732502-49141527	250	Average daily gain (on test)
10:13585308	10:664729-61209673	5714	Average daily gain (4-10 weeks)
10:13585583	10:664729-16987451	1111	Body weight (slaughter)
10:13585583	10:11093314-18016917	17805	Body weight (birth)
10:13585583	10:11093314-31786469	16856	average daily gain
10:13585583	10:9981187-25917876	3939	Average daily lean meat gain
10:13585583	10:664729-32088890	5715	Average daily gain (birth-10 weeks)
[truncated: 628,454 more rows]
