# Supplementary material for: Transcriptome analysis revealed chimeric RNAs, single nucleotide polymorphisms and allele-specific expression in porcine prenatal skeletal muscle
Source: Sci Rep. 2016 Jun 29;6:29039. doi: 10.1038/srep29039 (PMC4926253; doi:10.1038/srep29039)
Supplement: Supplementary Data 8 [file srep29039-s9.xls]

## Sheet: Sheet1
chr	position	refAllele	altAllele	refCount	altCount	totalCount	rawDepth	otherBases	improperPairs	allelic ratio	p-value	FDR
1	1070196	G	A	317	26	343	360	0	17	0.0758	4.72e-65	9.91e-62
1	1089695	G	A	137	16	153	177	0	24	0.1046	1.89e-25	4.56e-23
1	1591305	T	C	51	6	57	58	0	1	0.1053	2.84e-10	1.23e-08
1	1591868	C	T	50	6	56	57	0	1	0.1071	5.09e-10	2.1e-08
1	1592199	C	T	152	19	171	195	0	24	0.1111	2.96e-27	8.25e-25
1	1592542	A	G	62	9	71	74	1	2	0.1268	3.67e-11	1.86e-09
1	1595039	C	T	75	11	86	87	0	1	0.1279	3.69e-13	2.57e-11
1	1597631	A	G	27	4	31	36	0	5	0.129	1.7e-05	0.0002484
1	1602441	G	A	67	10	77	86	0	9	0.1299	8.48e-12	4.77e-10
1	1602452	G	C	33	5	38	41	0	3	0.1316	2.13e-06	4.02e-05
1	1602979	G	A	26	4	30	30	0	0	0.1333	2.97e-05	0.0004024
1	1611306	C	T	26	4	30	33	0	3	0.1333	2.97e-05	0.0004024
1	2720510	G	A	169	26	195	200	0	5	0.1333	3.53e-27	9.8e-25
1	2720903	T	C	58	9	67	72	0	5	0.1343	3.41e-10	1.45e-08
1	3306713	G	A	157	26	183	188	0	5	0.1421	2.5e-24	5.55e-22
1	3307049	A	G	77	13	90	90	0	0	0.1444	1.59e-12	9.94e-11
1	3307350	C	G	35	6	41	42	0	1	0.1463	2.44e-06	4.53e-05
1	3307397	G	A	64	11	75	77	0	2	0.1467	1.55e-10	7.08e-09
1	3659379	C	T	411	71	482	487	0	5	0.1473	1.57e-59	2.59e-56
1	3659748	C	G	57	10	67	67	0	0	0.1493	2.02e-09	7.43e-08
1	3660408	A	G	28	5	33	33	0	0	0.1515	3.31e-05	0.0004407
1	3660423	T	C	27	5	32	37	0	5	0.1562	5.65e-05	0.0007027
1	3660541	A	C	171	32	203	211	0	8	0.1576	1.9e-24	4.25e-22
1	3661524	T	C	42	8	50	54	0	4	0.16	5.82e-07	1.26e-05
1	3692254	G	T	98	19	117	124	0	7	0.1624	2.57e-14	2.12e-12
1	3692383	C	T	20	4	24	24	0	0	0.1667	0.0007719	0.006389
1	3732688	G	A	20	4	24	27	0	3	0.1667	0.0007719	0.006389
1	6376278	G	A	40	8	48	55	0	7	0.1667	1.65e-06	3.2e-05
1	6376813	T	C	40	8	48	52	0	4	0.1667	1.65e-06	3.2e-05
1	6379361	C	T	60	12	72	75	0	3	0.1667	4.03e-09	1.39e-07
1	8790094	G	T	189	38	227	247	0	20	0.1674	1.4e-25	3.44e-23
1	8790101	C	T	59	12	71	74	0	3	0.169	6.74e-09	2.23e-07
1	9185084	A	C	167	34	201	203	0	2	0.1692	1.39e-22	2.69e-20
1	9185135	T	C	44	9	53	55	1	1	0.1698	6.1e-07	1.31e-05
1	9201937	G	A	73	15	88	88	0	0	0.1705	1.28e-10	5.96e-09
1	9380890	C	T	29	6	35	36	0	1	0.1714	5.84e-05	0.0007197
1	9380996	C	T	29	6	35	38	0	3	0.1714	5.84e-05	0.0007197
1	9381908	T	G	48	10	58	59	0	1	0.1724	2.26e-07	5.33e-06
1	9392410	C	A	72	15	87	87	0	0	0.1724	2.13e-10	9.45e-09
1	9392879	A	C	67	14	81	83	1	1	0.1728	9.45e-10	3.7e-08
1	9394911	T	G	129	27	156	162	1	5	0.1731	1.9e-17	2.22e-15
1	9397200	C	T	172	36	208	212	0	4	0.1731	9.3e-23	1.84e-20
1	9407288	C	T	19	4	23	25	0	2	0.1739	0.0013	0.009833
1	9476061	T	A	19	4	23	23	0	0	0.1739	0.0013	0.009833
1	9484774	G	C	19	4	23	24	0	1	0.1739	0.0013	0.009833
1	9486197	C	T	19	4	23	23	0	0	0.1739	0.0013	0.009833
1	9839127	G	A	19	4	23	24	0	1	0.1739	0.0013	0.009833
1	9839228	G	A	19	4	23	25	0	2	0.1739	0.0013	0.009833
1	9839369	G	T	166	35	201	202	0	1	0.1741	6.69e-22	1.19e-19
1	9839485	T	A	71	15	86	90	0	4	0.1744	3.54e-10	1.51e-08
1	9843710	T	C	52	11	63	66	0	3	0.1746	8.37e-08	2.19e-06
1	9878033	A	T	118	25	143	145	0	2	0.1748	6e-16	6.01e-14
1	9878271	A	C	33	7	40	43	0	3	0.175	2.11e-05	0.0002965
1	9878390	C	T	33	7	40	41	0	1	0.175	2.11e-05	0.0002965
1	9878393	G	A	132	28	160	161	0	1	0.175	1.2e-17	1.43e-15
1	9878800	C	T	127	27	154	156	0	2	0.1753	5.21e-17	5.83e-15
1	9878873	C	T	61	13	74	74	0	0	0.1757	6.97e-09	2.28e-07
1	9879062	G	A	271	58	329	334	0	5	0.1763	2.34e-34	9.89e-32
1	9879082	C	T	56	12	68	68	0	0	0.1765	3.11e-08	8.85e-07
1	9879128	G	A	70	15	85	85	0	0	0.1765	5.86e-10	2.39e-08
1	9879162	C	G	195	42	237	237	0	0	0.1772	4.71e-25	1.1e-22
1	9879410	C	T	153	33	186	188	1	1	0.1774	5.7e-20	8.59e-18
1	9879419	C	T	343	74	417	424	0	7	0.1775	8.94e-43	5.84e-40
1	9879480	A	C	74	16	90	90	0	0	0.1778	2.19e-10	9.66e-09
1	9880346	G	A	143	31	174	177	0	3	0.1782	1.08e-18	1.4e-16
1	9880433	A	C	23	5	28	29	0	1	0.1786	0.0004561	0.004125
1	9880493	C	T	23	5	28	28	0	0	0.1786	0.0004561	0.004125
1	9880603	C	T	595	130	725	734	4	5	0.1793	3.48e-72	8.93e-69
1	9880616	A	G	64	14	78	78	0	0	0.1795	4.29e-09	1.47e-07
1	9886609	G	A	73	16	89	89	0	0	0.1798	3.62e-10	1.53e-08
1	9893024	A	C	41	9	50	50	0	0	0.18	2.81e-06	5.08e-05
1	10431399	C	T	77	17	94	94	0	0	0.1809	1.35e-10	6.23e-09
1	10431401	T	A	86	19	105	106	0	1	0.181	1.15e-11	6.31e-10
1	10566954	G	A	140	31	171	176	0	5	0.1813	4.79e-18	5.92e-16
1	10900940	C	T	18	4	22	25	0	3	0.1818	0.002172	0.01504
1	10900981	C	T	27	6	33	34	0	1	0.1818	0.000162	0.001719
1	11137310	A	C	36	8	44	48	0	4	0.1818	1.27e-05	0.0001922
1	11139493	G	A	36	8	44	44	0	0	0.1818	1.27e-05	0.0001922
1	11252698	A	G	63	14	77	78	0	1	0.1818	7.07e-09	2.3e-07
1	11253454	G	A	63	14	77	79	0	2	0.1818	7.07e-09	2.3e-07
1	11253648	A	G	192	43	235	238	0	3	0.183	5.78e-24	1.25e-21
1	11253773	A	G	49	11	60	61	0	1	0.1833	3.78e-07	8.45e-06
1	11889701	C	T	31	7	38	38	0	0	0.1842	5.81e-05	0.0007181
1	11889767	C	T	62	14	76	77	0	1	0.1842	1.16e-08	3.64e-07
1	11890277	G	C	381	86	467	472	2	3	0.1842	1.2e-45	9.21e-43
1	11890627	C	T	447	101	548	548	0	0	0.1843	3.29e-53	3.4e-50
1	14166792	A	G	22	5	27	34	0	7	0.1852	0.0007569	0.006295
1	15947399	T	C	22	5	27	27	0	0	0.1852	0.0007569	0.006295
1	15947428	T	C	22	5	27	28	1	0	0.1852	0.0007569	0.006295
1	15947500	G	C	132	30	162	163	0	1	0.1852	9.13e-17	9.9e-15
1	15947511	G	A	48	11	59	75	0	16	0.1864	6.21e-07	1.33e-05
1	15948082	G	A	109	25	134	134	0	0	0.1866	5.27e-14	4.16e-12
1	16456068	G	A	26	6	32	44	0	12	0.1875	0.0002675	0.002623
1	16456084	G	A	26	6	32	37	0	5	0.1875	0.0002675	0.002623
1	16456387	C	T	39	9	48	49	1	0	0.1875	7.61e-06	0.0001229
1	16456400	C	T	78	18	96	96	0	0	0.1875	2.22e-10	9.75e-09
1	16463222	G	A	43	10	53	54	0	1	0.1887	2.78e-06	5.04e-05
1	16478505	A	C	43	10	53	53	0	0	0.1887	2.78e-06	5.04e-05
1	16481667	C	T	30	7	37	37	0	0	0.1892	9.55e-05	0.001107
1	16481778	C	T	30	7	37	44	0	7	0.1892	9.55e-05	0.001107
1	16487987	G	T	30	7	37	39	0	2	0.1892	9.55e-05	0.001107
1	16507269	G	A	30	7	37	37	0	0	0.1892	9.55e-05	0.001107
1	16507550	C	T	60	14	74	80	0	6	0.1892	3.11e-08	8.85e-07
1	17197817	G	A	120	28	148	148	0	0	0.1892	4.55e-15	4.15e-13
1	17313568	G	A	77	18	95	96	0	1	0.1895	3.63e-10	1.54e-08
1	17313664	G	A	115	27	142	143	0	1	0.1901	1.97e-14	1.65e-12
1	17313811	G	A	375	88	463	472	0	9	0.1901	1.59e-43	1.09e-40
1	17318274	G	A	17	4	21	23	0	2	0.1905	0.003599	0.0228
1	17318459	G	T	38	9	47	48	0	1	0.1915	1.25e-05	0.0001897
1	17319540	T	G	38	9	47	47	0	0	0.1915	1.25e-05	0.0001897
1	17319568	C	T	38	9	47	49	0	2	0.1915	1.25e-05	0.0001897
1	17319729	C	T	418	99	517	520	0	3	0.1915	6.14e-48	5.19e-45
1	17320349	G	A	21	5	26	26	0	0	0.1923	0.001247	0.009611
1	17320371	C	T	21	5	26	30	1	3	0.1923	0.001247	0.009611
1	17320797	G	A	21	5	26	29	0	3	0.1923	0.001247	0.009611
1	17321031	G	A	42	10	52	52	0	0	0.1923	4.53e-06	7.8e-05
1	17321315	A	G	42	10	52	53	0	1	0.1923	4.53e-06	7.8e-05
1	17321322	G	A	63	15	78	78	0	0	0.1923	1.87e-08	5.6e-07
1	17321406	A	C	25	6	31	35	0	4	0.1935	0.000439	0.00402
1	17321689	A	G	25	6	31	33	0	2	0.1935	0.000439	0.00402
1	17321889	C	T	25	6	31	31	0	0	0.1935	0.000439	0.00402
1	17322029	G	A	25	6	31	32	0	1	0.1935	0.000439	0.00402
1	17340237	A	G	29	7	36	36	0	0	0.1944	0.0001563	0.001669
1	18592461	C	T	29	7	36	36	0	0	0.1944	0.0001563	0.001669
1	18625784	C	A	87	21	108	109	0	1	0.1944	4.95e-11	2.46e-09
1	18626139	A	G	33	8	41	41	0	0	0.1951	5.61e-05	0.0007001
1	18626456	C	T	33	8	41	41	0	0	0.1951	5.61e-05	0.0007001
1	18626471	A	G	33	8	41	42	0	1	0.1951	5.61e-05	0.0007001
1	18746366	T	C	45	11	56	56	0	0	0.1964	2.69e-06	4.93e-05
1	18746414	C	T	49	12	61	62	0	1	0.1967	9.85e-07	2.02e-05
1	18766665	G	A	53	13	66	67	0	1	0.197	3.62e-07	8.21e-06
1	18852845	C	G	61	15	76	78	0	2	0.1974	4.92e-08	1.35e-06
1	20695989	A	G	320	79	399	399	0	0	0.198	8.67e-36	3.91e-33
1	22008590	A	G	16	4	20	21	0	1	0.2	0.005909	0.03381
1	22135429	G	C	16	4	20	20	0	0	0.2	0.005909	0.03381
1	22135456	G	C	16	4	20	24	0	4	0.2	0.005909	0.03381
1	23000225	G	A	16	4	20	21	0	1	0.2	0.005909	0.03381
1	23034624	G	A	20	5	25	25	0	0	0.2	0.002039	0.01441
1	23232842	G	T	20	5	25	26	0	1	0.2	0.002039	0.01441
1	23480645	C	A	24	6	30	30	0	0	0.2	0.0007155	0.006063
1	23568434	C	T	24	6	30	30	0	0	0.2	0.0007155	0.006063
1	23568635	A	G	28	7	35	35	0	0	0.2	0.0002541	0.002545
1	23704894	A	T	32	8	40	42	0	2	0.2	9.11e-05	0.001064
1	23705824	G	A	32	8	40	40	0	0	0.2	9.11e-05	0.001064
1	23705974	C	T	40	10	50	50	0	0	0.2	1.19e-05	0.0001833
1	23707129	C	T	44	11	55	56	0	1	0.2	4.35e-06	7.53e-05
1	24188571	A	C	48	12	60	62	0	2	0.2	1.59e-06	3.1e-05
1	24946148	G	A	52	13	65	66	0	1	0.2	5.84e-07	1.26e-05
1	28410936	A	G	127	32	159	161	0	2	0.2013	6.75e-15	6.03e-13
1	28422352	C	T	75	19	94	94	0	0	0.2021	2.41e-09	8.72e-08
1	28422472	C	T	71	18	89	105	0	16	0.2022	6.48e-09	2.16e-07
1	28422748	A	G	157	40	197	199	0	2	0.203	6.95e-18	8.49e-16
1	28423942	G	A	51	13	64	64	0	0	0.2031	9.41e-07	1.94e-05
1	28424625	G	A	98	25	123	125	1	1	0.2033	1.04e-11	5.76e-10
1	28424681	G	A	47	12	59	59	0	0	0.2034	2.56e-06	4.73e-05
1	29012531	A	G	47	12	59	60	0	1	0.2034	2.56e-06	4.73e-05
1	29012541	A	C	109	28	137	139	0	2	0.2044	8.73e-13	5.73e-11
1	29117098	C	T	35	9	44	49	0	5	0.2045	5.3e-05	0.0006675
1	30398292	A	G	35	9	44	45	0	1	0.2045	5.3e-05	0.0006675
1	30408674	G	A	31	8	39	39	0	0	0.2051	0.000147	0.001594
1	30408895	A	G	31	8	39	39	0	0	0.2051	0.000147	0.001594
1	31434422	A	C	31	8	39	39	0	0	0.2051	0.000147	0.001594
1	31434423	G	A	62	16	78	83	0	5	0.2051	7.57e-08	2e-06
1	31491751	G	A	174	45	219	221	0	2	0.2055	2.15e-19	3.05e-17
1	31509809	C	T	580	150	730	736	0	6	0.2055	9.2e-61	1.64e-57
1	31511774	G	A	27	7	34	34	0	0	0.2059	0.0004107	0.003828
1	33255057	A	G	27	7	34	35	0	1	0.2059	0.0004107	0.003828
1	33255158	G	A	27	7	34	35	0	1	0.2059	0.0004107	0.003828
1	33255193	A	G	54	14	68	69	0	1	0.2059	5.55e-07	1.21e-05
1	35134957	C	T	50	13	63	63	0	0	0.2063	1.51e-06	2.96e-05
1	35135137	T	G	73	19	92	93	0	1	0.2065	6.17e-09	2.06e-07
1	35256192	G	A	23	6	29	29	0	0	0.2069	0.001158	0.009098
1	35917229	A	C	23	6	29	29	0	0	0.2069	0.001158	0.009098
1	35995607	C	A	23	6	29	30	0	1	0.2069	0.001158	0.009098
1	35996518	T	C	23	6	29	30	0	1	0.2069	0.001158	0.009098
1	35997150	T	C	23	6	29	31	0	2	0.2069	0.001158	0.009098
1	35997661	C	T	42	11	53	54	0	1	0.2075	1.12e-05	0.0001739
1	36026271	C	T	191	50	241	245	2	2	0.2075	6.65e-21	1.1e-18
1	36027033	C	T	61	16	77	80	2	1	0.2078	1.21e-07	3.07e-06
1	37334923	A	G	183	48	231	233	0	2	0.2078	4.66e-20	7.1e-18
1	37479787	A	G	19	5	24	25	1	0	0.2083	0.003305	0.02123
1	37510251	T	C	19	5	24	24	0	0	0.2083	0.003305	0.02123
1	37510353	T	C	19	5	24	26	0	2	0.2083	0.003305	0.02123
1	37511375	A	G	19	5	24	27	0	3	0.2083	0.003305	0.02123
1	37511524	A	G	19	5	24	26	0	2	0.2083	0.003305	0.02123
1	37512410	G	T	19	5	24	25	0	1	0.2083	0.003305	0.02123
1	37513491	C	T	19	5	24	24	0	0	0.2083	0.003305	0.02123
1	38212924	C	T	519	137	656	658	0	2	0.2088	1.68e-53	1.88e-50
1	38611374	A	T	34	9	43	45	0	2	0.2093	8.51e-05	0.00101
1	38611401	G	A	83	22	105	117	0	12	0.2095	8.09e-10	3.21e-08
1	38708682	G	C	15	4	19	21	0	2	0.2105	0.009605	0.04989
1	39592207	A	G	15	4	19	20	1	0	0.2105	0.009605	0.04989
1	40816185	C	T	15	4	19	19	0	0	0.2105	0.009605	0.04989
1	41422702	C	T	15	4	19	20	1	0	0.2105	0.009605	0.04989
1	43418486	G	A	15	4	19	19	0	0	0.2105	0.009605	0.04989
1	43418540	G	T	30	8	38	38	0	0	0.2105	0.000236	0.002394
1	43792793	A	C	30	8	38	38	0	0	0.2105	0.000236	0.002394
1	43793424	C	T	30	8	38	38	0	0	0.2105	0.000236	0.002394
1	44446001	C	T	30	8	38	38	0	0	0.2105	0.000236	0.002394
1	45544931	C	T	30	8	38	38	0	0	0.2105	0.000236	0.002394
1	48058373	A	C	45	12	57	58	0	1	0.2105	6.56e-06	0.0001088
1	49878385	T	C	45	12	57	58	0	1	0.2105	6.56e-06	0.0001088
1	49879700	C	T	45	12	57	57	0	0	0.2105	6.56e-06	0.0001088
1	49880694	G	A	210	56	266	273	0	7	0.2105	1.95e-22	3.72e-20
1	49882225	C	T	71	19	90	90	0	0	0.2111	1.56e-08	4.77e-07
1	49882473	G	A	26	7	33	33	0	0	0.2121	0.0006594	0.005644
1	50519919	A	G	26	7	33	34	0	1	0.2121	0.0006594	0.005644
1	56083911	A	G	26	7	33	37	0	4	0.2121	0.0006594	0.005644
1	57279843	G	A	26	7	33	33	0	0	0.2121	0.0006594	0.005644
1	57663989	T	G	26	7	33	33	0	0	0.2121	0.0006594	0.005644
1	57664008	C	T	26	7	33	34	0	1	0.2121	0.0006594	0.005644
1	60195403	G	A	78	21	99	102	0	3	0.2121	3.44e-09	1.21e-07
1	60850269	A	G	163	44	207	219	0	12	0.2126	1.44e-17	1.7e-15
1	60879414	G	A	37	10	47	49	0	2	0.2128	4.92e-05	0.0006279
1	60880373	G	A	48	13	61	62	0	1	0.2131	3.83e-06	6.74e-05
1	60880546	T	C	144	39	183	185	1	1	0.2131	1.19e-15	1.15e-13
1	60880871	G	A	59	16	75	86	0	11	0.2133	3.06e-07	7.04e-06
1	60880962	A	T	59	16	75	75	0	0	0.2133	3.06e-07	7.04e-06
1	61059296	G	C	59	16	75	76	0	1	0.2133	3.06e-07	7.04e-06
1	61059752	G	A	70	19	89	89	0	0	0.2135	2.48e-08	7.25e-07
1	61059876	G	A	81	22	103	132	0	29	0.2136	2.03e-09	7.46e-08
1	61060032	C	T	114	31	145	146	0	1	0.2138	1.18e-12	7.54e-11
1	61060277	T	C	22	6	28	28	0	0	0.2143	0.00186	0.01339
1	61060280	G	A	22	6	28	28	0	0	0.2143	0.00186	0.01339
1	62786093	A	G	22	6	28	29	0	1	0.2143	0.00186	0.01339
1	62812681	T	A	33	9	42	42	0	0	0.2143	0.0001358	0.001496
1	63827359	C	T	33	9	42	43	0	1	0.2143	0.0001358	0.001496
1	64117233	A	G	33	9	42	42	0	0	0.2143	0.0001358	0.001496
1	64117661	G	A	33	9	42	46	0	4	0.2143	0.0001358	0.001496
1	64118718	A	G	88	24	112	121	0	9	0.2143	4.49e-10	1.88e-08
1	64153521	A	G	256	70	326	337	0	11	0.2147	2.37e-26	6.17e-24
1	64153728	A	G	212	58	270	275	0	5	0.2148	4.32e-22	7.87e-20
1	64153777	C	G	113	31	144	146	0	2	0.2153	1.85e-12	1.15e-10
1	64153906	G	A	40	11	51	56	0	5	0.2157	2.85e-05	0.0003896
1	64154773	G	T	40	11	51	56	0	5	0.2157	2.85e-05	0.0003896
1	64154774	C	A	40	11	51	51	0	0	0.2157	2.85e-05	0.0003896
1	64600658	G	A	29	8	37	38	0	1	0.2162	0.0003764	0.003546
1	65478763	T	C	29	8	37	37	0	0	0.2162	0.0003764	0.003546
1	71082034	G	A	65	18	83	83	0	0	0.2169	1.05e-07	2.7e-06
1	71082102	A	G	18	5	23	26	0	3	0.2174	0.005311	0.03128
1	72414311	C	T	18	5	23	26	0	3	0.2174	0.005311	0.03128
1	74973071	C	T	18	5	23	24	0	1	0.2174	0.005311	0.03128
1	76139065	A	C	18	5	23	24	0	1	0.2174	0.005311	0.03128
1	80635590	A	G	18	5	23	24	0	1	0.2174	0.005311	0.03128
1	80635637	C	T	18	5	23	25	0	2	0.2174	0.005311	0.03128
1	80635697	C	T	18	5	23	23	0	0	0.2174	0.005311	0.03128
1	80638067	C	T	18	5	23	23	0	0	0.2174	0.005311	0.03128
1	80638107	T	C	18	5	23	24	1	0	0.2174	0.005311	0.03128
1	80892336	A	G	18	5	23	23	0	0	0.2174	0.005311	0.03128
1	84464253	T	G	18	5	23	26	0	3	0.2174	0.005311	0.03128
1	84791696	G	C	18	5	23	25	0	2	0.2174	0.005311	0.03128
1	84794983	C	T	18	5	23	23	0	0	0.2174	0.005311	0.03128
1	86423308	T	C	36	10	46	46	0	0	0.2174	7.82e-05	0.000935
1	87146227	G	A	144	40	184	184	0	0	0.2174	2.76e-15	2.58e-13
1	87146234	G	A	61	17	78	78	0	0	0.2179	2.83e-07	6.57e-06
1	87692627	C	T	61	17	78	79	1	0	0.2179	2.83e-07	6.57e-06
1	87747414	C	A	43	12	55	60	0	5	0.2182	1.65e-05	0.0002436
1	87773207	C	A	43	12	55	56	0	1	0.2182	1.65e-05	0.0002436
1	87805906	G	A	25	7	32	36	0	4	0.2188	0.001051	0.00839
1	89857023	A	G	25	7	32	33	0	1	0.2188	0.001051	0.00839
1	89949894	A	T	75	21	96	103	0	7	0.2188	1.35e-08	4.18e-07
1	92005672	C	T	232	65	297	302	0	5	0.2189	1.81e-23	3.78e-21
1	92007334	C	T	57	16	73	73	0	0	0.2192	7.63e-07	1.61e-05
1	92007358	G	A	210	59	269	270	0	1	0.2193	2.45e-21	4.21e-19
1	92007379	A	G	32	9	41	42	0	1	0.2195	0.0002154	0.002215
1	92007472	A	G	32	9	41	42	0	1	0.2195	0.0002154	0.002215
1	92023151	T	C	64	18	82	84	0	2	0.2195	1.66e-07	4.07e-06
1	92023371	G	A	39	11	50	50	0	0	0.22	4.51e-05	0.0005799
1	92023416	G	A	46	13	59	61	0	2	0.2203	9.58e-06	0.0001523
1	92023485	A	C	81	23	104	107	0	3	0.2212	4.67e-09	1.59e-07
1	92247113	A	G	169	48	217	220	1	2	0.2212	2.7e-17	3.1e-15
1	92248445	C	A	21	6	27	27	0	0	0.2222	0.002962	0.01954
1	92966910	T	C	21	6	27	30	0	3	0.2222	0.002962	0.01954
1	92967270	G	A	21	6	27	29	0	2	0.2222	0.002962	0.01954
1	92967511	C	T	21	6	27	29	0	2	0.2222	0.002962	0.01954
1	92967778	C	T	21	6	27	27	0	0	0.2222	0.002962	0.01954
1	92968065	C	T	21	6	27	27	0	0	0.2222	0.002962	0.01954
1	93267281	C	T	21	6	27	28	0	1	0.2222	0.002962	0.01954
1	95109310	A	T	21	6	27	27	0	0	0.2222	0.002962	0.01954
1	97758395	G	A	21	6	27	30	0	3	0.2222	0.002962	0.01954
1	97758413	C	A	28	8	36	38	0	2	0.2222	0.0005966	0.00524
1	100975398	T	C	42	12	54	56	0	2	0.2222	2.61e-05	0.0003576
1	101666590	G	A	49	14	63	63	0	0	0.2222	5.56e-06	9.36e-05
1	101717773	T	C	63	18	81	85	0	4	0.2222	2.6e-07	6.08e-06
1	101746603	C	T	101	29	130	132	0	2	0.2231	7.91e-11	3.81e-09
1	101757959	C	T	66	19	85	85	0	0	0.2235	1.52e-07	3.76e-06
1	101775520	G	A	66	19	85	85	0	0	0.2235	1.52e-07	3.76e-06
1	101775542	A	C	184	53	237	259	1	21	0.2236	1.98e-18	2.53e-16
1	101866527	C	T	45	13	58	59	0	1	0.2241	1.51e-05	0.0002238
1	101885038	C	T	90	26	116	116	0	0	0.2241	9.47e-10	3.7e-08
1	101889002	C	T	38	11	49	51	0	2	0.2245	7.1e-05	0.000859
1	101889088	A	G	206	60	266	268	0	2	0.2256	3.26e-20	5.04e-18
1	104405696	A	C	24	7	31	32	1	0	0.2258	0.001663	0.01222
1	104507755	C	T	24	7	31	31	0	0	0.2258	0.001663	0.01222
1	105951809	A	C	24	7	31	32	1	0	0.2258	0.001663	0.01222
1	108030339	A	G	48	14	62	63	1	0	0.2258	8.71e-06	0.000139
1	108088562	A	G	48	14	62	64	0	2	0.2258	8.71e-06	0.000139
1	109592461	T	G	113	33	146	148	0	2	0.226	9.51e-12	5.31e-10
1	110153977	G	T	89	26	115	115	0	0	0.2261	1.48e-09	5.6e-08
1	110470820	A	G	41	12	53	53	0	0	0.2264	4.09e-05	0.0005298
1	115115152	T	G	17	5	22	24	0	2	0.2273	0.00845	0.04479
1	115120914	C	T	17	5	22	24	0	2	0.2273	0.00845	0.04479
1	116875159	A	G	17	5	22	23	0	1	0.2273	0.00845	0.04479
1	117508088	C	T	17	5	22	22	0	0	0.2273	0.00845	0.04479
1	117509489	T	A	17	5	22	24	0	2	0.2273	0.00845	0.04479
1	117509957	G	A	17	5	22	23	0	1	0.2273	0.00845	0.04479
1	117664128	C	A	17	5	22	22	0	0	0.2273	0.00845	0.04479
1	118833349	G	C	17	5	22	22	0	0	0.2273	0.00845	0.04479
1	120211698	A	G	17	5	22	22	0	0	0.2273	0.00845	0.04479
1	120217982	G	A	17	5	22	23	0	1	0.2273	0.00845	0.04479
1	120218487	T	C	17	5	22	24	0	2	0.2273	0.00845	0.04479
1	120218749	G	A	17	5	22	23	0	1	0.2273	0.00845	0.04479
1	120432046	G	A	17	5	22	22	0	0	0.2273	0.00845	0.04479
1	123243489	G	A	34	10	44	47	0	3	0.2273	0.0001941	0.002023
1	124906945	C	A	234	69	303	307	0	4	0.2277	1.88e-22	3.59e-20
1	125175907	A	G	61	18	79	79	0	0	0.2278	6.35e-07	1.35e-05
1	125475793	G	A	44	13	57	59	0	2	0.2281	2.36e-05	0.0003278
1	126104248	C	T	27	8	35	36	0	1	0.2286	0.0009391	0.007589
1	126388119	C	A	54	16	70	74	3	1	0.2286	2.93e-06	5.27e-05
1	126391544	G	A	37	11	48	55	0	7	0.2292	0.0001111	0.001253
1	126859444	G	A	37	11	48	49	0	1	0.2292	0.0001111	0.001253
1	127663228	C	T	74	22	96	97	0	1	0.2292	4.72e-08	1.3e-06
1	128285105	G	A	47	14	61	61	0	0	0.2295	1.36e-05	0.0002041
1	128564085	T	A	47	14	61	62	0	1	0.2295	1.36e-05	0.0002041
1	128806283	G	A	20	6	26	28	0	2	0.2308	0.004678	0.02812
1	129025315	G	A	20	6	26	27	0	1	0.2308	0.004678	0.02812
1	132222928	T	A	20	6	26	29	0	3	0.2308	0.004678	0.02812
1	132225623	C	T	20	6	26	30	0	4	0.2308	0.004678	0.02812
1	132678968	A	G	30	9	39	40	0	1	0.2308	0.0005325	0.004732
1	132923379	G	A	30	9	39	39	0	0	0.2308	0.0005325	0.004732
1	132951599	C	T	30	9	39	39	0	0	0.2308	0.0005325	0.004732
1	132953404	A	G	30	9	39	41	0	2	0.2308	0.0005325	0.004732
1	132954176	C	T	190	57	247	248	0	1	0.2308	3.35e-18	4.2e-16
1	132955042	C	T	421	127	548	551	1	2	0.2318	4.39e-38	2.29e-35
1	136635522	G	C	43	13	56	63	2	5	0.2321	3.67e-05	0.0004793
1	137258950	G	A	43	13	56	56	0	0	0.2321	3.67e-05	0.0004793
1	137280036	C	A	33	10	43	44	0	1	0.2326	0.0003031	0.002941
1	137390752	C	T	33	10	43	44	0	1	0.2326	0.0003031	0.002941
1	137490798	G	A	33	10	43	44	0	1	0.2326	0.0003031	0.002941
1	137491402	T	A	132	40	172	172	0	0	0.2326	5.56e-13	3.76e-11
1	137630633	T	C	56	17	73	76	0	3	0.2329	2.63e-06	4.86e-05
1	137669913	C	T	23	7	30	30	0	0	0.2333	0.002611	0.01753
1	141504351	T	G	23	7	30	35	0	5	0.2333	0.002611	0.01753
1	141721151	G	A	23	7	30	31	0	1	0.2333	0.002611	0.01753
1	141722774	C	T	23	7	30	31	0	1	0.2333	0.002611	0.01753
1	142571036	C	T	46	14	60	60	0	0	0.2333	2.11e-05	0.0002965
1	142593704	A	G	69	21	90	90	0	0	0.2333	1.94e-07	4.69e-06
1	142618144	A	G	105	32	137	139	0	2	0.2336	1.44e-10	6.59e-09
1	142626316	G	T	154	47	201	202	0	1	0.2338	8.81e-15	7.74e-13
1	142643754	G	A	36	11	47	49	0	2	0.234	0.000173	0.001819
1	142836475	C	T	36	11	47	47	0	0	0.234	0.000173	0.001819
1	142952716	T	C	26	8	34	36	0	2	0.2353	0.001468	0.01094
1	142984318	A	G	26	8	34	34	0	0	0.2353	0.001468	0.01094
1	142984330	A	G	39	12	51	52	0	1	0.2353	9.9e-05	0.001132
1	142984394	C	A	52	16	68	80	12	0	0.2353	7.04e-06	0.0001157
1	143477675	C	T	81	25	106	107	0	1	0.2358	2.24e-08	6.59e-07
1	143529487	C	T	45	14	59	62	0	3	0.2373	3.27e-05	0.0004379
1	143545242	T	C	45	14	59	61	0	2	0.2373	3.27e-05	0.0004379
1	143573922	C	A	45	14	59	60	0	1	0.2373	3.27e-05	0.0004379
1	143743375	A	T	32	10	42	42	0	0	0.2381	0.0004703	0.004217
1	143823386	G	A	67	21	88	90	0	2	0.2386	4.6e-07	1.02e-05
1	143823800	C	A	86	27	113	116	0	3	0.2389	1.17e-08	3.66e-07
1	143823837	A	G	223	70	293	301	0	8	0.2389	4.57e-20	6.98e-18
1	143823859	C	T	35	11	46	47	0	1	0.2391	0.0002678	0.002623
1	143823900	C	T	35	11	46	46	0	0	0.2391	0.0002678	0.002623
1	143824244	C	T	35	11	46	48	0	2	0.2391	0.0002678	0.002623
1	143824277	A	G	35	11	46	47	0	1	0.2391	0.0002678	0.002623
1	143833708	A	C	73	23	96	99	0	3	0.2396	1.56e-07	3.83e-06
1	143850452	G	A	19	6	25	26	0	1	0.24	0.007317	0.03994
1	143850779	C	T	19	6	25	26	0	1	0.24	0.007317	0.03994
1	143851553	T	C	19	6	25	25	0	0	0.24	0.007317	0.03994
1	143857280	G	A	19	6	25	25	0	0	0.24	0.007317	0.03994
1	143858343	C	T	19	6	25	26	0	1	0.24	0.007317	0.03994
1	143861165	C	G	19	6	25	26	0	1	0.24	0.007317	0.03994
1	143905173	G	A	19	6	25	25	0	0	0.24	0.007317	0.03994
1	143905365	C	T	19	6	25	26	0	1	0.24	0.007317	0.03994
1	143905368	C	T	38	12	50	50	0	0	0.24	0.0001529	0.001653
1	143905413	C	T	60	19	79	81	0	2	0.2405	2.1e-06	3.97e-05
1	143913828	G	A	41	13	54	54	0	0	0.2407	8.76e-05	0.001036
1	144033841	T	C	85	27	112	117	0	5	0.2411	1.79e-08	5.39e-07
1	144138378	A	C	22	7	29	29	0	0	0.2414	0.004065	0.02487
1	144138502	C	T	22	7	29	33	0	4	0.2414	0.004065	0.02487
1	144138735	A	G	22	7	29	30	0	1	0.2414	0.004065	0.02487
1	144487916	A	T	22	7	29	30	0	1	0.2414	0.004065	0.02487
1	144621725	A	C	22	7	29	30	0	1	0.2414	0.004065	0.02487
1	144621750	A	C	22	7	29	29	0	0	0.2414	0.004065	0.02487
1	144622078	A	C	47	15	62	65	1	2	0.2419	2.89e-05	0.0003935
1	144622214	C	T	47	15	62	73	0	11	0.2419	2.89e-05	0.0003935
1	144622463	C	T	25	8	33	33	0	0	0.2424	0.002276	0.01553
1	144622566	C	T	25	8	33	34	0	1	0.2424	0.002276	0.01553
1	144622632	T	C	25	8	33	36	0	3	0.2424	0.002276	0.01553
1	144622765	C	T	50	16	66	66	0	0	0.2424	1.66e-05	0.0002449
1	144622813	A	C	50	16	66	66	0	0	0.2424	1.66e-05	0.0002449
1	144622910	A	C	103	33	136	138	0	2	0.2426	7.1e-10	2.83e-08
1	144623270	T	C	28	9	37	37	0	0	0.2432	0.001282	0.009814
1	144623477	T	C	28	9	37	37	0	0	0.2432	0.001282	0.009814
1	144641174	G	A	273	88	361	370	0	9	0.2438	1.81e-23	3.78e-21
1	145036982	T	C	31	10	41	41	0	0	0.2439	0.0007252	0.00612
1	145140773	A	G	31	10	41	42	1	0	0.2439	0.0007252	0.00612
1	145539311	C	A	31	10	41	43	0	2	0.2439	0.0007252	0.00612
1	145717516	G	A	31	10	41	42	0	1	0.2439	0.0007252	0.00612
1	145936667	C	T	31	10	41	41	0	0	0.2439	0.0007252	0.00612
1	145942817	C	T	31	10	41	42	0	1	0.2439	0.0007252	0.00612
1	145979256	T	C	62	20	82	84	0	2	0.2439	1.86e-06	3.54e-05
1	145979259	G	A	434	140	574	578	0	4	0.2439	2.83e-36	1.34e-33
1	145979762	C	G	65	21	86	95	0	9	0.2442	1.08e-06	2.18e-05
1	145979850	G	A	34	11	45	48	0	3	0.2444	0.000412	0.003828
1	145980638	T	G	34	11	45	46	0	1	0.2444	0.000412	0.003828
1	145980744	C	T	34	11	45	49	0	4	0.2444	0.000412	0.003828
1	145980779	T	C	68	22	90	90	0	0	0.2444	6.25e-07	1.33e-05
1	145980782	C	T	37	12	49	49	0	0	0.2449	0.0002349	0.002394
1	146212886	G	A	40	13	53	56	0	3	0.2453	0.0001343	0.001488
1	148443197	T	G	43	14	57	57	0	0	0.2456	7.69e-05	0.0009261
1	150124955	G	A	43	14	57	58	0	1	0.2456	7.69e-05	0.0009261
1	150125205	G	C	46	15	61	68	0	7	0.2459	4.42e-05	0.0005688
1	152359531	C	T	49	16	65	65	0	0	0.2462	2.54e-05	0.0003507
1	152644697	A	C	186	61	247	249	0	2	0.247	3.51e-16	3.61e-14
1	152644900	T	G	112	37	149	151	1	1	0.2483	2.9e-10	1.26e-08
1	154041286	A	C	298	99	397	398	0	1	0.2494	1.46e-24	3.29e-22
1	154045878	A	C	21	7	28	28	0	0	0.25	0.00627	0.03558
1	154835089	T	C	21	7	28	29	0	1	0.25	0.00627	0.03558
1	155962224	G	A	21	7	28	58	0	30	0.25	0.00627	0.03558
1	156058279	G	T	21	7	28	30	0	2	0.25	0.00627	0.03558
1	157898183	C	T	21	7	28	28	0	0	0.25	0.00627	0.03558
1	158275706	T	C	21	7	28	28	0	0	0.25	0.00627	0.03558
1	158314404	T	C	21	7	28	28	0	0	0.25	0.00627	0.03558
1	159397328	G	A	21	7	28	29	0	1	0.25	0.00627	0.03558
1	159860978	T	C	21	7	28	29	0	1	0.25	0.00627	0.03558
1	161044033	C	T	21	7	28	29	0	1	0.25	0.00627	0.03558
1	161414064	G	A	21	7	28	31	0	3	0.25	0.00627	0.03558
1	164052523	C	T	24	8	32	33	0	1	0.25	0.0035	0.02235
1	165547082	G	A	24	8	32	34	0	2	0.25	0.0035	0.02235
1	171996393	T	C	24	8	32	34	0	2	0.25	0.0035	0.02235
1	171996445	G	T	27	9	36	36	0	0	0.25	0.001967	0.01403
1	176119747	G	A	27	9	36	42	0	6	0.25	0.001967	0.01403
1	176120647	A	C	30	10	40	41	0	1	0.25	0.001111	0.008806
1	176670880	A	G	30	10	40	41	0	1	0.25	0.001111	0.008806
1	179133799	G	A	39	13	52	52	0	0	0.25	0.0002048	0.002117
1	179185063	G	A	69	23	92	92	0	0	0.25	8.35e-07	1.74e-05
1	179453951	C	T	72	24	96	102	0	6	0.25	4.85e-07	1.07e-05
1	179701001	C	T	81	27	108	108	0	0	0.25	9.54e-08	2.46e-06
1	179850427	G	T	172	58	230	232	1	1	0.2522	1.34e-14	1.15e-12
1	179864396	T	C	240	81	321	322	0	1	0.2523	1.01e-19	1.48e-17
1	180762714	C	T	77	26	103	104	1	0	0.2524	2.47e-07	5.79e-06
1	180762787	C	T	71	24	95	101	0	6	0.2526	7.32e-07	1.54e-05
1	180763901	T	C	68	23	91	92	0	1	0.2527	1.26e-06	2.53e-05
1	180764177	G	A	124	42	166	194	0	28	0.253	6.8e-11	3.32e-09
1	180764183	C	T	112	38	150	150	0	0	0.2533	5.79e-10	2.36e-08
1	180764309	G	A	53	18	71	71	0	0	0.2535	1.94e-05	0.0002785
1	180764324	A	G	103	35	138	140	0	2	0.2536	2.9e-09	1.03e-07
1	180764405	A	G	94	32	126	126	0	0	0.254	1.46e-08	4.46e-07
1	180764771	C	T	123	42	165	166	1	0	0.2545	1.02e-10	4.8e-09
1	180769815	A	G	38	13	51	52	0	1	0.2549	0.0003105	0.003
1	180769896	G	A	38	13	51	53	0	2	0.2549	0.0003105	0.003
1	180772387	C	T	76	26	102	102	0	0	0.2549	3.72e-07	8.37e-06
1	180818665	C	T	76	26	102	105	0	3	0.2549	3.72e-07	8.37e-06
1	180971390	G	A	70	24	94	94	0	0	0.2553	1.1e-06	2.22e-05
1	180971666	T	C	61	21	82	82	0	0	0.2561	5.65e-06	9.49e-05
1	180971872	G	A	90	31	121	123	0	2	0.2562	3.74e-08	1.05e-06
1	180972202	A	T	90	31	121	125	0	4	0.2562	3.74e-08	1.05e-06
1	180972920	C	T	29	10	39	39	0	0	0.2564	0.001689	0.01236
1	180972938	G	A	29	10	39	41	0	2	0.2564	0.001689	0.01236
1	180976537	G	A	29	10	39	40	0	1	0.2564	0.001689	0.01236
1	180984179	A	G	284	98	382	384	0	2	0.2565	2.1e-22	3.98e-20
1	180984822	C	T	26	9	35	35	0	0	0.2571	0.002994	0.01968
1	180990989	G	A	26	9	35	36	1	0	0.2571	0.002994	0.01968
1	180998601	G	A	26	9	35	36	0	1	0.2571	0.002994	0.01968
1	180998647	A	G	130	45	175	181	0	6	0.2571	4.59e-11	2.29e-09
1	181000154	T	C	75	26	101	101	0	0	0.2574	5.58e-07	1.21e-05
1	181021861	C	T	49	17	66	71	0	5	0.2576	5.07e-05	0.000645
1	181025022	A	T	23	8	31	32	0	1	0.2581	0.005337	0.03128
1	181100399	G	T	46	16	62	63	0	1	0.2581	8.82e-05	0.001041
1	181306227	T	C	46	16	62	63	0	1	0.2581	8.82e-05	0.001041
1	182193482	G	T	69	24	93	94	0	1	0.2581	1.65e-06	3.2e-05
1	182226623	G	A	63	22	85	93	0	8	0.2588	4.91e-06	8.34e-05
1	182226677	T	C	20	7	27	27	0	0	0.2593	0.009579	0.04989
1	182226794	G	A	20	7	27	27	0	0	0.2593	0.009579	0.04989
1	182900663	T	A	20	7	27	28	0	1	0.2593	0.009579	0.04989
1	183148549	C	T	20	7	27	28	0	1	0.2593	0.009579	0.04989
1	183510269	A	C	20	7	27	27	0	0	0.2593	0.009579	0.04989
1	183879241	G	A	20	7	27	29	0	2	0.2593	0.009579	0.04989
1	183949410	A	G	77	27	104	106	0	2	0.2596	4.85e-07	1.07e-05
1	184440905	C	T	188	66	254	257	0	3	0.2598	4.73e-15	4.29e-13
1	184441308	T	C	37	13	50	52	1	1	0.26	0.0004681	0.004212
1	184593169	T	C	74	26	100	101	0	1	0.26	8.34e-07	1.74e-05
1	185090465	G	A	108	38	146	151	0	5	0.2603	2.89e-09	1.03e-07
1	185090478	T	G	34	12	46	47	0	1	0.2609	0.0008207	0.006759
1	185385020	C	T	34	12	46	46	0	0	0.2609	0.0008207	0.006759
1	186645921	G	A	51	18	69	72	0	3	0.2609	4.38e-05	0.000567
1	186646675	G	A	51	18	69	69	0	0	0.2609	4.38e-05	0.000567
1	186646740	T	A	68	24	92	93	0	1	0.2609	2.47e-06	4.58e-05
1	186646996	T	G	31	11	42	42	0	0	0.2619	0.001444	0.01082
1	186647064	A	C	28	10	38	38	0	0	0.2632	0.002549	0.01723
1	186648063	C	T	28	10	38	39	0	1	0.2632	0.002549	0.01723
1	187954417	C	T	114	41	155	155	0	0	0.2645	1.9e-09	6.99e-08
1	187955280	T	A	25	9	34	36	0	2	0.2647	0.004521	0.02745
1	187978003	C	T	25	9	34	35	0	1	0.2647	0.004521	0.02745
1	187978030	G	A	304	110	414	418	1	3	0.2657	2.02e-22	3.83e-20
1	188057269	C	T	22	8	30	31	0	1	0.2667	0.008062	0.04356
1	188057670	C	A	22	8	30	66	0	36	0.2667	0.008062	0.04356
1	188058049	G	A	22	8	30	30	0	0	0.2667	0.008062	0.04356
1	188058073	G	T	22	8	30	30	0	0	0.2667	0.008062	0.04356
1	188058204	C	A	22	8	30	30	0	0	0.2667	0.008062	0.04356
1	188058468	G	A	22	8	30	30	0	0	0.2667	0.008062	0.04356
1	188058924	A	G	33	12	45	45	0	0	0.2667	0.001229	0.009545
1	188059017	G	A	33	12	45	46	0	1	0.2667	0.001229	0.009545
1	188059646	G	A	77	28	105	107	1	1	0.2667	9.27e-07	1.92e-05
1	188061201	G	C	154	56	210	224	0	14	0.2667	4.55e-12	2.66e-10
1	188061265	G	A	115	42	157	160	0	3	0.2675	2.43e-09	8.77e-08
1	188061421	G	C	52	19	71	74	0	3	0.2676	5.61e-05	0.0007001
1	188141224	A	G	41	15	56	58	0	2	0.2679	0.0003428	0.003277
1	188425587	A	G	38	14	52	53	0	1	0.2692	0.0005976	0.005242
1	188425660	T	C	46	17	63	65	0	2	0.2698	0.0001684	0.001778
1	200074396	T	C	157	58	215	221	0	6	0.2698	5.01e-12	2.92e-10
1	200300416	C	T	100	37	137	138	0	1	0.2701	3.5e-08	9.82e-07
1	200356606	T	C	27	10	37	39	0	2	0.2703	0.003816	0.02363
1	200697285	G	A	62	23	85	87	0	2	0.2706	1.39e-05	0.0002071
1	200766713	T	C	35	13	48	49	0	1	0.2708	0.001044	0.008388
1	200766751	A	G	43	16	59	86	0	27	0.2712	0.0002922	0.002844
1	200766802	T	C	43	16	59	60	0	1	0.2712	0.0002922	0.002844
1	200768854	G	C	497	186	683	686	1	2	0.2723	6.67e-34	2.77e-31
1	200769389	G	C	24	9	33	33	0	0	0.2727	0.006765	0.03742
1	200805918	A	G	24	9	33	33	0	0	0.2727	0.006765	0.03742
1	201695386	A	G	32	12	44	45	0	1	0.2727	0.001829	0.01328
1	201697710	C	A	32	12	44	44	0	0	0.2727	0.001829	0.01328
1	201979890	T	C	69	26	95	95	0	0	0.2737	5.91e-06	9.92e-05
1	201983885	T	C	45	17	62	63	0	1	0.2742	0.0002485	0.002507
1	202012444	G	A	45	17	62	63	0	1	0.2742	0.0002485	0.002507
1	202012463	G	A	37	14	51	52	0	1	0.2745	0.0008846	0.007242
1	202014070	C	T	140	53	193	194	0	1	0.2746	1.51e-10	6.89e-09
1	202014076	C	T	29	11	40	41	0	1	0.275	0.003213	0.02091
1	202014160	G	A	29	11	40	41	0	1	0.275	0.003213	0.02091
1	202028483	T	C	42	16	58	60	0	2	0.2759	0.0004309	0.003975
1	202433429	T	C	42	16	58	58	0	0	0.2759	0.0004309	0.003975
1	202433688	G	A	89	34	123	125	0	2	0.2764	3.72e-07	8.37e-06
1	202434355	G	A	212	81	293	307	0	14	0.2765	5.52e-15	4.99e-13
1	202676316	A	G	34	13	47	47	0	0	0.2766	0.001544	0.01147
1	202791379	G	A	34	13	47	47	0	0	0.2766	0.001544	0.01147
1	202795882	G	A	68	26	94	96	0	2	0.2766	8.66e-06	0.0001383
1	202797865	C	T	26	10	36	36	0	0	0.2778	0.005665	0.033
1	204308118	A	T	26	10	36	37	0	1	0.2778	0.005665	0.033
1	204641288	A	G	65	25	90	91	0	1	0.2778	1.48e-05	0.0002207
1	204642681	A	G	70	27	97	106	1	8	0.2784	7.38e-06	0.0001202
1	207121603	C	T	31	12	43	45	0	2	0.2791	0.002701	0.01808
1	210781305	G	A	31	12	43	46	0	3	0.2791	0.002701	0.01808
1	211526505	G	A	80	31	111	112	0	1	0.2793	1.84e-06	3.52e-05
1	212130929	T	C	49	19	68	76	7	1	0.2794	0.000179	0.001878
1	212178653	G	A	522	203	725	727	0	2	0.28	1.52e-33	6.29e-31
1	215796630	G	A	113	44	157	158	0	1	0.2803	1.74e-08	5.27e-07
1	215796655	G	A	118	46	164	165	0	1	0.2805	8.79e-09	2.83e-07
1	216419009	C	T	212	83	295	295	0	0	0.2814	1.78e-14	1.52e-12
1	216797048	A	G	28	11	39	39	0	0	0.2821	0.004738	0.02836
1	216797426	G	A	28	11	39	39	0	0	0.2821	0.004738	0.02836
1	224955698	A	G	28	11	39	39	0	0	0.2821	0.004738	0.02836
1	224958029	G	C	33	13	46	47	0	1	0.2826	0.002267	0.01553
1	227343943	A	G	325	128	453	462	0	9	0.2826	3.93e-21	6.62e-19
1	232191334	A	G	38	15	53	53	0	0	0.283	0.001095	0.008715
1	232193864	C	T	48	19	67	71	2	2	0.2836	0.0002608	0.002603
1	232193970	C	T	58	23	81	82	0	1	0.284	6.33e-05	0.0007753
1	238940035	C	T	174	69	243	257	0	14	0.284	6.08e-12	3.5e-10
1	238940239	G	A	78	31	109	109	0	0	0.2844	3.87e-06	6.8e-05
1	238940413	T	C	78	31	109	109	0	0	0.2844	3.87e-06	6.8e-05
1	239134557	T	C	25	10	35	37	0	2	0.2857	0.008337	0.04476
1	239147857	A	C	25	10	35	38	0	3	0.2857	0.008337	0.04476
1	239148182	G	T	25	10	35	36	0	1	0.2857	0.008337	0.04476
1	241454587	G	A	30	12	42	42	0	0	0.2857	0.003958	0.02442
1	241454592	G	A	87	35	122	125	1	2	0.2869	1.39e-06	2.77e-05
1	241454712	G	A	42	17	59	67	0	8	0.2881	0.0007736	0.006398
1	241948668	C	T	37	15	52	54	0	2	0.2885	0.001593	0.0118
1	241949895	C	T	37	15	52	54	0	2	0.2885	0.001593	0.0118
1	241951378	C	T	37	15	52	53	0	1	0.2885	0.001593	0.0118
1	245656334	C	T	140	57	197	198	0	1	0.2893	1.52e-09	5.73e-08
1	246944971	G	C	27	11	38	39	0	1	0.2895	0.006926	0.03819
1	246949591	G	A	27	11	38	38	0	0	0.2895	0.006926	0.03819
1	246950541	C	T	196	80	276	280	0	4	0.2899	1.06e-12	6.81e-11
1	247156106	T	C	44	18	62	65	0	3	0.2903	0.0006495	0.005644
1	247156289	C	T	85	35	120	120	0	0	0.2917	2.87e-06	5.17e-05
1	248143592	G	A	85	35	120	123	0	3	0.2917	2.87e-06	5.17e-05
1	248987110	A	G	46	19	65	65	0	0	0.2923	0.000545	0.00482
1	254937492	A	T	29	12	41	43	0	2	0.2927	0.005754	0.0334
1	254937497	G	A	29	12	41	43	0	2	0.2927	0.005754	0.0334
1	256220744	T	C	29	12	41	42	0	1	0.2927	0.005754	0.0334
1	256313017	G	A	36	15	51	53	0	2	0.2941	0.002301	0.01567
1	256313403	C	T	72	30	102	104	0	2	0.2941	1.94e-05	0.0002785
1	257367986	G	A	55	23	78	78	0	0	0.2949	0.0001889	0.001976
1	257368563	C	T	208	87	295	295	0	0	0.2949	6.84e-13	4.57e-11
1	257372031	T	C	43	18	61	61	0	0	0.2951	0.0009341	0.007585
1	257372247	C	T	74	31	105	107	0	2	0.2952	1.64e-05	0.0002425
1	257835314	C	G	62	26	88	90	0	2	0.2955	7.86e-05	0.0009383
1	263407360	G	A	62	26	88	89	0	1	0.2955	7.86e-05	0.0009383
1	263408759	A	G	38	16	54	58	0	4	0.2963	0.001919	0.01375
1	264034507	C	T	38	16	54	55	0	1	0.2963	0.001919	0.01375
1	264041551	A	G	133	56	189	191	0	2	0.2963	1.04e-08	3.31e-07
1	264069913	T	C	206	87	293	300	0	7	0.2969	1.37e-12	8.68e-11
1	264127653	G	A	73	31	104	104	0	0	0.2981	2.33e-05	0.0003251
1	264129308	T	G	47	20	67	68	0	1	0.2985	0.0006536	0.005644
1	264144017	A	T	61	26	87	95	0	8	0.2989	0.0001118	0.001261
1	264156727	T	G	28	12	40	42	0	2	0.3	0.008295	0.04468
1	264156757	T	G	28	12	40	41	1	0	0.3	0.008295	0.04468
1	264160811	G	C	35	15	50	50	0	0	0.3	0.0033	0.02123
1	264162600	C	T	42	18	60	61	0	1	0.3	0.001335	0.01006
1	264181112	C	T	42	18	60	60	0	0	0.3	0.001335	0.01006
1	264185117	C	T	268	115	383	391	0	8	0.3003	1.73e-15	1.64e-13
1	264250203	A	T	79	34	113	116	2	1	0.3009	1.39e-05	0.0002071
1	264253994	G	A	65	28	93	93	0	0	0.3011	7.88e-05	0.0009403
1	264257393	T	C	51	22	73	73	0	0	0.3014	0.0004571	0.004126
1	264627536	G	C	1102	476	1578	1583	0	5	0.3016	1.4e-57	2.07e-54
1	264628410	C	T	155	67	222	225	0	3	0.3018	1.65e-09	6.14e-08
1	264640299	C	T	67	29	96	99	0	3	0.3021	6.61e-05	0.000804
1	264710317	T	C	30	13	43	43	0	0	0.3023	0.006859	0.03789
1	264710383	C	T	99	43	142	149	0	7	0.3028	1.48e-06	2.91e-05
1	264876490	G	C	62	27	89	92	1	2	0.3034	0.0001328	0.001476
1	266099952	G	A	39	17	56	58	0	2	0.3036	0.002281	0.01555
1	266104714	A	G	32	14	46	47	0	1	0.3043	0.005676	0.03301
1	266104796	A	G	57	25	82	83	0	1	0.3049	0.0002674	0.002623
1	266266320	G	T	41	18	59	59	0	0	0.3051	0.001897	0.01364
1	266614969	G	A	66	29	95	95	0	0	0.3053	9.32e-05	0.001086
1	266615640	T	C	75	33	108	109	0	1	0.3056	3.28e-05	0.0004389
1	266622734	G	A	75	33	108	108	0	0	0.3056	3.28e-05	0.0004389
1	267530957	C	A	75	33	108	108	0	0	0.3056	3.28e-05	0.0004389
1	267546177	T	C	61	27	88	92	0	4	0.3068	0.000187	0.001958
1	267546201	C	T	45	20	65	72	0	7	0.3077	0.001313	0.009914
1	267546495	C	T	45	20	65	65	0	0	0.3077	0.001313	0.009914
1	267546496	T	C	54	24	78	80	0	2	0.3077	0.0004505	0.004121
1	267546886	C	T	38	17	55	56	0	1	0.3091	0.003228	0.02098
1	267547714	A	G	67	30	97	99	0	2	0.3093	0.0001095	0.001244
1	267547910	A	G	42	19	61	61	0	0	0.3115	0.002222	0.01528
1	267548485	C	G	42	19	61	62	0	1	0.3115	0.002222	0.01528
1	267577512	A	G	53	24	77	84	0	7	0.3117	0.0006316	0.005508
1	267646753	A	G	33	15	48	49	0	1	0.3125	0.006642	0.03688
1	268031905	C	T	44	20	64	64	0	0	0.3125	0.001845	0.01338
1	268083054	G	A	66	30	96	96	0	0	0.3125	0.0001528	0.001653
1	268086370	G	A	35	16	51	54	0	3	0.3137	0.005487	0.03211
1	268967269	C	T	35	16	51	63	0	12	0.3137	0.005487	0.03211
1	268967680	C	T	48	22	70	73	0	3	0.3143	0.001274	0.009814
1	269022681	C	A	37	17	54	69	1	14	0.3148	0.004537	0.02751
1	269022767	T	C	39	18	57	58	0	1	0.3158	0.003754	0.02344
1	269022805	A	G	39	18	57	57	0	0	0.3158	0.003754	0.02344
1	269211968	G	T	71	33	104	108	0	4	0.3173	0.0001236	0.001379
1	270001957	C	T	60	28	88	88	0	0	0.3182	0.0004232	0.003928
1	270002380	C	T	77	36	113	118	0	5	0.3186	7.2e-05	0.0008713
1	270004509	T	C	34	16	50	53	0	3	0.32	0.007673	0.0418
1	270076520	C	T	34	16	50	52	0	2	0.32	0.007673	0.0418
1	270382865	C	T	36	17	53	53	0	0	0.3208	0.00633	0.03572
1	270407452	C	T	74	35	109	109	0	0	0.3211	0.0001187	0.001334
1	270409444	T	C	40	19	59	60	0	1	0.322	0.004321	0.02636
1	270690358	C	T	40	19	59	59	0	0	0.322	0.004321	0.02636
1	271622143	C	G	61	29	90	93	0	3	0.3222	0.0004864	0.004358
1	271622368	C	G	353	168	521	522	0	1	0.3225	1.86e-16	1.96e-14
1	271717769	G	A	42	20	62	64	0	2	0.3226	0.003574	0.02279
1	274631750	C	T	84	40	124	124	0	0	0.3226	4.82e-05	0.0006175
1	275512507	C	T	46	22	68	68	0	0	0.3235	0.002452	0.01665
1	275546899	T	C	156	75	231	232	0	1	0.3247	5.28e-08	1.43e-06
1	276322974	C	T	64	31	95	95	0	0	0.3263	0.0004623	0.004168
1	276351818	G	A	35	17	52	54	0	2	0.3269	0.008767	0.04639
1	276352097	G	A	35	17	52	53	0	1	0.3269	0.008767	0.04639
1	278511603	G	T	37	18	55	55	0	0	0.3273	0.007227	0.03974
1	278901731	T	A	37	18	55	56	0	1	0.3273	0.007227	0.03974
1	278945789	C	T	41	20	61	62	0	1	0.3279	0.004927	0.0294
1	280509681	A	G	82	40	122	125	1	2	0.3279	8.99e-05	0.001058
1	280615362	A	G	129	63	192	195	1	2	0.3281	1.09e-06	2.21e-05
1	281732649	G	A	149	73	222	227	0	5	0.3288	1.87e-07	4.55e-06
1	281732757	G	A	196	96	292	298	1	5	0.3288	2.46e-09	8.9e-08
1	281734226	A	G	106	52	158	158	0	0	0.3291	1.04e-05	0.0001635
1	281735887	G	A	67	33	100	100	0	0	0.33	0.0004369	0.00402
1	281736381	G	A	67	33	100	101	0	1	0.33	0.0004369	0.00402
1	281917717	A	G	95	47	142	142	0	0	0.331	3.46e-05	0.0004571
1	281918607	G	A	317	158	475	477	1	1	0.3326	1.26e-13	9.53e-12
1	281918610	G	A	60	30	90	92	0	2	0.3333	0.00103	0.008287
1	281918982	C	G	136	68	204	205	0	1	0.3333	1.11e-06	2.23e-05
1	281949081	C	G	59	30	89	101	0	12	0.3371	0.001393	0.01048
1	281949417	G	A	49	25	74	74	0	0	0.3378	0.003542	0.0226
1	281950127	A	C	47	24	71	76	0	5	0.338	0.004277	0.02612
1	281951327	T	C	84	43	127	133	1	5	0.3386	0.0001735	0.001824
1	281951332	G	A	41	21	62	64	0	2	0.3387	0.007567	0.04126
1	281951921	A	G	41	21	62	65	0	3	0.3387	0.007567	0.04126
1	281951978	T	G	60	31	91	91	0	0	0.3407	0.001556	0.01156
1	281952425	C	T	120	62	182	184	0	2	0.3407	1.03e-05	0.0001616
1	281952476	T	C	119	62	181	182	0	1	0.3425	1.37e-05	0.0002049
1	282147451	C	A	61	32	93	96	0	3	0.3441	0.001731	0.01263
1	282147898	A	C	76	40	116	119	1	2	0.3448	0.0005325	0.004732
1	282148431	G	A	53	28	81	81	0	0	0.3457	0.003638	0.02303
1	282148600	G	A	53	28	81	81	0	0	0.3457	0.003638	0.02303
1	282148791	A	G	157	292	449	454	0	5	0.6503	9.38e-11	4.43e-09
1	282148870	G	A	26	50	76	77	0	1	0.6579	0.003953	0.02442
1	282148879	C	A	216	418	634	637	1	2	0.6593	4.1e-16	4.17e-14
1	282148911	C	A	64	124	188	192	1	3	0.6596	7.2e-06	0.0001179
1	282463126	T	A	24	47	71	74	0	3	0.662	0.004277	0.02612
1	282563186	G	A	22	44	66	68	0	2	0.6667	0.004605	0.02791
1	282666962	G	A	42	85	127	127	0	0	0.6693	8.51e-05	0.00101
1	283059870	T	G	34	69	103	103	0	0	0.6699	0.0003638	0.003453
1	283064506	A	G	92	187	279	283	0	4	0.6703	6.68e-09	2.22e-07
1	283070587	T	C	49	100	149	150	0	1	0.6711	1.78e-05	0.0002605
1	283084884	A	G	33	68	101	101	0	0	0.6733	0.0003206	0.003086
1	283084938	A	G	33	68	101	101	0	0	0.6733	0.0003206	0.003086
1	283251444	T	A	28	59	87	89	1	1	0.6782	0.0005843	0.005159
1	283916158	G	A	46	97	143	184	0	41	0.6783	1.2e-05	0.0001849
1	284058567	T	C	100	211	311	312	0	1	0.6785	1.45e-10	6.65e-09
1	284185722	A	G	26	55	81	82	0	1	0.679	0.0008443	0.006932
1	284185732	T	C	49	104	153	156	0	3	0.6797	5.15e-06	8.74e-05
1	284186360	C	T	19	41	60	61	1	0	0.6833	0.003109	0.02038
1	284186605	A	G	25	54	79	80	0	1	0.6835	0.000733	0.006181
1	284596905	T	G	28	61	89	92	0	3	0.6854	0.0003051	0.00296
1	284676685	A	G	56	123	179	181	0	2	0.6872	3.03e-07	6.99e-06
1	284748474	C	T	87	192	279	280	0	1	0.6882	1.49e-10	6.8e-09
1	284829220	T	C	14	31	45	55	0	10	0.6889	0.008047	0.04356
1	284995491	G	A	37	82	119	122	0	3	0.6891	2.26e-05	0.0003164
1	284996971	C	T	160	355	515	518	0	3	0.6893	2.49e-18	3.17e-16
1	285701602	T	A	53	120	173	174	0	1	0.6936	1.89e-07	4.59e-06
1	285701626	A	G	23	53	76	76	0	0	0.6974	0.0003823	0.003592
1	285702761	T	C	13	30	43	44	0	1	0.6977	0.006859	0.03789
1	285703227	G	A	16	37	53	54	0	1	0.6981	0.002743	0.01833
1	285703687	A	G	12	28	40	42	0	2	0.7	0.008295	0.04468
1	285703906	G	A	16	38	54	55	0	1	0.7037	0.001919	0.01375
1	285704767	A	G	55	131	186	193	0	7	0.7043	1.23e-08	3.83e-07
1	285704842	A	G	13	31	44	44	0	0	0.7045	0.00478	0.02856
1	285900433	A	G	26	63	89	97	0	8	0.7079	5.5e-05	0.0006908
1	285975494	G	A	28	68	96	96	0	0	0.7083	2.73e-05	0.0003744
1	285976480	T	C	11	27	38	38	0	0	0.7105	0.006926	0.03819
1	285976497	G	A	13	32	45	51	0	6	0.7111	0.003304	0.02123
1	285976551	T	G	13	32	45	45	0	0	0.7111	0.003304	0.02123
1	285976602	G	A	65	161	226	246	0	20	0.7124	6.98e-11	3.39e-09
1	286261597	C	T	23	57	80	80	0	0	0.7125	9.16e-05	0.001067
1	286261604	T	C	14	35	49	50	0	1	0.7143	0.001901	0.01364
1	286604527	A	G	14	35	49	53	1	3	0.7143	0.001901	0.01364
1	286641127	A	C	20	50	70	73	0	3	0.7143	0.0002201	0.00226
1	286643059	C	T	13	33	46	46	0	0	0.7174	0.002267	0.01553
1	286769641	G	A	13	33	46	46	0	0	0.7174	0.002267	0.01553
1	286769646	T	A	26	66	92	92	0	0	0.7174	1.84e-05	0.0002664
1	286773007	G	A	39	99	138	145	0	7	0.7174	1.69e-07	4.13e-06
1	286785306	G	A	27	69	96	97	0	1	0.7188	1.07e-05	0.000168
1	286785390	C	T	17	44	61	62	0	1	0.7213	0.000365	0.003457
1	286785624	T	C	49	127	176	179	0	3	0.7216	1.81e-09	6.69e-08
1	288461973	T	G	10	26	36	37	0	1	0.7222	0.005665	0.033
1	292735040	C	T	15	39	54	57	0	3	0.7222	0.0007481	0.006261
1	292924648	G	T	13	34	47	48	0	1	0.7234	0.001544	0.01147
1	292949486	A	G	13	34	47	47	0	0	0.7234	0.001544	0.01147
1	293630242	C	T	13	34	47	47	0	0	0.7234	0.001544	0.01147
1	293630274	G	A	21	55	76	76	0	0	0.7237	6.03e-05	0.0007416
1	293630618	A	G	117	311	428	432	0	4	0.7266	1.07e-21	1.9e-19
1	293630695	C	T	9	24	33	40	0	7	0.7273	0.006765	0.03742
1	293630757	G	T	9	24	33	39	0	6	0.7273	0.006765	0.03742
1	293708050	T	C	30	80	110	112	0	2	0.7273	1.01e-06	2.07e-05
1	293711227	G	A	10	27	37	39	0	2	0.7297	0.003816	0.02363
1	293999605	A	C	11	30	41	43	0	2	0.7317	0.002162	0.01504
1	294023587	T	G	8	22	30	33	0	3	0.7333	0.008062	0.04356
1	294023626	G	C	13	36	49	49	0	0	0.7347	0.0007013	0.00599
1	294634167	C	A	9	25	34	36	0	2	0.7353	0.004521	0.02745
1	294713752	T	C	9	25	34	35	0	1	0.7353	0.004521	0.02745
1	294768703	C	A	10	28	38	40	0	2	0.7368	0.002549	0.01723
1	294779539	A	G	16	45	61	61	0	0	0.7377	0.0001321	0.001469
1	298941926	C	T	16	45	61	63	0	2	0.7377	0.0001321	0.001469
1	298941936	G	A	12	34	46	47	0	1	0.7391	0.0008207	0.006759
1	299402667	C	T	24	68	92	93	1	0	0.7391	2.47e-06	4.58e-05
1	299417832	G	A	20	57	77	77	0	0	0.7403	1.46e-05	0.0002182
1	299417856	C	T	7	20	27	28	0	1	0.7407	0.009579	0.04989
1	299422397	C	T	7	20	27	27	0	0	0.7407	0.009579	0.04989
1	299425173	G	C	7	20	27	29	0	2	0.7407	0.009579	0.04989
1	299425336	T	C	14	40	54	76	0	22	0.7407	0.0002677	0.002623
1	299425602	G	A	8	23	31	31	0	0	0.7419	0.005337	0.03128
1	299425685	A	G	17	49	66	68	0	2	0.7424	5.07e-05	0.000645
1	299425765	A	G	10	29	39	40	1	0	0.7436	0.001689	0.01236
1	299425896	G	A	31	90	121	127	0	6	0.7438	3.74e-08	1.05e-06
1	299426278	A	G	11	32	43	47	0	4	0.7442	0.000957	0.007711
1	299426611	G	A	14	41	55	57	0	2	0.7455	0.0001776	0.001865
1	299426645	C	T	7	21	28	28	0	0	0.75	0.00627	0.03558
1	299426754	G	A	8	24	32	33	0	1	0.75	0.0035	0.02235
1	299427356	C	T	8	24	32	32	0	0	0.75	0.0035	0.02235
1	299427707	G	A	8	24	32	32	0	0	0.75	0.0035	0.02235
1	299427796	C	T	11	33	44	44	0	0	0.75	0.00063	0.005504
1	299427836	A	G	13	39	52	53	0	1	0.75	0.0002048	0.002117
1	299428354	C	T	31	93	124	125	0	1	0.75	1.1e-08	3.48e-07
1	299428887	C	T	22	67	89	90	0	1	0.7528	9.5e-07	1.96e-05
1	299428975	G	C	19	58	77	80	0	3	0.7532	4.89e-06	8.32e-05
1	299429065	G	A	11	34	45	46	1	0	0.7556	0.000412	0.003828
1	299482115	A	G	10	31	41	41	0	0	0.7561	0.0007252	0.00612
1	299729088	G	A	183	569	752	776	0	24	0.7566	3.56e-47	2.94e-44
1	299754269	T	C	9	28	37	41	0	4	0.7568	0.001282	0.009814
1	299756393	G	A	9	28	37	37	0	0	0.7568	0.001282	0.009814
1	299757965	T	C	17	53	70	72	0	2	0.7571	9.6e-06	0.0001523
1	299840888	A	T	8	25	33	34	0	1	0.7576	0.002276	0.01553
1	300427178	C	T	7	22	29	30	0	1	0.7586	0.004065	0.02487
1	301002847	A	G	7	22	29	30	0	1	0.7586	0.004065	0.02487
1	301002964	T	C	7	22	29	29	0	0	0.7586	0.004065	0.02487
1	301003383	G	C	41	129	170	173	0	3	0.7588	4.23e-12	2.48e-10
1	301554510	C	T	13	41	54	55	0	1	0.7593	8.76e-05	0.001036
1	301555240	G	A	6	19	25	25	0	0	0.76	0.007317	0.03994
1	301555258	A	G	6	19	25	25	0	0	0.76	0.007317	0.03994
1	301555283	C	T	79	251	330	348	0	18	0.7606	2.58e-22	4.77e-20
1	301555323	C	T	38	121	159	164	0	5	0.761	1.37e-11	7.44e-10
1	301555339	T	C	9	29	38	41	0	3	0.7632	0.000829	0.006811
1	301555826	G	A	9	29	38	38	0	0	0.7632	0.000829	0.006811
1	301574002	A	G	8	26	34	34	0	0	0.7647	0.001468	0.01094
1	301574024	A	T	8	26	34	34	0	0	0.7647	0.001468	0.01094
1	301574515	G	A	11	36	47	47	0	0	0.766	0.000173	0.001819
1	301587385	A	C	18	59	77	82	0	5	0.7662	1.53e-06	2.99e-05
1	301872172	T	C	7	23	30	32	0	2	0.7667	0.002611	0.01753
1	301922841	T	C	29	96	125	128	0	3	0.768	7.15e-10	2.85e-08
1	302125945	A	G	6	20	26	26	0	0	0.7692	0.004678	0.02812
1	302206713	G	A	18	60	78	78	0	0	0.7692	9.87e-07	2.02e-05
1	302230937	G	A	29	98	127	128	0	1	0.7717	2.98e-10	1.29e-08
1	302232152	T	A	5	17	22	22	0	0	0.7727	0.00845	0.04479
1	302232439	T	C	5	17	22	23	0	1	0.7727	0.00845	0.04479
1	302245711	G	A	7	24	31	33	0	2	0.7742	0.001663	0.01222
1	302256963	G	A	9	31	40	41	0	1	0.775	0.0003398	0.003253
1	302277458	T	C	13	45	58	59	0	1	0.7759	1.51e-05	0.0002238
1	302277462	T	C	15	52	67	67	0	0	0.7761	3.23e-06	5.77e-05
1	302277817	C	T	19	66	85	85	0	0	0.7765	1.52e-07	3.76e-06
1	302277894	T	C	6	21	27	27	0	0	0.7778	0.002962	0.01954
1	302295288	T	G	6	21	27	27	0	0	0.7778	0.002962	0.01954
1	302295318	T	C	8	28	36	37	0	1	0.7778	0.0005966	0.00524
1	302299259	G	A	39	137	176	180	0	4	0.7784	2.8e-14	2.31e-12
1	302605748	T	C	12	43	55	58	0	3	0.7818	1.65e-05	0.0002436
1	302606381	G	T	12	43	55	56	0	1	0.7818	1.65e-05	0.0002436
1	302606392	C	A	12	43	55	56	0	1	0.7818	1.65e-05	0.0002436
1	302619954	C	T	17	61	78	78	0	0	0.7821	2.83e-07	6.57e-06
1	302621102	A	C	5	18	23	23	0	0	0.7826	0.005311	0.03128
1	302621180	C	A	10	36	46	47	0	1	0.7826	7.82e-05	0.000935
1	302626011	C	T	10	36	46	51	0	5	0.7826	7.82e-05	0.000935
1	302632243	A	G	13	47	60	63	0	3	0.7833	6.07e-06	0.0001016
1	302693748	T	C	16	58	74	78	0	4	0.7838	4.84e-07	1.06e-05
1	302693769	T	C	6	22	28	32	0	4	0.7857	0.00186	0.01339
1	302716633	A	G	6	22	28	30	1	1	0.7857	0.00186	0.01339
1	302736677	C	T	6	22	28	28	0	0	0.7857	0.00186	0.01339
1	302736792	A	G	9	33	42	43	0	1	0.7857	0.0001358	0.001496
1	302736864	C	T	18	66	84	86	2	0	0.7857	6.66e-08	1.78e-06
1	302747542	T	G	30	110	140	143	0	3	0.7857	3.13e-12	1.87e-10
1	302804376	C	T	51	188	239	243	0	4	0.7866	6.26e-20	9.36e-18
1	302804385	C	T	16	59	75	78	0	3	0.7867	3.06e-07	7.04e-06
1	302804599	T	C	10	37	47	47	0	0	0.7872	4.92e-05	0.0006279
1	302805881	T	C	7	26	33	34	0	1	0.7879	0.0006594	0.005644
1	302806085	T	A	7	26	33	34	0	1	0.7879	0.0006594	0.005644
1	302806097	T	C	42	156	198	201	0	3	0.7879	6.39e-17	7.08e-15
1	302890982	T	C	29	108	137	139	0	2	0.7883	3.33e-12	1.99e-10
1	302891034	C	T	22	82	104	104	0	0	0.7885	1.28e-09	4.91e-08
1	302891227	T	C	30	112	142	142	0	0	0.7887	1.25e-12	7.97e-11
1	302915943	T	G	4	15	19	19	0	0	0.7895	0.009605	0.04989
1	302972001	G	C	4	15	19	19	0	0	0.7895	0.009605	0.04989
1	302980484	A	C	4	15	19	20	0	1	0.7895	0.009605	0.04989
1	302985756	C	T	12	45	57	57	0	0	0.7895	6.56e-06	0.0001088
1	302990795	A	G	24	90	114	115	0	1	0.7895	1.79e-10	8.07e-09
1	302996489	G	A	9	34	43	43	0	0	0.7907	8.51e-05	0.00101
1	303006876	G	A	5	19	24	26	0	2	0.7917	0.003305	0.02123
1	303015110	C	T	10	38	48	51	0	3	0.7917	3.09e-05	0.0004155
1	303019920	A	G	20	76	96	98	1	1	0.7917	3.66e-09	1.28e-07
1	303022896	A	C	6	23	29	29	0	0	0.7931	0.001158	0.009098
1	303025886	T	C	6	23	29	29	0	0	0.7931	0.001158	0.009098
1	303104939	G	T	6	23	29	29	0	0	0.7931	0.001158	0.009098
1	303118433	G	A	12	46	58	60	0	2	0.7931	4.11e-06	7.19e-05
1	303125282	G	A	18	69	87	87	0	0	0.7931	1.66e-08	5.03e-07
1	303125700	A	G	24	92	116	117	0	1	0.7931	7.09e-11	3.44e-09
1	303170587	A	G	8	31	39	40	0	1	0.7949	0.000147	0.001594
1	303173503	T	A	8	31	39	41	0	2	0.7949	0.000147	0.001594
1	303246983	G	C	9	35	44	46	0	2	0.7955	5.3e-05	0.0006675
1	303330528	C	G	10	39	49	50	0	1	0.7959	1.92e-05	0.0002768
1	303344051	T	C	4	16	20	20	0	0	0.8	0.005909	0.03381
1	303406783	G	A	4	16	20	21	0	1	0.8	0.005909	0.03381
1	303446257	G	C	4	16	20	20	0	0	0.8	0.005909	0.03381
1	303446432	C	A	4	16	20	20	0	0	0.8	0.005909	0.03381
1	303471582	C	T	5	20	25	26	0	1	0.8	0.002039	0.01441
1	303869396	G	A	6	24	30	31	0	1	0.8	0.0007155	0.006063
1	303869508	T	C	6	24	30	30	0	0	0.8	0.0007155	0.006063
1	303878410	A	G	7	28	35	35	0	0	0.8	0.0002541	0.002545
1	303887851	C	G	7	28	35	35	0	0	0.8	0.0002541	0.002545
1	303973013	A	G	8	32	40	41	0	1	0.8	9.11e-05	0.001064
1	304203836	C	T	10	40	50	50	0	0	0.8	1.19e-05	0.0001833
1	304204721	G	A	32	129	161	162	0	1	0.8012	2.62e-15	2.45e-13
1	304204722	T	G	8	33	41	41	0	0	0.8049	5.61e-05	0.0007001
1	304204829	A	G	8	33	41	42	0	1	0.8049	5.61e-05	0.0007001
1	304204877	G	A	7	29	36	36	0	0	0.8056	0.0001563	0.001669
1	304205492	C	A	7	29	36	36	0	0	0.8056	0.0001563	0.001669
1	304205553	A	G	6	25	31	31	0	0	0.8065	0.000439	0.00402
1	304205636	C	T	6	25	31	35	0	4	0.8065	0.000439	0.00402
1	304205728	C	T	6	25	31	32	0	1	0.8065	0.000439	0.00402
1	304205809	C	G	6	25	31	31	0	0	0.8065	0.000439	0.00402
1	304206400	T	G	5	21	26	26	0	0	0.8077	0.001247	0.009611
1	304680290	G	A	5	21	26	26	0	0	0.8077	0.001247	0.009611
1	304826474	A	C	24	101	125	130	0	5	0.808	9.85e-13	6.37e-11
1	304826648	C	T	38	160	198	198	0	0	0.8081	2.61e-19	3.65e-17
1	304826813	G	A	4	17	21	21	0	0	0.8095	0.003599	0.0228
1	304827716	G	C	4	17	21	21	0	0	0.8095	0.003599	0.0228
1	304828895	A	T	4	17	21	34	0	13	0.8095	0.003599	0.0228
1	304829050	T	G	10	43	53	54	0	1	0.8113	2.78e-06	5.04e-05
1	304829258	C	A	10	43	53	55	0	2	0.8113	2.78e-06	5.04e-05
1	304829453	T	G	6	26	32	33	0	1	0.8125	0.0002675	0.002623
1	305126870	C	T	8	35	43	46	0	3	0.814	2.1e-05	0.0002957
1	305127463	T	C	24	105	129	133	0	4	0.814	1.4e-13	1.04e-11
1	305127547	C	A	5	22	27	29	0	2	0.8148	0.0007569	0.006295
1	305127654	G	C	5	22	27	27	0	0	0.8148	0.0007569	0.006295
1	305128140	T	C	5	22	27	29	0	2	0.8148	0.0007569	0.006295
1	305184795	T	A	25	110	135	136	0	1	0.8148	3.22e-14	2.62e-12
1	305208804	A	G	7	31	38	38	0	0	0.8158	5.81e-05	0.0007181
1	305208859	G	T	35	157	192	193	0	1	0.8177	5.98e-20	8.99e-18
1	305237358	C	T	4	18	22	26	0	4	0.8182	0.002172	0.01504
1	305269827	T	A	4	18	22	28	0	6	0.8182	0.002172	0.01504
1	305270874	A	G	4	18	22	22	0	0	0.8182	0.002172	0.01504
1	305271123	T	A	4	18	22	22	0	0	0.8182	0.002172	0.01504
1	305272382	A	G	4	18	22	22	0	0	0.8182	0.002172	0.01504
1	305284299	T	C	6	27	33	33	0	0	0.8182	0.000162	0.001719
1	305408330	A	G	6	27	33	33	0	0	0.8182	0.000162	0.001719
1	305415875	C	T	6	27	33	34	0	1	0.8182	0.000162	0.001719
1	305416726	C	T	7	32	39	40	0	1	0.8205	3.51e-05	0.0004611
1	305417031	G	C	7	32	39	42	0	3	0.8205	3.51e-05	0.0004611
1	305417221	T	A	5	23	28	29	0	1	0.8214	0.0004561	0.004125
1	305417242	C	T	5	23	28	30	0	2	0.8214	0.0004561	0.004125
1	305417416	G	A	8	37	45	49	0	4	0.8222	7.69e-06	0.0001236
1	305418115	T	C	9	42	51	53	0	2	0.8235	1.69e-06	3.26e-05
1	305418451	A	G	17	80	97	97	0	0	0.8247	3e-11	1.55e-09
1	305427649	G	C	7	33	40	46	0	6	0.825	2.11e-05	0.0002965
1	305436437	C	T	22	105	127	129	1	1	0.8268	1.83e-14	1.55e-12
1	305447170	T	A	5	24	29	29	0	0	0.8276	0.0002731	0.002664
1	305456662	A	G	15	72	87	88	0	1	0.8276	2.13e-10	9.45e-09
1	305456683	A	G	6	29	35	36	0	1	0.8286	5.84e-05	0.0007197
1	305457285	G	T	7	34	41	45	0	4	0.8293	1.27e-05	0.0001922
1	305457292	C	T	7	34	41	43	0	2	0.8293	1.27e-05	0.0001922
1	305457483	C	G	8	39	47	48	0	1	0.8298	2.77e-06	5.04e-05
1	305503643	C	T	8	39	47	47	0	0	0.8298	2.77e-06	5.04e-05
1	305504901	T	C	10	49	59	59	0	0	0.8305	1.35e-07	3.4e-06
1	305538739	G	A	11	54	65	74	0	9	0.8308	3.01e-08	8.65e-07
1	305538742	G	C	15	74	89	89	0	0	0.8315	7.67e-11	3.7e-09
1	305734100	C	T	26	129	155	157	0	2	0.8323	6.52e-18	8.02e-16
1	306155184	T	C	5	25	30	33	0	3	0.8333	0.0001625	0.001719
1	306507301	T	C	12	60	72	88	0	16	0.8333	4.03e-09	1.39e-07
1	306509054	C	A	12	62	74	76	2	0	0.8378	1.43e-09	5.43e-08
1	306509075	G	A	5	26	31	32	0	1	0.8387	9.61e-05	0.001109
1	306510535	C	T	5	26	31	34	0	3	0.8387	9.61e-05	0.001109
1	306511442	T	C	10	52	62	64	0	2	0.8387	2.86e-08	8.25e-07
1	306511473	C	T	4	21	25	25	0	0	0.84	0.0004553	0.004125
1	306712949	T	C	4	21	25	26	0	1	0.84	0.0004553	0.004125
1	306713106	G	C	4	21	25	28	0	3	0.84	0.0004553	0.004125
1	306713238	G	A	8	42	50	52	1	1	0.84	5.82e-07	1.26e-05
1	306713275	A	G	8	42	50	54	0	4	0.84	5.82e-07	1.26e-05
1	306713328	G	A	12	63	75	78	0	3	0.84	8.47e-10	3.35e-08
1	306713607	G	C	12	63	75	75	0	0	0.84	8.47e-10	3.35e-08
1	306730280	G	A	20	105	125	130	0	5	0.84	2.07e-15	1.95e-13
1	306790754	A	G	8	43	51	53	0	2	0.8431	3.43e-07	7.82e-06
1	306790832	T	C	5	27	32	32	0	0	0.8438	5.65e-05	0.0007027
1	306791291	G	A	5	27	32	34	0	2	0.8438	5.65e-05	0.0007027
1	306793208	C	T	10	54	64	65	0	1	0.8438	9.98e-09	3.19e-07
1	306794065	A	G	10	54	64	65	0	1	0.8438	9.98e-09	3.19e-07
1	306795486	T	C	4	22	26	26	0	0	0.8462	0.0002668	0.002623
1	306993709	G	A	6	33	39	42	0	3	0.8462	7.15e-06	0.0001172
1	307039638	A	G	10	55	65	67	0	2	0.8462	5.88e-09	1.97e-07
1	307039683	A	G	11	61	72	73	0	1	0.8472	7.74e-10	3.08e-08
1	307074642	T	G	7	39	46	49	0	3	0.8478	9.16e-07	1.9e-05
1	307074649	T	C	5	28	33	35	0	2	0.8485	3.31e-05	0.0004407
1	307074685	T	C	14	79	93	100	0	7	0.8495	1.81e-12	1.12e-10
1	307475894	A	G	9	51	60	75	0	15	0.85	1.54e-08	4.72e-07
1	307476262	T	C	12	68	80	80	0	0	0.85	6.01e-11	2.94e-09
1	307476571	C	G	4	23	27	28	0	1	0.8519	0.0001554	0.001669
1	307476916	G	A	5	29	34	34	0	0	0.8529	1.93e-05	0.0002768
1	307477664	G	C	5	29	34	35	0	1	0.8529	1.93e-05	0.0002768
1	307477677	A	C	5	29	34	34	0	0	0.8529	1.93e-05	0.0002768
1	307478175	G	A	6	35	41	41	0	0	0.8537	2.44e-06	4.53e-05
1	307490958	A	G	7	41	48	48	0	0	0.8542	3.12e-07	7.16e-06
1	307496004	G	A	10	59	69	101	0	32	0.8551	6.88e-10	2.76e-08
1	307496013	A	G	15	89	104	105	0	1	0.8558	2.81e-14	2.31e-12
1	307807630	G	T	4	24	28	31	0	3	0.8571	9e-05	0.001058
1	307851146	G	A	6	36	42	42	0	0	0.8571	1.41e-06	2.8e-05
1	307851157	G	A	17	102	119	119	0	0	0.8571	2.93e-16	3.03e-14
1	308148074	G	T	25	150	175	176	0	1	0.8571	3.17e-23	6.52e-21
1	308155234	T	C	13	79	92	96	0	4	0.8587	5.37e-13	3.64e-11
1	308158614	G	T	10	61	71	71	0	0	0.8592	2.32e-10	1.02e-08
1	308167248	G	A	8	49	57	59	0	2	0.8596	1.36e-08	4.18e-07
1	308173915	A	G	7	43	50	52	0	2	0.86	1.05e-07	2.69e-06
1	308174195	A	G	6	37	43	44	0	1	0.8605	8.18e-07	1.72e-05
1	308174243	C	T	5	31	36	38	0	2	0.8611	6.46e-06	0.0001074
1	308174253	T	C	5	31	36	37	0	1	0.8611	6.46e-06	0.0001074
1	308175120	T	C	12	75	87	88	0	1	0.8621	1.36e-12	8.62e-11
1	308175719	C	T	11	69	80	80	0	0	0.8625	1.03e-11	5.69e-10
1	308176244	C	G	6	38	44	45	0	1	0.8636	4.72e-07	1.04e-05
1	308176295	G	C	9	57	66	66	0	0	0.8636	5.91e-10	2.4e-08
1	308176315	G	A	12	76	88	88	0	0	0.8636	7.84e-13	5.18e-11
1	308352392	A	G	12	76	88	88	0	0	0.8636	7.84e-13	5.18e-11
1	308352394	A	T	11	70	81	81	0	0	0.8642	5.91e-12	3.41e-10
1	308624736	C	T	4	26	30	30	0	0	0.8667	2.97e-05	0.0004024
1	308853070	A	G	4	26	30	31	0	1	0.8667	2.97e-05	0.0004024
1	308859931	G	A	37	246	283	288	0	5	0.8693	2.44e-39	1.41e-36
1	309592001	G	T	9	60	69	69	0	0	0.8696	1.12e-10	5.25e-09
1	310004328	A	G	5	34	39	41	0	2	0.8718	1.22e-06	2.44e-05
1	310006744	G	C	5	34	39	42	0	3	0.8718	1.22e-06	2.44e-05
1	311677157	G	C	18	123	141	144	0	3	0.8723	1.02e-20	1.65e-18
1	313736107	G	A	5	35	40	41	0	1	0.875	6.91e-07	1.47e-05
1	313737158	G	T	5	35	40	40	0	0	0.875	6.91e-07	1.47e-05
1	313772280	A	G	6	42	48	48	0	0	0.875	5.04e-08	1.37e-06
1	313808379	G	A	7	49	56	57	0	1	0.875	3.73e-09	1.3e-07
1	313809681	T	C	5	36	41	41	0	0	0.878	3.92e-07	8.72e-06
1	313809859	G	T	5	36	41	43	0	2	0.878	3.92e-07	8.72e-06
1	313810032	C	T	5	37	42	44	0	2	0.881	2.22e-07	5.27e-06
1	313819210	C	T	4	30	34	34	0	0	0.8824	3.08e-06	5.52e-05
1	313819291	T	C	8	60	68	68	0	0	0.8824	2.87e-11	1.49e-09
1	313819333	A	G	13	106	119	121	0	2	0.8908	1.34e-19	1.93e-17
1	313819445	C	G	6	49	55	59	0	4	0.8909	9.11e-10	3.58e-08
1	313854672	T	C	5	41	46	47	0	1	0.8913	2.2e-08	6.49e-07
1	313854830	A	C	4	33	37	38	0	1	0.8919	5.42e-07	1.18e-05
1	314124408	T	C	29	245	274	279	0	5	0.8942	4.5e-44	3.15e-41
1	314135665	T	C	11	94	105	106	0	1	0.8952	6.94e-18	8.49e-16
1	314136070	G	A	5	43	48	50	0	2	0.8958	6.84e-09	2.25e-07
1	314137747	C	G	7	62	69	74	0	5	0.8986	2.05e-12	1.27e-10
2	61982	G	C	43	5	48	57	0	9	0.1042	6.84e-09	2.25e-07
2	69192	C	T	30	4	34	45	0	11	0.1176	3.08e-06	5.52e-05
2	122000	T	C	60	8	68	69	1	0	0.1176	2.87e-11	1.49e-09
2	144827	A	G	35	5	40	46	0	6	0.125	6.91e-07	1.47e-05
2	144944	C	T	35	5	40	42	0	2	0.125	6.91e-07	1.47e-05
2	199363	T	G	34	5	39	41	0	2	0.1282	1.22e-06	2.44e-05
2	199400	G	A	86	13	99	99	0	0	0.1313	1.14e-14	9.94e-13
2	201663	C	T	59	9	68	71	0	3	0.1324	1.96e-10	8.73e-09
2	254933	C	T	52	8	60	63	1	2	0.1333	2.6e-09	9.32e-08
2	269439	T	C	32	5	37	40	0	3	0.1351	3.71e-06	6.57e-05
2	305128	T	C	70	11	81	81	0	0	0.1358	5.91e-12	3.41e-10
2	425865	T	G	25	4	29	41	1	11	0.1379	5.19e-05	0.0006566
2	439888	G	C	30	5	35	39	0	4	0.1429	1.12e-05	0.0001737
2	440045	T	C	65	11	76	76	0	0	0.1447	9.06e-11	4.29e-09
2	550246	A	G	64	11	75	75	0	0	0.1467	1.55e-10	7.08e-09
2	1448736	T	C	29	5	34	42	0	8	0.1471	1.93e-05	0.0002768
2	1467313	A	G	23	4	27	27	0	0	0.1481	0.0001554	0.001669
2	1490523	T	C	23	4	27	27	0	0	0.1481	0.0001554	0.001669
2	1490525	C	T	86	15	101	103	0	2	0.1485	1.41e-13	1.05e-11
2	1492951	A	G	40	7	47	48	0	1	0.1489	5.36e-07	1.17e-05
2	2975773	A	C	57	10	67	70	0	3	0.1493	2.02e-09	7.43e-08
2	2976116	A	C	398	70	468	472	1	3	0.1496	4.78e-57	6.76e-54
2	3177768	C	T	62	11	73	73	0	0	0.1507	4.55e-10	1.89e-08
2	3197977	A	C	28	5	33	40	1	6	0.1515	3.31e-05	0.0004407
2	3198049	T	G	67	12	79	83	1	3	0.1519	1.02e-10	4.81e-09
2	3200579	G	A	50	9	59	62	1	2	0.1525	2.63e-08	7.68e-07
2	3255869	G	A	22	4	26	28	0	2	0.1538	0.0002668	0.002623
2	3256000	G	C	76	14	90	96	0	6	0.1556	8.89e-12	4.98e-10
2	3256032	G	C	65	12	77	77	0	0	0.1558	2.96e-10	1.28e-08
2	3256219	A	G	59	11	70	73	0	3	0.1571	2.23e-09	8.11e-08
2	3256230	C	T	32	6	38	39	0	1	0.1579	1.22e-05	0.0001862
2	3256310	G	A	95	18	113	116	0	3	0.1593	3.99e-14	3.22e-12
2	3256317	T	G	58	11	69	69	0	0	0.1594	3.78e-09	1.31e-07
2	3328633	G	T	131	25	156	159	0	3	0.1603	7.66e-19	1.02e-16
2	3493166	T	A	52	10	62	65	0	3	0.1613	2.86e-08	8.25e-07
2	3618629	T	G	46	9	55	57	0	2	0.1636	2.17e-07	5.17e-06
2	3618704	T	C	97	19	116	118	0	2	0.1638	4.32e-14	3.46e-12
2	3618785	A	G	51	10	61	69	0	8	0.1639	4.81e-08	1.32e-06
2	3801228	G	T	51	10	61	62	1	0	0.1639	4.81e-08	1.32e-06
2	3806954	C	T	116	23	139	141	0	2	0.1655	1.95e-16	2.05e-14
2	3815486	C	T	126	25	151	160	0	9	0.1656	1.02e-17	1.23e-15
2	3841293	C	T	35	7	42	44	0	2	0.1667	7.55e-06	0.0001225
2	3842318	A	G	50	10	60	61	0	1	0.1667	8.08e-08	2.12e-06
2	3842364	G	A	55	11	66	68	0	2	0.1667	1.8e-08	5.42e-07
2	3968711	G	A	65	13	78	81	0	3	0.1667	9.04e-10	3.56e-08
2	3968895	C	T	80	16	96	97	0	1	0.1667	1.04e-11	5.75e-10
2	3992820	A	G	44	9	53	55	0	2	0.1698	6.1e-07	1.31e-05
2	3994167	A	C	34	7	41	43	0	2	0.1707	1.27e-05	0.0001922
2	4023162	T	C	29	6	35	42	0	7	0.1714	5.84e-05	0.0007197
2	4238108	C	T	140	29	169	170	0	1	0.1716	6.02e-19	8.1e-17
2	4238185	C	T	110	23	133	135	0	2	0.1729	4.18e-15	3.83e-13
2	4238224	A	G	86	18	104	106	0	2	0.1731	4.11e-12	2.42e-10
2	4238366	C	T	62	13	75	76	0	1	0.1733	4.2e-09	1.44e-07
2	4816379	G	A	529	111	640	651	0	11	0.1734	1.9e-66	4.24e-63
2	4816391	T	C	19	4	23	24	0	1	0.1739	0.0013	0.009833
2	4816474	T	C	38	8	46	49	0	3	0.1739	4.62e-06	7.91e-05
2	4816493	A	C	38	8	46	47	0	1	0.1739	4.62e-06	7.91e-05
2	4817137	C	T	184	39	223	226	0	3	0.1749	5.16e-24	1.12e-21
2	4934757	G	T	33	7	40	40	0	0	0.175	2.11e-05	0.0002965
2	5055166	A	C	33	7	40	40	0	0	0.175	2.11e-05	0.0002965
2	5055266	G	A	66	14	80	80	0	0	0.175	1.57e-09	5.89e-08
2	5056535	A	G	47	10	57	59	0	2	0.1754	3.76e-07	8.42e-06
2	5148275	A	T	75	16	91	95	3	1	0.1758	1.33e-10	6.14e-09
2	5148623	T	C	89	19	108	109	0	1	0.1759	2.57e-12	1.56e-10
2	5149079	G	A	28	6	34	43	0	9	0.1765	9.76e-05	0.001118
2	5174965	G	A	28	6	34	34	0	0	0.1765	9.76e-05	0.001118
2	5189517	T	G	28	6	34	35	0	1	0.1765	9.76e-05	0.001118
2	5210672	T	G	28	6	34	35	0	1	0.1765	9.76e-05	0.001118
2	5211354	T	G	51	11	62	62	0	0	0.1774	1.39e-07	3.46e-06
2	5211364	C	T	60	13	73	76	0	3	0.1781	1.15e-08	3.62e-07
2	5229715	T	C	143	31	174	175	0	1	0.1782	1.08e-18	1.4e-16
2	5351216	T	G	23	5	28	28	0	0	0.1786	0.0004561	0.004125
2	5360063	C	T	23	5	28	29	0	1	0.1786	0.0004561	0.004125
2	5405211	C	T	46	10	56	56	0	0	0.1786	6.23e-07	1.33e-05
2	5411097	A	G	78	17	95	97	0	2	0.1789	8.21e-11	3.93e-09
2	5411122	C	T	146	32	178	528	0	350	0.1798	6.71e-19	8.98e-17
2	5411151	C	T	100	22	122	123	0	1	0.1803	2.25e-13	1.62e-11
2	5470636	G	A	18	4	22	23	0	1	0.1818	0.002172	0.01504
2	5470854	G	A	18	4	22	24	0	2	0.1818	0.002172	0.01504
2	5471773	T	G	18	4	22	22	0	0	0.1818	0.002172	0.01504
2	5472032	C	T	36	8	44	46	1	1	0.1818	1.27e-05	0.0001922
2	5476742	C	G	45	10	55	55	0	0	0.1818	1.03e-06	2.09e-05
2	5476754	C	T	45	10	55	57	0	2	0.1818	1.03e-06	2.09e-05
2	5517246	G	A	81	18	99	99	0	0	0.1818	5.06e-11	2.49e-09
2	5562567	G	A	112	25	137	138	0	1	0.1825	1.2e-14	1.04e-12
2	5707116	A	C	76	17	93	95	1	1	0.1828	2.22e-10	9.75e-09
2	5762903	G	A	40	9	49	51	0	2	0.1837	4.63e-06	7.91e-05
2	5789352	A	T	40	9	49	51	0	2	0.1837	4.63e-06	7.91e-05
2	5791959	C	A	40	9	49	49	0	0	0.1837	4.63e-06	7.91e-05
2	5840928	C	T	53	12	65	76	0	11	0.1846	1.39e-07	3.46e-06
2	5841582	A	G	53	12	65	69	0	4	0.1846	1.39e-07	3.46e-06
2	5843745	C	T	22	5	27	31	0	4	0.1852	0.0007569	0.006295
2	5844132	C	A	88	20	108	109	0	1	0.1852	1.16e-11	6.34e-10
2	5845044	G	A	101	23	124	125	0	1	0.1855	3.74e-13	2.59e-11
2	5852293	A	G	101	23	124	126	0	2	0.1855	3.74e-13	2.59e-11
2	5852609	A	G	57	13	70	70	0	0	0.1857	5.15e-08	1.39e-06
2	5856508	A	G	35	8	43	44	0	1	0.186	2.1e-05	0.0002957
2	5868810	G	A	48	11	59	59	0	0	0.1864	6.21e-07	1.33e-05
2	5942498	T	G	48	11	59	63	0	4	0.1864	6.21e-07	1.33e-05
2	5942585	A	G	26	6	32	38	1	5	0.1875	0.0002675	0.002623
2	6005199	A	C	26	6	32	33	0	1	0.1875	0.0002675	0.002623
2	6030891	G	A	26	6	32	32	0	0	0.1875	0.0002675	0.002623
2	6031017	A	G	39	9	48	48	0	0	0.1875	7.61e-06	0.0001229
2	6031132	T	C	39	9	48	48	0	0	0.1875	7.61e-06	0.0001229
2	6031133	A	C	52	12	64	69	0	5	0.1875	2.28e-07	5.38e-06
2	6054678	A	G	65	15	80	82	0	2	0.1875	7.06e-09	2.3e-07
2	6054746	G	A	43	10	53	53	0	0	0.1887	2.78e-06	5.04e-05
2	6054770	T	C	43	10	53	54	0	1	0.1887	2.78e-06	5.04e-05
2	6136442	C	A	30	7	37	38	0	1	0.1892	9.55e-05	0.001107
2	6149885	C	T	17	4	21	22	0	1	0.1905	0.003599	0.0228
2	6154313	G	A	17	4	21	22	0	1	0.1905	0.003599	0.0228
2	6201785	C	T	34	8	42	44	0	2	0.1905	3.44e-05	0.0004548
2	6203002	G	A	34	8	42	43	0	1	0.1905	3.44e-05	0.0004548
2	6210011	C	T	34	8	42	43	0	1	0.1905	3.44e-05	0.0004548
2	6210020	C	T	102	24	126	127	0	1	0.1905	6.07e-13	4.08e-11
2	6215806	G	A	72	17	89	93	0	4	0.191	1.59e-09	5.95e-08
2	6235496	G	A	55	13	68	69	0	1	0.1912	1.37e-07	3.44e-06
2	6243241	G	T	21	5	26	29	0	3	0.1923	0.001247	0.009611
2	6290116	G	A	21	5	26	26	0	0	0.1923	0.001247	0.009611
2	6290282	A	G	63	15	78	80	0	2	0.1923	1.87e-08	5.6e-07
2	6290448	G	A	109	26	135	142	0	7	0.1926	1.38e-13	1.03e-11
2	6387635	T	G	222	53	275	280	0	5	0.1927	4.55e-26	1.16e-23
2	6430843	C	G	142	34	176	177	0	1	0.1932	3.4e-17	3.85e-15
2	6431065	T	C	25	6	31	37	0	6	0.1935	0.000439	0.00402
2	6453209	G	T	58	14	72	74	0	2	0.1944	8.23e-08	2.15e-06
2	6453665	C	T	58	14	72	74	0	2	0.1944	8.23e-08	2.15e-06
2	6491487	C	G	62	15	77	77	0	0	0.1948	3.04e-08	8.71e-07
2	6497061	C	T	62	15	77	78	0	1	0.1948	3.04e-08	8.71e-07
2	6497070	G	A	128	31	159	161	0	2	0.195	1.67e-15	1.59e-13
2	6544553	C	G	33	8	41	44	0	3	0.1951	5.61e-05	0.0007001
2	6547765	G	C	33	8	41	43	0	2	0.1951	5.61e-05	0.0007001
2	6551061	C	A	33	8	41	41	0	0	0.1951	5.61e-05	0.0007001
2	6552955	C	T	173	42	215	218	0	3	0.1953	2.23e-20	3.49e-18
2	6571176	G	A	37	9	46	51	0	5	0.1957	2.03e-05	0.0002888
2	6864592	T	C	135	33	168	169	0	1	0.1964	3.8e-16	3.89e-14
2	6868472	T	C	65	16	81	82	0	1	0.1975	1.82e-08	5.46e-07
2	6868474	C	T	69	17	86	86	0	0	0.1977	6.75e-09	2.23e-07
2	6893306	C	T	73	18	91	94	0	3	0.1978	2.51e-09	9.04e-08
2	6909430	G	A	85	21	106	107	0	1	0.1981	1.29e-10	6.01e-09
2	6934502	A	T	93	23	116	116	0	0	0.1983	1.8e-11	9.58e-10
2	6941903	G	A	101	25	126	129	0	3	0.1984	2.51e-12	1.53e-10
2	6945045	C	T	117	29	146	153	0	7	0.1986	4.95e-14	3.94e-12
2	7054993	T	C	16	4	20	21	1	0	0.2	0.005909	0.03381
2	7218547	C	A	16	4	20	20	0	0	0.2	0.005909	0.03381
2	7218670	C	T	20	5	25	26	0	1	0.2	0.002039	0.01441
2	7218734	C	T	20	5	25	25	0	0	0.2	0.002039	0.01441
2	7218740	T	G	20	5	25	27	0	2	0.2	0.002039	0.01441
2	7220070	A	G	20	5	25	25	0	0	0.2	0.002039	0.01441
2	7283822	A	G	24	6	30	30	0	0	0.2	0.0007155	0.006063
2	7348033	G	A	24	6	30	33	0	3	0.2	0.0007155	0.006063
2	7351102	G	C	24	6	30	31	0	1	0.2	0.0007155	0.006063
2	7464849	T	C	24	6	30	30	0	0	0.2	0.0007155	0.006063
2	7502666	G	T	24	6	30	30	0	0	0.2	0.0007155	0.006063
2	7555267	C	T	28	7	35	37	0	2	0.2	0.0002541	0.002545
2	7555864	A	C	28	7	35	39	0	4	0.2	0.0002541	0.002545
2	7558948	T	C	28	7	35	35	0	0	0.2	0.0002541	0.002545
2	7559429	C	T	28	7	35	35	0	0	0.2	0.0002541	0.002545
2	7559543	G	C	28	7	35	36	0	1	0.2	0.0002541	0.002545
2	7559920	G	T	32	8	40	41	0	1	0.2	9.11e-05	0.001064
2	7560072	A	T	40	10	50	50	0	0	0.2	1.19e-05	0.0001833
2	7560083	G	C	48	12	60	61	0	1	0.2	1.59e-06	3.1e-05
2	7560229	G	A	64	16	80	84	1	3	0.2	2.94e-08	8.44e-07
2	7645487	G	A	119	30	149	149	0	0	0.2013	4.79e-14	3.83e-12
2	7647241	T	C	83	21	104	105	1	0	0.2019	3.34e-10	1.43e-08
2	7681195	A	T	83	21	104	107	0	3	0.2019	3.34e-10	1.43e-08
2	7681265	T	C	63	16	79	80	0	1	0.2025	4.72e-08	1.3e-06
2	8270519	C	T	323	82	405	411	0	6	0.2025	3.28e-35	1.43e-32
2	8272769	C	T	59	15	74	75	0	1	0.2027	1.28e-07	3.23e-06
2	8322255	G	A	102	26	128	133	0	5	0.2031	3.89e-12	2.3e-10
2	8328465	G	T	47	12	59	59	0	0	0.2034	2.56e-06	4.73e-05
2	8328491	G	A	47	12	59	59	0	0	0.2034	2.56e-06	4.73e-05
2	8351987	C	T	47	12	59	60	0	1	0.2034	2.56e-06	4.73e-05
2	8371416	T	C	43	11	54	54	0	0	0.2037	7.01e-06	0.0001154
2	8371428	G	A	39	10	49	51	0	2	0.2041	1.92e-05	0.0002768
2	8392310	T	C	39	10	49	56	0	7	0.2041	1.92e-05	0.0002768
2	8393720	T	C	78	20	98	99	0	1	0.2041	1.44e-09	5.45e-08
2	8393837	T	C	31	8	39	39	0	0	0.2051	0.000147	0.001594
2	8394071	A	G	27	7	34	34	0	0	0.2059	0.0004107	0.003828
2	8394202	C	T	27	7	34	34	0	0	0.2059	0.0004107	0.003828
2	8412053	C	T	273	71	344	345	1	0	0.2064	2.31e-29	7.39e-27
2	8413025	A	C	23	6	29	33	0	4	0.2069	0.001158	0.009098
2	8419819	T	C	23	6	29	29	0	0	0.2069	0.001158	0.009098
2	8423967	A	T	46	12	58	62	0	4	0.2069	4.11e-06	7.19e-05
2	8434849	T	C	69	18	87	89	0	2	0.2069	1.66e-08	5.03e-07
2	8455953	G	A	88	23	111	133	0	22	0.2072	1.9e-10	8.51e-09
2	8457778	T	C	42	11	53	55	0	2	0.2075	1.12e-05	0.0001739
2	8463113	A	C	84	22	106	107	0	1	0.2075	5.08e-10	2.1e-08
2	8463168	G	C	19	5	24	30	0	6	0.2083	0.003305	0.02123
2	8463438	G	A	19	5	24	26	0	2	0.2083	0.003305	0.02123
2	8470309	G	A	19	5	24	29	0	5	0.2083	0.003305	0.02123
2	8470318	T	C	19	5	24	25	1	0	0.2083	0.003305	0.02123
2	8510232	A	C	19	5	24	26	0	2	0.2083	0.003305	0.02123
2	8510274	G	C	19	5	24	24	0	0	0.2083	0.003305	0.02123
2	8539442	C	T	19	5	24	24	0	0	0.2083	0.003305	0.02123
2	8539457	C	T	19	5	24	26	0	2	0.2083	0.003305	0.02123
2	8540446	A	G	19	5	24	24	0	0	0.2083	0.003305	0.02123
2	8540606	G	A	19	5	24	24	0	0	0.2083	0.003305	0.02123
2	8545637	A	G	19	5	24	24	0	0	0.2083	0.003305	0.02123
2	8546783	T	C	38	10	48	48	0	0	0.2083	3.09e-05	0.0004155
2	8548202	A	G	38	10	48	48	0	0	0.2083	3.09e-05	0.0004155
2	8548205	C	T	38	10	48	48	0	0	0.2083	3.09e-05	0.0004155
2	8548559	T	G	38	10	48	51	0	3	0.2083	3.09e-05	0.0004155
2	8548736	C	T	1041	274	1315	1322	1	6	0.2084	9.73e-106	7.49e-102
2	8550665	A	G	72	19	91	92	0	1	0.2088	9.84e-09	3.14e-07
2	8550806	T	C	121	32	153	157	0	4	0.2092	1.11e-13	8.48e-12
2	8550866	G	A	34	9	43	43	0	0	0.2093	8.51e-05	0.00101
2	8551934	A	C	34	9	43	47	0	4	0.2093	8.51e-05	0.00101
2	8552735	A	G	68	18	86	89	0	3	0.2093	2.65e-08	7.7e-07
2	8553119	C	T	15	4	19	19	0	0	0.2105	0.009605	0.04989
2	8585806	G	A	15	4	19	19	0	0	0.2105	0.009605	0.04989
2	8585875	A	C	15	4	19	19	0	0	0.2105	0.009605	0.04989
2	8586047	C	T	30	8	38	42	0	4	0.2105	0.000236	0.002394
2	8586567	G	A	30	8	38	39	0	1	0.2105	0.000236	0.002394
2	8586660	C	T	30	8	38	40	0	2	0.2105	0.000236	0.002394
2	8586848	G	T	183	49	232	243	0	11	0.2112	1.11e-19	1.62e-17
2	8587843	C	T	56	15	71	77	0	6	0.2113	5.21e-07	1.14e-05
2	8588090	G	A	123	33	156	156	0	0	0.2115	1.05e-13	8.02e-12
2	8588603	T	C	123	33	156	164	8	0	0.2115	1.05e-13	8.02e-12
2	9119590	A	G	26	7	33	45	0	12	0.2121	0.0006594	0.005644
2	9131105	A	G	26	7	33	36	0	3	0.2121	0.0006594	0.005644
2	9131126	A	T	26	7	33	36	0	3	0.2121	0.0006594	0.005644
2	9152895	G	A	26	7	33	33	0	0	0.2121	0.0006594	0.005644
2	9153129	A	G	26	7	33	33	0	0	0.2121	0.0006594	0.005644
2	9153307	A	G	26	7	33	35	0	2	0.2121	0.0006594	0.005644
2	9153488	G	T	26	7	33	37	0	4	0.2121	0.0006594	0.005644
2	9153496	G	A	100	27	127	128	0	1	0.2126	2.36e-11	1.24e-09
2	9159052	G	A	37	10	47	47	0	0	0.2128	4.92e-05	0.0006279
2	9186855	G	A	37	10	47	54	0	7	0.2128	4.92e-05	0.0006279
2	9187177	T	C	37	10	47	47	0	0	0.2128	4.92e-05	0.0006279
2	9245531	T	G	48	13	61	61	0	0	0.2131	3.83e-06	6.74e-05
2	9248262	C	G	22	6	28	30	0	2	0.2143	0.00186	0.01339
2	9249974	T	C	22	6	28	28	0	0	0.2143	0.00186	0.01339
2	9250692	G	A	22	6	28	32	0	4	0.2143	0.00186	0.01339
2	9251332	C	T	22	6	28	29	0	1	0.2143	0.00186	0.01339
2	9352807	C	T	33	9	42	44	0	2	0.2143	0.0001358	0.001496
2	9623129	C	T	44	12	56	57	0	1	0.2143	1.04e-05	0.0001635
2	9623197	C	T	55	15	70	72	0	2	0.2143	8.26e-07	1.73e-05
2	9648574	A	G	66	18	84	86	0	2	0.2143	6.66e-08	1.78e-06
2	9648679	A	G	88	24	112	113	0	1	0.2143	4.49e-10	1.88e-08
2	9652466	G	A	106	29	135	136	0	1	0.2148	8.31e-12	4.68e-10
2	9703092	A	C	117	32	149	150	0	1	0.2148	6.97e-13	4.65e-11
2	9703732	G	A	84	23	107	108	0	1	0.215	1.2e-09	4.61e-08
2	9748558	G	A	215	59	274	274	0	0	0.2153	2.58e-22	4.77e-20
2	10168512	T	G	51	14	65	67	1	1	0.2154	2.24e-06	4.22e-05
2	10342436	C	T	40	11	51	53	0	2	0.2157	2.85e-05	0.0003896
2	10350878	G	C	120	33	153	154	0	1	0.2157	4.14e-13	2.85e-11
2	10351278	G	A	508	140	648	655	1	6	0.216	3.28e-50	3.03e-47
2	10373343	C	T	29	8	37	37	0	0	0.2162	0.0003764	0.003546
2	10373393	G	A	29	8	37	39	0	2	0.2162	0.0003764	0.003546
2	10373708	T	C	29	8	37	37	0	0	0.2162	0.0003764	0.003546
2	10373981	G	T	29	8	37	38	0	1	0.2162	0.0003764	0.003546
2	10374215	C	T	58	16	74	76	0	2	0.2162	4.84e-07	1.06e-05
2	10374460	G	T	87	24	111	112	0	1	0.2162	7.09e-10	2.83e-08
2	10376514	C	T	290	80	370	373	0	3	0.2162	2.25e-29	7.21e-27
2	11089193	A	G	105	29	134	139	0	5	0.2164	1.31e-11	7.11e-10
2	11089358	G	A	47	13	60	61	0	1	0.2167	6.07e-06	0.0001016
2	11330981	C	T	65	18	83	86	0	3	0.2169	1.05e-07	2.7e-06
2	11382160	T	G	18	5	23	24	0	1	0.2174	0.005311	0.03128
2	11383125	G	A	18	5	23	23	0	0	0.2174	0.005311	0.03128
2	11812805	T	C	18	5	23	24	1	0	0.2174	0.005311	0.03128
2	11812842	T	C	18	5	23	23	0	0	0.2174	0.005311	0.03128
2	11812864	G	A	18	5	23	27	0	4	0.2174	0.005311	0.03128
2	11813179	T	C	18	5	23	23	0	0	0.2174	0.005311	0.03128
2	11813463	G	T	18	5	23	25	0	2	0.2174	0.005311	0.03128
2	11815550	T	G	18	5	23	23	0	0	0.2174	0.005311	0.03128
2	11815551	G	A	18	5	23	31	0	8	0.2174	0.005311	0.03128
2	11831739	T	C	18	5	23	23	0	0	0.2174	0.005311	0.03128
2	12135180	C	T	36	10	46	48	0	2	0.2174	7.82e-05	0.000935
2	12136544	G	A	36	10	46	47	0	1	0.2174	7.82e-05	0.000935
2	12800707	A	G	79	22	101	101	0	0	0.2178	5.06e-09	1.72e-07
2	12882476	C	T	143	40	183	193	0	10	0.2186	4.33e-15	3.96e-13
2	12958046	C	T	25	7	32	33	0	1	0.2188	0.001051	0.00839
2	13385064	G	A	25	7	32	33	0	1	0.2188	0.001051	0.00839
2	13385073	A	G	25	7	32	35	3	0	0.2188	0.001051	0.00839
2	13386235	T	A	25	7	32	36	0	4	0.2188	0.001051	0.00839
2	13386262	C	T	25	7	32	37	0	5	0.2188	0.001051	0.00839
2	13391666	C	T	50	14	64	72	0	8	0.2188	3.54e-06	6.28e-05
2	13397845	T	C	50	14	64	68	0	4	0.2188	3.54e-06	6.28e-05
2	13397854	G	T	50	14	64	64	0	0	0.2188	3.54e-06	6.28e-05
2	13404585	G	A	89	25	114	116	0	2	0.2193	6.58e-10	2.64e-08
2	13404667	C	T	138	39	177	179	0	2	0.2203	1.79e-14	1.52e-12
2	13416894	G	A	53	15	68	69	0	1	0.2206	2.06e-06	3.9e-05
2	13416985	C	A	60	17	77	79	0	2	0.2208	4.46e-07	9.84e-06
2	13417056	C	T	74	21	95	95	0	0	0.2211	2.13e-08	6.29e-07
2	13417066	G	A	21	6	27	28	0	1	0.2222	0.002962	0.01954
2	13418463	C	T	21	6	27	28	0	1	0.2222	0.002962	0.01954
2	13419539	T	C	21	6	27	29	0	2	0.2222	0.002962	0.01954
2	15889261	C	T	21	6	27	27	0	0	0.2222	0.002962	0.01954
2	15894799	A	G	21	6	27	27	0	0	0.2222	0.002962	0.01954
2	16180496	C	T	21	6	27	27	0	0	0.2222	0.002962	0.01954
2	16387543	T	C	28	8	36	38	0	2	0.2222	0.0005966	0.00524
2	16540031	G	C	35	10	45	46	0	1	0.2222	0.0001235	0.001379
2	16565259	T	A	35	10	45	46	0	1	0.2222	0.0001235	0.001379
2	16611380	A	G	49	14	63	65	0	2	0.2222	5.56e-06	9.36e-05
2	16981123	G	A	56	16	72	75	0	3	0.2222	1.2e-06	2.41e-05
2	16981152	A	G	56	16	72	75	0	3	0.2222	1.2e-06	2.41e-05
2	16981503	A	T	59	17	76	79	0	3	0.2237	6.98e-07	1.48e-05
2	16981544	C	T	138	40	178	179	0	1	0.2247	4.03e-14	3.25e-12
2	16985411	G	A	31	9	40	40	0	0	0.225	0.0003398	0.003253
2	17196324	C	T	31	9	40	40	0	0	0.225	0.0003398	0.003253
2	17202325	G	A	31	9	40	43	0	3	0.225	0.0003398	0.003253
2	17208359	G	A	79	23	102	104	0	2	0.2255	1.14e-08	3.6e-07
2	17208467	G	A	24	7	31	31	0	0	0.2258	0.001663	0.01222
2	17208508	T	A	24	7	31	31	0	0	0.2258	0.001663	0.01222
2	17477007	A	G	24	7	31	31	0	0	0.2258	0.001663	0.01222
2	17480684	T	C	24	7	31	34	3	0	0.2258	0.001663	0.01222
2	17491194	C	A	48	14	62	64	1	1	0.2258	8.71e-06	0.000139
2	17491665	T	C	48	14	62	67	0	5	0.2258	8.71e-06	0.000139
2	17493744	G	A	113	33	146	147	0	1	0.226	9.51e-12	5.31e-10
2	17494438	G	T	147	43	190	191	0	1	0.2263	8.29e-15	7.3e-13
2	17494918	C	G	58	17	75	76	0	1	0.2267	1.09e-06	2.21e-05
2	17495519	C	T	75	22	97	99	0	2	0.2268	3.04e-08	8.71e-07
2	17530501	G	A	17	5	22	24	0	2	0.2273	0.00845	0.04479
2	17530557	T	G	17	5	22	23	0	1	0.2273	0.00845	0.04479
2	17531118	C	T	17	5	22	23	0	1	0.2273	0.00845	0.04479
2	17546034	G	A	17	5	22	22	0	0	0.2273	0.00845	0.04479
2	17564622	G	T	17	5	22	23	0	1	0.2273	0.00845	0.04479
2	17564838	G	A	17	5	22	24	0	2	0.2273	0.00845	0.04479
2	17564862	C	T	17	5	22	23	0	1	0.2273	0.00845	0.04479
2	17926201	G	A	17	5	22	22	0	0	0.2273	0.00845	0.04479
2	17948739	A	C	68	20	88	88	0	0	0.2273	1.39e-07	3.46e-06
2	17948767	C	T	61	18	79	98	1	18	0.2278	6.35e-07	1.35e-05
2	17949073	T	C	44	13	57	60	0	3	0.2281	2.36e-05	0.0003278
2	17949192	G	T	44	13	57	57	0	0	0.2281	2.36e-05	0.0003278
2	17949252	A	C	27	8	35	36	0	1	0.2286	0.0009391	0.007589
2	17949421	C	T	27	8	35	35	0	0	0.2286	0.0009391	0.007589
2	17949517	T	G	27	8	35	37	0	2	0.2286	0.0009391	0.007589
2	17950841	G	A	20	6	26	27	0	1	0.2308	0.004678	0.02812
2	18180169	T	G	20	6	26	27	0	1	0.2308	0.004678	0.02812
2	18648517	C	T	20	6	26	26	0	0	0.2308	0.004678	0.02812
2	18650264	G	A	30	9	39	39	0	0	0.2308	0.0005325	0.004732
2	18921302	A	C	40	12	52	55	0	3	0.2308	6.38e-05	0.000778
2	18921367	G	A	40	12	52	85	0	33	0.2308	6.38e-05	0.000778
2	18921768	G	A	50	15	65	67	0	2	0.2308	7.86e-06	0.000126
2	18921938	C	T	50	15	65	67	0	2	0.2308	7.86e-06	0.000126
2	18922709	G	A	60	18	78	80	0	2	0.2308	9.87e-07	2.02e-05
2	18922722	T	C	60	18	78	78	0	0	0.2308	9.87e-07	2.02e-05
2	19262241	C	T	80	24	104	105	0	1	0.2308	1.61e-08	4.91e-07
2	19262254	C	T	80	24	104	107	0	3	0.2308	1.61e-08	4.91e-07
2	19262296	G	A	279	84	363	366	1	2	0.2314	7.22e-26	1.8e-23
2	19262308	C	T	136	41	177	177	0	0	0.2316	2.12e-13	1.54e-11
2	19263278	C	A	126	38	164	166	0	2	0.2317	1.61e-12	1e-10
2	19263304	A	C	43	13	56	61	1	4	0.2321	3.67e-05	0.0004793
2	19709412	G	T	76	23	99	101	0	2	0.2323	4.27e-08	1.19e-06
2	19842146	T	G	33	10	43	45	0	2	0.2326	0.0003031	0.002941
2	20031564	G	T	33	10	43	47	0	4	0.2326	0.0003031	0.002941
2	20031567	C	T	33	10	43	45	0	2	0.2326	0.0003031	0.002941
2	20061859	C	T	99	30	129	129	0	0	0.2326	4.19e-10	1.75e-08
2	20061942	C	T	155	47	202	203	0	1	0.2327	5.73e-15	5.17e-13
2	20062167	G	A	89	27	116	117	0	1	0.2328	3.22e-09	1.13e-07
2	20062253	A	C	79	24	103	105	1	1	0.233	2.49e-08	7.29e-07
2	20508554	T	C	23	7	30	31	0	1	0.2333	0.002611	0.01753
2	20667325	G	A	23	7	30	31	0	1	0.2333	0.002611	0.01753
2	26787332	T	G	23	7	30	30	0	0	0.2333	0.002611	0.01753
2	27138197	T	C	23	7	30	31	0	1	0.2333	0.002611	0.01753
2	27138335	C	T	23	7	30	31	0	1	0.2333	0.002611	0.01753
2	27138362	G	A	23	7	30	34	0	4	0.2333	0.002611	0.01753
2	27175763	C	T	23	7	30	32	0	2	0.2333	0.002611	0.01753
2	27177382	A	G	36	11	47	53	0	6	0.234	0.000173	0.001819
2	27177489	A	G	88	27	115	116	0	1	0.2348	4.96e-09	1.69e-07
2	27635013	G	A	26	8	34	36	0	2	0.2353	0.001468	0.01094
2	27635199	C	T	26	8	34	34	0	0	0.2353	0.001468	0.01094
2	27635268	G	A	26	8	34	35	0	1	0.2353	0.001468	0.01094
2	27636381	A	G	39	12	51	51	0	0	0.2353	9.9e-05	0.001132
2	27737272	C	T	39	12	51	51	0	0	0.2353	9.9e-05	0.001132
2	27737378	T	G	29	9	38	38	0	0	0.2368	0.000829	0.006811
2	27784655	G	A	29	9	38	39	1	0	0.2368	0.000829	0.006811
2	27953940	T	C	87	27	114	120	0	6	0.2368	7.63e-09	2.47e-07
2	27954195	G	A	45	14	59	61	0	2	0.2373	3.27e-05	0.0004379
2	27954727	A	G	45	14	59	63	0	4	0.2373	3.27e-05	0.0004379
2	28157144	C	A	61	19	80	81	0	1	0.2375	1.37e-06	2.72e-05
2	28209824	T	G	93	29	122	123	0	1	0.2377	2.6e-09	9.32e-08
2	28418919	G	A	32	10	42	43	0	1	0.2381	0.0004703	0.004217
2	28861130	A	G	32	10	42	42	0	0	0.2381	0.0004703	0.004217
2	28861243	G	A	32	10	42	42	0	0	0.2381	0.0004703	0.004217
2	28886443	T	C	32	10	42	45	0	3	0.2381	0.0004703	0.004217
2	30186011	G	A	64	20	84	87	0	3	0.2381	7.93e-07	1.66e-05
2	30444533	T	A	230	72	302	332	0	30	0.2384	1.04e-20	1.67e-18
2	30444636	A	G	51	16	67	71	0	4	0.2388	1.08e-05	0.0001694
2	30446897	C	T	86	27	113	133	0	20	0.2389	1.17e-08	3.66e-07
2	30464050	C	T	35	11	46	46	0	0	0.2391	0.0002678	0.002623
2	31202072	C	T	35	11	46	46	0	0	0.2391	0.0002678	0.002623
2	31202240	C	T	89	28	117	119	0	2	0.2393	6.83e-09	2.25e-07
2	31202368	G	T	19	6	25	26	0	1	0.24	0.007317	0.03994
2	31203623	A	G	19	6	25	25	0	0	0.24	0.007317	0.03994
2	31207954	T	A	19	6	25	25	0	0	0.24	0.007317	0.03994
2	31209429	C	T	19	6	25	25	0	0	0.24	0.007317	0.03994
2	31209504	A	T	41	13	54	55	0	1	0.2407	8.76e-05	0.001036
2	31214241	C	T	41	13	54	54	0	0	0.2407	8.76e-05	0.001036
2	35437498	C	T	41	13	54	63	0	9	0.2407	8.76e-05	0.001036
2	39933080	C	T	227	72	299	303	2	2	0.2408	3.69e-20	5.65e-18
2	39933092	C	T	22	7	29	29	0	0	0.2414	0.004065	0.02487
2	42203478	A	G	22	7	29	30	0	1	0.2414	0.004065	0.02487
2	42204093	G	A	22	7	29	36	0	7	0.2414	0.004065	0.02487
2	42204239	G	A	22	7	29	29	0	0	0.2414	0.004065	0.02487
2	42205380	G	A	22	7	29	29	0	0	0.2414	0.004065	0.02487
2	42205480	A	G	25	8	33	34	0	1	0.2424	0.002276	0.01553
2	42376872	A	G	25	8	33	35	0	2	0.2424	0.002276	0.01553
2	43258456	A	G	25	8	33	35	0	2	0.2424	0.002276	0.01553
2	43258463	C	T	25	8	33	34	0	1	0.2424	0.002276	0.01553
2	43258549	C	T	50	16	66	66	0	0	0.2424	1.66e-05	0.0002449
2	43269922	T	A	50	16	66	69	0	3	0.2424	1.66e-05	0.0002449
2	43269996	A	G	81	26	107	109	1	1	0.243	4.69e-08	1.29e-06
2	43270819	C	A	28	9	37	38	0	1	0.2432	0.001282	0.009814
2	43612067	G	A	31	10	41	41	0	0	0.2439	0.0007252	0.00612
2	43612728	G	A	34	11	45	45	0	0	0.2444	0.000412	0.003828
2	43613223	T	C	34	11	45	46	1	0	0.2444	0.000412	0.003828
2	43760502	G	A	58	19	77	77	0	0	0.2468	4.89e-06	8.32e-05
2	43798201	C	T	116	38	154	159	0	5	0.2468	1.12e-10	5.25e-09
2	43909107	C	T	73	24	97	98	0	1	0.2474	3.2e-07	7.34e-06
2	43909269	C	T	76	25	101	107	0	6	0.2475	1.86e-07	4.53e-06
2	43909379	A	T	88	29	117	117	0	0	0.2479	2.14e-08	6.33e-07
2	43922444	G	A	130	43	173	175	0	2	0.2486	1.17e-11	6.37e-10
2	43922445	C	T	21	7	28	28	0	0	0.25	0.00627	0.03558
2	43993467	T	C	21	7	28	28	0	0	0.25	0.00627	0.03558
2	44003760	T	G	21	7	28	28	0	0	0.25	0.00627	0.03558
2	44003781	G	A	24	8	32	34	0	2	0.25	0.0035	0.02235
2	44416875	T	C	24	8	32	34	0	2	0.25	0.0035	0.02235
2	44474683	C	T	24	8	32	35	0	3	0.25	0.0035	0.02235
2	44474916	C	G	24	8	32	39	0	7	0.25	0.0035	0.02235
2	44474923	T	G	27	9	36	46	0	10	0.25	0.001967	0.01403
2	44480844	G	A	27	9	36	37	0	1	0.25	0.001967	0.01403
2	44482191	G	A	30	10	40	43	0	3	0.25	0.001111	0.008806
2	44483118	G	A	30	10	40	40	0	0	0.25	0.001111	0.008806
2	44484134	T	C	33	11	44	45	0	1	0.25	0.00063	0.005504
2	44484344	G	A	33	11	44	44	0	0	0.25	0.00063	0.005504
2	44484599	G	A	33	11	44	45	0	1	0.25	0.00063	0.005504
2	44484713	G	T	33	11	44	47	0	3	0.25	0.00063	0.005504
2	44484771	G	A	36	12	48	49	0	1	0.25	0.0003586	0.00342
2	44816171	G	A	42	14	56	56	0	0	0.25	0.0001172	0.001317
2	46210351	A	C	48	16	64	64	0	0	0.25	3.87e-05	0.0005035
2	46211052	C	T	111	37	148	150	0	2	0.25	4.37e-10	1.83e-08
2	46211669	A	C	122	41	163	164	0	1	0.2515	7.73e-11	3.73e-09
2	47987863	G	A	98	33	131	137	0	6	0.2519	5.65e-09	1.9e-07
2	48090623	A	T	80	27	107	108	0	1	0.2523	1.44e-07	3.57e-06
2	48090679	C	T	62	21	83	87	0	4	0.253	3.75e-06	6.62e-05
2	48835129	A	G	59	20	79	82	0	3	0.2532	6.48e-06	0.0001078
2	49163539	G	A	115	39	154	168	0	14	0.2532	3.39e-10	1.45e-08
2	49849339	T	C	53	18	71	72	0	1	0.2535	1.94e-05	0.0002785
2	50266136	G	A	150	51	201	203	0	2	0.2537	8.35e-13	5.5e-11
2	50267073	C	G	153	52	205	205	0	0	0.2537	4.9e-13	3.34e-11
2	50268354	G	C	44	15	59	62	0	3	0.2542	0.0001019	0.001162
2	50268578	A	C	44	15	59	62	0	3	0.2542	0.0001019	0.001162
2	50708759	C	T	35	12	47	60	0	13	0.2553	0.0005443	0.004819
2	50758157	C	G	32	11	43	44	1	0	0.2558	0.000957	0.007711
2	50766133	G	A	29	10	39	40	0	1	0.2564	0.001689	0.01236
2	51974193	T	C	29	10	39	40	0	1	0.2564	0.001689	0.01236
2	51974231	G	A	29	10	39	41	1	1	0.2564	0.001689	0.01236
2	51975064	G	A	29	10	39	39	0	0	0.2564	0.001689	0.01236
2	52024076	C	T	29	10	39	40	0	1	0.2564	0.001689	0.01236
2	52071314	A	T	26	9	35	36	0	1	0.2571	0.002994	0.01968
2	52290384	C	A	26	9	35	35	0	0	0.2571	0.002994	0.01968
2	52300372	A	T	26	9	35	37	0	2	0.2571	0.002994	0.01968
2	52300491	T	G	49	17	66	96	0	30	0.2576	5.07e-05	0.000645
2	52300632	G	C	72	25	97	98	0	1	0.2577	9.59e-07	1.98e-05
2	52300991	C	T	23	8	31	32	0	1	0.2581	0.005337	0.03128
2	55198776	T	C	23	8	31	32	1	0	0.2581	0.005337	0.03128
2	55199566	C	T	23	8	31	33	0	2	0.2581	0.005337	0.03128
2	55199618	T	C	23	8	31	36	5	0	0.2581	0.005337	0.03128
2	55201663	G	A	23	8	31	31	0	0	0.2581	0.005337	0.03128
2	55236040	T	G	23	8	31	34	0	3	0.2581	0.005337	0.03128
2	58025253	A	G	23	8	31	31	0	0	0.2581	0.005337	0.03128
2	58308255	C	T	23	8	31	31	0	0	0.2581	0.005337	0.03128
2	58410751	C	T	46	16	62	63	0	1	0.2581	8.82e-05	0.001041
2	58414127	T	C	112	39	151	153	1	1	0.2583	1.14e-09	4.38e-08
2	58721066	G	A	43	15	58	59	0	1	0.2586	0.0001535	0.001656
2	58721234	G	A	63	22	85	85	0	0	0.2588	4.91e-06	8.34e-05
2	59044633	A	T	63	22	85	87	1	1	0.2588	4.91e-06	8.34e-05
2	59044705	A	G	20	7	27	28	0	1	0.2593	0.009579	0.04989
2	59059827	T	C	20	7	27	27	0	0	0.2593	0.009579	0.04989
2	59204547	T	C	20	7	27	31	0	4	0.2593	0.009579	0.04989
2	59210366	G	T	20	7	27	28	0	1	0.2593	0.009579	0.04989
2	59589484	C	T	20	7	27	27	0	0	0.2593	0.009579	0.04989
2	59786845	C	T	20	7	27	27	0	0	0.2593	0.009579	0.04989
2	59809599	G	C	60	21	81	85	1	3	0.2593	8.47e-06	0.0001354
2	60062919	G	A	57	20	77	77	0	0	0.2597	1.46e-05	0.0002182
2	60305802	G	A	71	25	96	98	0	2	0.2604	1.43e-06	2.83e-05
2	60305869	T	A	82	29	111	112	0	1	0.2613	2.45e-07	5.74e-06
2	60314514	G	A	48	17	65	68	0	3	0.2615	7.61e-05	0.0009175
2	60315664	A	G	127	45	172	174	2	0	0.2616	1.51e-10	6.92e-09
2	60315686	G	T	31	11	42	42	0	0	0.2619	0.001444	0.01082
2	60518812	A	G	28	10	38	38	0	0	0.2632	0.002549	0.01723
2	60557408	A	G	28	10	38	40	0	2	0.2632	0.002549	0.01723
2	60557510	G	A	28	10	38	39	0	1	0.2632	0.002549	0.01723
2	60653970	T	G	53	19	72	73	0	1	0.2639	3.78e-05	0.0004933
2	60653989	C	G	39	14	53	53	0	0	0.2642	0.0004012	0.003759
2	60999106	A	C	25	9	34	34	0	0	0.2647	0.004521	0.02745
2	61021661	G	A	25	9	34	35	0	1	0.2647	0.004521	0.02745
2	61172656	C	T	50	18	68	70	0	2	0.2647	6.54e-05	0.0007965
2	61196306	G	A	36	13	49	49	0	0	0.2653	0.0007013	0.00599
2	61196947	T	C	155	56	211	212	0	1	0.2654	3.09e-12	1.85e-10
2	61797010	C	T	47	17	64	65	0	1	0.2656	0.0001134	0.001276
2	61892884	C	T	105	38	143	145	0	2	0.2657	9.43e-09	3.02e-07
2	61922927	C	T	22	8	30	30	0	0	0.2667	0.008062	0.04356
2	61961091	A	G	22	8	30	30	0	0	0.2667	0.008062	0.04356
2	61962887	C	A	99	36	135	135	0	0	0.2667	2.75e-08	7.98e-07
2	62008546	C	T	30	11	41	42	0	1	0.2683	0.002162	0.01504
2	65159113	C	G	60	22	82	83	0	1	0.2683	1.62e-05	0.0002395
2	65170201	G	T	49	18	67	67	0	0	0.2687	9.72e-05	0.001118
2	65178740	T	G	76	28	104	119	0	15	0.2692	1.37e-06	2.72e-05
2	65320501	G	A	46	17	63	64	0	1	0.2698	0.0001684	0.001778
2	65321386	T	C	46	17	63	63	0	0	0.2698	0.0001684	0.001778
2	65370243	G	A	27	10	37	37	0	0	0.2703	0.003816	0.02363
2	65370976	G	A	27	10	37	41	0	4	0.2703	0.003816	0.02363
2	65455271	T	C	27	10	37	37	0	0	0.2703	0.003816	0.02363
2	65482151	G	A	54	20	74	82	0	8	0.2703	4.81e-05	0.0006156
2	65509755	C	T	54	20	74	77	0	3	0.2703	4.81e-05	0.0006156
2	65509768	T	G	35	13	48	50	0	2	0.2708	0.001044	0.008388
2	65509900	G	A	70	26	96	97	0	1	0.2708	4.03e-06	7.06e-05
2	65669845	G	C	153	57	210	213	0	3	0.2714	1.25e-11	6.76e-10
2	65669968	A	G	24	9	33	35	1	1	0.2727	0.006765	0.03742
2	65670130	G	A	24	9	33	33	0	0	0.2727	0.006765	0.03742
2	65681181	G	A	24	9	33	33	0	0	0.2727	0.006765	0.03742
2	66259713	A	C	24	9	33	34	0	1	0.2727	0.006765	0.03742
2	66284856	G	A	32	12	44	49	0	5	0.2727	0.001829	0.01328
2	66285577	C	T	32	12	44	47	0	3	0.2727	0.001829	0.01328
2	66291384	G	A	32	12	44	51	0	7	0.2727	0.001829	0.01328
2	66296296	A	G	48	18	66	66	0	0	0.2727	0.0001436	0.001566
2	66296583	C	G	64	24	88	88	0	0	0.2727	1.19e-05	0.0001831
2	66321412	T	C	160	60	220	223	0	3	0.2727	5.47e-12	3.17e-10
2	66643355	G	A	85	32	117	119	0	2	0.2735	5.06e-07	1.11e-05
2	66667164	T	A	53	20	73	73	0	0	0.274	7.08e-05	0.0008582
2	66706914	G	A	37	14	51	53	0	2	0.2745	0.0008846	0.007242
2	66858221	G	A	37	14	51	53	0	2	0.2745	0.0008846	0.007242
2	66860228	G	A	267	101	368	377	1	8	0.2745	1.02e-18	1.34e-16
2	66860361	G	A	29	11	40	40	0	0	0.275	0.003213	0.02091
2	66860506	A	G	29	11	40	40	0	0	0.275	0.003213	0.02091
2	66860586	C	T	92	35	127	137	3	7	0.2756	2.18e-07	5.2e-06
2	66860593	C	A	63	24	87	91	0	4	0.2759	1.74e-05	0.0002542
2	67687023	T	C	105	40	145	150	0	5	0.2759	3.25e-08	9.22e-07
2	68887668	C	T	34	13	47	55	3	5	0.2766	0.001544	0.01147
2	68888587	C	T	34	13	47	48	0	1	0.2766	0.001544	0.01147
2	69326964	G	A	34	13	47	48	0	1	0.2766	0.001544	0.01147
2	69378976	A	T	102	39	141	149	1	7	0.2766	5.52e-08	1.49e-06
2	69379052	T	C	73	28	101	102	0	1	0.2772	4.32e-06	7.49e-05
2	69464580	C	T	26	10	36	39	0	3	0.2778	0.005665	0.033
2	69468418	G	A	26	10	36	37	0	1	0.2778	0.005665	0.033
2	69492938	C	G	26	10	36	36	0	0	0.2778	0.005665	0.033
2	69493155	G	A	26	10	36	37	0	1	0.2778	0.005665	0.033
2	69493281	G	A	39	15	54	56	0	2	0.2778	0.0007481	0.006261
2	69714399	C	T	39	15	54	59	0	5	0.2778	0.0007481	0.006261
2	69723438	G	A	31	12	43	46	2	1	0.2791	0.002701	0.01808
2	69782026	T	C	31	12	43	43	0	0	0.2791	0.002701	0.01808
2	69783224	C	T	113	44	157	158	0	1	0.2803	1.74e-08	5.27e-07
2	69820768	A	T	118	46	164	176	1	11	0.2805	8.79e-09	2.83e-07
2	70005473	C	A	110	43	153	154	0	1	0.281	2.95e-08	8.49e-07
2	70068404	C	T	28	11	39	41	0	2	0.2821	0.004738	0.02836
2	70079847	G	C	84	33	117	119	0	2	0.2821	1.34e-06	2.66e-05
2	70080574	G	A	43	17	60	63	0	3	0.2833	0.0005329	0.004732
2	70273543	G	A	78	31	109	110	0	1	0.2844	3.87e-06	6.8e-05
2	71228965	C	T	148	59	207	211	1	3	0.285	2.61e-10	1.14e-08
2	71252139	G	A	25	10	35	36	0	1	0.2857	0.008337	0.04476
2	71322623	C	G	30	12	42	42	0	0	0.2857	0.003958	0.02442
2	71511724	G	A	35	14	49	57	0	8	0.2857	0.001901	0.01364
2	71511752	C	T	35	14	49	49	0	0	0.2857	0.001901	0.01364
2	71562129	T	C	40	16	56	59	0	3	0.2857	0.0009208	0.007493
2	71699106	T	A	82	33	115	119	2	2	0.287	2.79e-06	5.06e-05
2	71775278	C	T	72	29	101	104	1	2	0.2871	1.12e-05	0.0001737
2	71902445	G	A	62	25	87	120	0	33	0.2874	4.53e-05	0.0005822
2	71909534	C	T	62	25	87	89	0	2	0.2874	4.53e-05	0.0005822
2	72179617	C	T	57	23	80	80	0	0	0.2875	9.16e-05	0.001067
2	72422284	A	G	99	40	139	142	0	3	0.2878	2.98e-07	6.91e-06
2	73074101	C	T	126	51	177	182	1	4	0.2881	8.21e-09	2.65e-07
2	73182131	C	T	69	28	97	101	0	4	0.2887	1.9e-05	0.0002752
2	73211727	G	A	32	13	45	46	0	1	0.2889	0.003304	0.02123
2	73411126	A	G	32	13	45	53	1	7	0.2889	0.003304	0.02123
2	73690761	C	T	27	11	38	41	0	3	0.2895	0.006926	0.03819
2	73696486	G	A	27	11	38	38	0	0	0.2895	0.006926	0.03819
2	73798041	A	G	27	11	38	39	0	1	0.2895	0.006926	0.03819
2	73827313	C	T	49	20	69	74	0	5	0.2899	0.0003181	0.003067
2	73893409	G	T	66	27	93	95	0	2	0.2903	3.23e-05	0.0004349
2	74416551	C	T	154	63	217	219	0	2	0.2903	2.81e-10	1.22e-08
2	74453771	C	A	39	16	55	61	0	6	0.2909	0.001334	0.01005
2	74545372	T	C	29	12	41	43	0	2	0.2927	0.005754	0.0334
2	74545411	A	G	58	24	82	82	0	0	0.2927	0.000111	0.001253
2	74545811	C	A	41	17	58	59	0	1	0.2931	0.001116	0.008834
2	74679139	A	C	65	27	92	95	0	3	0.2935	4.63e-05	0.000594
2	74679262	C	A	101	42	143	146	0	3	0.2937	4.37e-07	9.66e-06
2	74712139	T	C	48	20	68	68	0	0	0.2941	0.0004572	0.004126
2	74787785	A	G	235	98	333	364	0	31	0.2943	2e-14	1.66e-12
2	74871263	A	G	74	31	105	107	0	2	0.2952	1.64e-05	0.0002425
2	74880518	A	C	124	52	176	180	0	4	0.2955	2.88e-08	8.29e-07
2	75174889	C	G	38	16	54	57	0	3	0.2963	0.001919	0.01375
2	75174985	A	C	57	24	81	81	0	0	0.2963	0.0001587	0.001692
2	75194042	A	G	57	24	81	81	0	0	0.2963	0.0001587	0.001692
2	75247109	A	G	95	40	135	136	0	1	0.2963	1.24e-06	2.48e-05
2	75298956	T	C	52	22	74	74	0	0	0.2973	0.0003214	0.003091
2	75300670	G	A	78	33	111	118	0	7	0.2973	1.16e-05	0.0001797
2	75702173	G	A	33	14	47	51	0	4	0.2979	0.003971	0.02448
2	75893450	G	T	33	14	47	48	1	0	0.2979	0.003971	0.02448
2	76407839	G	A	99	42	141	141	0	0	0.2979	8.81e-07	1.84e-05
2	76407953	C	T	40	17	57	58	0	1	0.2982	0.001601	0.01185
2	76408354	C	T	40	17	57	123	0	66	0.2982	0.001601	0.01185
2	76408377	T	G	28	12	40	41	1	0	0.3	0.008295	0.04468
2	76634165	C	T	28	12	40	41	0	1	0.3	0.008295	0.04468
2	76693333	C	A	28	12	40	40	0	0	0.3	0.008295	0.04468
2	76695538	C	T	28	12	40	40	0	0	0.3	0.008295	0.04468
2	76696255	C	T	109	47	156	162	0	6	0.3013	3.77e-07	8.43e-06
2	76696475	G	A	44	19	63	70	0	7	0.3016	0.001114	0.008821
2	76697145	G	A	37	16	53	54	0	1	0.3019	0.002743	0.01833
2	76951190	C	T	113	49	162	168	0	6	0.3025	2.68e-07	6.24e-06
2	76959739	G	A	53	23	76	79	0	3	0.3026	0.0003823	0.003592
2	77026546	C	A	46	20	66	67	0	1	0.303	0.0009291	0.007554
2	77044331	A	G	39	17	56	57	0	1	0.3036	0.002281	0.01555
2	77051668	A	G	55	24	79	80	0	1	0.3038	0.0003197	0.003081
2	77148911	C	A	32	14	46	46	0	0	0.3043	0.005676	0.03301
2	77148931	C	T	32	14	46	46	0	0	0.3043	0.005676	0.03301
2	77245831	A	G	32	14	46	46	0	0	0.3043	0.005676	0.03301
2	77246551	G	A	48	21	69	71	0	2	0.3043	0.0007752	0.006409
2	77246745	T	G	107	47	154	156	1	1	0.3052	7.43e-07	1.57e-05
2	77263316	G	T	102	45	147	149	0	2	0.3061	1.47e-06	2.9e-05
2	77459532	G	A	204	90	294	300	0	6	0.3061	1.24e-11	6.76e-10
2	77491665	G	A	36	16	52	55	0	3	0.3077	0.003894	0.02409
2	77784393	C	T	45	20	65	66	0	1	0.3077	0.001313	0.009914
2	77784722	G	A	47	21	68	73	0	5	0.3088	0.001093	0.00871
2	77791112	C	A	69	31	100	105	0	5	0.31	9.16e-05	0.001067
2	77791176	C	T	162	73	235	236	0	1	0.3106	3.14e-09	1.11e-07
2	77824527	T	C	42	19	61	62	0	1	0.3115	0.002222	0.01528
2	77838636	A	T	86	39	125	127	0	2	0.312	1.59e-05	0.0002358
2	77839341	T	C	44	20	64	66	0	2	0.3125	0.001845	0.01338
2	77998283	T	G	44	20	64	71	0	7	0.3125	0.001845	0.01338
2	78142621	C	T	101	46	147	149	0	2	0.3129	3.34e-06	5.95e-05
2	78165657	T	C	46	21	67	67	0	0	0.3134	0.001533	0.01141
2	78181791	C	G	46	21	67	67	0	0	0.3134	0.001533	0.01141
2	78181918	C	A	46	21	67	67	0	0	0.3134	0.001533	0.01141
2	78183167	C	A	35	16	51	58	0	7	0.3137	0.005487	0.03211
2	78654744	G	A	70	32	102	102	0	0	0.3137	0.0001067	0.001215
2	78780883	C	T	235	108	343	346	1	2	0.3149	2.95e-12	1.77e-10
2	78780898	G	A	87	40	127	138	0	11	0.315	1.85e-05	0.0002679
2	78781541	T	C	39	18	57	59	0	2	0.3158	0.003754	0.02344
2	78801627	G	A	39	18	57	59	0	2	0.3158	0.003754	0.02344
2	78817300	A	G	69	32	101	112	0	11	0.3168	0.000148	0.001604
2	78817604	C	T	45	21	66	71	0	5	0.3182	0.002136	0.01495
2	78817649	A	G	47	22	69	70	1	0	0.3188	0.001772	0.0129
2	79277673	C	T	36	17	53	55	0	2	0.3208	0.00633	0.03572
2	79883937	C	G	76	36	112	113	0	1	0.3214	9.91e-05	0.001133
2	80291561	G	A	139	66	205	215	0	10	0.322	1.88e-07	4.57e-06
2	80291683	C	G	84	40	124	126	0	2	0.3226	4.82e-05	0.0006175
2	80349970	A	T	65	31	96	96	0	0	0.3229	0.0003374	0.003243
2	80386482	C	T	88	42	130	131	0	1	0.3231	3.37e-05	0.0004479
2	80446089	C	T	138	66	204	484	0	280	0.3235	2.57e-07	6e-06
2	80447291	T	C	75	36	111	113	0	2	0.3243	0.0001359	0.001497
2	80447650	G	A	52	25	77	79	0	2	0.3247	0.0014	0.01053
2	80530774	G	A	87	42	129	134	1	4	0.3256	4.6e-05	0.0005908
2	80531906	C	T	64	31	95	97	0	2	0.3263	0.0004623	0.004168
2	80536332	G	A	72	35	107	111	0	4	0.3271	0.0002227	0.002285
2	80980940	C	A	39	19	58	66	0	8	0.3276	0.005964	0.03411
2	80989762	C	T	41	20	61	63	1	1	0.3279	0.004927	0.0294
2	80995872	C	T	45	22	67	72	0	5	0.3284	0.003371	0.02163
2	81007114	A	T	92	45	137	140	0	3	0.3285	3.65e-05	0.0004791
2	81008508	G	A	47	23	70	70	0	0	0.3286	0.002791	0.0186
2	81009599	T	C	61	30	91	95	0	4	0.3297	0.0007583	0.0063
2	81010157	T	C	63	31	94	94	0	0	0.3298	0.0006307	0.005508
2	81237796	G	T	40	20	60	60	0	0	0.3333	0.006745	0.03741
2	81353129	T	C	42	21	63	63	0	0	0.3333	0.005571	0.03256
2	81752999	G	A	44	22	66	66	0	0	0.3333	0.004605	0.02791
2	81796496	A	G	46	23	69	69	0	0	0.3333	0.00381	0.02363
2	81810156	G	A	46	23	69	70	0	1	0.3333	0.00381	0.02363
2	81940256	A	G	52	26	78	81	1	2	0.3333	0.002167	0.01504
2	81940347	A	G	74	37	111	115	0	4	0.3333	0.0002851	0.00278
2	82034192	A	G	93	47	140	142	0	2	0.3357	6.28e-05	0.0007696
2	82215160	A	G	89	45	134	138	0	4	0.3358	9.01e-05	0.001059
2	82294025	G	A	138	70	208	211	0	3	0.3365	1.4e-06	2.78e-05
2	82416522	C	T	402	204	606	611	0	5	0.3366	3.38e-16	3.48e-14
2	82419936	A	G	39	20	59	64	1	4	0.339	0.009169	0.04845
2	82991131	C	T	39	20	59	60	0	1	0.339	0.009169	0.04845
2	85272453	C	T	122	63	185	186	0	1	0.3405	8.6e-06	0.0001374
2	85272461	A	G	91	47	138	139	0	1	0.3406	0.0001127	0.001269
2	85429504	T	C	48	25	73	76	0	3	0.3425	0.004771	0.02855
2	85433505	G	A	59	31	90	91	0	1	0.3444	0.002083	0.01464
2	85981662	A	G	70	37	107	112	0	5	0.3458	0.0009201	0.007493
2	85983063	A	G	115	61	176	178	0	2	0.3466	2.86e-05	0.0003903
2	85988313	C	T	49	26	75	82	0	7	0.3467	0.005291	0.03128
2	86328895	C	T	98	52	150	150	0	0	0.3467	0.0001075	0.001224
2	87128559	G	A	45	24	69	78	0	9	0.3478	0.007716	0.04199
2	87187671	A	G	147	79	226	228	1	1	0.3496	3.58e-06	6.36e-05
2	87187759	G	A	143	77	220	234	0	14	0.35	5.09e-06	8.63e-05
2	87187820	A	C	62	119	181	186	0	5	0.6575	1.37e-05	0.0002049
2	87188170	T	C	29	56	85	85	0	0	0.6588	0.002256	0.0155
2	87188201	G	T	31	60	91	92	0	1	0.6593	0.001556	0.01156
2	87280916	T	C	108	209	317	318	0	1	0.6593	7.42e-09	2.41e-07
2	87281027	T	C	47	91	138	143	0	5	0.6594	0.0001127	0.001269
2	87517813	A	G	21	41	62	62	0	0	0.6613	0.007567	0.04126
2	87550988	G	A	22	43	65	65	0	0	0.6615	0.006251	0.03558
2	87551423	A	G	71	139	210	214	0	4	0.6619	1.56e-06	3.05e-05
2	88968626	C	T	24	47	71	73	0	2	0.662	0.004277	0.02612
2	88968787	G	A	26	51	77	77	0	0	0.6623	0.002935	0.01954
2	88969392	T	C	21	42	63	72	0	9	0.6667	0.005571	0.03256
2	88969454	G	T	23	46	69	69	0	0	0.6667	0.00381	0.02363
2	88969515	G	A	24	48	72	80	0	8	0.6667	0.003155	0.02068
2	88970408	A	G	33	66	99	101	0	2	0.6667	0.0005926	0.00523
2	88970781	G	A	63	128	191	193	0	2	0.6702	1.48e-06	2.91e-05
2	88970811	C	A	47	96	143	148	0	5	0.6713	2.55e-05	0.0003519
2	88970829	G	A	45	92	137	138	0	1	0.6715	3.65e-05	0.0004791
2	88971302	A	G	34	70	104	105	0	1	0.6731	0.0002671	0.002623
2	88972248	C	T	37	77	114	114	0	0	0.6754	0.0001134	0.001276
2	88983155	T	C	20	42	62	71	0	9	0.6774	0.003574	0.02279
2	90502597	C	T	127	267	394	395	0	1	0.6777	7.35e-13	4.89e-11
2	90690290	A	G	93	196	289	293	0	4	0.6782	6.66e-10	2.67e-08
2	90692592	T	C	27	57	84	85	0	1	0.6786	0.0007022	0.005997
2	90747356	C	A	52	110	162	164	1	1	0.679	3.03e-06	5.45e-05
2	90753067	A	T	16	34	50	52	0	2	0.68	0.007673	0.0418
2	90753091	T	C	16	34	50	52	0	2	0.68	0.007673	0.0418
2	90991599	C	T	22	47	69	70	0	1	0.6812	0.001772	0.0129
2	91742872	C	T	22	47	69	76	0	7	0.6812	0.001772	0.0129
2	91757467	G	A	21	45	66	66	0	0	0.6818	0.002136	0.01495
2	92676183	A	T	19	41	60	72	1	11	0.6833	0.003109	0.02038
2	93410603	G	T	18	39	57	57	0	0	0.6842	0.003754	0.02344
2	93802474	C	A	16	35	51	53	0	2	0.6863	0.005487	0.03211
2	93832006	A	C	16	35	51	53	0	2	0.6863	0.005487	0.03211
2	93832249	T	C	32	70	102	105	0	3	0.6863	0.0001067	0.001215
2	93832250	G	A	52	114	166	167	0	1	0.6867	8.42e-07	1.76e-05
2	93852135	C	T	15	33	48	49	0	1	0.6875	0.006642	0.03688
2	93852338	T	G	19	42	61	64	0	3	0.6885	0.002222	0.01528
2	93854181	T	A	14	31	45	47	0	2	0.6889	0.008047	0.04356
2	93894207	G	A	57	127	184	185	0	1	0.6902	1.32e-07	3.33e-06
2	95696585	C	T	21	47	68	71	1	2	0.6912	0.001093	0.00871
2	96864442	G	A	81	183	264	272	0	8	0.6932	1.55e-10	7.05e-09
2	96865420	T	C	15	34	49	50	0	1	0.6939	0.0047	0.02822
2	96869216	T	C	22	50	72	72	0	0	0.6944	0.0006468	0.005635
2	97538891	A	G	48	110	158	158	0	0	0.6962	4.46e-07	9.85e-06
2	98791243	G	C	76	175	251	255	1	3	0.6972	1.84e-10	8.28e-09
2	98792586	T	C	13	30	43	43	0	0	0.6977	0.006859	0.03789
2	98800862	A	G	20	47	67	67	0	0	0.7015	0.0006536	0.005644
2	104880687	G	A	31	73	104	104	0	0	0.7019	2.33e-05	0.0003251
2	107130215	T	C	63	150	213	216	0	3	0.7042	1.15e-09	4.43e-08
2	107130300	C	T	13	31	44	46	0	2	0.7045	0.00478	0.02856
2	107130747	G	A	15	36	51	51	0	0	0.7059	0.002301	0.01567
2	107131068	C	T	12	29	41	46	0	5	0.7073	0.005754	0.0334
2	107131110	A	G	12	29	41	44	0	3	0.7073	0.005754	0.0334
2	107131135	G	A	12	29	41	41	0	0	0.7073	0.005754	0.0334
2	107131188	G	A	36	87	123	128	0	5	0.7073	2.42e-06	4.53e-05
2	107131739	G	A	23	56	79	85	0	6	0.7089	0.0001318	0.001468
2	107131859	C	T	11	27	38	38	0	0	0.7105	0.006926	0.03819
2	107467318	C	T	22	54	76	77	0	1	0.7105	0.0001565	0.00167
2	107469315	G	A	24	59	83	86	0	3	0.7108	7.73e-05	0.0009297
2	107469324	T	C	19	47	66	69	0	3	0.7121	0.0003781	0.003555
2	107469474	G	T	10	25	35	36	0	1	0.7143	0.008337	0.04476
2	110536870	T	C	12	30	42	43	0	1	0.7143	0.003958	0.02442
2	110733902	C	G	12	30	42	42	0	0	0.7143	0.003958	0.02442
2	110734369	C	T	16	40	56	75	0	19	0.7143	0.0009208	0.007493
2	110734578	G	A	18	45	63	63	0	0	0.7143	0.000449	0.004108
2	110734587	A	G	22	55	77	79	0	2	0.7143	0.0001084	0.001233
2	110735094	A	G	27	68	95	96	0	1	0.7158	1.56e-05	0.0002313
2	110735470	G	A	19	48	67	70	0	3	0.7164	0.0002608	0.002603
2	110735607	G	A	140	355	495	500	0	5	0.7172	7.01e-23	1.39e-20
2	110737576	G	A	14	36	50	52	0	2	0.72	0.001301	0.009833
2	112397659	G	A	10	26	36	36	0	0	0.7222	0.005665	0.033
2	118632304	G	A	55	143	198	198	0	0	0.7222	1.62e-10	7.31e-09
2	118633673	G	A	28	73	101	101	0	0	0.7228	4.32e-06	7.49e-05
2	118633682	G	T	16	42	58	59	0	1	0.7241	0.0004309	0.003975
2	118636614	G	A	11	29	40	41	0	1	0.725	0.003213	0.02091
2	118636654	G	C	14	37	51	52	0	1	0.7255	0.0008846	0.007242
2	118846178	T	A	90	238	328	333	2	3	0.7256	7.2e-17	7.94e-15
2	118924863	A	G	9	24	33	33	0	0	0.7273	0.006765	0.03742
2	118925080	A	G	9	24	33	34	0	1	0.7273	0.006765	0.03742
2	120042259	G	A	53	142	195	198	0	3	0.7282	7.06e-11	3.42e-09
2	120432469	T	A	16	43	59	74	0	15	0.7288	0.0002922	0.002844
2	121360318	G	A	10	27	37	37	0	0	0.7297	0.003816	0.02363
2	121361643	A	G	10	27	37	39	0	2	0.7297	0.003816	0.02363
2	121362717	A	G	11	30	41	43	0	2	0.7317	0.002162	0.01504
2	121362928	C	T	105	288	393	397	1	3	0.7328	4.11e-21	6.87e-19
2	121363144	T	A	8	22	30	31	0	1	0.7333	0.008062	0.04356
2	121468509	G	A	8	22	30	31	0	1	0.7333	0.008062	0.04356
2	121500053	T	C	8	22	30	31	0	1	0.7333	0.008062	0.04356
2	121505533	A	C	8	22	30	31	0	1	0.7333	0.008062	0.04356
2	121505623	A	T	12	33	45	45	0	0	0.7333	0.001229	0.009545
2	121505819	A	G	16	44	60	60	0	0	0.7333	0.000197	0.002051
2	121505861	G	A	34	94	128	128	0	0	0.7344	5.44e-08	1.47e-06
2	121506011	T	C	9	25	34	34	0	0	0.7353	0.004521	0.02745
2	121507633	C	T	9	25	34	35	0	1	0.7353	0.004521	0.02745
2	121513373	C	G	36	100	136	137	0	1	0.7353	1.86e-08	5.57e-07
2	121573316	C	T	11	31	42	42	0	0	0.7381	0.001444	0.01082
2	121579733	C	T	11	31	42	42	0	0	0.7381	0.001444	0.01082
2	121579943	G	T	17	48	65	65	0	0	0.7385	7.61e-05	0.0009175
2	121580695	T	C	7	20	27	30	0	3	0.7407	0.009579	0.04989
2	122392474	A	G	7	20	27	27	0	0	0.7407	0.009579	0.04989
2	122393119	T	A	7	20	27	28	0	1	0.7407	0.009579	0.04989
2	122645554	C	A	8	23	31	32	0	1	0.7419	0.005337	0.03128
2	124680617	G	A	8	23	31	38	0	7	0.7419	0.005337	0.03128
2	124682338	T	A	27	78	105	108	0	3	0.7429	3.25e-07	7.43e-06
2	124691703	T	C	86	255	341	342	1	0	0.7478	7.18e-21	1.18e-18
2	124817531	T	C	7	21	28	29	0	1	0.75	0.00627	0.03558
2	124832049	C	T	7	21	28	29	0	1	0.75	0.00627	0.03558
2	124835131	C	T	9	27	36	39	0	3	0.75	0.001967	0.01403
2	125098921	A	G	10	30	40	41	0	1	0.75	0.001111	0.008806
2	125100271	G	A	11	33	44	56	1	11	0.75	0.00063	0.005504
2	125335221	C	T	13	39	52	53	0	1	0.75	0.0002048	0.002117
2	125466227	A	G	16	48	64	64	0	0	0.75	3.87e-05	0.0005035
2	125466243	A	G	11	34	45	48	0	3	0.7556	0.000412	0.003828
2	125592766	T	C	11	34	45	47	0	2	0.7556	0.000412	0.003828
2	128722929	C	G	11	34	45	45	0	0	0.7556	0.000412	0.003828
2	130863282	C	A	10	31	41	42	1	0	0.7561	0.0007252	0.00612
2	130885141	C	G	76	236	312	320	3	5	0.7564	1.56e-20	2.46e-18
2	130885550	T	C	9	28	37	41	2	2	0.7568	0.001282	0.009814
2	130885591	G	A	7	22	29	29	0	0	0.7586	0.004065	0.02487
2	130885724	G	A	7	22	29	29	0	0	0.7586	0.004065	0.02487
2	130886044	A	G	7	22	29	29	0	0	0.7586	0.004065	0.02487
2	130886463	G	T	7	22	29	30	0	1	0.7586	0.004065	0.02487
2	130886696	A	G	14	44	58	59	0	1	0.7586	5.03e-05	0.0006398
2	131120247	C	T	13	41	54	54	0	0	0.7593	8.76e-05	0.001036
2	131667617	G	A	6	19	25	25	0	0	0.76	0.007317	0.03994
2	132480821	C	T	6	19	25	26	0	1	0.76	0.007317	0.03994
2	132481797	C	T	6	19	25	26	0	1	0.76	0.007317	0.03994
2	133294812	A	G	18	57	75	75	0	0	0.76	3.62e-06	6.43e-05
2	134987307	A	G	96	305	401	403	0	2	0.7606	9.32e-27	2.51e-24
2	134987551	T	C	20	64	84	87	0	3	0.7619	7.93e-07	1.66e-05
2	135008125	A	G	12	39	51	53	0	2	0.7647	9.9e-05	0.001132
2	135104389	T	C	11	36	47	49	0	2	0.766	0.000173	0.001819
2	135143030	G	C	7	23	30	34	0	4	0.7667	0.002611	0.01753
2	135177667	C	T	7	23	30	31	0	1	0.7667	0.002611	0.01753
2	135701186	G	C	14	46	60	61	0	1	0.7667	2.11e-05	0.0002965
2	135701454	G	A	10	33	43	47	0	4	0.7674	0.0003031	0.002941
2	135701470	A	G	9	30	39	46	0	7	0.7692	0.0005325	0.004732
2	135701621	C	T	17	57	74	76	1	1	0.7703	1.7e-06	3.26e-05
2	135809007	A	G	11	37	48	48	0	0	0.7708	0.0001111	0.001253
2	135855744	G	A	11	37	48	49	0	1	0.7708	0.0001111	0.001253
2	135855833	G	C	8	27	35	35	0	0	0.7714	0.0009391	0.007589
2	135960219	A	G	66	224	290	292	0	2	0.7724	1.4e-21	2.44e-19
2	135960826	G	A	5	17	22	24	0	2	0.7727	0.00845	0.04479
2	136503471	G	A	5	17	22	22	0	0	0.7727	0.00845	0.04479
2	136504155	G	C	5	17	22	25	0	3	0.7727	0.00845	0.04479
2	136504329	G	C	5	17	22	22	0	0	0.7727	0.00845	0.04479
2	136506519	T	C	10	34	44	47	0	3	0.7727	0.0001941	0.002023
2	136508189	C	T	8	28	36	37	0	1	0.7778	0.0005966	0.00524
2	136543666	C	G	17	60	77	77	0	0	0.7792	4.46e-07	9.84e-06
2	136552169	G	A	13	46	59	60	1	0	0.7797	9.58e-06	0.0001523
2	136552187	C	T	11	39	50	50	0	0	0.78	4.51e-05	0.0005799
2	136560351	G	A	9	32	41	44	0	3	0.7805	0.0002154	0.002215
2	137453362	G	A	7	25	32	33	0	1	0.7812	0.001051	0.00839
2	138705573	T	C	14	50	64	65	0	1	0.7812	3.54e-06	6.28e-05
2	138706201	C	A	28	100	128	132	0	4	0.7812	5.48e-11	2.69e-09
2	138706240	G	A	17	61	78	81	0	3	0.7821	2.83e-07	6.57e-06
2	138706769	A	G	5	18	23	24	0	1	0.7826	0.005311	0.03128
2	139868229	A	G	5	18	23	25	0	2	0.7826	0.005311	0.03128
2	139871874	A	G	5	18	23	23	0	0	0.7826	0.005311	0.03128
2	139871883	T	C	5	18	23	23	0	0	0.7826	0.005311	0.03128
2	139874596	A	G	20	72	92	95	1	2	0.7826	2.3e-08	6.77e-07
2	139874665	A	G	33	119	152	154	0	2	0.7829	6.51e-13	4.35e-11
2	139885558	C	T	18	65	83	84	0	1	0.7831	1.05e-07	2.7e-06
2	139885560	T	C	13	47	60	60	0	0	0.7833	6.07e-06	0.0001016
2	139885673	C	T	8	29	37	37	0	0	0.7838	0.0003764	0.003546
2	140313808	A	G	11	40	51	51	0	0	0.7843	2.85e-05	0.0003896
2	140470645	A	G	6	22	28	28	0	0	0.7857	0.00186	0.01339
2	140488794	A	T	6	22	28	28	0	0	0.7857	0.00186	0.01339
2	140551266	G	A	16	59	75	75	0	0	0.7867	3.06e-07	7.04e-06
2	140551516	C	T	13	48	61	61	0	0	0.7869	3.83e-06	6.74e-05
2	140551832	T	G	7	26	33	33	0	0	0.7879	0.0006594	0.005644
2	140551853	G	C	7	26	33	34	0	1	0.7879	0.0006594	0.005644
2	140552068	T	C	7	26	33	41	0	8	0.7879	0.0006594	0.005644
2	140552069	T	G	64	238	302	305	0	3	0.7881	5.17e-25	1.2e-22
2	140552223	C	T	23	86	109	110	0	1	0.789	4.8e-10	1.99e-08
2	140555005	G	A	27	101	128	131	0	3	0.7891	1.49e-11	8.06e-10
2	140559890	G	T	4	15	19	19	0	0	0.7895	0.009605	0.04989
2	140649944	A	C	4	15	19	19	0	0	0.7895	0.009605	0.04989
2	140652765	C	T	4	15	19	21	0	2	0.7895	0.009605	0.04989
2	140654377	T	G	4	15	19	20	0	1	0.7895	0.009605	0.04989
2	140667183	G	A	4	15	19	19	0	0	0.7895	0.009605	0.04989
2	140891016	G	A	28	105	133	134	0	1	0.7895	5.6e-12	3.24e-10
2	141865173	T	C	5	19	24	26	0	2	0.7917	0.003305	0.02123
2	141893328	A	G	5	19	24	26	0	2	0.7917	0.003305	0.02123
2	142237810	G	C	17	65	82	83	0	1	0.7927	4.48e-08	1.24e-06
2	142510852	A	G	6	23	29	29	0	0	0.7931	0.001158	0.009098
2	142510854	G	C	6	23	29	34	0	5	0.7931	0.001158	0.009098
2	142583982	G	C	8	31	39	41	0	2	0.7949	0.000147	0.001594
2	142593004	T	C	10	39	49	51	0	2	0.7959	1.92e-05	0.0002768
2	142596863	T	C	17	67	84	92	1	7	0.7976	1.75e-08	5.28e-07
2	142596869	G	A	4	16	20	20	0	0	0.8	0.005909	0.03381
2	142644334	A	G	4	16	20	20	0	0	0.8	0.005909	0.03381
2	142644344	G	A	4	16	20	20	0	0	0.8	0.005909	0.03381
2	142645449	C	T	5	20	25	28	0	3	0.8	0.002039	0.01441
2	142663641	T	C	5	20	25	26	0	1	0.8	0.002039	0.01441
2	142687512	G	A	6	24	30	30	0	0	0.8	0.0007155	0.006063
2	142687520	A	G	7	28	35	37	0	2	0.8	0.0002541	0.002545
2	142694810	G	A	8	32	40	176	0	136	0.8	9.11e-05	0.001064
2	143078837	C	T	8	32	40	40	0	0	0.8	9.11e-05	0.001064
2	143079270	C	T	9	36	45	45	0	0	0.8	3.29e-05	0.0004392
2	143079922	C	T	11	44	55	55	0	0	0.8	4.35e-06	7.53e-05
2	143079968	A	G	37	148	185	188	0	3	0.8	3.17e-17	3.61e-15
2	143080404	G	T	16	65	81	81	0	0	0.8025	1.82e-08	5.46e-07
2	143080448	G	A	7	29	36	39	0	3	0.8056	0.0001563	0.001669
2	143452411	G	A	86	357	443	453	1	9	0.8059	1.35e-40	7.99e-38
2	143453120	G	A	5	21	26	27	0	1	0.8077	0.001247	0.009611
2	143453153	A	G	24	101	125	128	0	3	0.808	9.85e-13	6.37e-11
2	143878207	G	C	29	123	152	154	0	2	0.8092	2.78e-15	2.59e-13
2	143878324	T	C	4	17	21	22	0	1	0.8095	0.003599	0.0228
2	143879896	T	C	4	17	21	23	0	2	0.8095	0.003599	0.0228
2	143879933	G	A	4	17	21	21	0	0	0.8095	0.003599	0.0228
2	143900752	C	T	4	17	21	24	0	3	0.8095	0.003599	0.0228
2	145502859	A	G	4	17	21	27	0	6	0.8095	0.003599	0.0228
2	145611621	T	C	7	30	37	37	0	0	0.8108	9.55e-05	0.001107
2	145613749	A	G	5	22	27	29	0	2	0.8148	0.0007569	0.006295
2	145682105	A	G	5	22	27	27	0	0	0.8148	0.0007569	0.006295
2	145909750	A	G	20	88	108	115	0	7	0.8148	1.16e-11	6.34e-10
2	146087038	G	A	7	31	38	40	0	2	0.8158	5.81e-05	0.0007181
2	146100505	T	C	37	164	201	206	0	5	0.8159	1.4e-20	2.22e-18
2	146125296	A	C	9	40	49	49	0	0	0.8163	4.63e-06	7.91e-05
2	146158312	C	T	4	18	22	22	0	0	0.8182	0.002172	0.01504
2	146158519	A	G	4	18	22	25	0	3	0.8182	0.002172	0.01504
2	146158570	G	A	4	18	22	23	0	1	0.8182	0.002172	0.01504
2	146239203	C	T	4	18	22	24	0	2	0.8182	0.002172	0.01504
2	147047748	G	A	6	27	33	34	1	0	0.8182	0.000162	0.001719
2	147111012	G	A	8	36	44	45	0	1	0.8182	1.27e-05	0.0001922
2	147111020	A	G	16	73	89	92	0	3	0.8202	3.62e-10	1.53e-08
2	147111440	C	T	7	32	39	39	0	0	0.8205	3.51e-05	0.0004611
2	147111661	G	A	6	28	34	34	0	0	0.8235	9.76e-05	0.001118
2	147111761	C	T	9	42	51	57	0	6	0.8235	1.69e-06	3.26e-05
2	147114401	T	C	12	56	68	70	0	2	0.8235	3.11e-08	8.85e-07
2	147114441	G	A	16	75	91	91	0	0	0.8242	1.33e-10	6.14e-09
2	147229047	C	T	13	61	74	75	0	1	0.8243	6.97e-09	2.28e-07
2	147319686	T	G	28	132	160	186	1	25	0.825	1.2e-17	1.43e-15
2	147320216	G	A	11	52	63	65	0	2	0.8254	8.37e-08	2.19e-06
2	147320941	C	T	4	19	23	23	0	0	0.8261	0.0013	0.009833
2	147321162	G	A	4	19	23	23	0	0	0.8261	0.0013	0.009833
2	147857994	C	A	4	19	23	24	0	1	0.8261	0.0013	0.009833
2	148045604	G	A	7	34	41	41	0	0	0.8293	1.27e-05	0.0001922
2	148047168	G	A	8	39	47	50	0	3	0.8298	2.77e-06	5.04e-05
2	148231774	T	G	9	44	53	54	1	0	0.8302	6.1e-07	1.31e-05
2	148239402	T	A	10	49	59	59	0	0	0.8305	1.35e-07	3.4e-06
2	148267043	A	G	4	20	24	24	0	0	0.8333	0.0007719	0.006389
2	148268642	A	G	5	25	30	31	0	1	0.8333	0.0001625	0.001719
2	148268920	A	G	6	30	36	39	0	3	0.8333	3.48e-05	0.0004586
2	148268955	G	T	9	45	54	54	0	0	0.8333	3.64e-07	8.23e-06
2	148302710	G	T	10	50	60	61	0	1	0.8333	8.08e-08	2.12e-06
2	148302711	A	G	6	31	37	37	0	0	0.8378	2.06e-05	0.0002927
2	148303100	T	C	5	26	31	31	0	0	0.8387	9.61e-05	0.001109
2	148313396	C	G	5	26	31	31	0	0	0.8387	9.61e-05	0.001109
2	148319984	C	A	5	26	31	32	0	1	0.8387	9.61e-05	0.001109
2	148331817	A	G	5	26	31	31	0	0	0.8387	9.61e-05	0.001109
2	148332023	T	C	4	21	25	26	0	1	0.84	0.0004553	0.004125
2	148332047	C	T	4	21	25	27	0	2	0.84	0.0004553	0.004125
2	149107763	G	A	4	21	25	25	0	0	0.84	0.0004553	0.004125
2	149112351	A	G	4	21	25	26	0	1	0.84	0.0004553	0.004125
2	149112352	T	G	8	42	50	50	0	0	0.84	5.82e-07	1.26e-05
2	149150023	C	T	71	376	447	478	0	31	0.8412	1.66e-51	1.62e-48
2	149150224	T	C	6	32	38	38	0	0	0.8421	1.22e-05	0.0001862
2	149150584	A	G	9	48	57	58	0	1	0.8421	7.6e-08	2e-06
2	149238182	T	G	5	27	32	35	3	0	0.8438	5.65e-05	0.0007027
2	149333891	G	A	7	38	45	45	0	0	0.8444	1.56e-06	3.05e-05
2	149335703	A	G	9	49	58	58	0	0	0.8448	4.48e-08	1.24e-06
2	149360055	T	C	4	22	26	29	0	3	0.8462	0.0002668	0.002623
2	149360321	G	T	4	22	26	32	0	6	0.8462	0.0002668	0.002623
2	149362921	C	T	6	33	39	41	0	2	0.8462	7.15e-06	0.0001172
2	149442221	C	T	10	55	65	67	0	2	0.8462	5.88e-09	1.97e-07
2	149476098	T	C	13	72	85	86	0	1	0.8471	2.31e-11	1.22e-09
2	149476133	G	A	14	79	93	93	0	0	0.8495	1.81e-12	1.12e-10
2	149476165	A	G	6	34	40	40	0	0	0.85	4.18e-06	7.28e-05
2	149480617	T	C	11	63	74	202	0	128	0.8514	2.66e-10	1.16e-08
2	149483319	A	G	4	23	27	27	0	0	0.8519	0.0001554	0.001669
2	149507555	T	C	4	23	27	28	0	1	0.8519	0.0001554	0.001669
2	149680467	G	A	4	23	27	28	0	1	0.8519	0.0001554	0.001669
2	149690967	T	G	8	46	54	57	0	3	0.8519	6.92e-08	1.84e-06
2	149692751	T	C	8	46	54	54	0	0	0.8519	6.92e-08	1.84e-06
2	149746681	C	T	5	29	34	34	0	0	0.8529	1.93e-05	0.0002768
2	149746699	G	A	11	64	75	78	0	3	0.8533	1.55e-10	7.08e-09
2	149752529	T	C	6	35	41	43	0	2	0.8537	2.44e-06	4.53e-05
2	149752578	G	A	6	35	41	41	0	0	0.8537	2.44e-06	4.53e-05
2	149757121	T	C	6	35	41	41	0	0	0.8537	2.44e-06	4.53e-05
2	150062773	T	C	7	41	48	48	0	0	0.8542	3.12e-07	7.16e-06
2	150063277	G	A	9	53	62	69	0	7	0.8548	5.25e-09	1.78e-07
2	150063443	C	T	5	30	35	35	0	0	0.8571	1.12e-05	0.0001737
2	150063887	A	G	5	30	35	37	0	2	0.8571	1.12e-05	0.0001737
2	150065583	T	C	6	36	42	42	0	0	0.8571	1.41e-06	2.8e-05
2	150319389	C	T	6	36	42	60	0	18	0.8571	1.41e-06	2.8e-05
2	150319414	C	T	7	42	49	51	0	2	0.8571	1.81e-07	4.42e-06
2	150319511	G	A	9	54	63	63	0	0	0.8571	3.05e-09	1.08e-07
2	151052723	G	C	29	174	203	205	0	2	0.8571	1.07e-26	2.85e-24
2	151052946	G	A	6	37	43	43	0	0	0.8605	8.18e-07	1.72e-05
2	151054066	A	G	44	273	317	322	0	5	0.8612	8.15e-42	5.09e-39
2	151054957	T	C	8	50	58	59	0	1	0.8621	7.85e-09	2.54e-07
2	151055508	C	T	12	76	88	88	0	0	0.8636	7.84e-13	5.18e-11
2	151155329	G	A	11	70	81	81	0	0	0.8642	5.91e-12	3.41e-10
2	153519430	C	T	7	45	52	52	0	0	0.8654	3.49e-08	9.8e-07
2	153519532	T	C	17	110	127	130	0	3	0.8661	3.69e-18	4.61e-16
2	154048177	A	G	4	26	30	30	0	0	0.8667	2.97e-05	0.0004024
2	154280111	T	C	4	26	30	30	0	0	0.8667	2.97e-05	0.0004024
2	154316442	T	G	13	85	98	98	0	0	0.8673	1.99e-14	1.66e-12
2	154344141	G	T	15	98	113	113	0	0	0.8673	2.05e-16	2.15e-14
2	154344847	A	G	27	178	205	211	0	6	0.8683	9.16e-29	2.81e-26
2	154999371	T	C	8	53	61	62	0	1	0.8689	1.49e-09	5.66e-08
2	154999378	G	A	7	47	54	54	0	0	0.8704	1.15e-08	3.61e-07
2	155000908	A	G	4	27	31	33	1	1	0.871	1.7e-05	0.0002484
2	155006142	C	G	4	27	31	31	0	0	0.871	1.7e-05	0.0002484
2	155007922	G	A	13	88	101	102	0	1	0.8713	3.76e-15	3.46e-13
2	155007946	C	A	6	41	47	53	0	6	0.8723	8.86e-08	2.3e-06
2	155008038	C	T	4	28	32	32	0	0	0.875	9.65e-06	0.0001526
2	155276256	T	C	5	35	40	41	1	0	0.875	6.91e-07	1.47e-05
2	156394240	C	A	8	56	64	64	0	0	0.875	2.78e-10	1.21e-08
2	156403399	G	A	64	455	519	530	0	11	0.8767	5.47e-74	1.65e-70
2	156405960	A	C	11	79	90	92	0	2	0.8778	3.89e-14	3.14e-12
2	157109137	G	T	9	65	74	74	0	0	0.8784	6.76e-12	3.87e-10
2	157148437	C	T	6	44	50	51	0	1	0.88	1.62e-08	4.93e-07
2	157149308	A	G	4	30	34	34	0	0	0.8824	3.08e-06	5.52e-05
2	157182910	A	G	7	53	60	61	0	1	0.8833	3.84e-10	1.62e-08
2	157185857	G	A	21	159	180	180	0	0	0.8833	1e-27	2.94e-25
2	157283296	G	C	7	54	61	65	0	4	0.8852	2.16e-10	9.54e-09
2	157284841	G	A	11	85	96	96	0	0	0.8854	1.27e-15	1.23e-13
2	157284984	A	G	8	62	70	73	0	3	0.8857	9.13e-12	5.11e-10
2	157285221	T	C	6	47	53	54	0	1	0.8868	2.9e-09	1.03e-07
2	157304788	A	G	26	204	230	230	0	0	0.887	9.62e-36	4.3e-33
[truncated: 9,301 more rows]
